# Supplementary material for: Cortical neuronal hyperexcitability and synaptic changes in SGCE mutation-positive myoclonus dystonia
Source: Brain. 2022 Oct 7;146(4):1523–41. doi: 10.1093/brain/awac365 (PMC10115238; doi:10.1093/brain/awac365)
Supplement: awac365_Supplementary_Data [file awac365_supplementary_data.zip]

Archive with 9 entries (9 files):
- brain-2022-00185-File010.pdf
- brain-2022-00185-File011.xlsx
- brain-2022-00185-File012.xlsx
- brain-2022-00185-File013.xlsx
- brain-2022-00185-File014.xlsx
- brain-2022-00185-File015.xlsx
- brain-2022-00185-File016.xlsx
- brain-2022-00185-File017.xlsx
- brain-2022-00185-File018.pdf
