# Supplementary material for: Cortical neuronal hyperexcitability and synaptic changes in SGCE mutation-positive myoclonus dystonia
Source: Brain. 2022 Oct 7;146(4):1523–41. doi: 10.1093/brain/awac365 (PMC10115238; doi:10.1093/brain/awac365)
Supplement: awac365_Supplementary_Data [file awac365_supplementary_data.zip › brain-2022-00185-File011.xlsx]

## Sheet: Sheet 1
Table S1: D60 Protein Coding Differentially Expressed Genes (DEGs) between SGCEwt and SGCEko hESC lines
ensembl_gene_id	external_gene_name	description	gene_biotype	baseMean	log2FoldChange	lfcSE	stat	pvalue	padj
ENSG00000146674	IGFBP3	insulin like growth factor binding protein 3 [Source:HGNC Symbol;Acc:HGNC:5472]	protein_coding	22404.5	6.60127	0.232546	28.387	2.92867e-177	7.79436e-173
ENSG00000135480	KRT7	keratin 7 [Source:HGNC Symbol;Acc:HGNC:6445]	protein_coding	1530.99	7.40121	0.270619	27.3491	1.10582e-164	1.47152e-160
ENSG00000105894	PTN	pleiotrophin [Source:HGNC Symbol;Acc:HGNC:9630]	protein_coding	8995.52	-4.97569	0.197206	-25.2309	1.83484e-140	1.62775e-136
ENSG00000135905	DOCK10	dedicator of cytokinesis 10 [Source:HGNC Symbol;Acc:HGNC:23479]	protein_coding	630.737	-5.20822	0.207412	-25.1105	3.81663e-139	2.53939e-135
ENSG00000198732	SMOC1	SPARC related modular calcium binding 1 [Source:HGNC Symbol;Acc:HGNC:20318]	protein_coding	1823.02	-4.1059	0.163666	-25.0871	6.87753e-139	3.66077e-135
ENSG00000137573	SULF1	sulfatase 1 [Source:HGNC Symbol;Acc:HGNC:20391]	protein_coding	1525.21	3.91786	0.158616	24.7003	1.06157e-134	4.70877e-131
ENSG00000166147	FBN1	fibrillin 1 [Source:HGNC Symbol;Acc:HGNC:3603]	protein_coding	11782.7	4.56481	0.186669	24.4541	4.55349e-132	1.73124e-128
ENSG00000122641	INHBA	inhibin subunit beta A [Source:HGNC Symbol;Acc:HGNC:6066]	protein_coding	1118.89	5.20887	0.220213	23.6538	1.07973e-123	3.59198e-120
ENSG00000159263	SIM2	SIM bHLH transcription factor 2 [Source:HGNC Symbol;Acc:HGNC:10883]	protein_coding	824.022	7.61299	0.333195	22.8485	1.51399e-115	4.47704e-112
ENSG00000108001	EBF3	EBF transcription factor 3 [Source:HGNC Symbol;Acc:HGNC:19087]	protein_coding	1177.71	-5.8983	0.267622	-22.0397	1.19922e-107	3.19162e-104
ENSG00000148053	NTRK2	neurotrophic receptor tyrosine kinase 2 [Source:HGNC Symbol;Acc:HGNC:8032]	protein_coding	12177.7	-3.3039	0.153774	-21.4855	2.12982e-102	5.15301e-99
ENSG00000046653	GPM6B	glycoprotein M6B [Source:HGNC Symbol;Acc:HGNC:4461]	protein_coding	24104.8	-2.66695	0.124306	-21.4548	4.12305e-102	9.14424e-99
ENSG00000145908	ZNF300	zinc finger protein 300 [Source:HGNC Symbol;Acc:HGNC:13091]	protein_coding	427.211	-5.41454	0.254549	-21.2711	2.10104e-100	4.30131e-97
ENSG00000162624	LHX8	LIM homeobox 8 [Source:HGNC Symbol;Acc:HGNC:28838]	protein_coding	1095.67	5.54025	0.262085	21.1391	3.47569e-99	6.60729e-96
ENSG00000160307	S100B	S100 calcium binding protein B [Source:HGNC Symbol;Acc:HGNC:10500]	protein_coding	779.473	-5.28063	0.25112	-21.0283	3.61136e-98	6.40752e-95
ENSG00000148600	CDHR1	cadherin related family member 1 [Source:HGNC Symbol;Acc:HGNC:14550]	protein_coding	1969.82	3.53601	0.168358	21.003	6.1635e-98	1.02522e-94
ENSG00000103335	PIEZO1	piezo type mechanosensitive ion channel component 1 [Source:HGNC Symbol;Acc:HGNC:28993]	protein_coding	1429.07	3.51205	0.172503	20.3594	3.8309e-92	5.99738e-89
ENSG00000185551	NR2F2	nuclear receptor subfamily 2 group F member 2 [Source:HGNC Symbol;Acc:HGNC:7976]	protein_coding	5973.27	-4.44838	0.219716	-20.246	3.85066e-91	5.69342e-88
ENSG00000177098	SCN4B	sodium voltage-gated channel beta subunit 4 [Source:HGNC Symbol;Acc:HGNC:10592]	protein_coding	753.202	-4.56199	0.225706	-20.2121	7.6587e-91	1.07278e-87
ENSG00000125430	HS3ST3B1	heparan sulfate-glucosamine 3-sulfotransferase 3B1 [Source:HGNC Symbol;Acc:HGNC:5198]	protein_coding	633.932	-3.90193	0.196734	-19.8335	1.53029e-87	2.03636e-84
ENSG00000091664	SLC17A6	solute carrier family 17 member 6 [Source:HGNC Symbol;Acc:HGNC:16703]	protein_coding	965.417	-4.30738	0.217576	-19.7971	3.15202e-87	3.99466e-84
ENSG00000121440	PDZRN3	PDZ domain containing ring finger 3 [Source:HGNC Symbol;Acc:HGNC:17704]	protein_coding	826.423	-3.462	0.176987	-19.5608	3.34003e-85	4.04052e-82
ENSG00000136944	LMX1B	LIM homeobox transcription factor 1 beta [Source:HGNC Symbol;Acc:HGNC:6654]	protein_coding	954.998	-8.57222	0.442541	-19.3705	1.37029e-83	1.5856e-80
ENSG00000100427	MLC1	modulator of VRAC current 1 [Source:HGNC Symbol;Acc:HGNC:17082]	protein_coding	1397.74	-3.40787	0.176436	-19.315	4.01432e-83	4.45154e-80
ENSG00000147485	PXDNL	peroxidasin like [Source:HGNC Symbol;Acc:HGNC:26359]	protein_coding	407.066	-6.79986	0.358444	-18.9705	2.99062e-80	3.1837e-77
ENSG00000170549	IRX1	iroquois homeobox 1 [Source:HGNC Symbol;Acc:HGNC:14358]	protein_coding	654.601	-4.4729	0.236518	-18.9114	9.18291e-80	9.39977e-77
ENSG00000198105	ZNF248	zinc finger protein 248 [Source:HGNC Symbol;Acc:HGNC:13041]	protein_coding	432.313	7.05991	0.373735	18.8902	1.37404e-79	1.3544e-76
ENSG00000170561	IRX2	iroquois homeobox 2 [Source:HGNC Symbol;Acc:HGNC:14359]	protein_coding	872.06	-4.666	0.247291	-18.8685	2.07213e-79	1.96956e-76
ENSG00000112769	LAMA4	laminin subunit alpha 4 [Source:HGNC Symbol;Acc:HGNC:6484]	protein_coding	963.448	-4.00275	0.212283	-18.8557	2.63842e-79	2.42134e-76
ENSG00000164690	SHH	sonic hedgehog signaling molecule [Source:HGNC Symbol;Acc:HGNC:10848]	protein_coding	1092.1	4.53158	0.241759	18.7442	2.15933e-78	1.91561e-75
ENSG00000142798	HSPG2	heparan sulfate proteoglycan 2 [Source:HGNC Symbol;Acc:HGNC:5273]	protein_coding	7356.71	2.84971	0.152659	18.6672	9.15982e-78	7.86385e-75
ENSG00000137558	PI15	peptidase inhibitor 15 [Source:HGNC Symbol;Acc:HGNC:8946]	protein_coding	3784.05	-3.51286	0.188228	-18.6627	9.95073e-78	8.2759e-75
ENSG00000177508	IRX3	iroquois homeobox 3 [Source:HGNC Symbol;Acc:HGNC:14360]	protein_coding	362.256	-6.10684	0.328457	-18.5925	3.69514e-77	2.98007e-74
ENSG00000139926	FRMD6	FERM domain containing 6 [Source:HGNC Symbol;Acc:HGNC:19839]	protein_coding	984.895	3.33218	0.180051	18.5069	1.8172e-76	1.42244e-73
ENSG00000081665	ZNF506	zinc finger protein 506 [Source:HGNC Symbol;Acc:HGNC:23780]	protein_coding	289.371	5.09446	0.277425	18.3634	2.57983e-75	1.9617e-72
ENSG00000182752	PAPPA	pappalysin 1 [Source:HGNC Symbol;Acc:HGNC:8602]	protein_coding	1451.52	3.23929	0.177931	18.2052	4.68908e-74	3.46654e-71
ENSG00000206190	ATP10A	ATPase phospholipid transporting 10A (putative) [Source:HGNC Symbol;Acc:HGNC:13542]	protein_coding	377.764	3.56855	0.196893	18.1243	2.04925e-73	1.47402e-70
ENSG00000007372	PAX6	paired box 6 [Source:HGNC Symbol;Acc:HGNC:8620]	protein_coding	1443.97	-4.39225	0.242512	-18.1114	2.5887e-73	1.81305e-70
ENSG00000070404	FSTL3	follistatin like 3 [Source:HGNC Symbol;Acc:HGNC:3973]	protein_coding	1997.27	3.18244	0.175807	18.1019	3.0802e-73	2.10196e-70
ENSG00000164853	UNCX	UNC homeobox [Source:HGNC Symbol;Acc:HGNC:33194]	protein_coding	384.577	-5.11783	0.286034	-17.8924	1.35241e-71	8.99826e-69
ENSG00000187498	COL4A1	collagen type IV alpha 1 chain [Source:HGNC Symbol;Acc:HGNC:2202]	protein_coding	37669.4	2.78397	0.155701	17.8803	1.67924e-71	1.09003e-68
ENSG00000156466	GDF6	growth differentiation factor 6 [Source:HGNC Symbol;Acc:HGNC:4221]	protein_coding	378.981	5.42485	0.304952	17.7892	8.56656e-71	5.42834e-68
ENSG00000185559	DLK1	delta like non-canonical Notch ligand 1 [Source:HGNC Symbol;Acc:HGNC:2907]	protein_coding	44072.5	4.35641	0.245775	17.7252	2.67897e-70	1.65809e-67
ENSG00000117115	PADI2	peptidyl arginine deiminase 2 [Source:HGNC Symbol;Acc:HGNC:18341]	protein_coding	1525.4	4.39623	0.248421	17.6967	4.44592e-70	2.68917e-67
ENSG00000188064	WNT7B	Wnt family member 7B [Source:HGNC Symbol;Acc:HGNC:12787]	protein_coding	1135.32	-3.07678	0.175038	-17.5778	3.64463e-69	2.15552e-66
ENSG00000196867	ZFP28	ZFP28 zinc finger protein [Source:HGNC Symbol;Acc:HGNC:17801]	protein_coding	403.078	3.59472	0.204904	17.5435	6.67397e-69	3.86133e-66
ENSG00000136535	TBR1	T-box brain transcription factor 1 [Source:HGNC Symbol;Acc:HGNC:11590]	protein_coding	394.902	-4.26343	0.243118	-17.5365	7.54115e-69	4.27021e-66
ENSG00000182118	FAM89A	family with sequence similarity 89 member A [Source:HGNC Symbol;Acc:HGNC:25057]	protein_coding	331.192	-3.92776	0.224367	-17.506	1.28993e-68	7.15212e-66
ENSG00000145423	SFRP2	secreted frizzled related protein 2 [Source:HGNC Symbol;Acc:HGNC:10777]	protein_coding	472.913	-3.82339	0.219756	-17.3983	8.49381e-68	4.61335e-65
ENSG00000166923	GREM1	gremlin 1, DAN family BMP antagonist [Source:HGNC Symbol;Acc:HGNC:2001]	protein_coding	251.099	5.13965	0.296772	17.3185	3.41078e-67	1.81549e-64
ENSG00000124785	NRN1	neuritin 1 [Source:HGNC Symbol;Acc:HGNC:17972]	protein_coding	777.064	-5.18463	0.300219	-17.2695	7.98437e-67	4.16659e-64
ENSG00000038295	TLL1	tolloid like 1 [Source:HGNC Symbol;Acc:HGNC:11843]	protein_coding	249.902	4.07218	0.235875	17.2641	8.75905e-67	4.48295e-64
ENSG00000113578	FGF1	fibroblast growth factor 1 [Source:HGNC Symbol;Acc:HGNC:3665]	protein_coding	283.596	-4.91661	0.285927	-17.1953	2.87776e-66	1.44507e-63
ENSG00000166016	ABTB2	ankyrin repeat and BTB domain containing 2 [Source:HGNC Symbol;Acc:HGNC:23842]	protein_coding	699.448	-3.02723	0.176715	-17.1306	8.78186e-66	4.32816e-63
ENSG00000128422	KRT17	keratin 17 [Source:HGNC Symbol;Acc:HGNC:6427]	protein_coding	8405.43	7.41545	0.435315	17.0347	4.54403e-65	2.15955e-62
ENSG00000188624	IGFL3	IGF like family member 3 [Source:HGNC Symbol;Acc:HGNC:32930]	protein_coding	279.132	6.1518	0.361641	17.0108	6.8312e-65	3.18957e-62
ENSG00000175445	LPL	lipoprotein lipase [Source:HGNC Symbol;Acc:HGNC:6677]	protein_coding	414.294	-4.37316	0.258662	-16.9068	4.00592e-64	1.83816e-61
ENSG00000141433	ADCYAP1	adenylate cyclase activating polypeptide 1 [Source:HGNC Symbol;Acc:HGNC:241]	protein_coding	528.015	-5.42197	0.320745	-16.9043	4.18319e-64	1.88697e-61
ENSG00000018625	ATP1A2	ATPase Na+/K+ transporting subunit alpha 2 [Source:HGNC Symbol;Acc:HGNC:800]	protein_coding	2999.21	-3.16857	0.188694	-16.7921	2.78821e-63	1.23676e-60
ENSG00000130055	GDPD2	glycerophosphodiester phosphodiesterase domain containing 2 [Source:HGNC Symbol;Acc:HGNC:25974]	protein_coding	576.877	-3.59715	0.214258	-16.7889	2.94456e-63	1.2847e-60
ENSG00000022556	NLRP2	NLR family pyrin domain containing 2 [Source:HGNC Symbol;Acc:HGNC:22948]	protein_coding	263.862	6.58226	0.396962	16.5816	9.47224e-62	4.06604e-59
ENSG00000145794	MEGF10	multiple EGF like domains 10 [Source:HGNC Symbol;Acc:HGNC:29634]	protein_coding	838.047	-3.8018	0.229738	-16.5484	1.64329e-61	6.942e-59
ENSG00000126803	HSPA2	heat shock protein family A (Hsp70) member 2 [Source:HGNC Symbol;Acc:HGNC:5235]	protein_coding	215.228	4.86792	0.296017	16.4447	9.1552e-61	3.80713e-58
ENSG00000184486	POU3F2	POU class 3 homeobox 2 [Source:HGNC Symbol;Acc:HGNC:9215]	protein_coding	2475.58	-3.09875	0.189284	-16.371	3.0832e-60	1.2624e-57
ENSG00000106278	PTPRZ1	protein tyrosine phosphatase receptor type Z1 [Source:HGNC Symbol;Acc:HGNC:9685]	protein_coding	11041.7	-2.70161	0.165518	-16.3222	6.86225e-60	2.76715e-57
ENSG00000130635	COL5A1	collagen type V alpha 1 chain [Source:HGNC Symbol;Acc:HGNC:2209]	protein_coding	18305.3	3.27526	0.200917	16.3015	9.62695e-60	3.82405e-57
ENSG00000020181	ADGRA2	adhesion G protein-coupled receptor A2 [Source:HGNC Symbol;Acc:HGNC:17849]	protein_coding	943.443	3.45684	0.212095	16.2985	1.01152e-59	3.95889e-57
ENSG00000115414	FN1	fibronectin 1 [Source:HGNC Symbol;Acc:HGNC:3778]	protein_coding	47095.7	3.36222	0.207268	16.2216	3.54765e-59	1.36836e-56
ENSG00000147883	CDKN2B	cyclin dependent kinase inhibitor 2B [Source:HGNC Symbol;Acc:HGNC:1788]	protein_coding	618.458	3.7431	0.231908	16.1405	1.32567e-58	4.96919e-56
ENSG00000154734	ADAMTS1	ADAM metallopeptidase with thrombospondin type 1 motif 1 [Source:HGNC Symbol;Acc:HGNC:217]	protein_coding	1273.2	3.38806	0.210268	16.1131	2.06409e-58	7.62966e-56
ENSG00000135903	PAX3	paired box 3 [Source:HGNC Symbol;Acc:HGNC:8617]	protein_coding	396.074	-7.60877	0.472497	-16.1033	2.41783e-58	8.81482e-56
ENSG00000074410	CA12	carbonic anhydrase 12 [Source:HGNC Symbol;Acc:HGNC:1371]	protein_coding	1185.81	-3.14746	0.195661	-16.0863	3.18315e-58	1.14482e-55
ENSG00000079691	CARMIL1	capping protein regulator and myosin 1 linker 1 [Source:HGNC Symbol;Acc:HGNC:21581]	protein_coding	566.607	-2.51648	0.156474	-16.0825	3.38669e-58	1.20178e-55
ENSG00000137727	ARHGAP20	Rho GTPase activating protein 20 [Source:HGNC Symbol;Acc:HGNC:18357]	protein_coding	302.162	-3.40537	0.213034	-15.9851	1.62289e-57	5.68312e-55
ENSG00000196358	NTNG2	netrin G2 [Source:HGNC Symbol;Acc:HGNC:14288]	protein_coding	428.712	-3.68671	0.231599	-15.9185	4.71738e-57	1.6305e-54
ENSG00000134013	LOXL2	lysyl oxidase like 2 [Source:HGNC Symbol;Acc:HGNC:6666]	protein_coding	6436.75	3.66478	0.23101	15.8642	1.12206e-56	3.82854e-54
ENSG00000164330	EBF1	EBF transcription factor 1 [Source:HGNC Symbol;Acc:HGNC:3126]	protein_coding	980.847	-2.98894	0.18845	-15.8606	1.1875e-56	4.00053e-54
ENSG00000142871	CCN1	cellular communication network factor 1 [Source:HGNC Symbol;Acc:HGNC:2654]	protein_coding	5954.79	3.19309	0.201621	15.8371	1.72693e-56	5.74508e-54
ENSG00000136960	ENPP2	ectonucleotide pyrophosphatase/phosphodiesterase 2 [Source:HGNC Symbol;Acc:HGNC:3357]	protein_coding	1113.44	-2.68518	0.169852	-15.809	2.6982e-56	8.86541e-54
ENSG00000058085	LAMC2	laminin subunit gamma 2 [Source:HGNC Symbol;Acc:HGNC:6493]	protein_coding	1040.49	3.75522	0.237564	15.8072	2.77691e-56	9.01278e-54
ENSG00000160282	FTCD	formimidoyltransferase cyclodeaminase [Source:HGNC Symbol;Acc:HGNC:3974]	protein_coding	356.828	4.09031	0.259199	15.7806	4.23411e-56	1.35767e-53
ENSG00000114654	EFCC1	EF-hand and coiled-coil domain containing 1 [Source:HGNC Symbol;Acc:HGNC:25692]	protein_coding	237.19	-5.77967	0.366948	-15.7507	6.79716e-56	2.15357e-53
ENSG00000134121	CHL1	cell adhesion molecule L1 like [Source:HGNC Symbol;Acc:HGNC:1939]	protein_coding	6295.19	-2.33356	0.149947	-15.5626	1.30654e-54	4.09086e-52
ENSG00000171766	GATM	glycine amidinotransferase [Source:HGNC Symbol;Acc:HGNC:4175]	protein_coding	2375.86	-2.94425	0.189676	-15.5225	2.44415e-54	7.56378e-52
ENSG00000182968	SOX1	SRY-box transcription factor 1 [Source:HGNC Symbol;Acc:HGNC:11189]	protein_coding	2229.54	-2.09344	0.135854	-15.4095	1.41298e-53	4.32241e-51
ENSG00000119681	LTBP2	latent transforming growth factor beta binding protein 2 [Source:HGNC Symbol;Acc:HGNC:6715]	protein_coding	1316.85	3.02672	0.196439	15.4079	1.44811e-53	4.37954e-51
ENSG00000118432	CNR1	cannabinoid receptor 1 [Source:HGNC Symbol;Acc:HGNC:2159]	protein_coding	4025.13	-2.78121	0.180946	-15.3704	2.58493e-53	7.7298e-51
ENSG00000111799	COL12A1	collagen type XII alpha 1 chain [Source:HGNC Symbol;Acc:HGNC:2188]	protein_coding	1536.32	2.99458	0.196171	15.2651	1.30603e-52	3.86207e-50
ENSG00000124920	MYRF	myelin regulatory factor [Source:HGNC Symbol;Acc:HGNC:1181]	protein_coding	1095.17	2.46476	0.161657	15.2468	1.72802e-52	5.0538e-50
ENSG00000152661	GJA1	gap junction protein alpha 1 [Source:HGNC Symbol;Acc:HGNC:4274]	protein_coding	5816.8	2.76482	0.182791	15.1256	1.09854e-51	3.14371e-49
ENSG00000204950	LRRC10B	leucine rich repeat containing 10B [Source:HGNC Symbol;Acc:HGNC:37215]	protein_coding	285.65	-3.00968	0.199856	-15.0592	3.00226e-51	8.50023e-49
ENSG00000180660	MAB21L1	mab-21 like 1 [Source:HGNC Symbol;Acc:HGNC:6757]	protein_coding	171.677	-5.32149	0.354053	-15.0302	4.65619e-51	1.30442e-48
ENSG00000114854	TNNC1	troponin C1, slow skeletal and cardiac type [Source:HGNC Symbol;Acc:HGNC:11943]	protein_coding	240.238	4.54812	0.302952	15.0127	6.06322e-51	1.6809e-48
ENSG00000154188	ANGPT1	angiopoietin 1 [Source:HGNC Symbol;Acc:HGNC:484]	protein_coding	188.339	-5.2322	0.349417	-14.9741	1.08432e-50	2.97507e-48
ENSG00000100234	TIMP3	TIMP metallopeptidase inhibitor 3 [Source:HGNC Symbol;Acc:HGNC:11822]	protein_coding	1959.2	2.97266	0.199099	14.9306	2.08479e-50	5.66169e-48
ENSG00000100345	MYH9	myosin heavy chain 9 [Source:HGNC Symbol;Acc:HGNC:7579]	protein_coding	26724.6	2.67626	0.179758	14.8882	3.93451e-50	1.05771e-47
ENSG00000162407	PLPP3	phospholipid phosphatase 3 [Source:HGNC Symbol;Acc:HGNC:9229]	protein_coding	1618.62	-3.13326	0.210984	-14.8507	6.88483e-50	1.83233e-47
ENSG00000171189	GRIK1	glutamate ionotropic receptor kainate type subunit 1 [Source:HGNC Symbol;Acc:HGNC:4579]	protein_coding	376.827	-3.65169	0.246044	-14.8416	7.88601e-50	2.078e-47
ENSG00000165588	OTX2	orthodenticle homeobox 2 [Source:HGNC Symbol;Acc:HGNC:8522]	protein_coding	2153.32	3.12796	0.210895	14.8319	9.11541e-50	2.37841e-47
ENSG00000167767	KRT80	keratin 80 [Source:HGNC Symbol;Acc:HGNC:27056]	protein_coding	271.596	4.49873	0.303486	14.8235	1.03247e-49	2.66779e-47
ENSG00000013364	MVP	major vault protein [Source:HGNC Symbol;Acc:HGNC:7531]	protein_coding	1152.22	2.42256	0.163657	14.8027	1.40667e-49	3.59973e-47
ENSG00000090339	ICAM1	intercellular adhesion molecule 1 [Source:HGNC Symbol;Acc:HGNC:5344]	protein_coding	276.024	3.42114	0.231247	14.7943	1.5939e-49	4.04e-47
ENSG00000213694	S1PR3	sphingosine-1-phosphate receptor 3 [Source:HGNC Symbol;Acc:HGNC:3167]	protein_coding	398.33	-2.69967	0.185719	-14.5363	7.13182e-48	1.79062e-45
ENSG00000129654	FOXJ1	forkhead box J1 [Source:HGNC Symbol;Acc:HGNC:3816]	protein_coding	369.416	-3.33056	0.231579	-14.3819	6.71842e-47	1.67107e-44
ENSG00000164434	FABP7	fatty acid binding protein 7 [Source:HGNC Symbol;Acc:HGNC:3562]	protein_coding	3411.63	-2.5156	0.175007	-14.3743	7.50334e-47	1.84902e-44
ENSG00000187068	C3orf70	chromosome 3 open reading frame 70 [Source:HGNC Symbol;Acc:HGNC:33731]	protein_coding	272.334	-3.21333	0.224785	-14.2951	2.34706e-46	5.6786e-44
ENSG00000132386	SERPINF1	serpin family F member 1 [Source:HGNC Symbol;Acc:HGNC:8824]	protein_coding	1151.92	2.91471	0.204363	14.2624	3.75539e-46	9.00413e-44
ENSG00000086062	B4GALT1	beta-1,4-galactosyltransferase 1 [Source:HGNC Symbol;Acc:HGNC:924]	protein_coding	1012.21	2.47666	0.17372	14.2567	4.07397e-46	9.68076e-44
ENSG00000115641	FHL2	four and a half LIM domains 2 [Source:HGNC Symbol;Acc:HGNC:3703]	protein_coding	812.309	3.0323	0.212835	14.2472	4.66863e-46	1.09957e-43
ENSG00000134569	LRP4	LDL receptor related protein 4 [Source:HGNC Symbol;Acc:HGNC:6696]	protein_coding	1321.05	-2.79909	0.197119	-14.2	9.16078e-46	2.13864e-43
ENSG00000142765	SYTL1	synaptotagmin like 1 [Source:HGNC Symbol;Acc:HGNC:15584]	protein_coding	165.389	3.81602	0.269358	14.1671	1.46518e-45	3.3908e-43
ENSG00000046889	PREX2	phosphatidylinositol-3,4,5-trisphosphate dependent Rac exchange factor 2 [Source:HGNC Symbol;Acc:HGNC:22950]	protein_coding	462.638	-3.91117	0.276391	-14.1509	1.84474e-45	4.2324e-43
ENSG00000140545	MFGE8	milk fat globule EGF and factor V/VIII domain containing [Source:HGNC Symbol;Acc:HGNC:7036]	protein_coding	6998.12	2.65517	0.187761	14.1412	2.11539e-45	4.81188e-43
ENSG00000039068	CDH1	cadherin 1 [Source:HGNC Symbol;Acc:HGNC:1748]	protein_coding	208.661	3.59237	0.25431	14.1259	2.62987e-45	5.93146e-43
ENSG00000121570	DPPA4	developmental pluripotency associated 4 [Source:HGNC Symbol;Acc:HGNC:19200]	protein_coding	807.436	-2.62061	0.185815	-14.1033	3.62284e-45	8.10237e-43
ENSG00000168918	INPP5D	inositol polyphosphate-5-phosphatase D [Source:HGNC Symbol;Acc:HGNC:6079]	protein_coding	279.748	3.51092	0.248971	14.1017	3.70544e-45	8.21805e-43
ENSG00000173546	CSPG4	chondroitin sulfate proteoglycan 4 [Source:HGNC Symbol;Acc:HGNC:2466]	protein_coding	544.36	2.83789	0.201403	14.0906	4.33829e-45	9.54208e-43
ENSG00000182492	BGN	biglycan [Source:HGNC Symbol;Acc:HGNC:1044]	protein_coding	450.367	4.12895	0.293255	14.0797	5.05988e-45	1.1038e-42
ENSG00000082684	SEMA5B	semaphorin 5B [Source:HGNC Symbol;Acc:HGNC:10737]	protein_coding	4335.98	-3.23757	0.230224	-14.0627	6.4386e-45	1.39315e-42
ENSG00000101542	CDH20	cadherin 20 [Source:HGNC Symbol;Acc:HGNC:1760]	protein_coding	316.377	-3.33452	0.237415	-14.0451	8.25671e-45	1.77213e-42
ENSG00000120217	CD274	CD274 molecule [Source:HGNC Symbol;Acc:HGNC:17635]	protein_coding	157.538	3.91659	0.279215	14.0272	1.06309e-44	2.26345e-42
ENSG00000112139	MDGA1	MAM domain containing glycosylphosphatidylinositol anchor 1 [Source:HGNC Symbol;Acc:HGNC:19267]	protein_coding	1867.41	-2.88055	0.205646	-14.0073	1.40616e-44	2.97012e-42
ENSG00000102760	RGCC	regulator of cell cycle [Source:HGNC Symbol;Acc:HGNC:20369]	protein_coding	133.018	-4.4019	0.316717	-13.8985	6.46636e-44	1.35508e-41
ENSG00000156140	ADAMTS3	ADAM metallopeptidase with thrombospondin type 1 motif 3 [Source:HGNC Symbol;Acc:HGNC:219]	protein_coding	224.325	-3.11949	0.225081	-13.8595	1.11519e-43	2.31872e-41
ENSG00000253731	PCDHGA6	protocadherin gamma subfamily A, 6 [Source:HGNC Symbol;Acc:HGNC:8704]	protein_coding	233.105	7.48628	0.541604	13.8224	1.86705e-43	3.85191e-41
ENSG00000140511	HAPLN3	hyaluronan and proteoglycan link protein 3 [Source:HGNC Symbol;Acc:HGNC:21446]	protein_coding	487.484	3.87417	0.280392	13.817	2.0142e-43	4.12352e-41
ENSG00000177551	NHLH2	nescient helix-loop-helix 2 [Source:HGNC Symbol;Acc:HGNC:7818]	protein_coding	241.405	-3.90208	0.282672	-13.8042	2.40302e-43	4.88197e-41
ENSG00000130702	LAMA5	laminin subunit alpha 5 [Source:HGNC Symbol;Acc:HGNC:6485]	protein_coding	5702.65	1.97553	0.143816	13.7365	6.1337e-43	1.23213e-40
ENSG00000166145	SPINT1	serine peptidase inhibitor, Kunitz type 1 [Source:HGNC Symbol;Acc:HGNC:11246]	protein_coding	294.074	3.78766	0.275741	13.7363	6.15742e-43	1.23213e-40
ENSG00000114790	ARHGEF26	Rho guanine nucleotide exchange factor 26 [Source:HGNC Symbol;Acc:HGNC:24490]	protein_coding	349.692	-2.65666	0.193895	-13.7015	9.9399e-43	1.97418e-40
ENSG00000198785	GRIN3A	glutamate ionotropic receptor NMDA type subunit 3A [Source:HGNC Symbol;Acc:HGNC:16767]	protein_coding	802.381	-2.01963	0.147495	-13.6929	1.1198e-42	2.20757e-40
ENSG00000144847	IGSF11	immunoglobulin superfamily member 11 [Source:HGNC Symbol;Acc:HGNC:16669]	protein_coding	155.689	-3.62438	0.26473	-13.6909	1.15131e-42	2.25302e-40
ENSG00000135269	TES	testin LIM domain protein [Source:HGNC Symbol;Acc:HGNC:14620]	protein_coding	640.87	2.35528	0.172116	13.6843	1.26084e-42	2.44935e-40
ENSG00000204381	LAYN	layilin [Source:HGNC Symbol;Acc:HGNC:29471]	protein_coding	192.684	3.46793	0.253563	13.6768	1.39694e-42	2.68969e-40
ENSG00000180914	OXTR	oxytocin receptor [Source:HGNC Symbol;Acc:HGNC:8529]	protein_coding	315.03	3.33556	0.243892	13.6764	1.40477e-42	2.68969e-40
ENSG00000124762	CDKN1A	cyclin dependent kinase inhibitor 1A [Source:HGNC Symbol;Acc:HGNC:1784]	protein_coding	10801.8	2.84193	0.20781	13.6756	1.42008e-42	2.69958e-40
ENSG00000103449	SALL1	spalt like transcription factor 1 [Source:HGNC Symbol;Acc:HGNC:10524]	protein_coding	1083.82	-2.44205	0.178708	-13.665	1.64203e-42	3.09935e-40
ENSG00000144857	BOC	BOC cell adhesion associated, oncogene regulated [Source:HGNC Symbol;Acc:HGNC:17173]	protein_coding	1350.57	-3.44028	0.251781	-13.6638	1.67032e-42	3.13055e-40
ENSG00000110675	ELMOD1	ELMO domain containing 1 [Source:HGNC Symbol;Acc:HGNC:25334]	protein_coding	1206.22	-2.20207	0.161573	-13.629	2.69381e-42	5.0135e-40
ENSG00000139800	ZIC5	Zic family member 5 [Source:HGNC Symbol;Acc:HGNC:20322]	protein_coding	238.131	-4.08362	0.3003	-13.5985	4.08936e-42	7.55793e-40
ENSG00000138131	LOXL4	lysyl oxidase like 4 [Source:HGNC Symbol;Acc:HGNC:17171]	protein_coding	323.924	2.92207	0.216497	13.4971	1.62735e-41	2.98691e-39
ENSG00000168461	RAB31	RAB31, member RAS oncogene family [Source:HGNC Symbol;Acc:HGNC:9771]	protein_coding	2994.04	-1.94857	0.144422	-13.4922	1.73773e-41	3.16767e-39
ENSG00000126878	AIF1L	allograft inflammatory factor 1 like [Source:HGNC Symbol;Acc:HGNC:28904]	protein_coding	1894.54	-2.18291	0.161826	-13.4892	1.8104e-41	3.27769e-39
ENSG00000174080	CTSF	cathepsin F [Source:HGNC Symbol;Acc:HGNC:2531]	protein_coding	203.641	-3.5964	0.26679	-13.4803	2.04297e-41	3.67376e-39
ENSG00000164100	NDST3	N-deacetylase and N-sulfotransferase 3 [Source:HGNC Symbol;Acc:HGNC:7682]	protein_coding	230.681	-3.27501	0.243049	-13.4747	2.20443e-41	3.93749e-39
ENSG00000119922	IFIT2	interferon induced protein with tetratricopeptide repeats 2 [Source:HGNC Symbol;Acc:HGNC:5409]	protein_coding	191.143	-3.45883	0.257045	-13.4561	2.83345e-41	5.0273e-39
ENSG00000116991	SIPA1L2	signal induced proliferation associated 1 like 2 [Source:HGNC Symbol;Acc:HGNC:23800]	protein_coding	2956.8	-2.07056	0.154006	-13.4447	3.30949e-41	5.83303e-39
ENSG00000180801	ARSJ	arylsulfatase family member J [Source:HGNC Symbol;Acc:HGNC:26286]	protein_coding	425.377	2.77627	0.206506	13.444	3.33881e-41	5.84599e-39
ENSG00000123243	ITIH5	inter-alpha-trypsin inhibitor heavy chain 5 [Source:HGNC Symbol;Acc:HGNC:21449]	protein_coding	347.231	2.92635	0.217764	13.4381	3.61436e-41	6.2871e-39
ENSG00000128573	FOXP2	forkhead box P2 [Source:HGNC Symbol;Acc:HGNC:13875]	protein_coding	513.942	-3.37276	0.252059	-13.3808	7.82501e-41	1.3523e-38
ENSG00000108018	SORCS1	sortilin related VPS10 domain containing receptor 1 [Source:HGNC Symbol;Acc:HGNC:16697]	protein_coding	1175.81	-2.34589	0.175808	-13.3435	1.29219e-40	2.21873e-38
ENSG00000153956	CACNA2D1	calcium voltage-gated channel auxiliary subunit alpha2delta 1 [Source:HGNC Symbol;Acc:HGNC:1399]	protein_coding	1136.75	-3.06619	0.229862	-13.3393	1.36814e-40	2.33408e-38
ENSG00000101265	RASSF2	Ras association domain family member 2 [Source:HGNC Symbol;Acc:HGNC:9883]	protein_coding	1995.55	-2.62373	0.19774	-13.2686	3.52166e-40	5.96977e-38
ENSG00000168672	LRATD2	LRAT domain containing 2 [Source:HGNC Symbol;Acc:HGNC:24166]	protein_coding	2567.88	2.32891	0.175536	13.2675	3.57504e-40	6.0219e-38
ENSG00000118985	ELL2	elongation factor for RNA polymerase II 2 [Source:HGNC Symbol;Acc:HGNC:17064]	protein_coding	508.685	2.54939	0.192185	13.2653	3.68167e-40	6.16251e-38
ENSG00000171812	COL8A2	collagen type VIII alpha 2 chain [Source:HGNC Symbol;Acc:HGNC:2216]	protein_coding	202.191	3.5686	0.269479	13.2426	4.98024e-40	8.284e-38
ENSG00000062038	CDH3	cadherin 3 [Source:HGNC Symbol;Acc:HGNC:1762]	protein_coding	1152.77	2.54576	0.192534	13.2224	6.51406e-40	1.0768e-37
ENSG00000151023	ENKUR	enkurin, TRPC channel interacting protein [Source:HGNC Symbol;Acc:HGNC:28388]	protein_coding	141.885	-4.08789	0.30942	-13.2114	7.53711e-40	1.23823e-37
ENSG00000114473	IQCG	IQ motif containing G [Source:HGNC Symbol;Acc:HGNC:25251]	protein_coding	406.474	-2.51811	0.190719	-13.2032	8.40361e-40	1.37211e-37
ENSG00000046604	DSG2	desmoglein 2 [Source:HGNC Symbol;Acc:HGNC:3049]	protein_coding	1260.96	2.32503	0.177164	13.1236	2.41208e-39	3.91434e-37
ENSG00000171729	TMEM51	transmembrane protein 51 [Source:HGNC Symbol;Acc:HGNC:25488]	protein_coding	182.532	-3.30856	0.252582	-13.099	3.33776e-39	5.38371e-37
ENSG00000112319	EYA4	EYA transcriptional coactivator and phosphatase 4 [Source:HGNC Symbol;Acc:HGNC:3522]	protein_coding	158.273	3.95645	0.302081	13.0973	3.41034e-39	5.46764e-37
ENSG00000158769	F11R	F11 receptor [Source:HGNC Symbol;Acc:HGNC:14685]	protein_coding	428.647	2.53386	0.19451	13.0269	8.60694e-39	1.36348e-36
ENSG00000176971	FIBIN	fin bud initiation factor homolog [Source:HGNC Symbol;Acc:HGNC:33747]	protein_coding	664.065	-3.60277	0.276751	-13.0181	9.65398e-39	1.5203e-36
ENSG00000171885	AQP4	aquaporin 4 [Source:HGNC Symbol;Acc:HGNC:637]	protein_coding	264.424	-4.17028	0.320807	-12.9993	1.23388e-38	1.93167e-36
ENSG00000170959	DCDC1	doublecortin domain containing 1 [Source:HGNC Symbol;Acc:HGNC:20625]	protein_coding	197.142	-3.26894	0.251542	-12.9956	1.2959e-38	2.0169e-36
ENSG00000171100	MTM1	myotubularin 1 [Source:HGNC Symbol;Acc:HGNC:7448]	protein_coding	655.917	-2.00196	0.154085	-12.9926	1.3484e-38	2.08641e-36
ENSG00000184163	C1QTNF12	C1q and TNF related 12 [Source:HGNC Symbol;Acc:HGNC:32308]	protein_coding	141.393	3.8949	0.300365	12.9672	1.87726e-38	2.88794e-36
ENSG00000156675	RAB11FIP1	RAB11 family interacting protein 1 [Source:HGNC Symbol;Acc:HGNC:30265]	protein_coding	1727.34	2.78623	0.214939	12.9629	1.98605e-38	3.03774e-36
ENSG00000162998	FRZB	frizzled related protein [Source:HGNC Symbol;Acc:HGNC:3959]	protein_coding	2856.77	3.02636	0.233581	12.9564	2.16238e-38	3.28854e-36
ENSG00000095752	IL11	interleukin 11 [Source:HGNC Symbol;Acc:HGNC:5966]	protein_coding	396.91	2.86886	0.222034	12.9208	3.43578e-38	5.19545e-36
ENSG00000114646	CSPG5	chondroitin sulfate proteoglycan 5 [Source:HGNC Symbol;Acc:HGNC:2467]	protein_coding	1776.03	-2.02228	0.156826	-12.8951	4.79679e-38	7.21253e-36
ENSG00000141314	RHBDL3	rhomboid like 3 [Source:HGNC Symbol;Acc:HGNC:16502]	protein_coding	1147.83	-2.71217	0.210822	-12.8647	7.10916e-38	1.057e-35
ENSG00000221818	EBF2	EBF transcription factor 2 [Source:HGNC Symbol;Acc:HGNC:19090]	protein_coding	278.342	-8.11911	0.632169	-12.8433	9.38435e-38	1.38753e-35
ENSG00000101846	STS	steroid sulfatase [Source:HGNC Symbol;Acc:HGNC:11425]	protein_coding	473.844	-2.40684	0.18743	-12.8413	9.62541e-38	1.41531e-35
ENSG00000165730	STOX1	storkhead box 1 [Source:HGNC Symbol;Acc:HGNC:23508]	protein_coding	142.061	-3.93491	0.307051	-12.8152	1.34799e-37	1.97117e-35
ENSG00000008517	IL32	interleukin 32 [Source:HGNC Symbol;Acc:HGNC:16830]	protein_coding	156.446	3.76415	0.294038	12.8016	1.60595e-37	2.33556e-35
ENSG00000006468	ETV1	ETS variant transcription factor 1 [Source:HGNC Symbol;Acc:HGNC:3490]	protein_coding	793.286	-2.11973	0.165785	-12.786	1.9627e-37	2.83887e-35
ENSG00000168140	VASN	vasorin [Source:HGNC Symbol;Acc:HGNC:18517]	protein_coding	870.686	2.73257	0.214739	12.7251	4.29172e-37	6.14085e-35
ENSG00000137203	TFAP2A	transcription factor AP-2 alpha [Source:HGNC Symbol;Acc:HGNC:11742]	protein_coding	152.469	-6.5046	0.515456	-12.6191	1.65686e-36	2.35805e-34
ENSG00000120549	KIAA1217	KIAA1217 [Source:HGNC Symbol;Acc:HGNC:25428]	protein_coding	492.888	2.15851	0.171486	12.5871	2.48628e-36	3.50105e-34
ENSG00000075426	FOSL2	FOS like 2, AP-1 transcription factor subunit [Source:HGNC Symbol;Acc:HGNC:3798]	protein_coding	2673.83	2.02543	0.16134	12.5538	3.78734e-36	5.30506e-34
ENSG00000154856	APCDD1	APC down-regulated 1 [Source:HGNC Symbol;Acc:HGNC:15718]	protein_coding	597.716	-3.13364	0.249807	-12.5443	4.27391e-36	5.92528e-34
ENSG00000130303	BST2	bone marrow stromal cell antigen 2 [Source:HGNC Symbol;Acc:HGNC:1119]	protein_coding	234.388	4.50219	0.358904	12.5442	4.27464e-36	5.92528e-34
ENSG00000129151	BBOX1	gamma-butyrobetaine hydroxylase 1 [Source:HGNC Symbol;Acc:HGNC:964]	protein_coding	126.424	-4.6536	0.371671	-12.5207	5.74899e-36	7.92765e-34
ENSG00000167601	AXL	AXL receptor tyrosine kinase [Source:HGNC Symbol;Acc:HGNC:905]	protein_coding	1845.27	1.98615	0.158782	12.5086	6.69593e-36	9.18585e-34
ENSG00000177469	CAVIN1	caveolae associated protein 1 [Source:HGNC Symbol;Acc:HGNC:9688]	protein_coding	3955.17	2.68607	0.214775	12.5064	6.8842e-36	9.39569e-34
ENSG00000140067	FAM181A	family with sequence similarity 181 member A [Source:HGNC Symbol;Acc:HGNC:20491]	protein_coding	166.166	-3.22441	0.257835	-12.5057	6.94896e-36	9.4357e-34
ENSG00000069431	ABCC9	ATP binding cassette subfamily C member 9 [Source:HGNC Symbol;Acc:HGNC:60]	protein_coding	151.063	-3.50212	0.280362	-12.4914	8.31449e-36	1.12326e-33
ENSG00000112378	PERP	p53 apoptosis effector related to PMP22 [Source:HGNC Symbol;Acc:HGNC:17637]	protein_coding	581.512	2.54481	0.203877	12.4821	9.34777e-36	1.25647e-33
ENSG00000134871	COL4A2	collagen type IV alpha 2 chain [Source:HGNC Symbol;Acc:HGNC:2203]	protein_coding	35345.7	2.05217	0.164639	12.4647	1.16361e-35	1.55619e-33
ENSG00000113083	LOX	lysyl oxidase [Source:HGNC Symbol;Acc:HGNC:6664]	protein_coding	2758.66	2.72008	0.218301	12.4603	1.22971e-35	1.63637e-33
ENSG00000003436	TFPI	tissue factor pathway inhibitor [Source:HGNC Symbol;Acc:HGNC:11760]	protein_coding	476.086	-2.36165	0.189646	-12.4529	1.348e-35	1.78486e-33
ENSG00000147509	RGS20	regulator of G protein signaling 20 [Source:HGNC Symbol;Acc:HGNC:14600]	protein_coding	142.942	-3.68895	0.296876	-12.4259	1.89047e-35	2.49074e-33
ENSG00000100078	PLA2G3	phospholipase A2 group III [Source:HGNC Symbol;Acc:HGNC:17934]	protein_coding	436.934	3.09212	0.249278	12.4043	2.47599e-35	3.24611e-33
ENSG00000174807	CD248	CD248 molecule [Source:HGNC Symbol;Acc:HGNC:18219]	protein_coding	262.58	2.4826	0.201073	12.3468	5.0711e-35	6.6158e-33
ENSG00000129646	QRICH2	glutamine rich 2 [Source:HGNC Symbol;Acc:HGNC:25326]	protein_coding	419.824	-2.18513	0.177598	-12.3038	8.63975e-35	1.12165e-32
ENSG00000126785	RHOJ	ras homolog family member J [Source:HGNC Symbol;Acc:HGNC:688]	protein_coding	364.061	-3.072	0.250368	-12.2699	1.3135e-34	1.69696e-32
ENSG00000182175	RGMA	repulsive guidance molecule BMP co-receptor a [Source:HGNC Symbol;Acc:HGNC:30308]	protein_coding	7497.74	-1.79377	0.146406	-12.2521	1.63782e-34	2.09562e-32
ENSG00000154736	ADAMTS5	ADAM metallopeptidase with thrombospondin type 1 motif 5 [Source:HGNC Symbol;Acc:HGNC:221]	protein_coding	696.647	2.60639	0.212891	12.2429	1.83413e-34	2.33558e-32
ENSG00000147862	NFIB	nuclear factor I B [Source:HGNC Symbol;Acc:HGNC:7785]	protein_coding	983.715	-2.99815	0.245195	-12.2276	2.21372e-34	2.80552e-32
ENSG00000196569	LAMA2	laminin subunit alpha 2 [Source:HGNC Symbol;Acc:HGNC:6482]	protein_coding	372.959	-2.81542	0.230373	-12.2212	2.39668e-34	3.023e-32
ENSG00000187955	COL14A1	collagen type XIV alpha 1 chain [Source:HGNC Symbol;Acc:HGNC:2191]	protein_coding	1354.22	2.79622	0.228863	12.2179	2.49557e-34	3.13288e-32
ENSG00000172164	SNTB1	syntrophin beta 1 [Source:HGNC Symbol;Acc:HGNC:11168]	protein_coding	212.835	-4.26299	0.349175	-12.2088	2.79112e-34	3.48746e-32
ENSG00000150457	LATS2	large tumor suppressor kinase 2 [Source:HGNC Symbol;Acc:HGNC:6515]	protein_coding	1276.91	2.30399	0.189265	12.1733	4.31119e-34	5.36159e-32
ENSG00000198959	TGM2	transglutaminase 2 [Source:HGNC Symbol;Acc:HGNC:11778]	protein_coding	205.48	2.92047	0.240165	12.1603	5.05976e-34	6.26328e-32
ENSG00000134954	ETS1	ETS proto-oncogene 1, transcription factor [Source:HGNC Symbol;Acc:HGNC:3488]	protein_coding	421.936	2.18489	0.179742	12.1557	5.35075e-34	6.59282e-32
ENSG00000134762	DSC3	desmocollin 3 [Source:HGNC Symbol;Acc:HGNC:3037]	protein_coding	106.583	4.03675	0.332606	12.1367	6.74863e-34	8.27687e-32
ENSG00000174776	WDR49	WD repeat domain 49 [Source:HGNC Symbol;Acc:HGNC:26587]	protein_coding	116.193	-3.80096	0.315813	-12.0355	2.31342e-33	2.82429e-31
ENSG00000258986	TMEM179	transmembrane protein 179 [Source:HGNC Symbol;Acc:HGNC:20137]	protein_coding	586.783	-2.21984	0.18458	-12.0264	2.58038e-33	3.13581e-31
ENSG00000163430	FSTL1	follistatin like 1 [Source:HGNC Symbol;Acc:HGNC:3972]	protein_coding	20615.8	2.15448	0.179166	12.025	2.6246e-33	3.17505e-31
ENSG00000113319	RASGRF2	Ras protein specific guanine nucleotide releasing factor 2 [Source:HGNC Symbol;Acc:HGNC:9876]	protein_coding	252.263	2.30342	0.19173	12.0139	3.00449e-33	3.61817e-31
ENSG00000166741	NNMT	nicotinamide N-methyltransferase [Source:HGNC Symbol;Acc:HGNC:7861]	protein_coding	142.662	3.53041	0.294132	12.0028	3.43431e-33	4.11715e-31
ENSG00000144810	COL8A1	collagen type VIII alpha 1 chain [Source:HGNC Symbol;Acc:HGNC:2215]	protein_coding	7200.48	5.05522	0.421295	11.9992	3.58565e-33	4.27931e-31
ENSG00000198121	LPAR1	lysophosphatidic acid receptor 1 [Source:HGNC Symbol;Acc:HGNC:3166]	protein_coding	359.516	-2.43202	0.202753	-11.995	3.77439e-33	4.48445e-31
ENSG00000196482	ESRRG	estrogen related receptor gamma [Source:HGNC Symbol;Acc:HGNC:3474]	protein_coding	323.014	-2.247	0.187456	-11.9868	4.16709e-33	4.92902e-31
ENSG00000013588	GPRC5A	G protein-coupled receptor class C group 5 member A [Source:HGNC Symbol;Acc:HGNC:9836]	protein_coding	132.37	4.13174	0.345096	11.9727	4.93894e-33	5.81615e-31
ENSG00000072682	P4HA2	prolyl 4-hydroxylase subunit alpha 2 [Source:HGNC Symbol;Acc:HGNC:8547]	protein_coding	2141.8	2.05929	0.172035	11.9702	5.09125e-33	5.9691e-31
ENSG00000166833	NAV2	neuron navigator 2 [Source:HGNC Symbol;Acc:HGNC:15997]	protein_coding	1952.57	-1.73703	0.145247	-11.9592	5.81517e-33	6.78794e-31
ENSG00000103260	METRN	meteorin, glial cell differentiation regulator [Source:HGNC Symbol;Acc:HGNC:14151]	protein_coding	2506.24	-2.27693	0.19048	-11.9536	6.21462e-33	7.22252e-31
ENSG00000164176	EDIL3	EGF like repeats and discoidin domains 3 [Source:HGNC Symbol;Acc:HGNC:3173]	protein_coding	2398.49	1.77647	0.148968	11.9252	8.74604e-33	1.00765e-30
ENSG00000049130	KITLG	KIT ligand [Source:HGNC Symbol;Acc:HGNC:6343]	protein_coding	366.278	-2.05337	0.172204	-11.924	8.87249e-33	1.01781e-30
ENSG00000143320	CRABP2	cellular retinoic acid binding protein 2 [Source:HGNC Symbol;Acc:HGNC:2339]	protein_coding	4231.14	2.41807	0.203855	11.8617	1.87091e-32	2.13702e-30
ENSG00000104738	MCM4	minichromosome maintenance complex component 4 [Source:HGNC Symbol;Acc:HGNC:6947]	protein_coding	1915.03	-1.72926	0.145842	-11.8571	1.97757e-32	2.24918e-30
ENSG00000203685	STUM	stum, mechanosensory transduction mediator homolog [Source:HGNC Symbol;Acc:HGNC:30491]	protein_coding	757.032	-3.29511	0.278004	-11.8528	2.08243e-32	2.35837e-30
ENSG00000197852	INKA2	inka box actin regulator 2 [Source:HGNC Symbol;Acc:HGNC:28045]	protein_coding	430.213	-2.25674	0.190863	-11.8239	2.93835e-32	3.31361e-30
ENSG00000162543	UBXN10	UBX domain protein 10 [Source:HGNC Symbol;Acc:HGNC:26354]	protein_coding	147.907	-3.86468	0.327295	-11.8079	3.5515e-32	3.98817e-30
ENSG00000113594	LIFR	LIF receptor subunit alpha [Source:HGNC Symbol;Acc:HGNC:6597]	protein_coding	2849.96	-2.01915	0.171319	-11.7859	4.61309e-32	5.15853e-30
ENSG00000107957	SH3PXD2A	SH3 and PX domains 2A [Source:HGNC Symbol;Acc:HGNC:23664]	protein_coding	3675.47	1.47562	0.125237	11.7827	4.79554e-32	5.34011e-30
ENSG00000162992	NEUROD1	neuronal differentiation 1 [Source:HGNC Symbol;Acc:HGNC:7762]	protein_coding	111.021	-5.64386	0.47921	-11.7774	5.1023e-32	5.65803e-30
ENSG00000117385	P3H1	prolyl 3-hydroxylase 1 [Source:HGNC Symbol;Acc:HGNC:19316]	protein_coding	3151.84	1.87183	0.159202	11.7575	6.4583e-32	7.132e-30
ENSG00000114670	NEK11	NIMA related kinase 11 [Source:HGNC Symbol;Acc:HGNC:18593]	protein_coding	137.343	-3.08816	0.263053	-11.7397	7.97964e-32	8.77563e-30
ENSG00000079689	SCGN	secretagogin, EF-hand calcium binding protein [Source:HGNC Symbol;Acc:HGNC:16941]	protein_coding	144.321	-5.54828	0.472739	-11.7364	8.29044e-32	9.07991e-30
ENSG00000136160	EDNRB	endothelin receptor type B [Source:HGNC Symbol;Acc:HGNC:3180]	protein_coding	4295.81	-2.1206	0.181104	-11.7093	1.14256e-31	1.24623e-29
ENSG00000151617	EDNRA	endothelin receptor type A [Source:HGNC Symbol;Acc:HGNC:3179]	protein_coding	94.5417	-4.5348	0.388059	-11.6858	1.5058e-31	1.63572e-29
ENSG00000004399	PLXND1	plexin D1 [Source:HGNC Symbol;Acc:HGNC:9107]	protein_coding	2832.92	2.69886	0.230985	11.6841	1.53611e-31	1.66187e-29
ENSG00000205929	C21orf62	chromosome 21 open reading frame 62 [Source:HGNC Symbol;Acc:HGNC:1305]	protein_coding	400.465	-2.10093	0.179932	-11.6763	1.68529e-31	1.81589e-29
ENSG00000060138	YBX3	Y-box binding protein 3 [Source:HGNC Symbol;Acc:HGNC:2428]	protein_coding	1244.5	1.96996	0.168929	11.6615	2.00592e-31	2.15264e-29
ENSG00000099834	CDHR5	cadherin related family member 5 [Source:HGNC Symbol;Acc:HGNC:7521]	protein_coding	202.971	2.67089	0.230118	11.6066	3.81384e-31	4.07637e-29
ENSG00000129675	ARHGEF6	Rac/Cdc42 guanine nucleotide exchange factor 6 [Source:HGNC Symbol;Acc:HGNC:685]	protein_coding	589.174	-2.18845	0.188584	-11.6046	3.90389e-31	4.15593e-29
ENSG00000147246	HTR2C	5-hydroxytryptamine receptor 2C [Source:HGNC Symbol;Acc:HGNC:5295]	protein_coding	231.337	2.36664	0.204077	11.5968	4.27741e-31	4.53542e-29
ENSG00000138823	MTTP	microsomal triglyceride transfer protein [Source:HGNC Symbol;Acc:HGNC:7467]	protein_coding	235.205	-2.37711	0.20509	-11.5906	4.60051e-31	4.85865e-29
ENSG00000005108	THSD7A	thrombospondin type 1 domain containing 7A [Source:HGNC Symbol;Acc:HGNC:22207]	protein_coding	1097.43	-2.32307	0.200716	-11.5739	5.58886e-31	5.87913e-29
ENSG00000187550	SBK2	SH3 domain binding kinase family member 2 [Source:HGNC Symbol;Acc:HGNC:34416]	protein_coding	93.7469	4.73834	0.409681	11.5659	6.13279e-31	6.42591e-29
ENSG00000130287	NCAN	neurocan [Source:HGNC Symbol;Acc:HGNC:2465]	protein_coding	6586.47	-1.98083	0.171495	-11.5504	7.34729e-31	7.66826e-29
ENSG00000087245	MMP2	matrix metallopeptidase 2 [Source:HGNC Symbol;Acc:HGNC:7166]	protein_coding	2152.67	2.46754	0.21378	11.5424	8.06205e-31	8.37799e-29
ENSG00000258289	CHURC1	churchill domain containing 1 [Source:HGNC Symbol;Acc:HGNC:20099]	protein_coding	697.135	-1.8537	0.160603	-11.5421	8.09027e-31	8.37799e-29
ENSG00000101463	SYNDIG1	synapse differentiation inducing 1 [Source:HGNC Symbol;Acc:HGNC:15885]	protein_coding	202.206	-3.65869	0.317235	-11.5331	8.98994e-31	9.27358e-29
ENSG00000186897	C1QL4	complement C1q like 4 [Source:HGNC Symbol;Acc:HGNC:31416]	protein_coding	651.204	-2.65083	0.229904	-11.5301	9.29925e-31	9.5556e-29
ENSG00000102007	PLP2	proteolipid protein 2 [Source:HGNC Symbol;Acc:HGNC:9087]	protein_coding	326.967	2.16947	0.188718	11.4958	1.38515e-30	1.41243e-28
ENSG00000123080	CDKN2C	cyclin dependent kinase inhibitor 2C [Source:HGNC Symbol;Acc:HGNC:1789]	protein_coding	177.218	-2.57582	0.224312	-11.4832	1.60205e-30	1.62737e-28
ENSG00000197977	ELOVL2	ELOVL fatty acid elongase 2 [Source:HGNC Symbol;Acc:HGNC:14416]	protein_coding	901.865	-2.27517	0.198296	-11.4736	1.79129e-30	1.81267e-28
ENSG00000128342	LIF	LIF interleukin 6 family cytokine [Source:HGNC Symbol;Acc:HGNC:6596]	protein_coding	338.975	2.71644	0.237321	11.4462	2.45593e-30	2.47584e-28
ENSG00000184371	CSF1	colony stimulating factor 1 [Source:HGNC Symbol;Acc:HGNC:2432]	protein_coding	610.302	-2.52805	0.220998	-11.4392	2.66253e-30	2.67398e-28
ENSG00000182132	KCNIP1	potassium voltage-gated channel interacting protein 1 [Source:HGNC Symbol;Acc:HGNC:15521]	protein_coding	672.229	-2.25438	0.197407	-11.4199	3.32456e-30	3.32631e-28
ENSG00000109099	PMP22	peripheral myelin protein 22 [Source:HGNC Symbol;Acc:HGNC:9118]	protein_coding	1156.67	-2.84455	0.249454	-11.4031	4.03527e-30	4.02227e-28
ENSG00000120162	MOB3B	MOB kinase activator 3B [Source:HGNC Symbol;Acc:HGNC:23825]	protein_coding	366.292	-2.64029	0.232038	-11.3787	5.34074e-30	5.30368e-28
ENSG00000171208	NETO2	neuropilin and tolloid like 2 [Source:HGNC Symbol;Acc:HGNC:14644]	protein_coding	1522.13	-1.63838	0.144185	-11.363	6.38779e-30	6.31988e-28
ENSG00000005884	ITGA3	integrin subunit alpha 3 [Source:HGNC Symbol;Acc:HGNC:6139]	protein_coding	3818.61	2.07473	0.182851	11.3466	7.7126e-30	7.60233e-28
ENSG00000173114	LRRN3	leucine rich repeat neuronal 3 [Source:HGNC Symbol;Acc:HGNC:17200]	protein_coding	1937.68	-1.51982	0.134052	-11.3376	8.54809e-30	8.39479e-28
ENSG00000198825	INPP5F	inositol polyphosphate-5-phosphatase F [Source:HGNC Symbol;Acc:HGNC:17054]	protein_coding	20712.1	1.90379	0.168468	11.3006	1.30379e-29	1.27103e-27
ENSG00000134940	ACRV1	acrosomal vesicle protein 1 [Source:HGNC Symbol;Acc:HGNC:127]	protein_coding	84.3244	-4.40181	0.39134	-11.248	2.36778e-29	2.29986e-27
ENSG00000163064	EN1	engrailed homeobox 1 [Source:HGNC Symbol;Acc:HGNC:3342]	protein_coding	170.776	-3.99307	0.355788	-11.2232	3.13804e-29	3.03694e-27
ENSG00000177106	EPS8L2	EPS8 like 2 [Source:HGNC Symbol;Acc:HGNC:21296]	protein_coding	943.535	1.9989	0.178139	11.221	3.21553e-29	3.10066e-27
ENSG00000118997	DNAH7	dynein axonemal heavy chain 7 [Source:HGNC Symbol;Acc:HGNC:18661]	protein_coding	124.849	-2.85932	0.254852	-11.2195	3.27044e-29	3.14222e-27
ENSG00000197415	VEPH1	ventricular zone expressed PH domain containing 1 [Source:HGNC Symbol;Acc:HGNC:25735]	protein_coding	309.398	-2.25914	0.201383	-11.2181	3.32261e-29	3.18086e-27
ENSG00000182022	CHST15	carbohydrate sulfotransferase 15 [Source:HGNC Symbol;Acc:HGNC:18137]	protein_coding	562.393	-1.97882	0.17681	-11.1918	4.47469e-29	4.26844e-27
ENSG00000102034	ELF4	E74 like ETS transcription factor 4 [Source:HGNC Symbol;Acc:HGNC:3319]	protein_coding	321.707	3.39537	0.303612	11.1833	4.92477e-29	4.68099e-27
ENSG00000163251	FZD5	frizzled class receptor 5 [Source:HGNC Symbol;Acc:HGNC:4043]	protein_coding	3052.51	2.43868	0.218826	11.1444	7.6269e-29	7.19796e-27
ENSG00000140092	FBLN5	fibulin 5 [Source:HGNC Symbol;Acc:HGNC:3602]	protein_coding	649.083	-2.12597	0.191233	-11.1172	1.03505e-28	9.73382e-27
ENSG00000082556	OPRK1	opioid receptor kappa 1 [Source:HGNC Symbol;Acc:HGNC:8154]	protein_coding	117.725	-3.95641	0.356489	-11.0983	1.27891e-28	1.19849e-26
ENSG00000168505	GBX2	gastrulation brain homeobox 2 [Source:HGNC Symbol;Acc:HGNC:4186]	protein_coding	319.002	-3.1949	0.288121	-11.0887	1.42267e-28	1.32852e-26
ENSG00000072163	LIMS2	LIM zinc finger domain containing 2 [Source:HGNC Symbol;Acc:HGNC:16084]	protein_coding	209.974	2.51933	0.227492	11.0744	1.67006e-28	1.55409e-26
ENSG00000185668	POU3F1	POU class 3 homeobox 1 [Source:HGNC Symbol;Acc:HGNC:9214]	protein_coding	473.56	-1.96716	0.177652	-11.0731	1.6941e-28	1.57097e-26
ENSG00000099256	PRTFDC1	phosphoribosyl transferase domain containing 1 [Source:HGNC Symbol;Acc:HGNC:23333]	protein_coding	385.334	-2.03319	0.183649	-11.0711	1.73322e-28	1.60167e-26
ENSG00000130164	LDLR	low density lipoprotein receptor [Source:HGNC Symbol;Acc:HGNC:6547]	protein_coding	5817.37	1.85907	0.168008	11.0653	1.84805e-28	1.70187e-26
ENSG00000123560	PLP1	proteolipid protein 1 [Source:HGNC Symbol;Acc:HGNC:9086]	protein_coding	873.387	-2.93571	0.265579	-11.054	2.09626e-28	1.92379e-26
ENSG00000145390	USP53	ubiquitin specific peptidase 53 [Source:HGNC Symbol;Acc:HGNC:29255]	protein_coding	462.304	1.89907	0.171895	11.0479	2.24505e-28	2.05325e-26
ENSG00000078124	ACER3	alkaline ceramidase 3 [Source:HGNC Symbol;Acc:HGNC:16066]	protein_coding	1078.02	-1.61659	0.146349	-11.0461	2.28964e-28	2.08686e-26
ENSG00000132692	BCAN	brevican [Source:HGNC Symbol;Acc:HGNC:23059]	protein_coding	2268.79	-4.88456	0.443314	-11.0183	3.11974e-28	2.8241e-26
ENSG00000100505	TRIM9	tripartite motif containing 9 [Source:HGNC Symbol;Acc:HGNC:16288]	protein_coding	1600.22	-1.75221	0.159277	-11.001	3.77827e-28	3.40864e-26
ENSG00000091136	LAMB1	laminin subunit beta 1 [Source:HGNC Symbol;Acc:HGNC:6486]	protein_coding	3518.91	2.53328	0.230475	10.9916	4.19644e-28	3.74779e-26
ENSG00000187244	BCAM	basal cell adhesion molecule (Lutheran blood group) [Source:HGNC Symbol;Acc:HGNC:6722]	protein_coding	1558.95	2.00765	0.182843	10.9802	4.76048e-28	4.23731e-26
ENSG00000134222	PSRC1	proline and serine rich coiled-coil 1 [Source:HGNC Symbol;Acc:HGNC:24472]	protein_coding	1623.95	-2.036	0.18551	-10.9752	5.0296e-28	4.46193e-26
ENSG00000168077	SCARA3	scavenger receptor class A member 3 [Source:HGNC Symbol;Acc:HGNC:19000]	protein_coding	1055.01	-1.99608	0.181978	-10.9688	5.39769e-28	4.77256e-26
ENSG00000122012	SV2C	synaptic vesicle glycoprotein 2C [Source:HGNC Symbol;Acc:HGNC:30670]	protein_coding	351.249	-2.63925	0.240733	-10.9634	5.73092e-28	5.05042e-26
ENSG00000197712	FAM114A1	family with sequence similarity 114 member A1 [Source:HGNC Symbol;Acc:HGNC:25087]	protein_coding	1088.28	1.73258	0.158049	10.9623	5.79957e-28	5.09406e-26
ENSG00000163659	TIPARP	TCDD inducible poly(ADP-ribose) polymerase [Source:HGNC Symbol;Acc:HGNC:23696]	protein_coding	1484.61	1.85144	0.168979	10.9566	6.17569e-28	5.40657e-26
ENSG00000275993	SIK1B	salt inducible kinase 1B (putative) [Source:HGNC Symbol;Acc:HGNC:52389]	protein_coding	671.234	2.25279	0.205811	10.9459	6.952e-28	6.06625e-26
ENSG00000139269	INHBE	inhibin subunit beta E [Source:HGNC Symbol;Acc:HGNC:24029]	protein_coding	106.572	3.24485	0.297305	10.9142	9.86055e-28	8.5761e-26
ENSG00000132938	MTUS2	microtubule associated scaffold protein 2 [Source:HGNC Symbol;Acc:HGNC:20595]	protein_coding	258.46	-2.60976	0.239345	-10.9038	1.10575e-27	9.58578e-26
ENSG00000074527	NTN4	netrin 4 [Source:HGNC Symbol;Acc:HGNC:13658]	protein_coding	639.048	1.78962	0.164136	10.9032	1.11217e-27	9.61012e-26
ENSG00000117266	CDK18	cyclin dependent kinase 18 [Source:HGNC Symbol;Acc:HGNC:8751]	protein_coding	483.738	1.97637	0.18146	10.8915	1.26493e-27	1.08596e-25
ENSG00000150510	FAM124A	family with sequence similarity 124 member A [Source:HGNC Symbol;Acc:HGNC:26413]	protein_coding	480.79	-1.90956	0.17554	-10.8782	1.46368e-27	1.25255e-25
ENSG00000138696	BMPR1B	bone morphogenetic protein receptor type 1B [Source:HGNC Symbol;Acc:HGNC:1077]	protein_coding	247.502	-2.14069	0.196844	-10.875	1.51573e-27	1.29294e-25
ENSG00000151332	MBIP	MAP3K12 binding inhibitory protein 1 [Source:HGNC Symbol;Acc:HGNC:20427]	protein_coding	1329.76	1.48103	0.136303	10.8657	1.6786e-27	1.42729e-25
ENSG00000152192	POU4F1	POU class 4 homeobox 1 [Source:HGNC Symbol;Acc:HGNC:9218]	protein_coding	893.246	-8.12468	0.747978	-10.8622	1.74517e-27	1.47917e-25
ENSG00000125675	GRIA3	glutamate ionotropic receptor AMPA type subunit 3 [Source:HGNC Symbol;Acc:HGNC:4573]	protein_coding	653.274	-1.99576	0.184112	-10.84	2.22582e-27	1.88057e-25
ENSG00000172716	SLFN11	schlafen family member 11 [Source:HGNC Symbol;Acc:HGNC:26633]	protein_coding	118.654	-2.99862	0.276799	-10.8332	2.39607e-27	2.01801e-25
ENSG00000109956	B3GAT1	beta-1,3-glucuronyltransferase 1 [Source:HGNC Symbol;Acc:HGNC:921]	protein_coding	5302.88	-1.47271	0.136261	-10.808	3.15571e-27	2.6494e-25
ENSG00000103316	CRYM	crystallin mu [Source:HGNC Symbol;Acc:HGNC:2418]	protein_coding	100.889	-3.29897	0.305384	-10.8027	3.34262e-27	2.7975e-25
ENSG00000196781	TLE1	TLE family member 1, transcriptional corepressor [Source:HGNC Symbol;Acc:HGNC:11837]	protein_coding	3334.87	-1.729	0.160146	-10.7964	3.57932e-27	2.9862e-25
ENSG00000015592	STMN4	stathmin 4 [Source:HGNC Symbol;Acc:HGNC:16078]	protein_coding	13844.8	1.31629	0.121964	10.7924	3.73813e-27	3.10896e-25
ENSG00000099260	PALMD	palmdelphin [Source:HGNC Symbol;Acc:HGNC:15846]	protein_coding	265.762	-2.71528	0.251816	-10.7828	4.1516e-27	3.44207e-25
ENSG00000106484	MEST	mesoderm specific transcript [Source:HGNC Symbol;Acc:HGNC:7028]	protein_coding	8944.05	1.49211	0.138398	10.7813	4.21903e-27	3.48712e-25
ENSG00000106624	AEBP1	AE binding protein 1 [Source:HGNC Symbol;Acc:HGNC:303]	protein_coding	2404.07	1.78426	0.165533	10.7789	4.3306e-27	3.56826e-25
ENSG00000145681	HAPLN1	hyaluronan and proteoglycan link protein 1 [Source:HGNC Symbol;Acc:HGNC:2380]	protein_coding	158.137	3.83547	0.356655	10.754	5.67344e-27	4.66028e-25
ENSG00000114270	COL7A1	collagen type VII alpha 1 chain [Source:HGNC Symbol;Acc:HGNC:2214]	protein_coding	575.137	2.00353	0.18636	10.7508	5.87313e-27	4.80946e-25
ENSG00000100196	KDELR3	KDEL endoplasmic reticulum protein retention receptor 3 [Source:HGNC Symbol;Acc:HGNC:6306]	protein_coding	481.862	2.0671	0.193205	10.699	1.02896e-26	8.40023e-25
ENSG00000138735	PDE5A	phosphodiesterase 5A [Source:HGNC Symbol;Acc:HGNC:8784]	protein_coding	629.947	1.96064	0.183466	10.6867	1.17534e-26	9.56592e-25
ENSG00000109458	GAB1	GRB2 associated binding protein 1 [Source:HGNC Symbol;Acc:HGNC:4066]	protein_coding	1071.23	-1.99253	0.186615	-10.6772	1.30134e-26	1.05591e-24
ENSG00000105329	TGFB1	transforming growth factor beta 1 [Source:HGNC Symbol;Acc:HGNC:11766]	protein_coding	1310.1	2.00066	0.187777	10.6545	1.66223e-26	1.34464e-24
ENSG00000157110	RBPMS	RNA binding protein, mRNA processing factor [Source:HGNC Symbol;Acc:HGNC:19097]	protein_coding	1071.56	1.96551	0.184626	10.6459	1.82146e-26	1.46898e-24
ENSG00000183671	CMKLR2	chemerin chemokine-like receptor 2 [Source:HGNC Symbol;Acc:HGNC:4463]	protein_coding	112.73	-3.30691	0.310959	-10.6346	2.05785e-26	1.65461e-24
ENSG00000148411	NACC2	NACC family member 2 [Source:HGNC Symbol;Acc:HGNC:23846]	protein_coding	2001.72	-1.56564	0.147571	-10.6094	2.69404e-26	2.15961e-24
ENSG00000182732	RGS6	regulator of G protein signaling 6 [Source:HGNC Symbol;Acc:HGNC:10002]	protein_coding	261.018	-2.88473	0.272125	-10.6008	2.95564e-26	2.3622e-24
ENSG00000155816	FMN2	formin 2 [Source:HGNC Symbol;Acc:HGNC:14074]	protein_coding	1908.48	-1.69118	0.159636	-10.594	3.17827e-26	2.53253e-24
ENSG00000164756	SLC30A8	solute carrier family 30 member 8 [Source:HGNC Symbol;Acc:HGNC:20303]	protein_coding	86.7975	5.72492	0.540448	10.5929	3.21416e-26	2.55348e-24
ENSG00000157423	HYDIN	HYDIN axonemal central pair apparatus protein [Source:HGNC Symbol;Acc:HGNC:19368]	protein_coding	235.492	-2.0792	0.196718	-10.5695	4.1287e-26	3.27027e-24
ENSG00000144040	SFXN5	sideroflexin 5 [Source:HGNC Symbol;Acc:HGNC:16073]	protein_coding	711.205	-1.55788	0.147549	-10.5584	4.64624e-26	3.66929e-24
ENSG00000130508	PXDN	peroxidasin [Source:HGNC Symbol;Acc:HGNC:14966]	protein_coding	7386.48	1.39151	0.1318	10.5577	4.67906e-26	3.68428e-24
ENSG00000142627	EPHA2	EPH receptor A2 [Source:HGNC Symbol;Acc:HGNC:3386]	protein_coding	2547.47	2.42487	0.229685	10.5574	4.69573e-26	3.68649e-24
ENSG00000140416	TPM1	tropomyosin 1 [Source:HGNC Symbol;Acc:HGNC:12010]	protein_coding	11491.2	2.33573	0.221319	10.5537	4.88468e-26	3.82355e-24
ENSG00000124160	NCOA5	nuclear receptor coactivator 5 [Source:HGNC Symbol;Acc:HGNC:15909]	protein_coding	1010.22	-1.71907	0.163237	-10.5312	6.20613e-26	4.84369e-24
ENSG00000016391	CHDH	choline dehydrogenase [Source:HGNC Symbol;Acc:HGNC:24288]	protein_coding	93.0141	-3.30238	0.313678	-10.5279	6.42346e-26	4.99866e-24
ENSG00000106003	LFNG	LFNG O-fucosylpeptide 3-beta-N-acetylglucosaminyltransferase [Source:HGNC Symbol;Acc:HGNC:6560]	protein_coding	744.692	-2.03439	0.193471	-10.5152	7.35194e-26	5.70451e-24
ENSG00000153823	PID1	phosphotyrosine interaction domain containing 1 [Source:HGNC Symbol;Acc:HGNC:26084]	protein_coding	1090.81	-1.64927	0.157252	-10.4881	9.80129e-26	7.5829e-24
ENSG00000120129	DUSP1	dual specificity phosphatase 1 [Source:HGNC Symbol;Acc:HGNC:3064]	protein_coding	1977.77	1.90009	0.181174	10.4876	9.84629e-26	7.59563e-24
ENSG00000103257	SLC7A5	solute carrier family 7 member 5 [Source:HGNC Symbol;Acc:HGNC:11063]	protein_coding	10795.5	1.65147	0.157618	10.4777	1.09394e-25	8.41448e-24
ENSG00000174145	NWD2	NACHT and WD repeat domain containing 2 [Source:HGNC Symbol;Acc:HGNC:29229]	protein_coding	80.0358	-5.55713	0.531042	-10.4646	1.25653e-25	9.63728e-24
ENSG00000179399	GPC5	glypican 5 [Source:HGNC Symbol;Acc:HGNC:4453]	protein_coding	197.969	3.0672	0.293327	10.4566	1.3668e-25	1.04529e-23
ENSG00000129474	AJUBA	ajuba LIM protein [Source:HGNC Symbol;Acc:HGNC:20250]	protein_coding	1428.85	1.62806	0.155926	10.4413	1.60628e-25	1.22142e-23
ENSG00000170525	PFKFB3	6-phosphofructo-2-kinase/fructose-2,6-biphosphatase 3 [Source:HGNC Symbol;Acc:HGNC:8874]	protein_coding	3633.72	-2.4451	0.234622	-10.4215	1.97908e-25	1.50061e-23
ENSG00000159176	CSRP1	cysteine and glycine rich protein 1 [Source:HGNC Symbol;Acc:HGNC:2469]	protein_coding	2376.34	1.83346	0.176182	10.4067	2.31167e-25	1.74781e-23
ENSG00000171124	FUT3	fucosyltransferase 3 (Lewis blood group) [Source:HGNC Symbol;Acc:HGNC:4014]	protein_coding	223.845	2.26153	0.217756	10.3856	2.88244e-25	2.17318e-23
ENSG00000196604	POTEF	POTE ankyrin domain family member F [Source:HGNC Symbol;Acc:HGNC:33905]	protein_coding	191.563	2.42049	0.233131	10.3825	2.97786e-25	2.23878e-23
ENSG00000073350	LLGL2	LLGL scribble cell polarity complex component 2 [Source:HGNC Symbol;Acc:HGNC:6629]	protein_coding	112.869	2.97555	0.28785	10.3371	4.78614e-25	3.58812e-23
ENSG00000107731	UNC5B	unc-5 netrin receptor B [Source:HGNC Symbol;Acc:HGNC:12568]	protein_coding	1445.71	1.62486	0.157649	10.3068	6.56471e-25	4.90767e-23
ENSG00000158292	GPR153	G protein-coupled receptor 153 [Source:HGNC Symbol;Acc:HGNC:23618]	protein_coding	2542.99	-1.73682	0.16856	-10.3039	6.76663e-25	5.04445e-23
ENSG00000008196	TFAP2B	transcription factor AP-2 beta [Source:HGNC Symbol;Acc:HGNC:11743]	protein_coding	2813.7	-10.3221	1.00221	-10.2993	7.09693e-25	5.26666e-23
ENSG00000130158	DOCK6	dedicator of cytokinesis 6 [Source:HGNC Symbol;Acc:HGNC:19189]	protein_coding	737.762	1.80065	0.174861	10.2976	7.2253e-25	5.3415e-23
ENSG00000163431	LMOD1	leiomodin 1 [Source:HGNC Symbol;Acc:HGNC:6647]	protein_coding	170.624	2.50262	0.243595	10.2737	9.26045e-25	6.80822e-23
ENSG00000171848	RRM2	ribonucleotide reductase regulatory subunit M2 [Source:HGNC Symbol;Acc:HGNC:10452]	protein_coding	752.332	-1.50144	0.146155	-10.273	9.32927e-25	6.83992e-23
ENSG00000164692	COL1A2	collagen type I alpha 2 chain [Source:HGNC Symbol;Acc:HGNC:2198]	protein_coding	45232	1.87135	0.182259	10.2676	9.86787e-25	7.21493e-23
ENSG00000162944	RFTN2	raftlin family member 2 [Source:HGNC Symbol;Acc:HGNC:26402]	protein_coding	366.445	-1.96544	0.19167	-10.2543	1.13199e-24	8.25394e-23
ENSG00000179954	SSC5D	scavenger receptor cysteine rich family member with 5 domains [Source:HGNC Symbol;Acc:HGNC:26641]	protein_coding	580.279	2.00987	0.19615	10.2466	1.22593e-24	8.91448e-23
ENSG00000120658	ENOX1	ecto-NOX disulfide-thiol exchanger 1 [Source:HGNC Symbol;Acc:HGNC:25474]	protein_coding	521.528	-1.64972	0.161067	-10.2424	1.27958e-24	9.27925e-23
ENSG00000175426	PCSK1	proprotein convertase subtilisin/kexin type 1 [Source:HGNC Symbol;Acc:HGNC:8743]	protein_coding	800.766	-1.96376	0.191903	-10.233	1.41012e-24	1.01981e-22
ENSG00000100350	FOXRED2	FAD dependent oxidoreductase domain containing 2 [Source:HGNC Symbol;Acc:HGNC:26264]	protein_coding	1168.64	-1.67854	0.164209	-10.222	1.58061e-24	1.14001e-22
ENSG00000122952	ZWINT	ZW10 interacting kinetochore protein [Source:HGNC Symbol;Acc:HGNC:13195]	protein_coding	398.695	-1.74407	0.170735	-10.215	1.69804e-24	1.2214e-22
ENSG00000196967	ZNF585A	zinc finger protein 585A [Source:HGNC Symbol;Acc:HGNC:26305]	protein_coding	190.092	-2.13406	0.208968	-10.2124	1.74515e-24	1.2519e-22
ENSG00000135636	DYSF	dysferlin [Source:HGNC Symbol;Acc:HGNC:3097]	protein_coding	388.408	3.01562	0.29537	10.2096	1.79557e-24	1.2846e-22
ENSG00000112414	ADGRG6	adhesion G protein-coupled receptor G6 [Source:HGNC Symbol;Acc:HGNC:13841]	protein_coding	385.533	2.79121	0.273493	10.2058	1.86837e-24	1.3331e-22
ENSG00000164007	CLDN19	claudin 19 [Source:HGNC Symbol;Acc:HGNC:2040]	protein_coding	127.801	2.62402	0.257125	10.2052	1.87936e-24	1.33736e-22
ENSG00000087510	TFAP2C	transcription factor AP-2 gamma [Source:HGNC Symbol;Acc:HGNC:11744]	protein_coding	106.032	-3.79712	0.37227	-10.1999	1.98485e-24	1.4081e-22
ENSG00000134243	SORT1	sortilin 1 [Source:HGNC Symbol;Acc:HGNC:11186]	protein_coding	8828.78	-1.23405	0.120989	-10.1997	1.98935e-24	1.4081e-22
ENSG00000003137	CYP26B1	cytochrome P450 family 26 subfamily B member 1 [Source:HGNC Symbol;Acc:HGNC:20581]	protein_coding	125.742	-3.7437	0.367409	-10.1895	2.20932e-24	1.55965e-22
ENSG00000168386	FILIP1L	filamin A interacting protein 1 like [Source:HGNC Symbol;Acc:HGNC:24589]	protein_coding	448.067	2.04416	0.200784	10.1809	2.41251e-24	1.69858e-22
ENSG00000186480	INSIG1	insulin induced gene 1 [Source:HGNC Symbol;Acc:HGNC:6083]	protein_coding	9799.89	2.14297	0.211045	10.1541	3.17798e-24	2.23163e-22
ENSG00000104881	PPP1R13L	protein phosphatase 1 regulatory subunit 13 like [Source:HGNC Symbol;Acc:HGNC:18838]	protein_coding	382.379	1.79946	0.177293	10.1496	3.3271e-24	2.3302e-22
ENSG00000185215	TNFAIP2	TNF alpha induced protein 2 [Source:HGNC Symbol;Acc:HGNC:11895]	protein_coding	328.656	2.17156	0.214102	10.1427	3.57268e-24	2.49562e-22
ENSG00000171617	ENC1	ectodermal-neural cortex 1 [Source:HGNC Symbol;Acc:HGNC:3345]	protein_coding	12880.4	-1.96892	0.194152	-10.1411	3.62859e-24	2.52804e-22
ENSG00000130529	TRPM4	transient receptor potential cation channel subfamily M member 4 [Source:HGNC Symbol;Acc:HGNC:17993]	protein_coding	983.244	2.18439	0.215465	10.138	3.7454e-24	2.60261e-22
ENSG00000110900	TSPAN11	tetraspanin 11 [Source:HGNC Symbol;Acc:HGNC:30795]	protein_coding	1830.45	-2.13256	0.210412	-10.1352	3.85717e-24	2.6733e-22
ENSG00000103740	ACSBG1	acyl-CoA synthetase bubblegum family member 1 [Source:HGNC Symbol;Acc:HGNC:29567]	protein_coding	135.563	-2.90872	0.287195	-10.128	4.15006e-24	2.86882e-22
ENSG00000135926	TMBIM1	transmembrane BAX inhibitor motif containing 1 [Source:HGNC Symbol;Acc:HGNC:23410]	protein_coding	245.703	2.43691	0.240677	10.1252	4.27031e-24	2.9443e-22
ENSG00000100100	PIK3IP1	phosphoinositide-3-kinase interacting protein 1 [Source:HGNC Symbol;Acc:HGNC:24942]	protein_coding	943.018	1.74324	0.172289	10.1181	4.59102e-24	3.14911e-22
ENSG00000162630	B3GALT2	beta-1,3-galactosyltransferase 2 [Source:HGNC Symbol;Acc:HGNC:917]	protein_coding	445.159	-2.38653	0.23601	-10.112	4.88902e-24	3.34489e-22
ENSG00000188596	CFAP54	cilia and flagella associated protein 54 [Source:HGNC Symbol;Acc:HGNC:26456]	protein_coding	71.2806	-3.84451	0.380372	-10.1073	5.12983e-24	3.50065e-22
ENSG00000122786	CALD1	caldesmon 1 [Source:HGNC Symbol;Acc:HGNC:1441]	protein_coding	12149.4	2.1302	0.210789	10.1058	5.20473e-24	3.54268e-22
ENSG00000135549	PKIB	cAMP-dependent protein kinase inhibitor beta [Source:HGNC Symbol;Acc:HGNC:9018]	protein_coding	1321.85	1.30669	0.129317	10.1045	5.27695e-24	3.58267e-22
ENSG00000137310	TCF19	transcription factor 19 [Source:HGNC Symbol;Acc:HGNC:11629]	protein_coding	275.181	-2.00262	0.198387	-10.0945	5.84152e-24	3.95588e-22
ENSG00000137331	IER3	immediate early response 3 [Source:HGNC Symbol;Acc:HGNC:5392]	protein_coding	713.777	2.22316	0.220307	10.0912	6.04354e-24	4.0823e-22
ENSG00000149243	KLHL35	kelch like family member 35 [Source:HGNC Symbol;Acc:HGNC:26597]	protein_coding	822.224	-2.63451	0.261092	-10.0904	6.09276e-24	4.10513e-22
ENSG00000160781	PAQR6	progestin and adipoQ receptor family member 6 [Source:HGNC Symbol;Acc:HGNC:30132]	protein_coding	587.5	-1.70009	0.168534	-10.0875	6.27434e-24	4.2168e-22
ENSG00000156486	KCNS2	potassium voltage-gated channel modifier subfamily S member 2 [Source:HGNC Symbol;Acc:HGNC:6301]	protein_coding	179.796	-2.31461	0.229881	-10.0687	7.59607e-24	5.09224e-22
ENSG00000187122	SLIT1	slit guidance ligand 1 [Source:HGNC Symbol;Acc:HGNC:11085]	protein_coding	10593.2	-1.60182	0.159111	-10.0674	7.70231e-24	5.15049e-22
ENSG00000158373	H2BC5	H2B clustered histone 5 [Source:HGNC Symbol;Acc:HGNC:4747]	protein_coding	850.619	1.71297	0.170541	10.0443	9.73253e-24	6.49177e-22
ENSG00000136542	GALNT5	polypeptide N-acetylgalactosaminyltransferase 5 [Source:HGNC Symbol;Acc:HGNC:4127]	protein_coding	234.958	2.44719	0.243803	10.0376	1.04184e-23	6.93187e-22
ENSG00000138829	FBN2	fibrillin 2 [Source:HGNC Symbol;Acc:HGNC:3604]	protein_coding	5124.8	2.24808	0.224214	10.0265	1.1658e-23	7.73731e-22
ENSG00000162772	ATF3	activating transcription factor 3 [Source:HGNC Symbol;Acc:HGNC:785]	protein_coding	2250.71	2.03724	0.203308	10.0205	1.23887e-23	8.20184e-22
ENSG00000183087	GAS6	growth arrest specific 6 [Source:HGNC Symbol;Acc:HGNC:4168]	protein_coding	2378.35	1.56994	0.156862	10.0084	1.39997e-23	9.24534e-22
ENSG00000136161	RCBTB2	RCC1 and BTB domain containing protein 2 [Source:HGNC Symbol;Acc:HGNC:1914]	protein_coding	437.756	-1.81196	0.181141	-10.003	1.47783e-23	9.73541e-22
ENSG00000187601	MAGEH1	MAGE family member H1 [Source:HGNC Symbol;Acc:HGNC:24092]	protein_coding	2759.64	1.99931	0.200038	9.99469	1.60782e-23	1.05655e-21
ENSG00000134602	STK26	serine/threonine kinase 26 [Source:HGNC Symbol;Acc:HGNC:18174]	protein_coding	1346.47	1.42206	0.142528	9.97746	1.91298e-23	1.25091e-21
ENSG00000044090	CUL7	cullin 7 [Source:HGNC Symbol;Acc:HGNC:21024]	protein_coding	4294.09	1.53837	0.154251	9.97313	1.99838e-23	1.30355e-21
ENSG00000163017	ACTG2	actin gamma 2, smooth muscle [Source:HGNC Symbol;Acc:HGNC:145]	protein_coding	1789.91	2.6114	0.261867	9.97224	2.0163e-23	1.31203e-21
ENSG00000163975	MELTF	melanotransferrin [Source:HGNC Symbol;Acc:HGNC:7037]	protein_coding	248.253	2.5212	0.252859	9.97078	2.04616e-23	1.32821e-21
ENSG00000164438	TLX3	T cell leukemia homeobox 3 [Source:HGNC Symbol;Acc:HGNC:13532]	protein_coding	205.456	-8.67342	0.870297	-9.96604	2.14625e-23	1.38979e-21
ENSG00000256463	SALL3	spalt like transcription factor 3 [Source:HGNC Symbol;Acc:HGNC:10527]	protein_coding	494.171	-2.5105	0.252678	-9.93555	2.91575e-23	1.87893e-21
ENSG00000184470	TXNRD2	thioredoxin reductase 2 [Source:HGNC Symbol;Acc:HGNC:18155]	protein_coding	143.512	2.85125	0.287209	9.92744	3.16268e-23	2.02398e-21
ENSG00000105971	CAV2	caveolin 2 [Source:HGNC Symbol;Acc:HGNC:1528]	protein_coding	520.808	2.14805	0.216376	9.92741	3.16366e-23	2.02398e-21
ENSG00000135315	CEP162	centrosomal protein 162 [Source:HGNC Symbol;Acc:HGNC:21107]	protein_coding	245.933	-2.15128	0.216887	-9.91889	3.44564e-23	2.19909e-21
ENSG00000104689	TNFRSF10A	TNF receptor superfamily member 10a [Source:HGNC Symbol;Acc:HGNC:11904]	protein_coding	85.5181	3.26288	0.329226	9.91075	3.73817e-23	2.38009e-21
ENSG00000144043	TEX261	testis expressed 261 [Source:HGNC Symbol;Acc:HGNC:30712]	protein_coding	1196.54	-1.45108	0.146461	-9.90767	3.85546e-23	2.4489e-21
ENSG00000159212	CLIC6	chloride intracellular channel 6 [Source:HGNC Symbol;Acc:HGNC:2065]	protein_coding	92.2922	6.82429	0.689658	9.89519	4.36789e-23	2.76779e-21
ENSG00000198838	RYR3	ryanodine receptor 3 [Source:HGNC Symbol;Acc:HGNC:10485]	protein_coding	330.882	-1.88309	0.190434	-9.88842	4.67366e-23	2.95451e-21
ENSG00000150938	CRIM1	cysteine rich transmembrane BMP regulator 1 [Source:HGNC Symbol;Acc:HGNC:2359]	protein_coding	3792.77	1.76114	0.17813	9.88684	4.74761e-23	2.99414e-21
ENSG00000176293	ZNF135	zinc finger protein 135 [Source:HGNC Symbol;Acc:HGNC:12919]	protein_coding	71.0733	-5.54276	0.560911	-9.8817	4.99779e-23	3.14447e-21
ENSG00000100814	CCNB1IP1	cyclin B1 interacting protein 1 [Source:HGNC Symbol;Acc:HGNC:19437]	protein_coding	2123.33	1.6877	0.170807	9.88078	5.04363e-23	3.16583e-21
ENSG00000117707	PROX1	prospero homeobox 1 [Source:HGNC Symbol;Acc:HGNC:9459]	protein_coding	265.954	-2.3646	0.239441	-9.8755	5.31682e-23	3.32945e-21
ENSG00000157227	MMP14	matrix metallopeptidase 14 [Source:HGNC Symbol;Acc:HGNC:7160]	protein_coding	5726.25	1.70069	0.172259	9.87287	5.45823e-23	3.40998e-21
ENSG00000167617	CDC42EP5	CDC42 effector protein 5 [Source:HGNC Symbol;Acc:HGNC:17408]	protein_coding	137.019	2.60581	0.264353	9.85733	6.37238e-23	3.97177e-21
ENSG00000109944	JHY	junctional cadherin complex regulator [Source:HGNC Symbol;Acc:HGNC:26288]	protein_coding	183.069	-2.39165	0.242661	-9.85595	6.46047e-23	4.01726e-21
ENSG00000255690	TRIL	TLR4 interactor with leucine rich repeats [Source:HGNC Symbol;Acc:HGNC:22200]	protein_coding	524.977	-2.31192	0.234711	-9.85007	6.84936e-23	4.24916e-21
ENSG00000162873	KLHDC8A	kelch domain containing 8A [Source:HGNC Symbol;Acc:HGNC:25573]	protein_coding	1553.43	-1.7902	0.181762	-9.84916	6.91179e-23	4.27792e-21
ENSG00000099860	GADD45B	growth arrest and DNA damage inducible beta [Source:HGNC Symbol;Acc:HGNC:4096]	protein_coding	318.534	2.63539	0.267812	9.84045	7.53696e-23	4.65403e-21
ENSG00000150961	SEC24D	SEC24 homolog D, COPII coat complex component [Source:HGNC Symbol;Acc:HGNC:10706]	protein_coding	2631.51	1.8359	0.186582	9.83966	7.59703e-23	4.68026e-21
ENSG00000112964	GHR	growth hormone receptor [Source:HGNC Symbol;Acc:HGNC:4263]	protein_coding	91.1015	-3.27834	0.333316	-9.83552	7.9157e-23	4.86532e-21
ENSG00000147394	ZNF185	zinc finger protein 185 with LIM domain [Source:HGNC Symbol;Acc:HGNC:12976]	protein_coding	603.225	1.93917	0.197396	9.82375	8.8973e-23	5.44351e-21
ENSG00000064692	SNCAIP	synuclein alpha interacting protein [Source:HGNC Symbol;Acc:HGNC:11139]	protein_coding	1453.14	-2.36394	0.24075	-9.81906	9.32102e-23	5.68967e-21
ENSG00000155926	SLA	Src like adaptor [Source:HGNC Symbol;Acc:HGNC:10902]	protein_coding	103.731	-3.20773	0.327464	-9.79568	1.17504e-22	7.15619e-21
ENSG00000007314	SCN4A	sodium voltage-gated channel alpha subunit 4 [Source:HGNC Symbol;Acc:HGNC:10591]	protein_coding	74.0854	3.38379	0.345564	9.79208	1.21761e-22	7.39851e-21
ENSG00000135116	HRK	harakiri, BCL2 interacting protein [Source:HGNC Symbol;Acc:HGNC:5185]	protein_coding	424.895	2.32692	0.237711	9.78888	1.25686e-22	7.61958e-21
ENSG00000087303	NID2	nidogen 2 [Source:HGNC Symbol;Acc:HGNC:13389]	protein_coding	114.221	2.8023	0.286293	9.78824	1.26481e-22	7.6504e-21
ENSG00000164236	ANKRD33B	ankyrin repeat domain 33B [Source:HGNC Symbol;Acc:HGNC:35240]	protein_coding	240.147	2.39172	0.24487	9.76728	1.55577e-22	9.38898e-21
ENSG00000276644	DACH1	dachshund family transcription factor 1 [Source:HGNC Symbol;Acc:HGNC:2663]	protein_coding	1000	-2.6363	0.269928	-9.76666	1.56526e-22	9.42484e-21
ENSG00000206530	CFAP44	cilia and flagella associated protein 44 [Source:HGNC Symbol;Acc:HGNC:25631]	protein_coding	151.652	-2.50702	0.257119	-9.75044	1.83671e-22	1.10344e-20
ENSG00000204520	MICA	MHC class I polypeptide-related sequence A [Source:HGNC Symbol;Acc:HGNC:7090]	protein_coding	668.522	1.8358	0.188359	9.74629	1.91332e-22	1.14687e-20
ENSG00000138119	MYOF	myoferlin [Source:HGNC Symbol;Acc:HGNC:3656]	protein_coding	2932.38	2.02756	0.208203	9.73835	2.0688e-22	1.23728e-20
ENSG00000176142	TMEM39A	transmembrane protein 39A [Source:HGNC Symbol;Acc:HGNC:25600]	protein_coding	906.969	1.57045	0.16127	9.73802	2.07565e-22	1.2386e-20
ENSG00000153071	DAB2	DAB adaptor protein 2 [Source:HGNC Symbol;Acc:HGNC:2662]	protein_coding	440.298	1.79768	0.184618	9.7373	2.0904e-22	1.24461e-20
ENSG00000149575	SCN2B	sodium voltage-gated channel beta subunit 2 [Source:HGNC Symbol;Acc:HGNC:10589]	protein_coding	211.547	-2.47313	0.254039	-9.73523	2.13332e-22	1.26733e-20
ENSG00000166450	PRTG	protogenin [Source:HGNC Symbol;Acc:HGNC:26373]	protein_coding	1156.17	1.93476	0.198975	9.72364	2.39081e-22	1.41713e-20
ENSG00000182836	PLCXD3	phosphatidylinositol specific phospholipase C X domain containing 3 [Source:HGNC Symbol;Acc:HGNC:31822]	protein_coding	485.624	-1.96535	0.202846	-9.68886	3.36266e-22	1.98875e-20
ENSG00000024422	EHD2	EH domain containing 2 [Source:HGNC Symbol;Acc:HGNC:3243]	protein_coding	2311.46	1.48948	0.153756	9.6873	3.41428e-22	2.0148e-20
ENSG00000173947	PIFO	primary cilia formation [Source:HGNC Symbol;Acc:HGNC:27009]	protein_coding	222.207	-2.2053	0.227965	-9.67385	3.89437e-22	2.29302e-20
ENSG00000187773	DIPK1C	divergent protein kinase domain 1C [Source:HGNC Symbol;Acc:HGNC:31729]	protein_coding	68.5573	-5.02488	0.520127	-9.66088	4.42063e-22	2.59715e-20
ENSG00000203952	CCDC160	coiled-coil domain containing 160 [Source:HGNC Symbol;Acc:HGNC:37286]	protein_coding	110.647	-2.49581	0.258536	-9.65362	4.74488e-22	2.78151e-20
ENSG00000081803	CADPS2	calcium dependent secretion activator 2 [Source:HGNC Symbol;Acc:HGNC:16018]	protein_coding	497.882	1.81187	0.187745	9.65067	4.8835e-22	2.85647e-20
ENSG00000059728	MXD1	MAX dimerization protein 1 [Source:HGNC Symbol;Acc:HGNC:6761]	protein_coding	2333.3	1.92744	0.199772	9.64816	5.00454e-22	2.92085e-20
ENSG00000175356	SCUBE2	signal peptide, CUB domain and EGF like domain containing 2 [Source:HGNC Symbol;Acc:HGNC:30425]	protein_coding	329.138	-2.08111	0.215786	-9.64429	5.19689e-22	3.02648e-20
ENSG00000186815	TPCN1	two pore segment channel 1 [Source:HGNC Symbol;Acc:HGNC:18182]	protein_coding	560.483	1.49169	0.15478	9.63748	5.55357e-22	3.22713e-20
ENSG00000211448	DIO2	iodothyronine deiodinase 2 [Source:HGNC Symbol;Acc:HGNC:2884]	protein_coding	86.8324	3.48098	0.362012	9.61565	6.8677e-22	3.98207e-20
ENSG00000119471	HSDL2	hydroxysteroid dehydrogenase like 2 [Source:HGNC Symbol;Acc:HGNC:18572]	protein_coding	930.878	-1.36364	0.142	-9.60309	7.75797e-22	4.48849e-20
ENSG00000171551	ECEL1	endothelin converting enzyme like 1 [Source:HGNC Symbol;Acc:HGNC:3147]	protein_coding	3554.93	1.61666	0.168453	9.59709	8.22362e-22	4.74758e-20
ENSG00000179796	LRRC3B	leucine rich repeat containing 3B [Source:HGNC Symbol;Acc:HGNC:28105]	protein_coding	174.751	-2.30037	0.239726	-9.59584	8.32335e-22	4.79475e-20
ENSG00000205683	DPF3	double PHD fingers 3 [Source:HGNC Symbol;Acc:HGNC:17427]	protein_coding	218.837	-2.04463	0.213176	-9.59128	8.70004e-22	5.00092e-20
ENSG00000100557	CCDC198	coiled-coil domain containing 198 [Source:HGNC Symbol;Acc:HGNC:20189]	protein_coding	109.432	-7.37013	0.769737	-9.57486	1.01992e-21	5.85004e-20
ENSG00000103966	EHD4	EH domain containing 4 [Source:HGNC Symbol;Acc:HGNC:3245]	protein_coding	873.474	1.87249	0.195719	9.56723	1.09809e-21	6.28488e-20
ENSG00000118495	PLAGL1	PLAG1 like zinc finger 1 [Source:HGNC Symbol;Acc:HGNC:9046]	protein_coding	1081.12	1.55096	0.162118	9.56686	1.10201e-21	6.29374e-20
ENSG00000157856	DRC1	dynein regulatory complex subunit 1 [Source:HGNC Symbol;Acc:HGNC:24245]	protein_coding	302.221	-1.6912	0.176891	-9.56071	1.16953e-21	6.66509e-20
ENSG00000102554	KLF5	Kruppel like factor 5 [Source:HGNC Symbol;Acc:HGNC:6349]	protein_coding	256.329	1.99076	0.208387	9.55319	1.25764e-21	7.1519e-20
ENSG00000117122	MFAP2	microfibril associated protein 2 [Source:HGNC Symbol;Acc:HGNC:7033]	protein_coding	961.834	1.86873	0.195623	9.55273	1.26321e-21	7.16825e-20
ENSG00000152784	PRDM8	PR/SET domain 8 [Source:HGNC Symbol;Acc:HGNC:13993]	protein_coding	72.8182	-4.47517	0.468606	-9.54998	1.29725e-21	7.34572e-20
ENSG00000144749	LRIG1	leucine rich repeats and immunoglobulin like domains 1 [Source:HGNC Symbol;Acc:HGNC:17360]	protein_coding	4679.5	-1.47433	0.154819	-9.52296	1.68313e-21	9.49043e-20
ENSG00000110811	P3H3	prolyl 3-hydroxylase 3 [Source:HGNC Symbol;Acc:HGNC:19318]	protein_coding	1573.07	1.5703	0.165017	9.51598	1.80008e-21	1.01284e-19
ENSG00000072110	ACTN1	actinin alpha 1 [Source:HGNC Symbol;Acc:HGNC:163]	protein_coding	7265.59	1.8288	0.192207	9.51472	1.8221e-21	1.02305e-19
ENSG00000093010	COMT	catechol-O-methyltransferase [Source:HGNC Symbol;Acc:HGNC:2228]	protein_coding	313.388	2.04406	0.214931	9.5103	1.90105e-21	1.06291e-19
ENSG00000117528	ABCD3	ATP binding cassette subfamily D member 3 [Source:HGNC Symbol;Acc:HGNC:67]	protein_coding	1444.64	-1.39317	0.14682	-9.48897	2.33332e-21	1.30186e-19
ENSG00000102230	PCYT1B	phosphate cytidylyltransferase 1B, choline [Source:HGNC Symbol;Acc:HGNC:8755]	protein_coding	2237.74	-1.72762	0.182078	-9.48836	2.34698e-21	1.30674e-19
ENSG00000186654	PRR5	proline rich 5 [Source:HGNC Symbol;Acc:HGNC:31682]	protein_coding	314.48	-1.78688	0.188465	-9.48121	2.51345e-21	1.39651e-19
ENSG00000124479	NDP	norrin cystine knot growth factor NDP [Source:HGNC Symbol;Acc:HGNC:7678]	protein_coding	187.851	-2.25082	0.238471	-9.43854	3.77998e-21	2.09584e-19
ENSG00000075461	CACNG4	calcium voltage-gated channel auxiliary subunit gamma 4 [Source:HGNC Symbol;Acc:HGNC:1408]	protein_coding	6108.85	-1.25612	0.133116	-9.43626	3.86339e-21	2.13763e-19
ENSG00000134245	WNT2B	Wnt family member 2B [Source:HGNC Symbol;Acc:HGNC:12781]	protein_coding	523.151	1.68364	0.178444	9.43509	3.90642e-21	2.15696e-19
ENSG00000165215	CLDN3	claudin 3 [Source:HGNC Symbol;Acc:HGNC:2045]	protein_coding	185.005	3.07684	0.326217	9.43189	4.02777e-21	2.21936e-19
ENSG00000125398	SOX9	SRY-box transcription factor 9 [Source:HGNC Symbol;Acc:HGNC:11204]	protein_coding	3023.85	-1.57438	0.167192	-9.41664	4.65774e-21	2.56118e-19
ENSG00000105825	TFPI2	tissue factor pathway inhibitor 2 [Source:HGNC Symbol;Acc:HGNC:11761]	protein_coding	236.985	2.61538	0.277758	9.41603	4.68467e-21	2.57068e-19
ENSG00000184697	CLDN6	claudin 6 [Source:HGNC Symbol;Acc:HGNC:2048]	protein_coding	697.996	1.62144	0.172242	9.41376	4.78702e-21	2.62144e-19
ENSG00000157152	SYN2	synapsin II [Source:HGNC Symbol;Acc:HGNC:11495]	protein_coding	1077.71	-1.76328	0.187629	-9.39772	5.57597e-21	3.0472e-19
ENSG00000118322	ATP10B	ATPase phospholipid transporting 10B (putative) [Source:HGNC Symbol;Acc:HGNC:13543]	protein_coding	226.636	-11.2435	1.19652	-9.39686	5.62138e-21	3.06572e-19
ENSG00000119630	PGF	placental growth factor [Source:HGNC Symbol;Acc:HGNC:8893]	protein_coding	140.345	2.6419	0.281165	9.39629	5.65212e-21	3.07619e-19
ENSG00000108821	COL1A1	collagen type I alpha 1 chain [Source:HGNC Symbol;Acc:HGNC:2197]	protein_coding	115315	4.82121	0.513369	9.3913	5.92626e-21	3.2188e-19
ENSG00000120885	CLU	clusterin [Source:HGNC Symbol;Acc:HGNC:2095]	protein_coding	11758.7	-1.60644	0.171209	-9.38292	6.41676e-21	3.47812e-19
ENSG00000167614	TTYH1	tweety family member 1 [Source:HGNC Symbol;Acc:HGNC:13476]	protein_coding	10440.7	-1.80319	0.19233	-9.37552	6.88342e-21	3.72348e-19
ENSG00000176842	IRX5	iroquois homeobox 5 [Source:HGNC Symbol;Acc:HGNC:14361]	protein_coding	409.426	-6.66404	0.710941	-9.37355	7.01333e-21	3.78606e-19
ENSG00000136367	ZFHX2	zinc finger homeobox 2 [Source:HGNC Symbol;Acc:HGNC:20152]	protein_coding	1178.32	-2.01452	0.215098	-9.36556	7.56473e-21	4.07546e-19
ENSG00000101134	DOK5	docking protein 5 [Source:HGNC Symbol;Acc:HGNC:16173]	protein_coding	899.651	-2.12422	0.226871	-9.36311	7.74231e-21	4.1627e-19
ENSG00000120889	TNFRSF10B	TNF receptor superfamily member 10b [Source:HGNC Symbol;Acc:HGNC:11905]	protein_coding	4613.58	1.41501	0.151176	9.36	7.97332e-21	4.27827e-19
ENSG00000008441	NFIX	nuclear factor I X [Source:HGNC Symbol;Acc:HGNC:7788]	protein_coding	2955.23	-4.23834	0.452888	-9.35848	8.08923e-21	4.33173e-19
ENSG00000042062	RIPOR3	RIPOR family member 3 [Source:HGNC Symbol;Acc:HGNC:16168]	protein_coding	73.2087	-3.65553	0.391238	-9.34351	9.31954e-21	4.98052e-19
ENSG00000147257	GPC3	glypican 3 [Source:HGNC Symbol;Acc:HGNC:4451]	protein_coding	4405.11	4.52649	0.484514	9.34233	9.42359e-21	5.02604e-19
ENSG00000101638	ST8SIA5	ST8 alpha-N-acetyl-neuraminide alpha-2,8-sialyltransferase 5 [Source:HGNC Symbol;Acc:HGNC:17827]	protein_coding	245.24	-2.46882	0.265075	-9.31365	1.23508e-20	6.57406e-19
ENSG00000099337	KCNK6	potassium two pore domain channel subfamily K member 6 [Source:HGNC Symbol;Acc:HGNC:6281]	protein_coding	114.696	2.7029	0.290539	9.30306	1.36466e-20	7.24933e-19
ENSG00000168913	ENHO	energy homeostasis associated [Source:HGNC Symbol;Acc:HGNC:24838]	protein_coding	669.052	-1.78787	0.192426	-9.29118	1.52589e-20	8.07355e-19
ENSG00000168487	BMP1	bone morphogenetic protein 1 [Source:HGNC Symbol;Acc:HGNC:1067]	protein_coding	2144.03	1.69486	0.182456	9.28917	1.55493e-20	8.21092e-19
ENSG00000095564	BTAF1	B-TFIID TATA-box binding protein associated factor 1 [Source:HGNC Symbol;Acc:HGNC:17307]	protein_coding	4209.04	1.25978	0.135648	9.28714	1.58485e-20	8.33579e-19
ENSG00000162849	KIF26B	kinesin family member 26B [Source:HGNC Symbol;Acc:HGNC:25484]	protein_coding	1337.84	-1.4118	0.152164	-9.27809	1.72539e-20	9.05709e-19
ENSG00000128594	LRRC4	leucine rich repeat containing 4 [Source:HGNC Symbol;Acc:HGNC:15586]	protein_coding	1042.24	-1.79592	0.193632	-9.27492	1.77745e-20	9.31201e-19
ENSG00000147408	CSGALNACT1	chondroitin sulfate N-acetylgalactosaminyltransferase 1 [Source:HGNC Symbol;Acc:HGNC:24290]	protein_coding	116.07	-2.32183	0.250518	-9.26809	1.89504e-20	9.90858e-19
ENSG00000197181	PIWIL2	piwi like RNA-mediated gene silencing 2 [Source:HGNC Symbol;Acc:HGNC:17644]	protein_coding	143.069	2.583	0.278917	9.26082	2.02873e-20	1.05868e-18
ENSG00000181965	NEUROG1	neurogenin 1 [Source:HGNC Symbol;Acc:HGNC:7764]	protein_coding	70.0441	-3.60783	0.389673	-9.2586	2.07126e-20	1.07876e-18
ENSG00000183196	CHST6	carbohydrate sulfotransferase 6 [Source:HGNC Symbol;Acc:HGNC:6938]	protein_coding	354.723	-1.64717	0.178034	-9.25201	2.20306e-20	1.14516e-18
ENSG00000177606	JUN	Jun proto-oncogene, AP-1 transcription factor subunit [Source:HGNC Symbol;Acc:HGNC:6204]	protein_coding	7928.4	1.2526	0.135504	9.24395	2.37561e-20	1.23245e-18
ENSG00000198648	STK39	serine/threonine kinase 39 [Source:HGNC Symbol;Acc:HGNC:17717]	protein_coding	1820.97	-1.35505	0.146595	-9.24346	2.38657e-20	1.23572e-18
ENSG00000204128	C2orf72	chromosome 2 open reading frame 72 [Source:HGNC Symbol;Acc:HGNC:27418]	protein_coding	922.962	-1.79896	0.194638	-9.24256	2.40679e-20	1.24377e-18
ENSG00000152128	TMEM163	transmembrane protein 163 [Source:HGNC Symbol;Acc:HGNC:25380]	protein_coding	295.603	-2.09844	0.227056	-9.24195	2.42034e-20	1.24835e-18
ENSG00000102904	TSNAXIP1	translin associated factor X interacting protein 1 [Source:HGNC Symbol;Acc:HGNC:18586]	protein_coding	108.592	-2.35305	0.254797	-9.23498	2.58331e-20	1.32983e-18
ENSG00000164129	NPY5R	neuropeptide Y receptor Y5 [Source:HGNC Symbol;Acc:HGNC:7958]	protein_coding	66.6253	-5.77441	0.626913	-9.21088	3.23469e-20	1.66193e-18
ENSG00000182197	EXT1	exostosin glycosyltransferase 1 [Source:HGNC Symbol;Acc:HGNC:3512]	protein_coding	1776.23	1.36003	0.147694	9.20844	3.30885e-20	1.69676e-18
ENSG00000075213	SEMA3A	semaphorin 3A [Source:HGNC Symbol;Acc:HGNC:10723]	protein_coding	1358.98	-1.84469	0.200397	-9.2052	3.41044e-20	1.74549e-18
ENSG00000052344	PRSS8	serine protease 8 [Source:HGNC Symbol;Acc:HGNC:9491]	protein_coding	148.245	3.6189	0.39328	9.20185	3.51827e-20	1.79722e-18
ENSG00000072952	IRAG1	inositol 1,4,5-triphosphate receptor associated 1 [Source:HGNC Symbol;Acc:HGNC:7237]	protein_coding	140.249	-2.68549	0.292241	-9.1893	3.95418e-20	2.01603e-18
ENSG00000102271	KLHL4	kelch like family member 4 [Source:HGNC Symbol;Acc:HGNC:6355]	protein_coding	198.868	-2.48961	0.271095	-9.18355	4.17124e-20	2.12263e-18
ENSG00000228716	DHFR	dihydrofolate reductase [Source:HGNC Symbol;Acc:HGNC:2861]	protein_coding	484.26	-2.19686	0.239343	-9.1787	4.36342e-20	2.21619e-18
ENSG00000197879	MYO1C	myosin IC [Source:HGNC Symbol;Acc:HGNC:7597]	protein_coding	1960.79	1.3177	0.143594	9.17656	4.45075e-20	2.25624e-18
ENSG00000165905	LARGE2	LARGE xylosyl- and glucuronyltransferase 2 [Source:HGNC Symbol;Acc:HGNC:16522]	protein_coding	64.1529	3.74046	0.407639	9.17592	4.47729e-20	2.26537e-18
ENSG00000179242	CDH4	cadherin 4 [Source:HGNC Symbol;Acc:HGNC:1763]	protein_coding	3371.3	-1.24853	0.136255	-9.16321	5.03759e-20	2.54403e-18
ENSG00000151490	PTPRO	protein tyrosine phosphatase receptor type O [Source:HGNC Symbol;Acc:HGNC:9678]	protein_coding	2125.38	-1.41515	0.154474	-9.16108	5.13788e-20	2.58976e-18
ENSG00000079215	SLC1A3	solute carrier family 1 member 3 [Source:HGNC Symbol;Acc:HGNC:10941]	protein_coding	2452.21	-5.16757	0.564245	-9.15839	5.26777e-20	2.65021e-18
ENSG00000104044	OCA2	OCA2 melanosomal transmembrane protein [Source:HGNC Symbol;Acc:HGNC:8101]	protein_coding	250.304	2.08529	0.227741	9.15641	5.36545e-20	2.69427e-18
ENSG00000197555	SIPA1L1	signal induced proliferation associated 1 like 1 [Source:HGNC Symbol;Acc:HGNC:20284]	protein_coding	1276.89	-1.45643	0.159085	-9.15505	5.43342e-20	2.72326e-18
ENSG00000124067	SLC12A4	solute carrier family 12 member 4 [Source:HGNC Symbol;Acc:HGNC:10913]	protein_coding	1452.37	1.43998	0.157471	9.1444	5.99639e-20	2.99977e-18
ENSG00000106012	IQCE	IQ motif containing E [Source:HGNC Symbol;Acc:HGNC:29171]	protein_coding	2000.04	-1.62076	0.177283	-9.14219	6.11976e-20	3.05575e-18
ENSG00000145708	CRHBP	corticotropin releasing hormone binding protein [Source:HGNC Symbol;Acc:HGNC:2356]	protein_coding	123.441	2.8064	0.307013	9.14101	6.18736e-20	3.08371e-18
ENSG00000130940	CASZ1	castor zinc finger 1 [Source:HGNC Symbol;Acc:HGNC:26002]	protein_coding	375.98	-1.95826	0.214339	-9.13629	6.46332e-20	3.21523e-18
ENSG00000171532	NEUROD2	neuronal differentiation 2 [Source:HGNC Symbol;Acc:HGNC:7763]	protein_coding	53.4867	-4.38352	0.480372	-9.12526	7.15669e-20	3.55351e-18
ENSG00000173258	ZNF483	zinc finger protein 483 [Source:HGNC Symbol;Acc:HGNC:23384]	protein_coding	1393.42	1.79869	0.197299	9.11655	7.75553e-20	3.84368e-18
ENSG00000198822	GRM3	glutamate metabotropic receptor 3 [Source:HGNC Symbol;Acc:HGNC:4595]	protein_coding	432.469	-2.5772	0.282807	-9.11292	8.01966e-20	3.9672e-18
ENSG00000169427	KCNK9	potassium two pore domain channel subfamily K member 9 [Source:HGNC Symbol;Acc:HGNC:6283]	protein_coding	613.69	-1.51605	0.166379	-9.112	8.08769e-20	3.99343e-18
ENSG00000169908	TM4SF1	transmembrane 4 L six family member 1 [Source:HGNC Symbol;Acc:HGNC:11853]	protein_coding	84.6036	3.52127	0.386663	9.10682	8.48288e-20	4.17307e-18
ENSG00000157890	MEGF11	multiple EGF like domains 11 [Source:HGNC Symbol;Acc:HGNC:29635]	protein_coding	216.243	-2.16799	0.238462	-9.09155	9.76409e-20	4.78566e-18
ENSG00000076067	RBMS2	RNA binding motif single stranded interacting protein 2 [Source:HGNC Symbol;Acc:HGNC:9909]	protein_coding	1246.02	1.19869	0.131858	9.09081	9.8305e-20	4.80935e-18
ENSG00000189143	CLDN4	claudin 4 [Source:HGNC Symbol;Acc:HGNC:2046]	protein_coding	161.541	2.25082	0.247931	9.07845	1.10133e-19	5.37815e-18
ENSG00000145012	LPP	LIM domain containing preferred translocation partner in lipoma [Source:HGNC Symbol;Acc:HGNC:6679]	protein_coding	1605.83	1.65319	0.182127	9.07713	1.11471e-19	5.43349e-18
ENSG00000138193	PLCE1	phospholipase C epsilon 1 [Source:HGNC Symbol;Acc:HGNC:17175]	protein_coding	807	-1.5783	0.173912	-9.07533	1.13337e-19	5.51437e-18
ENSG00000167785	ZNF558	zinc finger protein 558 [Source:HGNC Symbol;Acc:HGNC:26422]	protein_coding	164.469	10.8504	1.19694	9.06513	1.24459e-19	6.04442e-18
ENSG00000125657	TNFSF9	TNF superfamily member 9 [Source:HGNC Symbol;Acc:HGNC:11939]	protein_coding	359.668	2.33456	0.257573	9.06367	1.2613e-19	6.11445e-18
ENSG00000113805	CNTN3	contactin 3 [Source:HGNC Symbol;Acc:HGNC:2173]	protein_coding	292.497	-2.31556	0.25552	-9.06213	1.27926e-19	6.1902e-18
ENSG00000179520	SLC17A8	solute carrier family 17 member 8 [Source:HGNC Symbol;Acc:HGNC:20151]	protein_coding	227.122	-2.29376	0.253333	-9.05433	1.3741e-19	6.63706e-18
ENSG00000110427	KIAA1549L	KIAA1549 like [Source:HGNC Symbol;Acc:HGNC:24836]	protein_coding	2124.6	-1.69431	0.187239	-9.0489	1.44422e-19	6.96313e-18
ENSG00000139354	GAS2L3	growth arrest specific 2 like 3 [Source:HGNC Symbol;Acc:HGNC:27475]	protein_coding	886.945	-1.35233	0.149618	-9.03855	1.58761e-19	7.64062e-18
ENSG00000185432	METTL7A	methyltransferase like 7A [Source:HGNC Symbol;Acc:HGNC:24550]	protein_coding	582.448	-2.2484	0.249033	-9.02849	1.74052e-19	8.36143e-18
ENSG00000151322	NPAS3	neuronal PAS domain protein 3 [Source:HGNC Symbol;Acc:HGNC:19311]	protein_coding	1847.27	-1.58703	0.176021	-9.01614	1.94827e-19	9.34258e-18
ENSG00000155760	FZD7	frizzled class receptor 7 [Source:HGNC Symbol;Acc:HGNC:4045]	protein_coding	1047.33	-1.3398	0.149007	-8.99154	2.43792e-19	1.16438e-17
ENSG00000100228	RAB36	RAB36, member RAS oncogene family [Source:HGNC Symbol;Acc:HGNC:9775]	protein_coding	502.268	-1.69999	0.189068	-8.99139	2.4413e-19	1.16438e-17
ENSG00000141756	FKBP10	FKBP prolyl isomerase 10 [Source:HGNC Symbol;Acc:HGNC:18169]	protein_coding	7107.66	1.59128	0.177082	8.98611	2.56145e-19	1.2195e-17
ENSG00000130176	CNN1	calponin 1 [Source:HGNC Symbol;Acc:HGNC:2155]	protein_coding	641.142	2.0253	0.225459	8.98302	2.63444e-19	1.25202e-17
ENSG00000180447	GAS1	growth arrest specific 1 [Source:HGNC Symbol;Acc:HGNC:4165]	protein_coding	228.203	-2.48425	0.276756	-8.97631	2.7999e-19	1.32828e-17
ENSG00000006453	BAIAP2L1	BAR/IMD domain containing adaptor protein 2 like 1 [Source:HGNC Symbol;Acc:HGNC:21649]	protein_coding	246.965	1.94365	0.216559	8.97515	2.82978e-19	1.34007e-17
ENSG00000144485	HES6	hes family bHLH transcription factor 6 [Source:HGNC Symbol;Acc:HGNC:18254]	protein_coding	3248.65	-1.53913	0.171548	-8.97202	2.91123e-19	1.37619e-17
ENSG00000154134	ROBO3	roundabout guidance receptor 3 [Source:HGNC Symbol;Acc:HGNC:13433]	protein_coding	1111.03	-2.13841	0.23845	-8.96795	3.02086e-19	1.42548e-17
ENSG00000113070	HBEGF	heparin binding EGF like growth factor [Source:HGNC Symbol;Acc:HGNC:3059]	protein_coding	899.61	1.43438	0.160118	8.95827	3.29805e-19	1.55353e-17
ENSG00000134363	FST	follistatin [Source:HGNC Symbol;Acc:HGNC:3971]	protein_coding	206.523	2.55259	0.28495	8.95805	3.30461e-19	1.55387e-17
ENSG00000206557	TRIM71	tripartite motif containing 71 [Source:HGNC Symbol;Acc:HGNC:32669]	protein_coding	477.754	1.59662	0.178245	8.95747	3.322e-19	1.55929e-17
ENSG00000114200	BCHE	butyrylcholinesterase [Source:HGNC Symbol;Acc:HGNC:983]	protein_coding	528.197	-1.67067	0.186546	-8.95582	3.37212e-19	1.58003e-17
ENSG00000108312	UBTF	upstream binding transcription factor [Source:HGNC Symbol;Acc:HGNC:12511]	protein_coding	3082.63	-1.20393	0.134596	-8.94472	3.72878e-19	1.74407e-17
ENSG00000170989	S1PR1	sphingosine-1-phosphate receptor 1 [Source:HGNC Symbol;Acc:HGNC:3165]	protein_coding	349.425	-2.18898	0.245053	-8.93268	4.15823e-19	1.93813e-17
ENSG00000029534	ANK1	ankyrin 1 [Source:HGNC Symbol;Acc:HGNC:492]	protein_coding	418.254	-1.69144	0.189421	-8.92954	4.27778e-19	1.99036e-17
ENSG00000196440	ARMCX4	armadillo repeat containing X-linked 4 [Source:HGNC Symbol;Acc:HGNC:28615]	protein_coding	2515.35	1.24197	0.139102	8.92848	4.31888e-19	2.00598e-17
ENSG00000164161	HHIP	hedgehog interacting protein [Source:HGNC Symbol;Acc:HGNC:14866]	protein_coding	114.308	2.68877	0.301639	8.91386	4.92843e-19	2.28114e-17
ENSG00000130733	YIPF2	Yip1 domain family member 2 [Source:HGNC Symbol;Acc:HGNC:28476]	protein_coding	2232.84	1.95315	0.219454	8.90004	5.5828e-19	2.57952e-17
ENSG00000131724	IL13RA1	interleukin 13 receptor subunit alpha 1 [Source:HGNC Symbol;Acc:HGNC:5974]	protein_coding	473.781	1.42892	0.160573	8.89884	5.64319e-19	2.60291e-17
ENSG00000170396	ZNF804A	zinc finger protein 804A [Source:HGNC Symbol;Acc:HGNC:21711]	protein_coding	127.28	-2.6542	0.298311	-8.89742	5.71588e-19	2.63187e-17
ENSG00000135298	ADGRB3	adhesion G protein-coupled receptor B3 [Source:HGNC Symbol;Acc:HGNC:945]	protein_coding	1307.27	-1.31209	0.147511	-8.89486	5.84912e-19	2.68394e-17
ENSG00000163661	PTX3	pentraxin 3 [Source:HGNC Symbol;Acc:HGNC:9692]	protein_coding	681.599	-2.22813	0.250581	-8.89185	6.00981e-19	2.75293e-17
ENSG00000143382	ADAMTSL4	ADAMTS like 4 [Source:HGNC Symbol;Acc:HGNC:19706]	protein_coding	128.94	2.31504	0.260462	8.88821	6.21023e-19	2.83985e-17
ENSG00000105281	SLC1A5	solute carrier family 1 member 5 [Source:HGNC Symbol;Acc:HGNC:10943]	protein_coding	2066.17	1.63809	0.184337	8.88639	6.31281e-19	2.8818e-17
ENSG00000168490	PHYHIP	phytanoyl-CoA 2-hydroxylase interacting protein [Source:HGNC Symbol;Acc:HGNC:16865]	protein_coding	1534.37	1.49021	0.167853	8.87808	6.80234e-19	3.09996e-17
ENSG00000185745	IFIT1	interferon induced protein with tetratricopeptide repeats 1 [Source:HGNC Symbol;Acc:HGNC:5407]	protein_coding	322.113	-1.6741	0.188644	-8.8744	7.03086e-19	3.19862e-17
ENSG00000168477	TNXB	tenascin XB [Source:HGNC Symbol;Acc:HGNC:11976]	protein_coding	621.706	1.4836	0.167238	8.87119	7.23676e-19	3.28667e-17
ENSG00000167110	GOLGA2	golgin A2 [Source:HGNC Symbol;Acc:HGNC:4425]	protein_coding	5046.2	1.31974	0.148819	8.86813	7.43845e-19	3.37252e-17
ENSG00000136379	ABHD17C	abhydrolase domain containing 17C, depalmitoylase [Source:HGNC Symbol;Acc:HGNC:26925]	protein_coding	927.399	-1.2984	0.146429	-8.86709	7.50825e-19	3.39838e-17
ENSG00000189067	LITAF	lipopolysaccharide induced TNF factor [Source:HGNC Symbol;Acc:HGNC:16841]	protein_coding	1508.06	1.47783	0.166688	8.86582	7.59434e-19	3.43151e-17
ENSG00000100583	SAMD15	sterile alpha motif domain containing 15 [Source:HGNC Symbol;Acc:HGNC:18631]	protein_coding	74.7049	-3.2532	0.367129	-8.86118	7.91698e-19	3.57123e-17
ENSG00000142552	RCN3	reticulocalbin 3 [Source:HGNC Symbol;Acc:HGNC:21145]	protein_coding	294.864	2.55687	0.289518	8.83147	1.03307e-18	4.63643e-17
ENSG00000115138	POMC	proopiomelanocortin [Source:HGNC Symbol;Acc:HGNC:9201]	protein_coding	57.5101	4.84659	0.549513	8.81979	1.14674e-18	5.13793e-17
ENSG00000138669	PRKG2	protein kinase cGMP-dependent 2 [Source:HGNC Symbol;Acc:HGNC:9416]	protein_coding	67.0406	-4.51311	0.51174	-8.81915	1.15332e-18	5.15872e-17
ENSG00000101868	POLA1	DNA polymerase alpha 1, catalytic subunit [Source:HGNC Symbol;Acc:HGNC:9173]	protein_coding	899.453	-1.27632	0.144763	-8.81662	1.17968e-18	5.26777e-17
ENSG00000140262	TCF12	transcription factor 12 [Source:HGNC Symbol;Acc:HGNC:11623]	protein_coding	5106.1	-1.29395	0.146818	-8.81331	1.21501e-18	5.41647e-17
ENSG00000244486	SCARF2	scavenger receptor class F member 2 [Source:HGNC Symbol;Acc:HGNC:19869]	protein_coding	865.528	1.75992	0.199862	8.80569	1.30051e-18	5.78791e-17
ENSG00000169946	ZFPM2	zinc finger protein, FOG family member 2 [Source:HGNC Symbol;Acc:HGNC:16700]	protein_coding	176.096	-2.24918	0.255438	-8.80521	1.30604e-18	5.80282e-17
ENSG00000070540	WIPI1	WD repeat domain, phosphoinositide interacting 1 [Source:HGNC Symbol;Acc:HGNC:25471]	protein_coding	617.532	1.53532	0.174483	8.79924	1.3774e-18	6.10968e-17
ENSG00000130751	NPAS1	neuronal PAS domain protein 1 [Source:HGNC Symbol;Acc:HGNC:7894]	protein_coding	263.669	1.83146	0.208305	8.79222	1.46638e-18	6.49356e-17
ENSG00000111834	RSPH4A	radial spoke head component 4A [Source:HGNC Symbol;Acc:HGNC:21558]	protein_coding	70.331	-3.60647	0.410599	-8.78343	1.58569e-18	6.9986e-17
ENSG00000143772	ITPKB	inositol-trisphosphate 3-kinase B [Source:HGNC Symbol;Acc:HGNC:6179]	protein_coding	1322.82	-1.95121	0.222348	-8.77548	1.70176e-18	7.47369e-17
ENSG00000113916	BCL6	BCL6 transcription repressor [Source:HGNC Symbol;Acc:HGNC:1001]	protein_coding	1380.89	1.38665	0.158018	8.77526	1.70507e-18	7.47591e-17
ENSG00000132793	LPIN3	lipin 3 [Source:HGNC Symbol;Acc:HGNC:14451]	protein_coding	103.356	2.3545	0.268759	8.76065	1.94134e-18	8.49783e-17
ENSG00000051523	CYBA	cytochrome b-245 alpha chain [Source:HGNC Symbol;Acc:HGNC:2577]	protein_coding	231.633	1.9507	0.22289	8.75185	2.09889e-18	9.17239e-17
ENSG00000092969	TGFB2	transforming growth factor beta 2 [Source:HGNC Symbol;Acc:HGNC:11768]	protein_coding	1949.33	1.49193	0.170476	8.75156	2.10418e-18	9.18045e-17
ENSG00000167508	MVD	mevalonate diphosphate decarboxylase [Source:HGNC Symbol;Acc:HGNC:7529]	protein_coding	5772.07	1.28805	0.147413	8.73772	2.37858e-18	1.03606e-16
ENSG00000099998	GGT5	gamma-glutamyltransferase 5 [Source:HGNC Symbol;Acc:HGNC:4260]	protein_coding	60.8648	3.67231	0.420354	8.73624	2.40996e-18	1.04802e-16
ENSG00000134138	MEIS2	Meis homeobox 2 [Source:HGNC Symbol;Acc:HGNC:7001]	protein_coding	5472.04	-1.4176	0.162271	-8.73597	2.4157e-18	1.0488e-16
ENSG00000145428	RNF175	ring finger protein 175 [Source:HGNC Symbol;Acc:HGNC:27735]	protein_coding	301.515	-1.6495	0.189201	-8.71821	2.82637e-18	1.2251e-16
ENSG00000185008	ROBO2	roundabout guidance receptor 2 [Source:HGNC Symbol;Acc:HGNC:10250]	protein_coding	1586.31	-1.1859	0.136075	-8.71502	2.90719e-18	1.25808e-16
ENSG00000130522	JUND	JunD proto-oncogene, AP-1 transcription factor subunit [Source:HGNC Symbol;Acc:HGNC:6206]	protein_coding	17442.3	1.43274	0.164501	8.70959	3.04966e-18	1.31545e-16
ENSG00000143036	SLC44A3	solute carrier family 44 member 3 [Source:HGNC Symbol;Acc:HGNC:28689]	protein_coding	96.2254	-2.56285	0.294342	-8.70705	3.11881e-18	1.34311e-16
ENSG00000125285	SOX21	SRY-box transcription factor 21 [Source:HGNC Symbol;Acc:HGNC:11197]	protein_coding	1705.36	-1.62736	0.187212	-8.69262	3.5418e-18	1.5228e-16
ENSG00000112655	PTK7	protein tyrosine kinase 7 (inactive) [Source:HGNC Symbol;Acc:HGNC:9618]	protein_coding	7136.82	1.58589	0.182647	8.68282	3.86083e-18	1.65729e-16
ENSG00000197714	ZNF460	zinc finger protein 460 [Source:HGNC Symbol;Acc:HGNC:21628]	protein_coding	219.524	1.94085	0.22382	8.67145	4.26659e-18	1.82852e-16
ENSG00000162490	DRAXIN	dorsal inhibitory axon guidance protein [Source:HGNC Symbol;Acc:HGNC:25054]	protein_coding	2701.54	-1.70672	0.1971	-8.65912	4.75418e-18	2.03421e-16
ENSG00000144645	OSBPL10	oxysterol binding protein like 10 [Source:HGNC Symbol;Acc:HGNC:16395]	protein_coding	355.817	1.76225	0.204036	8.63697	5.77259e-18	2.466e-16
ENSG00000101608	MYL12A	myosin light chain 12A [Source:HGNC Symbol;Acc:HGNC:16701]	protein_coding	1812.89	1.48445	0.171933	8.63388	5.93059e-18	2.52943e-16
ENSG00000197863	ZNF790	zinc finger protein 790 [Source:HGNC Symbol;Acc:HGNC:33114]	protein_coding	164.818	-2.01502	0.233405	-8.63314	5.96897e-18	2.54173e-16
ENSG00000179820	MYADM	myeloid associated differentiation marker [Source:HGNC Symbol;Acc:HGNC:7544]	protein_coding	2433.92	1.28557	0.148929	8.63212	6.02243e-18	2.5604e-16
ENSG00000099958	DERL3	derlin 3 [Source:HGNC Symbol;Acc:HGNC:14236]	protein_coding	113.619	3.06155	0.354803	8.62887	6.19589e-18	2.62994e-16
ENSG00000116017	ARID3A	AT-rich interaction domain 3A [Source:HGNC Symbol;Acc:HGNC:3031]	protein_coding	974.994	1.44963	0.168004	8.62856	6.21272e-18	2.63289e-16
ENSG00000165309	ARMC3	armadillo repeat containing 3 [Source:HGNC Symbol;Acc:HGNC:30964]	protein_coding	48.2477	-3.82426	0.443294	-8.62691	6.30335e-18	2.66705e-16
ENSG00000152137	HSPB8	heat shock protein family B (small) member 8 [Source:HGNC Symbol;Acc:HGNC:30171]	protein_coding	434.471	2.17027	0.251615	8.62537	6.3887e-18	2.69887e-16
ENSG00000012048	BRCA1	BRCA1 DNA repair associated [Source:HGNC Symbol;Acc:HGNC:1100]	protein_coding	280.321	-1.91948	0.222594	-8.62322	6.50988e-18	2.7457e-16
ENSG00000187800	PEAR1	platelet endothelial aggregation receptor 1 [Source:HGNC Symbol;Acc:HGNC:33631]	protein_coding	75.4106	3.0495	0.353993	8.61458	7.01955e-18	2.95599e-16
ENSG00000104327	CALB1	calbindin 1 [Source:HGNC Symbol;Acc:HGNC:1434]	protein_coding	179.662	-2.01764	0.234405	-8.60749	7.4679e-18	3.13982e-16
ENSG00000144354	CDCA7	cell division cycle associated 7 [Source:HGNC Symbol;Acc:HGNC:14628]	protein_coding	481.213	-2.09397	0.243303	-8.60642	7.53783e-18	3.16423e-16
ENSG00000160691	SHC1	SHC adaptor protein 1 [Source:HGNC Symbol;Acc:HGNC:10840]	protein_coding	2954.88	1.30608	0.152106	8.58664	8.95491e-18	3.74138e-16
ENSG00000179431	FJX1	four-jointed box kinase 1 [Source:HGNC Symbol;Acc:HGNC:17166]	protein_coding	1954.2	-1.17947	0.137494	-8.5783	9.62889e-18	4.01038e-16
ENSG00000198034	RPS4X	ribosomal protein S4 X-linked [Source:HGNC Symbol;Acc:HGNC:10424]	protein_coding	19560.5	1.49013	0.174057	8.56118	1.11723e-17	4.64592e-16
ENSG00000122547	EEPD1	endonuclease/exonuclease/phosphatase family domain containing 1 [Source:HGNC Symbol;Acc:HGNC:22223]	protein_coding	362.742	-2.13685	0.249655	-8.55923	1.13628e-17	4.71776e-16
ENSG00000162599	NFIA	nuclear factor I A [Source:HGNC Symbol;Acc:HGNC:7784]	protein_coding	812.397	-1.81954	0.212623	-8.55755	1.15286e-17	4.77918e-16
ENSG00000177181	RIMKLA	ribosomal modification protein rimK like family member A [Source:HGNC Symbol;Acc:HGNC:28725]	protein_coding	1332.12	-1.1483	0.134227	-8.55492	1.1795e-17	4.88201e-16
ENSG00000104312	RIPK2	receptor interacting serine/threonine kinase 2 [Source:HGNC Symbol;Acc:HGNC:10020]	protein_coding	420.819	1.55855	0.182231	8.55257	1.20381e-17	4.97489e-16
ENSG00000149257	SERPINH1	serpin family H member 1 [Source:HGNC Symbol;Acc:HGNC:1546]	protein_coding	8004.31	1.45956	0.170744	8.54824	1.24984e-17	5.15709e-16
ENSG00000167642	SPINT2	serine peptidase inhibitor, Kunitz type 2 [Source:HGNC Symbol;Acc:HGNC:11247]	protein_coding	2479.4	1.90069	0.222365	8.5476	1.25674e-17	5.1758e-16
ENSG00000182253	SYNM	synemin [Source:HGNC Symbol;Acc:HGNC:24466]	protein_coding	1447.07	-1.38106	0.161576	-8.54746	1.25826e-17	5.1758e-16
ENSG00000164976	MYORG	myogenesis regulating glycosidase (putative) [Source:HGNC Symbol;Acc:HGNC:19918]	protein_coding	1259.4	-1.28538	0.150392	-8.54682	1.2653e-17	5.19671e-16
ENSG00000182934	SRPRA	SRP receptor subunit alpha [Source:HGNC Symbol;Acc:HGNC:11307]	protein_coding	6748.45	1.96019	0.229583	8.53803	1.36534e-17	5.59897e-16
ENSG00000101938	CHRDL1	chordin like 1 [Source:HGNC Symbol;Acc:HGNC:29861]	protein_coding	1360.14	1.39733	0.163794	8.531	1.45082e-17	5.9221e-16
ENSG00000129116	PALLD	palladin, cytoskeletal associated protein [Source:HGNC Symbol;Acc:HGNC:17068]	protein_coding	8800.87	1.34083	0.157178	8.53062	1.45571e-17	5.93296e-16
ENSG00000274386	TMEM269	transmembrane protein 269 [Source:HGNC Symbol;Acc:HGNC:52381]	protein_coding	175.177	1.80454	0.211591	8.52841	1.48372e-17	6.03788e-16
ENSG00000089280	FUS	FUS RNA binding protein [Source:HGNC Symbol;Acc:HGNC:4010]	protein_coding	5621.33	-1.19725	0.140402	-8.52734	1.49754e-17	6.08482e-16
ENSG00000143515	ATP8B2	ATPase phospholipid transporting 8B2 [Source:HGNC Symbol;Acc:HGNC:13534]	protein_coding	2861.39	1.1535	0.135277	8.52692	1.50289e-17	6.09726e-16
ENSG00000163634	THOC7	THO complex 7 [Source:HGNC Symbol;Acc:HGNC:29874]	protein_coding	517.549	-1.28628	0.150861	-8.52629	1.51115e-17	6.12144e-16
ENSG00000080493	SLC4A4	solute carrier family 4 member 4 [Source:HGNC Symbol;Acc:HGNC:11030]	protein_coding	256.41	-2.27892	0.267423	-8.52179	1.57106e-17	6.35443e-16
ENSG00000151615	POU4F2	POU class 4 homeobox 2 [Source:HGNC Symbol;Acc:HGNC:9219]	protein_coding	102.772	-7.6783	0.9012	-8.52009	1.59435e-17	6.43886e-16
ENSG00000168952	STXBP6	syntaxin binding protein 6 [Source:HGNC Symbol;Acc:HGNC:19666]	protein_coding	516.41	1.49645	0.175686	8.51774	1.62702e-17	6.56082e-16
ENSG00000076706	MCAM	melanoma cell adhesion molecule [Source:HGNC Symbol;Acc:HGNC:6934]	protein_coding	2986.6	1.41222	0.166012	8.50676	1.78863e-17	7.19074e-16
ENSG00000139364	TMEM132B	transmembrane protein 132B [Source:HGNC Symbol;Acc:HGNC:29397]	protein_coding	1088.32	-1.75306	0.206083	-8.50657	1.79161e-17	7.19185e-16
ENSG00000132434	LANCL2	LanC like 2 [Source:HGNC Symbol;Acc:HGNC:6509]	protein_coding	1305.62	-1.16328	0.136802	-8.50338	1.84155e-17	7.38117e-16
ENSG00000111249	CUX2	cut like homeobox 2 [Source:HGNC Symbol;Acc:HGNC:19347]	protein_coding	707.492	-1.91474	0.225248	-8.50062	1.88585e-17	7.54739e-16
ENSG00000171320	ESCO2	establishment of sister chromatid cohesion N-acetyltransferase 2 [Source:HGNC Symbol;Acc:HGNC:27230]	protein_coding	112.12	-2.54498	0.299489	-8.49775	1.93308e-17	7.71319e-16
ENSG00000164929	BAALC	BAALC binder of MAP3K1 and KLF4 [Source:HGNC Symbol;Acc:HGNC:14333]	protein_coding	1274.99	-1.44553	0.170409	-8.4827	2.20033e-17	8.74022e-16
ENSG00000172403	SYNPO2	synaptopodin 2 [Source:HGNC Symbol;Acc:HGNC:17732]	protein_coding	194.569	2.0789	0.245106	8.48163	2.22068e-17	8.80792e-16
ENSG00000253873	PCDHGA11	protocadherin gamma subfamily A, 11 [Source:HGNC Symbol;Acc:HGNC:8698]	protein_coding	79.3314	3.79489	0.44797	8.4713	2.42665e-17	9.58605e-16
ENSG00000074695	LMAN1	lectin, mannose binding 1 [Source:HGNC Symbol;Acc:HGNC:6631]	protein_coding	3706.3	1.30346	0.153869	8.47125	2.42767e-17	9.58605e-16
ENSG00000004766	VPS50	VPS50 subunit of EARP/GARPII complex [Source:HGNC Symbol;Acc:HGNC:25956]	protein_coding	745.574	-1.37445	0.162268	-8.47022	2.44922e-17	9.65682e-16
ENSG00000189431	RASSF10	Ras association domain family member 10 [Source:HGNC Symbol;Acc:HGNC:33984]	protein_coding	186.862	-5.77647	0.683342	-8.45326	2.83282e-17	1.11363e-15
ENSG00000166012	TAF1D	TATA-box binding protein associated factor, RNA polymerase I subunit D [Source:HGNC Symbol;Acc:HGNC:28759]	protein_coding	1992.84	1.36732	0.161831	8.44906	2.93649e-17	1.15268e-15
ENSG00000204851	PNMA8B	PNMA family member 8B [Source:HGNC Symbol;Acc:HGNC:29206]	protein_coding	730.967	-1.54473	0.18284	-8.44852	2.9501e-17	1.15632e-15
ENSG00000146250	PRSS35	serine protease 35 [Source:HGNC Symbol;Acc:HGNC:21387]	protein_coding	195.263	-1.92537	0.228238	-8.4358	3.28935e-17	1.28739e-15
ENSG00000168495	POLR3D	RNA polymerase III subunit D [Source:HGNC Symbol;Acc:HGNC:1080]	protein_coding	3947.73	1.91439	0.226942	8.43558	3.29552e-17	1.28791e-15
ENSG00000146094	DOK3	docking protein 3 [Source:HGNC Symbol;Acc:HGNC:24583]	protein_coding	154.827	-1.94345	0.230453	-8.43317	3.36427e-17	1.31286e-15
ENSG00000204516	MICB	MHC class I polypeptide-related sequence B [Source:HGNC Symbol;Acc:HGNC:7091]	protein_coding	197.183	1.93619	0.229623	8.43202	3.39758e-17	1.32391e-15
ENSG00000186866	POFUT2	protein O-fucosyltransferase 2 [Source:HGNC Symbol;Acc:HGNC:14683]	protein_coding	2356.79	1.29699	0.153908	8.42708	3.5439e-17	1.37891e-15
ENSG00000174348	PODN	podocan [Source:HGNC Symbol;Acc:HGNC:23174]	protein_coding	94.7166	-3.04646	0.361622	-8.42445	3.62445e-17	1.40819e-15
ENSG00000144619	CNTN4	contactin 4 [Source:HGNC Symbol;Acc:HGNC:2174]	protein_coding	236.835	-1.91129	0.226883	-8.42415	3.63379e-17	1.40976e-15
ENSG00000017483	SLC38A5	solute carrier family 38 member 5 [Source:HGNC Symbol;Acc:HGNC:18070]	protein_coding	74.529	2.97445	0.3531	8.42383	3.64375e-17	1.41157e-15
ENSG00000111711	GOLT1B	golgi transport 1B [Source:HGNC Symbol;Acc:HGNC:20175]	protein_coding	2795.66	1.6034	0.190467	8.41828	3.82038e-17	1.47784e-15
ENSG00000156711	MAPK13	mitogen-activated protein kinase 13 [Source:HGNC Symbol;Acc:HGNC:6875]	protein_coding	417.672	1.58122	0.187841	8.41788	3.83363e-17	1.48082e-15
ENSG00000155085	AK9	adenylate kinase 9 [Source:HGNC Symbol;Acc:HGNC:33814]	protein_coding	422.01	-1.53006	0.181996	-8.40709	4.20321e-17	1.62104e-15
ENSG00000043355	ZIC2	Zic family member 2 [Source:HGNC Symbol;Acc:HGNC:12873]	protein_coding	1009.18	-4.15256	0.493945	-8.40693	4.20884e-17	1.62104e-15
ENSG00000198598	MMP17	matrix metallopeptidase 17 [Source:HGNC Symbol;Acc:HGNC:7163]	protein_coding	1800.42	-1.21137	0.144132	-8.40456	4.29477e-17	1.65175e-15
ENSG00000013503	POLR3B	RNA polymerase III subunit B [Source:HGNC Symbol;Acc:HGNC:30348]	protein_coding	290.258	-1.51522	0.180465	-8.3962	4.61144e-17	1.76843e-15
ENSG00000198087	CD2AP	CD2 associated protein [Source:HGNC Symbol;Acc:HGNC:14258]	protein_coding	703.867	1.23874	0.147596	8.39278	4.74779e-17	1.81548e-15
ENSG00000173156	RHOD	ras homolog family member D [Source:HGNC Symbol;Acc:HGNC:670]	protein_coding	67.3112	3.10037	0.369555	8.38948	4.8831e-17	1.86455e-15
ENSG00000096696	DSP	desmoplakin [Source:HGNC Symbol;Acc:HGNC:3052]	protein_coding	1677.68	5.13755	0.613173	8.37863	5.35483e-17	2.04174e-15
ENSG00000124302	CHST8	carbohydrate sulfotransferase 8 [Source:HGNC Symbol;Acc:HGNC:15993]	protein_coding	444.799	-2.1404	0.255615	-8.37353	5.59183e-17	2.12502e-15
ENSG00000141639	MAPK4	mitogen-activated protein kinase 4 [Source:HGNC Symbol;Acc:HGNC:6878]	protein_coding	1598.6	-1.62912	0.194558	-8.37342	5.59719e-17	2.12502e-15
ENSG00000131467	PSME3	proteasome activator subunit 3 [Source:HGNC Symbol;Acc:HGNC:9570]	protein_coding	2388.49	-1.14364	0.136629	-8.37037	5.74355e-17	2.17748e-15
ENSG00000101199	ARFGAP1	ADP ribosylation factor GTPase activating protein 1 [Source:HGNC Symbol;Acc:HGNC:15852]	protein_coding	4299.27	1.28473	0.153592	8.36455	6.03444e-17	2.2845e-15
ENSG00000138814	PPP3CA	protein phosphatase 3 catalytic subunit alpha [Source:HGNC Symbol;Acc:HGNC:9314]	protein_coding	1892.29	-1.58364	0.18934	-8.36401	6.06202e-17	2.29169e-15
ENSG00000164188	RANBP3L	RAN binding protein 3 like [Source:HGNC Symbol;Acc:HGNC:26353]	protein_coding	65.3493	-3.13417	0.374935	-8.35925	6.31166e-17	2.38267e-15
ENSG00000114805	PLCH1	phospholipase C eta 1 [Source:HGNC Symbol;Acc:HGNC:29185]	protein_coding	930.741	-1.64809	0.197219	-8.35662	6.45383e-17	2.43289e-15
ENSG00000139793	MBNL2	muscleblind like splicing regulator 2 [Source:HGNC Symbol;Acc:HGNC:16746]	protein_coding	1055	1.34983	0.161566	8.35467	6.5617e-17	2.47006e-15
ENSG00000170961	HAS2	hyaluronan synthase 2 [Source:HGNC Symbol;Acc:HGNC:4819]	protein_coding	90.7599	-2.6893	0.321903	-8.35438	6.57788e-17	2.47265e-15
ENSG00000176531	PHLDB3	pleckstrin homology like domain family B member 3 [Source:HGNC Symbol;Acc:HGNC:30499]	protein_coding	306.081	1.63553	0.19599	8.34496	7.12397e-17	2.67415e-15
ENSG00000103042	SLC38A7	solute carrier family 38 member 7 [Source:HGNC Symbol;Acc:HGNC:25582]	protein_coding	923.567	-1.19012	0.142653	-8.34278	7.25647e-17	2.72001e-15
ENSG00000152578	GRIA4	glutamate ionotropic receptor AMPA type subunit 4 [Source:HGNC Symbol;Acc:HGNC:4574]	protein_coding	901.347	-1.67787	0.201121	-8.34261	7.26658e-17	2.72001e-15
ENSG00000128683	GAD1	glutamate decarboxylase 1 [Source:HGNC Symbol;Acc:HGNC:4092]	protein_coding	7544.56	1.27141	0.152427	8.34115	7.35709e-17	2.75002e-15
ENSG00000167523	SPATA33	spermatogenesis associated 33 [Source:HGNC Symbol;Acc:HGNC:26463]	protein_coding	319.901	-1.45221	0.174143	-8.33915	7.48253e-17	2.79299e-15
ENSG00000158966	CACHD1	cache domain containing 1 [Source:HGNC Symbol;Acc:HGNC:29314]	protein_coding	2398.26	-1.42701	0.171253	-8.33272	7.90041e-17	2.94484e-15
ENSG00000150873	C2orf50	chromosome 2 open reading frame 50 [Source:HGNC Symbol;Acc:HGNC:26324]	protein_coding	109.296	-2.30242	0.276386	-8.33044	8.0545e-17	2.99807e-15
ENSG00000182601	HS3ST4	heparan sulfate-glucosamine 3-sulfotransferase 4 [Source:HGNC Symbol;Acc:HGNC:5200]	protein_coding	398.381	-1.8321	0.219959	-8.32928	8.13347e-17	3.02324e-15
ENSG00000145431	PDGFC	platelet derived growth factor C [Source:HGNC Symbol;Acc:HGNC:8801]	protein_coding	1159.31	1.34817	0.161914	8.32648	8.3279e-17	3.0912e-15
ENSG00000170412	GPRC5C	G protein-coupled receptor class C group 5 member C [Source:HGNC Symbol;Acc:HGNC:13309]	protein_coding	1003.68	1.93822	0.232876	8.32296	8.57969e-17	3.18022e-15
ENSG00000164949	GEM	GTP binding protein overexpressed in skeletal muscle [Source:HGNC Symbol;Acc:HGNC:4234]	protein_coding	329.527	2.20948	0.265845	8.31116	9.47746e-17	3.50811e-15
ENSG00000129038	LOXL1	lysyl oxidase like 1 [Source:HGNC Symbol;Acc:HGNC:6665]	protein_coding	2805.97	1.63001	0.196148	8.31008	9.56401e-17	3.53523e-15
ENSG00000140285	FGF7	fibroblast growth factor 7 [Source:HGNC Symbol;Acc:HGNC:3685]	protein_coding	46.2878	5.56213	0.670062	8.30092	1.03308e-16	3.80809e-15
ENSG00000065328	MCM10	minichromosome maintenance 10 replication initiation factor [Source:HGNC Symbol;Acc:HGNC:18043]	protein_coding	226.322	-1.96114	0.236299	-8.2994	1.04634e-16	3.85163e-15
ENSG00000105976	MET	MET proto-oncogene, receptor tyrosine kinase [Source:HGNC Symbol;Acc:HGNC:7029]	protein_coding	175.491	2.32996	0.280866	8.29562	1.08021e-16	3.97081e-15
ENSG00000099783	HNRNPM	heterogeneous nuclear ribonucleoprotein M [Source:HGNC Symbol;Acc:HGNC:5046]	protein_coding	4141.9	-1.12788	0.13604	-8.2908	1.12491e-16	4.12374e-15
ENSG00000115963	RND3	Rho family GTPase 3 [Source:HGNC Symbol;Acc:HGNC:671]	protein_coding	4778.25	-1.61096	0.194421	-8.28592	1.17202e-16	4.29053e-15
ENSG00000116962	NID1	nidogen 1 [Source:HGNC Symbol;Acc:HGNC:7821]	protein_coding	1130.61	1.43206	0.172855	8.28477	1.18341e-16	4.32627e-15
ENSG00000164251	F2RL1	F2R like trypsin receptor 1 [Source:HGNC Symbol;Acc:HGNC:3538]	protein_coding	148.368	2.61786	0.31612	8.28124	1.21896e-16	4.45013e-15
ENSG00000172830	SSH3	slingshot protein phosphatase 3 [Source:HGNC Symbol;Acc:HGNC:30581]	protein_coding	329.526	1.95686	0.236326	8.28032	1.22849e-16	4.47879e-15
ENSG00000275342	PRAG1	PEAK1 related, kinase-activating pseudokinase 1 [Source:HGNC Symbol;Acc:HGNC:25438]	protein_coding	1465.18	-1.3044	0.157536	-8.27999	1.23183e-16	4.4848e-15
ENSG00000138650	PCDH10	protocadherin 10 [Source:HGNC Symbol;Acc:HGNC:13404]	protein_coding	3328.97	-1.1474	0.138719	-8.27144	1.32355e-16	4.80557e-15
ENSG00000138400	MDH1B	malate dehydrogenase 1B [Source:HGNC Symbol;Acc:HGNC:17836]	protein_coding	77.5953	-2.55325	0.308722	-8.27038	1.33536e-16	4.84187e-15
ENSG00000170891	CYTL1	cytokine like 1 [Source:HGNC Symbol;Acc:HGNC:24435]	protein_coding	84.8808	2.39266	0.289363	8.26871	1.35419e-16	4.90344e-15
ENSG00000146090	RASGEF1C	RasGEF domain family member 1C [Source:HGNC Symbol;Acc:HGNC:27400]	protein_coding	124.029	-2.44773	0.296211	-8.26346	1.41505e-16	5.11687e-15
ENSG00000107105	ELAVL2	ELAV like RNA binding protein 2 [Source:HGNC Symbol;Acc:HGNC:3313]	protein_coding	2158.49	-1.24338	0.150493	-8.26208	1.43153e-16	5.16942e-15
ENSG00000198464	ZNF480	zinc finger protein 480 [Source:HGNC Symbol;Acc:HGNC:23305]	protein_coding	356.673	-1.67785	0.203121	-8.26032	1.45285e-16	5.23932e-15
ENSG00000075429	CACNG5	calcium voltage-gated channel auxiliary subunit gamma 5 [Source:HGNC Symbol;Acc:HGNC:1409]	protein_coding	1109.74	-4.98019	0.603022	-8.25872	1.47243e-16	5.29558e-15
ENSG00000124145	SDC4	syndecan 4 [Source:HGNC Symbol;Acc:HGNC:10661]	protein_coding	731.819	1.80765	0.219044	8.25247	1.55155e-16	5.56509e-15
ENSG00000178127	NDUFV2	NADH:ubiquinone oxidoreductase core subunit V2 [Source:HGNC Symbol;Acc:HGNC:7717]	protein_coding	165.154	1.90233	0.230568	8.25062	1.5758e-16	5.64447e-15
ENSG00000196220	SRGAP3	SLIT-ROBO Rho GTPase activating protein 3 [Source:HGNC Symbol;Acc:HGNC:19744]	protein_coding	4761.89	-1.71533	0.207958	-8.24842	1.60503e-16	5.74142e-15
ENSG00000095059	DHPS	deoxyhypusine synthase [Source:HGNC Symbol;Acc:HGNC:2869]	protein_coding	143.256	1.85815	0.225322	8.24667	1.62871e-16	5.81832e-15
ENSG00000112531	QKI	QKI, KH domain containing RNA binding [Source:HGNC Symbol;Acc:HGNC:21100]	protein_coding	10442.5	-1.19691	0.14521	-8.2426	1.68508e-16	6.01164e-15
ENSG00000070718	AP3M2	adaptor related protein complex 3 subunit mu 2 [Source:HGNC Symbol;Acc:HGNC:570]	protein_coding	1494.79	-1.07603	0.130661	-8.23528	1.79133e-16	6.37358e-15
ENSG00000177685	CRACR2B	calcium release activated channel regulator 2B [Source:HGNC Symbol;Acc:HGNC:28703]	protein_coding	270.357	1.62057	0.196829	8.23338	1.82001e-16	6.467e-15
ENSG00000239887	C1orf226	chromosome 1 open reading frame 226 [Source:HGNC Symbol;Acc:HGNC:34351]	protein_coding	493.234	-1.81525	0.2207	-8.22497	1.95237e-16	6.92805e-15
ENSG00000189056	RELN	reelin [Source:HGNC Symbol;Acc:HGNC:9957]	protein_coding	3905.18	-1.6131	0.196385	-8.21397	2.14002e-16	7.58381e-15
ENSG00000172209	GPR22	G protein-coupled receptor 22 [Source:HGNC Symbol;Acc:HGNC:4477]	protein_coding	53.5992	-3.13521	0.381726	-8.21326	2.15266e-16	7.61847e-15
ENSG00000204524	ZNF805	zinc finger protein 805 [Source:HGNC Symbol;Acc:HGNC:23272]	protein_coding	717.433	1.42363	0.173407	8.20975	2.21657e-16	7.83423e-15
ENSG00000133019	CHRM3	cholinergic receptor muscarinic 3 [Source:HGNC Symbol;Acc:HGNC:1952]	protein_coding	339.537	-1.58054	0.192648	-8.20431	2.31915e-16	8.18591e-15
ENSG00000104361	NIPAL2	NIPA like domain containing 2 [Source:HGNC Symbol;Acc:HGNC:25854]	protein_coding	111.049	-2.07666	0.253282	-8.19899	2.42417e-16	8.54529e-15
ENSG00000113108	APBB3	amyloid beta precursor protein binding family B member 3 [Source:HGNC Symbol;Acc:HGNC:20708]	protein_coding	2204.03	1.22938	0.149955	8.19836	2.43684e-16	8.57858e-15
ENSG00000147536	GINS4	GINS complex subunit 4 [Source:HGNC Symbol;Acc:HGNC:28226]	protein_coding	171.287	-1.71933	0.209883	-8.19187	2.57198e-16	9.04235e-15
ENSG00000073605	GSDMB	gasdermin B [Source:HGNC Symbol;Acc:HGNC:23690]	protein_coding	1004.75	1.26401	0.15436	8.1887	2.64063e-16	9.27148e-15
ENSG00000114388	NPRL2	NPR2 like, GATOR1 complex subunit [Source:HGNC Symbol;Acc:HGNC:24969]	protein_coding	1833.78	1.50771	0.184163	8.1868	2.6826e-16	9.38011e-15
ENSG00000011021	CLCN6	chloride voltage-gated channel 6 [Source:HGNC Symbol;Acc:HGNC:2024]	protein_coding	6436.1	1.19012	0.145371	8.18676	2.68361e-16	9.38011e-15
ENSG00000136352	NKX2-1	NK2 homeobox 1 [Source:HGNC Symbol;Acc:HGNC:11825]	protein_coding	2097.48	5.57678	0.681203	8.18666	2.68567e-16	9.38011e-15
ENSG00000150556	LYPD6B	LY6/PLAUR domain containing 6B [Source:HGNC Symbol;Acc:HGNC:27018]	protein_coding	72.9621	2.96894	0.362671	8.18632	2.69337e-16	9.39466e-15
ENSG00000066468	FGFR2	fibroblast growth factor receptor 2 [Source:HGNC Symbol;Acc:HGNC:3689]	protein_coding	657.291	-1.65771	0.202505	-8.18602	2.70015e-16	9.40601e-15
ENSG00000108639	SYNGR2	synaptogyrin 2 [Source:HGNC Symbol;Acc:HGNC:11499]	protein_coding	801.662	1.42049	0.173567	8.18411	2.74321e-16	9.54349e-15
ENSG00000164294	GPX8	glutathione peroxidase 8 (putative) [Source:HGNC Symbol;Acc:HGNC:33100]	protein_coding	901.212	1.43631	0.175523	8.18305	2.76759e-16	9.61576e-15
ENSG00000184678	H2BC21	H2B clustered histone 21 [Source:HGNC Symbol;Acc:HGNC:4760]	protein_coding	2802.05	1.73516	0.212048	8.18283	2.77265e-16	9.62078e-15
ENSG00000007174	DNAH9	dynein axonemal heavy chain 9 [Source:HGNC Symbol;Acc:HGNC:2953]	protein_coding	91.5616	-2.27667	0.278296	-8.18077	2.82044e-16	9.77385e-15
ENSG00000198355	PIM3	Pim-3 proto-oncogene, serine/threonine kinase [Source:HGNC Symbol;Acc:HGNC:19310]	protein_coding	2714.99	1.91202	0.233764	8.17924	2.85641e-16	9.88561e-15
ENSG00000172159	FRMD3	FERM domain containing 3 [Source:HGNC Symbol;Acc:HGNC:24125]	protein_coding	318.436	-1.88159	0.230425	-8.16575	3.19448e-16	1.10413e-14
ENSG00000069869	NEDD4	NEDD4 E3 ubiquitin protein ligase [Source:HGNC Symbol;Acc:HGNC:7727]	protein_coding	823.5	1.63017	0.199689	8.16356	3.25296e-16	1.12288e-14
ENSG00000109083	IFT20	intraflagellar transport 20 [Source:HGNC Symbol;Acc:HGNC:30989]	protein_coding	1019.02	1.27764	0.15654	8.16175	3.302e-16	1.13833e-14
ENSG00000067177	PHKA1	phosphorylase kinase regulatory subunit alpha 1 [Source:HGNC Symbol;Acc:HGNC:8925]	protein_coding	496.198	1.43497	0.175934	8.15631	3.45429e-16	1.18776e-14
ENSG00000150594	ADRA2A	adrenoceptor alpha 2A [Source:HGNC Symbol;Acc:HGNC:281]	protein_coding	491.785	-1.54891	0.189983	-8.15285	3.55451e-16	1.22064e-14
ENSG00000120738	EGR1	early growth response 1 [Source:HGNC Symbol;Acc:HGNC:3238]	protein_coding	682.849	1.534	0.188247	8.14888	3.67296e-16	1.25969e-14
ENSG00000198467	TPM2	tropomyosin 2 [Source:HGNC Symbol;Acc:HGNC:12011]	protein_coding	3249.81	1.41813	0.174406	8.13123	4.24948e-16	1.45554e-14
ENSG00000176463	SLCO3A1	solute carrier organic anion transporter family member 3A1 [Source:HGNC Symbol;Acc:HGNC:10952]	protein_coding	693.167	-1.24936	0.1537	-8.12859	4.34309e-16	1.48569e-14
ENSG00000011478	QPCTL	glutaminyl-peptide cyclotransferase like [Source:HGNC Symbol;Acc:HGNC:25952]	protein_coding	777.515	1.5194	0.187124	8.11975	4.67128e-16	1.59591e-14
ENSG00000101040	ZMYND8	zinc finger MYND-type containing 8 [Source:HGNC Symbol;Acc:HGNC:9397]	protein_coding	2474.06	-1.1952	0.147262	-8.11616	4.81183e-16	1.64182e-14
ENSG00000138379	MSTN	myostatin [Source:HGNC Symbol;Acc:HGNC:4223]	protein_coding	62.6707	2.87415	0.354189	8.11475	4.86791e-16	1.65883e-14
ENSG00000184863	RBM33	RNA binding motif protein 33 [Source:HGNC Symbol;Acc:HGNC:27223]	protein_coding	6117.1	1.1769	0.145069	8.11272	4.9501e-16	1.68468e-14
ENSG00000189410	SH2D5	SH2 domain containing 5 [Source:HGNC Symbol;Acc:HGNC:28819]	protein_coding	935.28	1.27379	0.157063	8.11003	5.06077e-16	1.72015e-14
ENSG00000138448	ITGAV	integrin subunit alpha V [Source:HGNC Symbol;Acc:HGNC:6150]	protein_coding	4561.81	1.21599	0.14998	8.10773	5.15744e-16	1.75077e-14
ENSG00000137193	PIM1	Pim-1 proto-oncogene, serine/threonine kinase [Source:HGNC Symbol;Acc:HGNC:8986]	protein_coding	1202.6	1.83596	0.226675	8.0995	5.51835e-16	1.8709e-14
ENSG00000143367	TUFT1	tuftelin 1 [Source:HGNC Symbol;Acc:HGNC:12422]	protein_coding	1263.73	1.41565	0.174995	8.08965	5.98342e-16	2.02341e-14
ENSG00000198739	LRRTM3	leucine rich repeat transmembrane neuronal 3 [Source:HGNC Symbol;Acc:HGNC:19410]	protein_coding	423.152	-1.34314	0.166062	-8.08816	6.05717e-16	2.04576e-14
ENSG00000182158	CREB3L2	cAMP responsive element binding protein 3 like 2 [Source:HGNC Symbol;Acc:HGNC:23720]	protein_coding	1249.08	1.23904	0.153224	8.08646	6.14236e-16	2.0719e-14
ENSG00000161896	IP6K3	inositol hexakisphosphate kinase 3 [Source:HGNC Symbol;Acc:HGNC:17269]	protein_coding	53.7002	3.44963	0.426687	8.08468	6.23279e-16	2.09974e-14
ENSG00000163513	TGFBR2	transforming growth factor beta receptor 2 [Source:HGNC Symbol;Acc:HGNC:11773]	protein_coding	160.487	2.18349	0.270105	8.08384	6.27599e-16	2.11162e-14
ENSG00000182628	SKA2	spindle and kinetochore associated complex subunit 2 [Source:HGNC Symbol;Acc:HGNC:28006]	protein_coding	1960.54	-1.19198	0.147464	-8.08322	6.3079e-16	2.11968e-14
ENSG00000197872	CYRIA	CYFIP related Rac1 interactor A [Source:HGNC Symbol;Acc:HGNC:25373]	protein_coding	1883.44	-1.29973	0.160839	-8.08095	6.42619e-16	2.1567e-14
ENSG00000198133	TMEM229B	transmembrane protein 229B [Source:HGNC Symbol;Acc:HGNC:20130]	protein_coding	1234.64	-1.35487	0.167818	-8.07346	6.83325e-16	2.29043e-14
ENSG00000185046	ANKS1B	ankyrin repeat and sterile alpha motif domain containing 1B [Source:HGNC Symbol;Acc:HGNC:24600]	protein_coding	1010.57	-1.25792	0.155858	-8.07093	6.97639e-16	2.33547e-14
ENSG00000167588	GPD1	glycerol-3-phosphate dehydrogenase 1 [Source:HGNC Symbol;Acc:HGNC:4455]	protein_coding	64.6142	-3.83297	0.475035	-8.06882	7.09805e-16	2.37321e-14
ENSG00000086300	SNX10	sorting nexin 10 [Source:HGNC Symbol;Acc:HGNC:14974]	protein_coding	849.395	-1.17584	0.145753	-8.06735	7.18412e-16	2.39897e-14
ENSG00000079482	OPHN1	oligophrenin 1 [Source:HGNC Symbol;Acc:HGNC:8148]	protein_coding	1007.64	-1.17663	0.145868	-8.06637	7.24168e-16	2.41516e-14
ENSG00000113140	SPARC	secreted protein acidic and cysteine rich [Source:HGNC Symbol;Acc:HGNC:11219]	protein_coding	45768.6	1.38321	0.171572	8.06198	7.50679e-16	2.49959e-14
ENSG00000129667	RHBDF2	rhomboid 5 homolog 2 [Source:HGNC Symbol;Acc:HGNC:20788]	protein_coding	85.5289	2.56155	0.317737	8.06187	7.51362e-16	2.49959e-14
ENSG00000048342	CC2D2A	coiled-coil and C2 domain containing 2A [Source:HGNC Symbol;Acc:HGNC:29253]	protein_coding	597.93	-1.22565	0.152235	-8.05103	8.21006e-16	2.72447e-14
ENSG00000137261	KIAA0319	KIAA0319 [Source:HGNC Symbol;Acc:HGNC:21580]	protein_coding	449.197	-1.41038	0.175258	-8.04743	8.4553e-16	2.80236e-14
ENSG00000134324	LPIN1	lipin 1 [Source:HGNC Symbol;Acc:HGNC:13345]	protein_coding	2996.14	1.06914	0.13295	8.04163	8.86525e-16	2.93457e-14
ENSG00000165633	VSTM4	V-set and transmembrane domain containing 4 [Source:HGNC Symbol;Acc:HGNC:26470]	protein_coding	265.247	-1.70282	0.211773	-8.04076	8.92794e-16	2.95166e-14
ENSG00000259417	CTXND1	cortexin domain containing 1 [Source:HGNC Symbol;Acc:HGNC:50507]	protein_coding	59.8136	-4.4028	0.547737	-8.03815	9.12019e-16	3.01147e-14
ENSG00000165868	HSPA12A	heat shock protein family A (Hsp70) member 12A [Source:HGNC Symbol;Acc:HGNC:19022]	protein_coding	1936	-1.24756	0.155362	-8.03002	9.74581e-16	3.21009e-14
ENSG00000178445	GLDC	glycine decarboxylase [Source:HGNC Symbol;Acc:HGNC:4313]	protein_coding	824.251	-1.21098	0.150822	-8.02919	9.81149e-16	3.22773e-14
ENSG00000136240	KDELR2	KDEL endoplasmic reticulum protein retention receptor 2 [Source:HGNC Symbol;Acc:HGNC:6305]	protein_coding	7154.06	1.39541	0.174017	8.01881	1.06776e-15	3.50831e-14
ENSG00000167105	TMEM92	transmembrane protein 92 [Source:HGNC Symbol;Acc:HGNC:26579]	protein_coding	44.6467	5.76324	0.718826	8.01757	1.07856e-15	3.53942e-14
ENSG00000093009	CDC45	cell division cycle 45 [Source:HGNC Symbol;Acc:HGNC:1739]	protein_coding	132.217	-1.9018	0.237222	-8.01697	1.08387e-15	3.55246e-14
ENSG00000101057	MYBL2	MYB proto-oncogene like 2 [Source:HGNC Symbol;Acc:HGNC:7548]	protein_coding	712.106	-1.29155	0.161109	-8.01663	1.08688e-15	3.55797e-14
ENSG00000228594	FNDC10	fibronectin type III domain containing 10 [Source:HGNC Symbol;Acc:HGNC:42951]	protein_coding	512.763	-1.37244	0.171414	-8.00657	1.17948e-15	3.85636e-14
ENSG00000243978	RTL9	retrotransposon Gag like 9 [Source:HGNC Symbol;Acc:HGNC:29245]	protein_coding	186.838	-1.76894	0.22115	-7.99884	1.25598e-15	4.10143e-14
ENSG00000130956	HABP4	hyaluronan binding protein 4 [Source:HGNC Symbol;Acc:HGNC:17062]	protein_coding	2353.29	1.26889	0.158744	7.99334	1.31333e-15	4.27299e-14
ENSG00000152953	STK32B	serine/threonine kinase 32B [Source:HGNC Symbol;Acc:HGNC:14217]	protein_coding	349.515	-1.33637	0.167241	-7.99067	1.34202e-15	4.36099e-14
ENSG00000166432	ZMAT1	zinc finger matrin-type 1 [Source:HGNC Symbol;Acc:HGNC:29377]	protein_coding	401.832	-2.02097	0.253011	-7.98768	1.37502e-15	4.46279e-14
ENSG00000181690	PLAG1	PLAG1 zinc finger [Source:HGNC Symbol;Acc:HGNC:9045]	protein_coding	554.246	1.43467	0.179644	7.98622	1.39144e-15	4.50509e-14
ENSG00000134250	NOTCH2	notch receptor 2 [Source:HGNC Symbol;Acc:HGNC:7882]	protein_coding	4789.86	1.01435	0.127038	7.98462	1.4096e-15	4.55834e-14
ENSG00000185761	ADAMTSL5	ADAMTS like 5 [Source:HGNC Symbol;Acc:HGNC:27912]	protein_coding	84.8049	2.33424	0.2924	7.98303	1.42781e-15	4.61163e-14
ENSG00000121769	FABP3	fatty acid binding protein 3 [Source:HGNC Symbol;Acc:HGNC:3557]	protein_coding	1641.77	1.79713	0.22543	7.97198	1.56149e-15	5.03728e-14
ENSG00000196172	ZNF681	zinc finger protein 681 [Source:HGNC Symbol;Acc:HGNC:26457]	protein_coding	366.959	-1.66842	0.209535	-7.96247	1.68632e-15	5.43339e-14
ENSG00000134369	NAV1	neuron navigator 1 [Source:HGNC Symbol;Acc:HGNC:15989]	protein_coding	4479.13	-1.5697	0.1975	-7.94787	1.89738e-15	6.10604e-14
ENSG00000256797	KLRF2	killer cell lectin like receptor F2 [Source:HGNC Symbol;Acc:HGNC:37646]	protein_coding	121.362	2.47979	0.312504	7.93522	2.10119e-15	6.75374e-14
ENSG00000116455	WDR77	WD repeat domain 77 [Source:HGNC Symbol;Acc:HGNC:29652]	protein_coding	426.841	-1.31678	0.166098	-7.92769	2.23252e-15	7.16722e-14
ENSG00000129295	DNAAF11	dynein axonemal assembly factor 11 [Source:HGNC Symbol;Acc:HGNC:16725]	protein_coding	173.905	-1.93948	0.244672	-7.92686	2.24759e-15	7.2069e-14
ENSG00000136824	SMC2	structural maintenance of chromosomes 2 [Source:HGNC Symbol;Acc:HGNC:14011]	protein_coding	843.641	-1.19051	0.150284	-7.92175	2.3419e-15	7.50028e-14
ENSG00000124664	SPDEF	SAM pointed domain containing ETS transcription factor [Source:HGNC Symbol;Acc:HGNC:17257]	protein_coding	55.2505	3.04123	0.38408	7.91822	2.40931e-15	7.6944e-14
ENSG00000104549	SQLE	squalene epoxidase [Source:HGNC Symbol;Acc:HGNC:11279]	protein_coding	10677.5	1.42783	0.180324	7.91813	2.41118e-15	7.6944e-14
ENSG00000166167	BTRC	beta-transducin repeat containing E3 ubiquitin protein ligase [Source:HGNC Symbol;Acc:HGNC:1144]	protein_coding	2066.79	-1.19911	0.15147	-7.91646	2.44377e-15	7.78903e-14
ENSG00000141338	ABCA8	ATP binding cassette subfamily A member 8 [Source:HGNC Symbol;Acc:HGNC:38]	protein_coding	470.851	-1.52125	0.192267	-7.91219	2.52899e-15	8.05101e-14
ENSG00000188522	FAM83G	family with sequence similarity 83 member G [Source:HGNC Symbol;Acc:HGNC:32554]	protein_coding	346.463	1.81537	0.229596	7.90679	2.64102e-15	8.39761e-14
ENSG00000139915	MDGA2	MAM domain containing glycosylphosphatidylinositol anchor 2 [Source:HGNC Symbol;Acc:HGNC:19835]	protein_coding	369.873	-1.51328	0.191524	-7.90127	2.76079e-15	8.75754e-14
ENSG00000173726	TOMM20	translocase of outer mitochondrial membrane 20 [Source:HGNC Symbol;Acc:HGNC:20947]	protein_coding	11804.8	1.1608	0.146996	7.89684	2.86053e-15	9.06311e-14
ENSG00000092421	SEMA6A	semaphorin 6A [Source:HGNC Symbol;Acc:HGNC:10738]	protein_coding	4115.32	-1.32316	0.167561	-7.89656	2.86716e-15	9.07332e-14
ENSG00000164761	TNFRSF11B	TNF receptor superfamily member 11b [Source:HGNC Symbol;Acc:HGNC:11909]	protein_coding	65.5098	-3.51896	0.445914	-7.89158	2.98388e-15	9.43147e-14
ENSG00000196517	SLC6A9	solute carrier family 6 member 9 [Source:HGNC Symbol;Acc:HGNC:11056]	protein_coding	769.519	-1.44494	0.183166	-7.88871	3.05316e-15	9.63901e-14
ENSG00000197157	SND1	staphylococcal nuclease and tudor domain containing 1 [Source:HGNC Symbol;Acc:HGNC:30646]	protein_coding	8284.92	1.28393	0.162861	7.88359	3.18117e-15	1.00312e-13
ENSG00000135925	WNT10A	Wnt family member 10A [Source:HGNC Symbol;Acc:HGNC:13829]	protein_coding	63.946	3.48359	0.442967	7.8642	3.7146e-15	1.16994e-13
ENSG00000130402	ACTN4	actinin alpha 4 [Source:HGNC Symbol;Acc:HGNC:166]	protein_coding	9942.23	1.14798	0.146053	7.86	3.84131e-15	1.20842e-13
ENSG00000120913	PDLIM2	PDZ and LIM domain 2 [Source:HGNC Symbol;Acc:HGNC:13992]	protein_coding	350.217	1.47086	0.18716	7.85886	3.87646e-15	1.21804e-13
ENSG00000154229	PRKCA	protein kinase C alpha [Source:HGNC Symbol;Acc:HGNC:9393]	protein_coding	2438.37	-1.24089	0.157938	-7.85677	3.94161e-15	1.23705e-13
ENSG00000008710	PKD1	polycystin 1, transient receptor potential channel interacting [Source:HGNC Symbol;Acc:HGNC:9008]	protein_coding	11092.7	0.978596	0.124573	7.8556	3.97868e-15	1.24722e-13
ENSG00000086205	FOLH1	folate hydrolase 1 [Source:HGNC Symbol;Acc:HGNC:3788]	protein_coding	65.1609	9.51681	1.21185	7.85312	4.05823e-15	1.27066e-13
ENSG00000174804	FZD4	frizzled class receptor 4 [Source:HGNC Symbol;Acc:HGNC:4042]	protein_coding	263.535	1.56224	0.199103	7.8464	4.28156e-15	1.33901e-13
ENSG00000114784	EIF1B	eukaryotic translation initiation factor 1B [Source:HGNC Symbol;Acc:HGNC:30792]	protein_coding	5333.1	1.41182	0.180101	7.83901	4.54116e-15	1.41564e-13
ENSG00000076356	PLXNA2	plexin A2 [Source:HGNC Symbol;Acc:HGNC:9100]	protein_coding	6524.58	-1.05313	0.134346	-7.83897	4.54256e-15	1.41564e-13
ENSG00000197748	CFAP43	cilia and flagella associated protein 43 [Source:HGNC Symbol;Acc:HGNC:26684]	protein_coding	99.0368	-2.16247	0.275902	-7.83781	4.58462e-15	1.42708e-13
ENSG00000077274	CAPN6	calpain 6 [Source:HGNC Symbol;Acc:HGNC:1483]	protein_coding	5720.62	6.25815	0.799375	7.8288	4.92562e-15	1.52964e-13
ENSG00000153976	HS3ST3A1	heparan sulfate-glucosamine 3-sulfotransferase 3A1 [Source:HGNC Symbol;Acc:HGNC:5196]	protein_coding	123.254	-2.16691	0.27682	-7.82785	4.96278e-15	1.53939e-13
ENSG00000165895	ARHGAP42	Rho GTPase activating protein 42 [Source:HGNC Symbol;Acc:HGNC:26545]	protein_coding	525.785	1.58681	0.202848	7.82268	5.17105e-15	1.60212e-13
ENSG00000162415	ZSWIM5	zinc finger SWIM-type containing 5 [Source:HGNC Symbol;Acc:HGNC:29299]	protein_coding	975.777	-1.7726	0.226651	-7.82083	5.24768e-15	1.62397e-13
ENSG00000069696	DRD4	dopamine receptor D4 [Source:HGNC Symbol;Acc:HGNC:3025]	protein_coding	305.941	1.79635	0.229725	7.81954	5.30165e-15	1.63877e-13
ENSG00000159423	ALDH4A1	aldehyde dehydrogenase 4 family member A1 [Source:HGNC Symbol;Acc:HGNC:406]	protein_coding	591.586	-1.38467	0.177097	-7.8187	5.337e-15	1.64778e-13
ENSG00000189057	FAM111B	FAM111 trypsin like peptidase B [Source:HGNC Symbol;Acc:HGNC:24200]	protein_coding	122.386	-2.13129	0.272751	-7.81407	5.53702e-15	1.70756e-13
ENSG00000223573	TINCR	TINCR ubiquitin domain containing [Source:HGNC Symbol;Acc:HGNC:14607]	protein_coding	716.252	1.57498	0.201763	7.80609	5.89912e-15	1.81339e-13
ENSG00000164197	RNF180	ring finger protein 180 [Source:HGNC Symbol;Acc:HGNC:27752]	protein_coding	303.342	-1.86933	0.239538	-7.80387	6.00353e-15	1.84288e-13
ENSG00000260230	FRRS1L	ferric chelate reductase 1 like [Source:HGNC Symbol;Acc:HGNC:1362]	protein_coding	3878.06	-1.1645	0.149261	-7.8018	6.10313e-15	1.8713e-13
ENSG00000185100	ADSS1	adenylosuccinate synthase 1 [Source:HGNC Symbol;Acc:HGNC:20093]	protein_coding	333.511	1.70273	0.218444	7.79482	6.45e-15	1.96632e-13
ENSG00000126458	RRAS	RAS related [Source:HGNC Symbol;Acc:HGNC:10447]	protein_coding	690.116	1.69726	0.217791	7.79305	6.54095e-15	1.99052e-13
ENSG00000145362	ANK2	ankyrin 2 [Source:HGNC Symbol;Acc:HGNC:493]	protein_coding	12643.2	-1.34273	0.172299	-7.79299	6.54433e-15	1.99052e-13
ENSG00000196990	FAM163B	family with sequence similarity 163 member B [Source:HGNC Symbol;Acc:HGNC:33277]	protein_coding	185.925	-2.05467	0.26371	-7.79141	6.6268e-15	2.01331e-13
ENSG00000125733	TRIP10	thyroid hormone receptor interactor 10 [Source:HGNC Symbol;Acc:HGNC:12304]	protein_coding	833.658	1.57064	0.201634	7.7896	6.72211e-15	2.03993e-13
ENSG00000100297	MCM5	minichromosome maintenance complex component 5 [Source:HGNC Symbol;Acc:HGNC:6948]	protein_coding	780.561	-1.16792	0.150116	-7.78013	7.24529e-15	2.1962e-13
ENSG00000184194	GPR173	G protein-coupled receptor 173 [Source:HGNC Symbol;Acc:HGNC:18186]	protein_coding	6539.16	1.36233	0.17514	7.77854	7.33636e-15	2.22127e-13
ENSG00000164463	CREBRF	CREB3 regulatory factor [Source:HGNC Symbol;Acc:HGNC:24050]	protein_coding	1130.47	1.37845	0.177373	7.77151	7.75575e-15	2.34559e-13
ENSG00000119777	TMEM214	transmembrane protein 214 [Source:HGNC Symbol;Acc:HGNC:25983]	protein_coding	2288.1	1.37186	0.176643	7.7663	8.08107e-15	2.4412e-13
ENSG00000112981	NME5	NME/NM23 family member 5 [Source:HGNC Symbol;Acc:HGNC:7853]	protein_coding	77.2328	-2.74519	0.353756	-7.76013	8.48392e-15	2.55999e-13
ENSG00000176454	LPCAT4	lysophosphatidylcholine acyltransferase 4 [Source:HGNC Symbol;Acc:HGNC:30059]	protein_coding	2635.52	1.06124	0.136768	7.75938	8.53443e-15	2.57231e-13
ENSG00000273274	ZBTB8B	zinc finger and BTB domain containing 8B [Source:HGNC Symbol;Acc:HGNC:37057]	protein_coding	1572.19	1.26965	0.163645	7.75859	8.58755e-15	2.5854e-13
ENSG00000176809	LRRC37A3	leucine rich repeat containing 37 member A3 [Source:HGNC Symbol;Acc:HGNC:32427]	protein_coding	189.111	-1.58975	0.204979	-7.75567	8.78807e-15	2.64278e-13
ENSG00000132196	HSD17B7	hydroxysteroid 17-beta dehydrogenase 7 [Source:HGNC Symbol;Acc:HGNC:5215]	protein_coding	1013.02	1.13796	0.146789	7.75241	9.01655e-15	2.70537e-13
ENSG00000179104	TMTC2	transmembrane O-mannosyltransferase targeting cadherins 2 [Source:HGNC Symbol;Acc:HGNC:25440]	protein_coding	1733.28	-1.32071	0.170472	-7.74737	9.3812e-15	2.81161e-13
ENSG00000091542	ALKBH5	alkB homolog 5, RNA demethylase [Source:HGNC Symbol;Acc:HGNC:25996]	protein_coding	6623	1.36798	0.176588	7.74677	9.4262e-15	2.82192e-13
ENSG00000109323	MANBA	mannosidase beta [Source:HGNC Symbol;Acc:HGNC:6831]	protein_coding	1397.02	0.998179	0.128864	7.74597	9.48559e-15	2.83651e-13
ENSG00000157087	ATP2B2	ATPase plasma membrane Ca2+ transporting 2 [Source:HGNC Symbol;Acc:HGNC:815]	protein_coding	1011.96	-1.29963	0.167801	-7.74506	9.55346e-15	2.8536e-13
ENSG00000076944	STXBP2	syntaxin binding protein 2 [Source:HGNC Symbol;Acc:HGNC:11445]	protein_coding	133.437	2.03318	0.262602	7.74245	9.75202e-15	2.90964e-13
ENSG00000188921	HACD4	3-hydroxyacyl-CoA dehydratase 4 [Source:HGNC Symbol;Acc:HGNC:20920]	protein_coding	134.281	-2.1052	0.272068	-7.73777	1.01175e-14	3.0153e-13
ENSG00000137809	ITGA11	integrin subunit alpha 11 [Source:HGNC Symbol;Acc:HGNC:6136]	protein_coding	1880.95	4.6032	0.594953	7.73707	1.01735e-14	3.0286e-13
ENSG00000106236	NPTX2	neuronal pentraxin 2 [Source:HGNC Symbol;Acc:HGNC:7953]	protein_coding	1957.22	-1.86437	0.241197	-7.72964	1.07849e-14	3.20345e-13
ENSG00000089116	LHX5	LIM homeobox 5 [Source:HGNC Symbol;Acc:HGNC:14216]	protein_coding	333.827	-1.53894	0.199224	-7.72469	1.12125e-14	3.32305e-13
ENSG00000197557	TTC30A	tetratricopeptide repeat domain 30A [Source:HGNC Symbol;Acc:HGNC:25853]	protein_coding	358.194	-1.46494	0.189969	-7.71145	1.24393e-14	3.68252e-13
ENSG00000198435	NRARP	NOTCH regulated ankyrin repeat protein [Source:HGNC Symbol;Acc:HGNC:33843]	protein_coding	674.338	-1.38972	0.180244	-7.71019	1.25629e-14	3.71498e-13
ENSG00000105639	JAK3	Janus kinase 3 [Source:HGNC Symbol;Acc:HGNC:6193]	protein_coding	357.737	1.43899	0.187081	7.69184	1.45038e-14	4.28419e-13
ENSG00000150756	ATPSCKMT	ATP synthase c subunit lysine N-methyltransferase [Source:HGNC Symbol;Acc:HGNC:27029]	protein_coding	283.896	-1.42869	0.185761	-7.69098	1.4601e-14	4.30811e-13
ENSG00000074047	GLI2	GLI family zinc finger 2 [Source:HGNC Symbol;Acc:HGNC:4318]	protein_coding	698.876	-1.31851	0.171445	-7.69057	1.46476e-14	4.31708e-13
ENSG00000152818	UTRN	utrophin [Source:HGNC Symbol;Acc:HGNC:12635]	protein_coding	1720.07	1.05623	0.137359	7.68952	1.47692e-14	4.34809e-13
ENSG00000187676	B3GLCT	beta 3-glucosyltransferase [Source:HGNC Symbol;Acc:HGNC:20207]	protein_coding	436.31	-1.42471	0.185377	-7.68547	1.52433e-14	4.4827e-13
ENSG00000076108	BAZ2A	bromodomain adjacent to zinc finger domain 2A [Source:HGNC Symbol;Acc:HGNC:962]	protein_coding	6611.48	1.11549	0.145157	7.68469	1.53362e-14	4.50506e-13
ENSG00000150361	KLHL1	kelch like family member 1 [Source:HGNC Symbol;Acc:HGNC:6352]	protein_coding	187.261	-2.06663	0.268976	-7.68332	1.55021e-14	4.54877e-13
ENSG00000109610	SOD3	superoxide dismutase 3 [Source:HGNC Symbol;Acc:HGNC:11181]	protein_coding	93.8119	2.67779	0.348667	7.68009	1.58971e-14	4.65954e-13
ENSG00000147535	PLPP5	phospholipid phosphatase 5 [Source:HGNC Symbol;Acc:HGNC:25026]	protein_coding	1380.52	1.28542	0.167408	7.67833	1.61178e-14	4.71902e-13
ENSG00000113645	WWC1	WW and C2 domain containing 1 [Source:HGNC Symbol;Acc:HGNC:29435]	protein_coding	1236.92	-1.27798	0.166579	-7.67193	1.69432e-14	4.95524e-13
ENSG00000011243	AKAP8L	A-kinase anchoring protein 8 like [Source:HGNC Symbol;Acc:HGNC:29857]	protein_coding	3320.14	1.03543	0.135049	7.66705	1.75996e-14	5.14156e-13
ENSG00000031081	ARHGAP31	Rho GTPase activating protein 31 [Source:HGNC Symbol;Acc:HGNC:29216]	protein_coding	374.5	-1.40158	0.182886	-7.66371	1.80641e-14	5.26569e-13
ENSG00000116260	QSOX1	quiescin sulfhydryl oxidase 1 [Source:HGNC Symbol;Acc:HGNC:9756]	protein_coding	3171.01	1.18393	0.154507	7.66262	1.82177e-14	5.30467e-13
ENSG00000125844	RRBP1	ribosome binding protein 1 [Source:HGNC Symbol;Acc:HGNC:10448]	protein_coding	2402.74	1.03827	0.135517	7.6616	1.83636e-14	5.34131e-13
ENSG00000156265	MAP3K7CL	MAP3K7 C-terminal like [Source:HGNC Symbol;Acc:HGNC:16457]	protein_coding	41.5223	4.1509	0.542003	7.65845	1.8819e-14	5.46777e-13
ENSG00000172817	CYP7B1	cytochrome P450 family 7 subfamily B member 1 [Source:HGNC Symbol;Acc:HGNC:2652]	protein_coding	117.73	-1.87672	0.24532	-7.65011	2.00802e-14	5.82149e-13
ENSG00000086289	EPDR1	ependymin related 1 [Source:HGNC Symbol;Acc:HGNC:17572]	protein_coding	575.957	-1.26317	0.165142	-7.649	2.02544e-14	5.86267e-13
ENSG00000133640	LRRIQ1	leucine rich repeats and IQ motif containing 1 [Source:HGNC Symbol;Acc:HGNC:25708]	protein_coding	178.214	-1.67106	0.218469	-7.64893	2.02662e-14	5.86267e-13
ENSG00000119042	SATB2	SATB homeobox 2 [Source:HGNC Symbol;Acc:HGNC:21637]	protein_coding	65.474	-2.81	0.367484	-7.6466	2.06367e-14	5.96336e-13
ENSG00000166793	YPEL4	yippee like 4 [Source:HGNC Symbol;Acc:HGNC:18328]	protein_coding	768.547	1.34079	0.175365	7.6457	2.07814e-14	5.99865e-13
ENSG00000164023	SGMS2	sphingomyelin synthase 2 [Source:HGNC Symbol;Acc:HGNC:28395]	protein_coding	143.552	2.14936	0.281236	7.64253	2.12988e-14	6.14136e-13
ENSG00000164961	WASHC5	WASH complex subunit 5 [Source:HGNC Symbol;Acc:HGNC:28984]	protein_coding	827.573	-1.13699	0.148816	-7.64021	2.1686e-14	6.24623e-13
ENSG00000239264	TXNDC5	thioredoxin domain containing 5 [Source:HGNC Symbol;Acc:HGNC:21073]	protein_coding	136.209	2.13151	0.279085	7.6375	2.21475e-14	6.36536e-13
ENSG00000152104	PTPN14	protein tyrosine phosphatase non-receptor type 14 [Source:HGNC Symbol;Acc:HGNC:9647]	protein_coding	569.635	1.31813	0.17265	7.63467	2.26398e-14	6.49984e-13
ENSG00000148180	GSN	gelsolin [Source:HGNC Symbol;Acc:HGNC:4620]	protein_coding	4188.78	1.48338	0.194343	7.63278	2.29754e-14	6.58908e-13
ENSG00000109929	SC5D	sterol-C5-desaturase [Source:HGNC Symbol;Acc:HGNC:10547]	protein_coding	5793.92	1.19496	0.15656	7.63259	2.30086e-14	6.59151e-13
ENSG00000187416	LHFPL3	LHFPL tetraspan subfamily member 3 [Source:HGNC Symbol;Acc:HGNC:6589]	protein_coding	114.235	-2.13916	0.280299	-7.63169	2.31696e-14	6.63049e-13
ENSG00000011201	ANOS1	anosmin 1 [Source:HGNC Symbol;Acc:HGNC:6211]	protein_coding	1089.97	-1.45108	0.190203	-7.62913	2.36344e-14	6.75624e-13
ENSG00000144642	RBMS3	RNA binding motif single stranded interacting protein 3 [Source:HGNC Symbol;Acc:HGNC:13427]	protein_coding	209.367	1.51205	0.198243	7.62728	2.39766e-14	6.84671e-13
ENSG00000109132	PHOX2B	paired like homeobox 2B [Source:HGNC Symbol;Acc:HGNC:9143]	protein_coding	112.376	-9.26485	1.21545	-7.62256	2.48701e-14	7.09325e-13
ENSG00000105321	CCDC9	coiled-coil domain containing 9 [Source:HGNC Symbol;Acc:HGNC:24560]	protein_coding	1364.08	1.73217	0.227247	7.62244	2.48933e-14	7.09325e-13
ENSG00000105327	BBC3	BCL2 binding component 3 [Source:HGNC Symbol;Acc:HGNC:17868]	protein_coding	1930.19	1.61461	0.211874	7.62058	2.52531e-14	7.18809e-13
ENSG00000184984	CHRM5	cholinergic receptor muscarinic 5 [Source:HGNC Symbol;Acc:HGNC:1954]	protein_coding	41.576	-3.5748	0.469216	-7.61867	2.563e-14	7.28757e-13
ENSG00000198429	ZNF69	zinc finger protein 69 [Source:HGNC Symbol;Acc:HGNC:13138]	protein_coding	210.933	-1.98188	0.260201	-7.61672	2.60209e-14	7.39082e-13
ENSG00000150394	CDH8	cadherin 8 [Source:HGNC Symbol;Acc:HGNC:1767]	protein_coding	798.499	-1.06318	0.139673	-7.61195	2.69987e-14	7.66038e-13
ENSG00000145022	TCTA	T cell leukemia translocation altered [Source:HGNC Symbol;Acc:HGNC:11692]	protein_coding	637.503	-1.30483	0.171451	-7.61049	2.73055e-14	7.73919e-13
ENSG00000149658	YTHDF1	YTH N6-methyladenosine RNA binding protein 1 [Source:HGNC Symbol;Acc:HGNC:15867]	protein_coding	4091.89	1.04696	0.137648	7.60606	2.82582e-14	8.00066e-13
ENSG00000163485	ADORA1	adenosine A1 receptor [Source:HGNC Symbol;Acc:HGNC:262]	protein_coding	591.134	-1.18744	0.156167	-7.60365	2.87888e-14	8.14224e-13
ENSG00000141012	GALNS	galactosamine (N-acetyl)-6-sulfatase [Source:HGNC Symbol;Acc:HGNC:4122]	protein_coding	564.383	-1.22849	0.161704	-7.59713	3.02767e-14	8.55397e-13
ENSG00000112218	GPR63	G protein-coupled receptor 63 [Source:HGNC Symbol;Acc:HGNC:13302]	protein_coding	244.515	1.40831	0.185504	7.59178	3.15535e-14	8.90524e-13
ENSG00000129480	DTD2	D-aminoacyl-tRNA deacylase 2 [Source:HGNC Symbol;Acc:HGNC:20277]	protein_coding	156.981	-1.68042	0.221713	-7.57928	3.47475e-14	9.77847e-13
ENSG00000104722	NEFM	neurofilament medium chain [Source:HGNC Symbol;Acc:HGNC:7734]	protein_coding	4582.49	-1.48944	0.196519	-7.57914	3.47857e-14	9.77847e-13
ENSG00000171786	NHLH1	nescient helix-loop-helix 1 [Source:HGNC Symbol;Acc:HGNC:7817]	protein_coding	924.288	-4.43176	0.584734	-7.57911	3.47945e-14	9.77847e-13
ENSG00000100433	KCNK10	potassium two pore domain channel subfamily K member 10 [Source:HGNC Symbol;Acc:HGNC:6273]	protein_coding	736.061	-1.43251	0.189102	-7.57531	3.58263e-14	1.00472e-12
ENSG00000176406	RIMS2	regulating synaptic membrane exocytosis 2 [Source:HGNC Symbol;Acc:HGNC:17283]	protein_coding	380.064	-1.39013	0.183542	-7.57388	3.62229e-14	1.01477e-12
ENSG00000172071	EIF2AK3	eukaryotic translation initiation factor 2 alpha kinase 3 [Source:HGNC Symbol;Acc:HGNC:3255]	protein_coding	1267.4	1.24671	0.164617	7.5734	3.6359e-14	1.01752e-12
ENSG00000058091	CDK14	cyclin dependent kinase 14 [Source:HGNC Symbol;Acc:HGNC:8883]	protein_coding	1716.85	-1.28225	0.169338	-7.57216	3.67062e-14	1.02615e-12
ENSG00000173404	INSM1	INSM transcriptional repressor 1 [Source:HGNC Symbol;Acc:HGNC:6090]	protein_coding	1839.23	-1.84674	0.24401	-7.56831	3.78118e-14	1.05595e-12
ENSG00000185567	AHNAK2	AHNAK nucleoprotein 2 [Source:HGNC Symbol;Acc:HGNC:20125]	protein_coding	2825.05	1.10384	0.145907	7.56533	3.86876e-14	1.07928e-12
ENSG00000140743	CDR2	cerebellar degeneration related protein 2 [Source:HGNC Symbol;Acc:HGNC:1799]	protein_coding	1378.4	1.41511	0.187117	7.56271	3.94761e-14	1.10012e-12
ENSG00000126016	AMOT	angiomotin [Source:HGNC Symbol;Acc:HGNC:17810]	protein_coding	2736.06	0.994623	0.131722	7.55094	4.3214e-14	1.20303e-12
ENSG00000058335	RASGRF1	Ras protein specific guanine nucleotide releasing factor 1 [Source:HGNC Symbol;Acc:HGNC:9875]	protein_coding	1982.63	-1.32556	0.175603	-7.5486	4.39978e-14	1.22357e-12
ENSG00000087250	MT3	metallothionein 3 [Source:HGNC Symbol;Acc:HGNC:7408]	protein_coding	246.121	-2.50195	0.331537	-7.54653	4.47013e-14	1.24184e-12
ENSG00000004961	HCCS	holocytochrome c synthase [Source:HGNC Symbol;Acc:HGNC:4837]	protein_coding	666.079	1.16778	0.154765	7.54546	4.507e-14	1.25077e-12
ENSG00000168209	DDIT4	DNA damage inducible transcript 4 [Source:HGNC Symbol;Acc:HGNC:24944]	protein_coding	3051.99	-1.46608	0.194406	-7.54131	4.65267e-14	1.28851e-12
ENSG00000157020	SEC13	SEC13 homolog, nuclear pore and COPII coat complex component [Source:HGNC Symbol;Acc:HGNC:10697]	protein_coding	5151.58	1.50965	0.200338	7.53551	4.86429e-14	1.34572e-12
ENSG00000116819	TFAP2E	transcription factor AP-2 epsilon [Source:HGNC Symbol;Acc:HGNC:30774]	protein_coding	199.475	1.57203	0.208735	7.53126	5.02538e-14	1.38884e-12
ENSG00000198113	TOR4A	torsin family 4 member A [Source:HGNC Symbol;Acc:HGNC:25981]	protein_coding	156.912	1.77733	0.236136	7.52669	5.20428e-14	1.43679e-12
ENSG00000078018	MAP2	microtubule associated protein 2 [Source:HGNC Symbol;Acc:HGNC:6839]	protein_coding	30064.4	-1.13552	0.150913	-7.52435	5.29813e-14	1.46119e-12
ENSG00000136153	LMO7	LIM domain 7 [Source:HGNC Symbol;Acc:HGNC:6646]	protein_coding	263.003	1.39094	0.184886	7.52324	5.34354e-14	1.47218e-12
ENSG00000162148	PPP1R32	protein phosphatase 1 regulatory subunit 32 [Source:HGNC Symbol;Acc:HGNC:28869]	protein_coding	205.444	1.54327	0.205149	7.52267	5.36685e-14	1.47708e-12
ENSG00000112473	SLC39A7	solute carrier family 39 member 7 [Source:HGNC Symbol;Acc:HGNC:4927]	protein_coding	7961.72	1.49406	0.198675	7.52012	5.47253e-14	1.50461e-12
ENSG00000172081	MOB3A	MOB kinase activator 3A [Source:HGNC Symbol;Acc:HGNC:29802]	protein_coding	1456.32	-1.06982	0.142378	-7.51394	5.7372e-14	1.57575e-12
ENSG00000147255	IGSF1	immunoglobulin superfamily member 1 [Source:HGNC Symbol;Acc:HGNC:5948]	protein_coding	1827.6	1.05425	0.140351	7.51149	5.84601e-14	1.60398e-12
ENSG00000112977	DAP	death associated protein [Source:HGNC Symbol;Acc:HGNC:2672]	protein_coding	2944.63	1.22975	0.163754	7.5097	5.9264e-14	1.62436e-12
ENSG00000181656	GPR88	G protein-coupled receptor 88 [Source:HGNC Symbol;Acc:HGNC:4539]	protein_coding	222.624	-1.71651	0.228638	-7.50753	6.0255e-14	1.64982e-12
ENSG00000273706	LHX1	LIM homeobox 1 [Source:HGNC Symbol;Acc:HGNC:6593]	protein_coding	218.3	-2.24636	0.299285	-7.50575	6.10776e-14	1.67063e-12
ENSG00000106366	SERPINE1	serpin family E member 1 [Source:HGNC Symbol;Acc:HGNC:8583]	protein_coding	9485.48	4.74533	0.632326	7.50456	6.16368e-14	1.68419e-12
ENSG00000129493	HEATR5A	HEAT repeat containing 5A [Source:HGNC Symbol;Acc:HGNC:20276]	protein_coding	836.298	-1.15379	0.153766	-7.50354	6.21165e-14	1.69556e-12
ENSG00000109113	RAB34	RAB34, member RAS oncogene family [Source:HGNC Symbol;Acc:HGNC:16519]	protein_coding	749.599	1.30724	0.17432	7.49908	6.42649e-14	1.7524e-12
ENSG00000204624	DISP3	dispatched RND transporter family member 3 [Source:HGNC Symbol;Acc:HGNC:29251]	protein_coding	903.483	-1.38108	0.184189	-7.49818	6.47086e-14	1.7627e-12
ENSG00000174945	AMZ1	archaelysin family metallopeptidase 1 [Source:HGNC Symbol;Acc:HGNC:22231]	protein_coding	127.394	1.75484	0.234099	7.49617	6.57089e-14	1.78811e-12
ENSG00000113161	HMGCR	3-hydroxy-3-methylglutaryl-CoA reductase [Source:HGNC Symbol;Acc:HGNC:5006]	protein_coding	18630.1	1.37173	0.18315	7.48966	6.90499e-14	1.8752e-12
ENSG00000184588	PDE4B	phosphodiesterase 4B [Source:HGNC Symbol;Acc:HGNC:8781]	protein_coding	2186.2	-1.13808	0.151979	-7.48843	6.97009e-14	1.89095e-12
ENSG00000095383	TBC1D2	TBC1 domain family member 2 [Source:HGNC Symbol;Acc:HGNC:18026]	protein_coding	317.682	1.35583	0.181121	7.48576	7.1133e-14	1.92784e-12
ENSG00000198440	ZNF583	zinc finger protein 583 [Source:HGNC Symbol;Acc:HGNC:26427]	protein_coding	320.49	-1.42275	0.190293	-7.47662	7.62578e-14	2.06462e-12
ENSG00000171700	RGS19	regulator of G protein signaling 19 [Source:HGNC Symbol;Acc:HGNC:13735]	protein_coding	205.736	-1.54483	0.206645	-7.4758	7.67341e-14	2.07541e-12
ENSG00000142700	DMRTA2	DMRT like family A2 [Source:HGNC Symbol;Acc:HGNC:13908]	protein_coding	64.2878	-3.71217	0.496589	-7.47534	7.70049e-14	2.08062e-12
ENSG00000136492	BRIP1	BRCA1 interacting helicase 1 [Source:HGNC Symbol;Acc:HGNC:20473]	protein_coding	167.928	-1.82978	0.244836	-7.4735	7.80894e-14	2.10778e-12
ENSG00000143858	SYT2	synaptotagmin 2 [Source:HGNC Symbol;Acc:HGNC:11510]	protein_coding	107.278	-2.70509	0.362006	-7.47249	7.86943e-14	2.12196e-12
ENSG00000133398	MED10	mediator complex subunit 10 [Source:HGNC Symbol;Acc:HGNC:28760]	protein_coding	1792.6	1.3509	0.180916	7.467	8.20454e-14	2.20784e-12
ENSG00000167641	PPP1R14A	protein phosphatase 1 regulatory inhibitor subunit 14A [Source:HGNC Symbol;Acc:HGNC:14871]	protein_coding	101.419	2.39398	0.320628	7.46653	8.23358e-14	2.21342e-12
ENSG00000205363	INSYN1	inhibitory synaptic factor 1 [Source:HGNC Symbol;Acc:HGNC:33753]	protein_coding	1798.36	-1.19185	0.159737	-7.46135	8.56401e-14	2.29761e-12
ENSG00000184584	STING1	stimulator of interferon response cGAMP interactor 1 [Source:HGNC Symbol;Acc:HGNC:27962]	protein_coding	87.0304	2.11916	0.284081	7.4597	8.67193e-14	2.32422e-12
ENSG00000168488	ATXN2L	ataxin 2 like [Source:HGNC Symbol;Acc:HGNC:31326]	protein_coding	9783.94	1.10534	0.148443	7.4462	9.60689e-14	2.57221e-12
ENSG00000157680	DGKI	diacylglycerol kinase iota [Source:HGNC Symbol;Acc:HGNC:2855]	protein_coding	1161.93	-1.52068	0.20436	-7.44118	9.97915e-14	2.66652e-12
ENSG00000028277	POU2F2	POU class 2 homeobox 2 [Source:HGNC Symbol;Acc:HGNC:9213]	protein_coding	3378.54	1.02488	0.137851	7.43472	1.04791e-13	2.79731e-12
ENSG00000164741	DLC1	DLC1 Rho GTPase activating protein [Source:HGNC Symbol;Acc:HGNC:2897]	protein_coding	545.597	1.29252	0.173883	7.43328	1.05941e-13	2.82515e-12
ENSG00000141431	ASXL3	ASXL transcriptional regulator 3 [Source:HGNC Symbol;Acc:HGNC:29357]	protein_coding	1023.16	-1.26187	0.169806	-7.43127	1.07561e-13	2.8655e-12
ENSG00000162374	ELAVL4	ELAV like RNA binding protein 4 [Source:HGNC Symbol;Acc:HGNC:3315]	protein_coding	3205.97	-1.02746	0.13828	-7.43031	1.08345e-13	2.8835e-12
ENSG00000083857	FAT1	FAT atypical cadherin 1 [Source:HGNC Symbol;Acc:HGNC:3595]	protein_coding	12621.7	1.0413	0.140197	7.42746	1.107e-13	2.94324e-12
ENSG00000156966	B3GNT7	UDP-GlcNAc:betaGal beta-1,3-N-acetylglucosaminyltransferase 7 [Source:HGNC Symbol;Acc:HGNC:18811]	protein_coding	102.72	2.03244	0.273702	7.42573	1.12163e-13	2.97914e-12
ENSG00000101412	E2F1	E2F transcription factor 1 [Source:HGNC Symbol;Acc:HGNC:3113]	protein_coding	493.27	-1.5188	0.204557	-7.42483	1.12928e-13	2.99648e-12
ENSG00000198517	MAFK	MAF bZIP transcription factor K [Source:HGNC Symbol;Acc:HGNC:6782]	protein_coding	852.068	1.38894	0.187099	7.42357	1.14006e-13	3.02208e-12
ENSG00000104490	NCALD	neurocalcin delta [Source:HGNC Symbol;Acc:HGNC:7655]	protein_coding	3725.22	-0.992775	0.133745	-7.4229	1.14581e-13	3.03428e-12
ENSG00000196277	GRM7	glutamate metabotropic receptor 7 [Source:HGNC Symbol;Acc:HGNC:4599]	protein_coding	292.978	-1.39321	0.187706	-7.4223	1.15108e-13	3.0452e-12
ENSG00000188674	C2orf80	chromosome 2 open reading frame 80 [Source:HGNC Symbol;Acc:HGNC:34352]	protein_coding	441.656	-1.2695	0.171176	-7.41635	1.20393e-13	3.17871e-12
ENSG00000095209	TMEM38B	transmembrane protein 38B [Source:HGNC Symbol;Acc:HGNC:25535]	protein_coding	617.319	1.40479	0.189459	7.41476	1.21843e-13	3.21381e-12
ENSG00000163347	CLDN1	claudin 1 [Source:HGNC Symbol;Acc:HGNC:2032]	protein_coding	307.494	1.67835	0.226385	7.41373	1.22794e-13	3.23567e-12
ENSG00000185880	TRIM69	tripartite motif containing 69 [Source:HGNC Symbol;Acc:HGNC:17857]	protein_coding	1028.58	-1.09026	0.147078	-7.41284	1.2362e-13	3.25102e-12
ENSG00000163545	NUAK2	NUAK family kinase 2 [Source:HGNC Symbol;Acc:HGNC:29558]	protein_coding	1093.26	1.34793	0.181846	7.41246	1.23977e-13	3.25706e-12
ENSG00000040633	PHF23	PHD finger protein 23 [Source:HGNC Symbol;Acc:HGNC:28428]	protein_coding	1146.27	-1.06582	0.14379	-7.41233	1.24095e-13	3.25706e-12
ENSG00000135127	BICDL1	BICD family like cargo adaptor 1 [Source:HGNC Symbol;Acc:HGNC:28095]	protein_coding	1766.79	1.27001	0.17135	7.41177	1.24621e-13	3.26766e-12
ENSG00000167555	ZNF528	zinc finger protein 528 [Source:HGNC Symbol;Acc:HGNC:29384]	protein_coding	153.573	-2.43721	0.329129	-7.40502	1.31129e-13	3.43491e-12
ENSG00000127152	BCL11B	BAF chromatin remodeling complex subunit BCL11B [Source:HGNC Symbol;Acc:HGNC:13222]	protein_coding	895.572	-1.48296	0.200417	-7.39941	1.36795e-13	3.5798e-12
ENSG00000156925	ZIC3	Zic family member 3 [Source:HGNC Symbol;Acc:HGNC:12874]	protein_coding	723.094	-1.83925	0.248706	-7.39526	1.41129e-13	3.68959e-12
ENSG00000136068	FLNB	filamin B [Source:HGNC Symbol;Acc:HGNC:3755]	protein_coding	6351.62	1.22403	0.165683	7.38781	1.49271e-13	3.89862e-12
ENSG00000161681	SHANK1	SH3 and multiple ankyrin repeat domains 1 [Source:HGNC Symbol;Acc:HGNC:15474]	protein_coding	2144	-1.02087	0.1382	-7.38693	1.50261e-13	3.92063e-12
ENSG00000168843	FSTL5	follistatin like 5 [Source:HGNC Symbol;Acc:HGNC:21386]	protein_coding	627.112	-1.62997	0.220811	-7.38174	1.56229e-13	4.07235e-12
ENSG00000110048	OSBP	oxysterol binding protein [Source:HGNC Symbol;Acc:HGNC:8503]	protein_coding	3998.34	1.14143	0.154649	7.38078	1.57361e-13	4.09386e-12
ENSG00000185615	PDIA2	protein disulfide isomerase family A member 2 [Source:HGNC Symbol;Acc:HGNC:14180]	protein_coding	314.777	1.59309	0.215849	7.38059	1.57595e-13	4.09593e-12
ENSG00000013583	HEBP1	heme binding protein 1 [Source:HGNC Symbol;Acc:HGNC:17176]	protein_coding	637.765	1.30085	0.176277	7.37962	1.58748e-13	4.12187e-12
ENSG00000121966	CXCR4	C-X-C motif chemokine receptor 4 [Source:HGNC Symbol;Acc:HGNC:2561]	protein_coding	1400.54	-1.96145	0.26583	-7.3786	1.59968e-13	4.14951e-12
ENSG00000148225	WDR31	WD repeat domain 31 [Source:HGNC Symbol;Acc:HGNC:21421]	protein_coding	320.5	-1.30406	0.176747	-7.37816	1.60497e-13	4.15917e-12
ENSG00000148488	ST8SIA6	ST8 alpha-N-acetyl-neuraminide alpha-2,8-sialyltransferase 6 [Source:HGNC Symbol;Acc:HGNC:23317]	protein_coding	60.2645	-2.9645	0.401899	-7.37624	1.62818e-13	4.21111e-12
ENSG00000160818	GPATCH4	G-patch domain containing 4 [Source:HGNC Symbol;Acc:HGNC:25982]	protein_coding	477.29	-1.23316	0.167243	-7.37345	1.66263e-13	4.29605e-12
ENSG00000149328	GLB1L2	galactosidase beta 1 like 2 [Source:HGNC Symbol;Acc:HGNC:25129]	protein_coding	625.445	-1.26261	0.171249	-7.37295	1.66891e-13	4.3081e-12
ENSG00000196839	ADA	adenosine deaminase [Source:HGNC Symbol;Acc:HGNC:186]	protein_coding	225.255	1.79564	0.243607	7.37105	1.69295e-13	4.36591e-12
ENSG00000122484	RPAP2	RNA polymerase II associated protein 2 [Source:HGNC Symbol;Acc:HGNC:25791]	protein_coding	724.388	-1.38788	0.188368	-7.36788	1.73358e-13	4.46637e-12
ENSG00000178038	ALS2CL	ALS2 C-terminal like [Source:HGNC Symbol;Acc:HGNC:20605]	protein_coding	81.4996	2.07135	0.281165	7.36701	1.74496e-13	4.49133e-12
ENSG00000144191	CNGA3	cyclic nucleotide gated channel subunit alpha 3 [Source:HGNC Symbol;Acc:HGNC:2150]	protein_coding	230.542	-1.67353	0.227198	-7.36594	1.75899e-13	4.52308e-12
ENSG00000102924	CBLN1	cerebellin 1 precursor [Source:HGNC Symbol;Acc:HGNC:1543]	protein_coding	563.002	-1.40177	0.19031	-7.36572	1.76194e-13	4.52628e-12
ENSG00000159251	ACTC1	actin alpha cardiac muscle 1 [Source:HGNC Symbol;Acc:HGNC:143]	protein_coding	936.05	4.71483	0.640276	7.36375	1.78821e-13	4.58932e-12
ENSG00000077684	JADE1	jade family PHD finger 1 [Source:HGNC Symbol;Acc:HGNC:30027]	protein_coding	1367.8	1.04911	0.142502	7.36204	1.81116e-13	4.64375e-12
ENSG00000134982	APC	APC regulator of WNT signaling pathway [Source:HGNC Symbol;Acc:HGNC:583]	protein_coding	4291.49	-1.54063	0.209317	-7.36028	1.83523e-13	4.70096e-12
ENSG00000181378	CFAP65	cilia and flagella associated protein 65 [Source:HGNC Symbol;Acc:HGNC:25325]	protein_coding	46.0074	-3.14509	0.427454	-7.35771	1.87092e-13	4.78776e-12
ENSG00000140632	GLYR1	glyoxylate reductase 1 homolog [Source:HGNC Symbol;Acc:HGNC:24434]	protein_coding	2953.88	-0.92139	0.125288	-7.35418	1.9211e-13	4.91144e-12
ENSG00000198832	SELENOM	selenoprotein M [Source:HGNC Symbol;Acc:HGNC:30397]	protein_coding	964.177	1.62718	0.221493	7.34641	2.03601e-13	5.20022e-12
ENSG00000187017	ESPN	espin [Source:HGNC Symbol;Acc:HGNC:13281]	protein_coding	699.261	-4.77365	0.650065	-7.34335	2.0831e-13	5.3154e-12
ENSG00000283154	IQCJ-SCHIP1	IQCJ-SCHIP1 readthrough [Source:HGNC Symbol;Acc:HGNC:38842]	protein_coding	334.611	1.30212	0.177327	7.34304	2.08789e-13	5.32252e-12
ENSG00000150687	PRSS23	serine protease 23 [Source:HGNC Symbol;Acc:HGNC:14370]	protein_coding	3647.8	1.81808	0.247678	7.3405	2.12798e-13	5.41953e-12
ENSG00000185697	MYBL1	MYB proto-oncogene like 1 [Source:HGNC Symbol;Acc:HGNC:7547]	protein_coding	292.919	1.47844	0.201963	7.32037	2.47288e-13	6.27988e-12
ENSG00000166275	BORCS7	BLOC-1 related complex subunit 7 [Source:HGNC Symbol;Acc:HGNC:23516]	protein_coding	374.566	-1.21904	0.16654	-7.31984	2.48271e-13	6.29885e-12
ENSG00000178965	ERICH3	glutamate rich 3 [Source:HGNC Symbol;Acc:HGNC:25346]	protein_coding	66.242	-2.37612	0.324672	-7.31853	2.50697e-13	6.35433e-12
ENSG00000111432	FZD10	frizzled class receptor 10 [Source:HGNC Symbol;Acc:HGNC:4039]	protein_coding	81.1054	-8.79598	1.20402	-7.30554	2.7616e-13	6.99307e-12
ENSG00000143816	WNT9A	Wnt family member 9A [Source:HGNC Symbol;Acc:HGNC:12778]	protein_coding	258.26	1.5688	0.214745	7.30538	2.76488e-13	6.99471e-12
ENSG00000117593	DARS2	aspartyl-tRNA synthetase 2, mitochondrial [Source:HGNC Symbol;Acc:HGNC:25538]	protein_coding	478.9	-1.34194	0.183737	-7.30361	2.80152e-13	7.07528e-12
ENSG00000120675	DNAJC15	DnaJ heat shock protein family (Hsp40) member C15 [Source:HGNC Symbol;Acc:HGNC:20325]	protein_coding	170.748	-1.66076	0.227389	-7.30358	2.80204e-13	7.07528e-12
ENSG00000151468	CCDC3	coiled-coil domain containing 3 [Source:HGNC Symbol;Acc:HGNC:23813]	protein_coding	424.822	-1.81103	0.248025	-7.30181	2.83916e-13	7.16222e-12
ENSG00000075891	PAX2	paired box 2 [Source:HGNC Symbol;Acc:HGNC:8616]	protein_coding	66.799	-3.19911	0.438146	-7.30148	2.84629e-13	7.17341e-12
ENSG00000148798	INA	internexin neuronal intermediate filament protein alpha [Source:HGNC Symbol;Acc:HGNC:6057]	protein_coding	15761.7	-0.925548	0.126827	-7.29772	2.92692e-13	7.36965e-12
ENSG00000186847	KRT14	keratin 14 [Source:HGNC Symbol;Acc:HGNC:6416]	protein_coding	90.4674	8.12369	1.11324	7.29731	2.93587e-13	7.38518e-12
ENSG00000243317	STMP1	short transmembrane mitochondrial protein 1 [Source:HGNC Symbol;Acc:HGNC:41909]	protein_coding	1196.44	-0.973574	0.133506	-7.29236	3.04566e-13	7.65413e-12
ENSG00000133083	DCLK1	doublecortin like kinase 1 [Source:HGNC Symbol;Acc:HGNC:2700]	protein_coding	7477.08	-1.18879	0.163106	-7.28844	3.13565e-13	7.87284e-12
ENSG00000104897	SF3A2	splicing factor 3a subunit 2 [Source:HGNC Symbol;Acc:HGNC:10766]	protein_coding	3566.33	1.10465	0.151595	7.28681	3.17371e-13	7.95341e-12
ENSG00000101222	SPEF1	sperm flagellar 1 [Source:HGNC Symbol;Acc:HGNC:15874]	protein_coding	56.4583	-2.63847	0.362482	-7.27891	3.36524e-13	8.42545e-12
ENSG00000106483	SFRP4	secreted frizzled related protein 4 [Source:HGNC Symbol;Acc:HGNC:10778]	protein_coding	250.989	-4.63441	0.636719	-7.27857	3.37371e-13	8.43872e-12
ENSG00000170522	ELOVL6	ELOVL fatty acid elongase 6 [Source:HGNC Symbol;Acc:HGNC:15829]	protein_coding	3037.72	1.00115	0.137644	7.27352	3.50232e-13	8.75219e-12
ENSG00000120937	NPPB	natriuretic peptide B [Source:HGNC Symbol;Acc:HGNC:7940]	protein_coding	271.708	5.09254	0.700224	7.27273	3.52296e-13	8.79551e-12
ENSG00000204947	ZNF425	zinc finger protein 425 [Source:HGNC Symbol;Acc:HGNC:20690]	protein_coding	270.762	-1.56961	0.215928	-7.26916	3.61732e-13	9.02262e-12
ENSG00000173068	BNC2	basonuclin 2 [Source:HGNC Symbol;Acc:HGNC:30988]	protein_coding	136.063	2.62843	0.361964	7.26158	3.82605e-13	9.53431e-12
ENSG00000164483	SAMD3	sterile alpha motif domain containing 3 [Source:HGNC Symbol;Acc:HGNC:21574]	protein_coding	58.4172	-3.04611	0.420159	-7.24988	4.17137e-13	1.03657e-11
ENSG00000196767	POU3F4	POU class 3 homeobox 4 [Source:HGNC Symbol;Acc:HGNC:9217]	protein_coding	733.268	-3.76397	0.519227	-7.24918	4.19292e-13	1.04096e-11
ENSG00000078549	ADCYAP1R1	ADCYAP receptor type I [Source:HGNC Symbol;Acc:HGNC:242]	protein_coding	2906.31	-1.03622	0.14296	-7.24835	4.21895e-13	1.04644e-11
ENSG00000075407	ZNF37A	zinc finger protein 37A [Source:HGNC Symbol;Acc:HGNC:13102]	protein_coding	229.862	-2.05181	0.283211	-7.2448	4.33074e-13	1.07317e-11
ENSG00000187240	DYNC2H1	dynein cytoplasmic 2 heavy chain 1 [Source:HGNC Symbol;Acc:HGNC:2962]	protein_coding	677.743	-1.10002	0.151987	-7.23758	4.56762e-13	1.12977e-11
ENSG00000166394	CYB5R2	cytochrome b5 reductase 2 [Source:HGNC Symbol;Acc:HGNC:24376]	protein_coding	59.459	2.65407	0.366873	7.2343	4.67943e-13	1.15635e-11
ENSG00000006327	TNFRSF12A	TNF receptor superfamily member 12A [Source:HGNC Symbol;Acc:HGNC:18152]	protein_coding	666.333	1.98823	0.274844	7.23401	4.68927e-13	1.1577e-11
ENSG00000139291	TMEM19	transmembrane protein 19 [Source:HGNC Symbol;Acc:HGNC:25605]	protein_coding	735.275	-1.01983	0.141348	-7.21501	5.39295e-13	1.33019e-11
ENSG00000185515	BRCC3	BRCA1/BRCA2-containing complex subunit 3 [Source:HGNC Symbol;Acc:HGNC:24185]	protein_coding	417.679	-1.45464	0.201757	-7.20986	5.60107e-13	1.37897e-11
ENSG00000174749	FAM241A	family with sequence similarity 241 member A [Source:HGNC Symbol;Acc:HGNC:26813]	protein_coding	99.476	-2.07492	0.287829	-7.20884	5.64305e-13	1.38802e-11
ENSG00000063046	EIF4B	eukaryotic translation initiation factor 4B [Source:HGNC Symbol;Acc:HGNC:3285]	protein_coding	17625.6	0.976703	0.135504	7.2079	5.682e-13	1.39631e-11
ENSG00000124120	TTPAL	alpha tocopherol transfer protein like [Source:HGNC Symbol;Acc:HGNC:16114]	protein_coding	895.223	-1.44452	0.200433	-7.20703	5.7186e-13	1.40401e-11
ENSG00000152782	PANK1	pantothenate kinase 1 [Source:HGNC Symbol;Acc:HGNC:8598]	protein_coding	411.702	-1.30484	0.181057	-7.20677	5.72948e-13	1.40539e-11
ENSG00000162775	RBM15	RNA binding motif protein 15 [Source:HGNC Symbol;Acc:HGNC:14959]	protein_coding	646.516	1.31012	0.181813	7.2059	5.76619e-13	1.41309e-11
ENSG00000130513	GDF15	growth differentiation factor 15 [Source:HGNC Symbol;Acc:HGNC:30142]	protein_coding	658.075	5.04274	0.700158	7.20229	5.921e-13	1.44969e-11
ENSG00000133110	POSTN	periostin [Source:HGNC Symbol;Acc:HGNC:16953]	protein_coding	159.259	2.63261	0.365678	7.19927	6.05372e-13	1.48082e-11
ENSG00000176022	B3GALT6	beta-1,3-galactosyltransferase 6 [Source:HGNC Symbol;Acc:HGNC:17978]	protein_coding	1710.9	-1.04499	0.145164	-7.19869	6.07938e-13	1.48552e-11
ENSG00000162522	KIAA1522	KIAA1522 [Source:HGNC Symbol;Acc:HGNC:29301]	protein_coding	3498.3	1.06792	0.148352	7.19858	6.08407e-13	1.48552e-11
ENSG00000163898	LIPH	lipase H [Source:HGNC Symbol;Acc:HGNC:18483]	protein_coding	86.2061	-2.26692	0.315024	-7.19603	6.19925e-13	1.51225e-11
ENSG00000204060	FOXO6	forkhead box O6 [Source:HGNC Symbol;Acc:HGNC:24814]	protein_coding	1114.13	1.05307	0.146344	7.19588	6.20613e-13	1.51255e-11
ENSG00000114656	CFAP92	cilia and flagella associated protein 92 (putative) [Source:HGNC Symbol;Acc:HGNC:29231]	protein_coding	203.616	-1.36956	0.190376	-7.19398	6.29274e-13	1.53225e-11
ENSG00000101194	SLC17A9	solute carrier family 17 member 9 [Source:HGNC Symbol;Acc:HGNC:16192]	protein_coding	77.6849	2.22275	0.30898	7.19382	6.30014e-13	1.53265e-11
ENSG00000178921	PFAS	phosphoribosylformylglycinamidine synthase [Source:HGNC Symbol;Acc:HGNC:8863]	protein_coding	1035.31	-1.04207	0.144911	-7.19105	6.42952e-13	1.5627e-11
ENSG00000068831	RASGRP2	RAS guanyl releasing protein 2 [Source:HGNC Symbol;Acc:HGNC:9879]	protein_coding	399.227	-1.34203	0.18674	-7.18661	6.64202e-13	1.61287e-11
ENSG00000134532	SOX5	SRY-box transcription factor 5 [Source:HGNC Symbol;Acc:HGNC:11201]	protein_coding	790.907	-1.29514	0.180248	-7.18534	6.70422e-13	1.62649e-11
ENSG00000249992	TMEM158	transmembrane protein 158 [Source:HGNC Symbol;Acc:HGNC:30293]	protein_coding	570.311	-1.24263	0.17298	-7.18365	6.78736e-13	1.64516e-11
ENSG00000171223	JUNB	JunB proto-oncogene, AP-1 transcription factor subunit [Source:HGNC Symbol;Acc:HGNC:6205]	protein_coding	595.628	1.66227	0.231516	7.1799	6.97615e-13	1.68938e-11
ENSG00000150093	ITGB1	integrin subunit beta 1 [Source:HGNC Symbol;Acc:HGNC:6153]	protein_coding	10144.5	1.07419	0.149741	7.17368	7.30064e-13	1.76571e-11
ENSG00000185942	NKAIN3	sodium/potassium transporting ATPase interacting 3 [Source:HGNC Symbol;Acc:HGNC:26829]	protein_coding	1233.18	-1.49147	0.20791	-7.17361	7.30462e-13	1.76571e-11
ENSG00000154274	C4orf19	chromosome 4 open reading frame 19 [Source:HGNC Symbol;Acc:HGNC:25618]	protein_coding	36.2675	-5.71464	0.797019	-7.17001	7.49923e-13	1.80947e-11
ENSG00000115461	IGFBP5	insulin like growth factor binding protein 5 [Source:HGNC Symbol;Acc:HGNC:5474]	protein_coding	12240.5	1.19403	0.166535	7.16986	7.50725e-13	1.80976e-11
ENSG00000087076	HSD17B14	hydroxysteroid 17-beta dehydrogenase 14 [Source:HGNC Symbol;Acc:HGNC:23238]	protein_coding	364.006	1.5369	0.214455	7.16653	7.69225e-13	1.85268e-11
ENSG00000183826	BTBD9	BTB domain containing 9 [Source:HGNC Symbol;Acc:HGNC:21228]	protein_coding	1098.27	-1.00825	0.140822	-7.15978	8.0805e-13	1.94443e-11
ENSG00000150433	TMEM218	transmembrane protein 218 [Source:HGNC Symbol;Acc:HGNC:27344]	protein_coding	414.709	-1.39542	0.194908	-7.1594	8.10296e-13	1.94808e-11
ENSG00000204767	INSYN2B	inhibitory synaptic factor family member 2B [Source:HGNC Symbol;Acc:HGNC:37271]	protein_coding	287.002	-1.8019	0.251714	-7.15854	8.15382e-13	1.95853e-11
ENSG00000102383	ZDHHC15	zinc finger DHHC-type palmitoyltransferase 15 [Source:HGNC Symbol;Acc:HGNC:20342]	protein_coding	460.335	-1.17133	0.163772	-7.15217	8.54166e-13	2.04984e-11
ENSG00000139329	LUM	lumican [Source:HGNC Symbol;Acc:HGNC:6724]	protein_coding	433.596	2.06121	0.288212	7.1517	8.57074e-13	2.05497e-11
ENSG00000064932	SBNO2	strawberry notch homolog 2 [Source:HGNC Symbol;Acc:HGNC:29158]	protein_coding	1128.43	1.15524	0.161595	7.14895	8.74412e-13	2.09277e-11
ENSG00000103021	CCDC113	coiled-coil domain containing 113 [Source:HGNC Symbol;Acc:HGNC:25002]	protein_coding	572.976	-1.15712	0.162035	-7.14121	9.2513e-13	2.2082e-11
ENSG00000101350	KIF3B	kinesin family member 3B [Source:HGNC Symbol;Acc:HGNC:6320]	protein_coding	3504.48	-0.94062	0.131753	-7.13928	9.38186e-13	2.23736e-11
ENSG00000146676	PURB	purine rich element binding protein B [Source:HGNC Symbol;Acc:HGNC:9702]	protein_coding	2629.23	1.12588	0.157724	7.13832	9.44809e-13	2.25113e-11
ENSG00000147145	LPAR4	lysophosphatidic acid receptor 4 [Source:HGNC Symbol;Acc:HGNC:4478]	protein_coding	124.497	-1.73441	0.243085	-7.13502	9.67752e-13	2.29749e-11
ENSG00000137601	NEK1	NIMA related kinase 1 [Source:HGNC Symbol;Acc:HGNC:7744]	protein_coding	572.199	-1.20184	0.168446	-7.1349	9.68581e-13	2.29749e-11
ENSG00000121390	PSPC1	paraspeckle component 1 [Source:HGNC Symbol;Acc:HGNC:20320]	protein_coding	1324.55	-1.05078	0.147421	-7.12778	1.01998e-12	2.41296e-11
ENSG00000241484	ARHGAP8	Rho GTPase activating protein 8 [Source:HGNC Symbol;Acc:HGNC:677]	protein_coding	101.265	1.97946	0.277798	7.12553	1.03678e-12	2.45051e-11
ENSG00000114853	ZBTB47	zinc finger and BTB domain containing 47 [Source:HGNC Symbol;Acc:HGNC:26955]	protein_coding	611.523	-1.31768	0.184948	-7.1246	1.04381e-12	2.46495e-11
ENSG00000196338	NLGN3	neuroligin 3 [Source:HGNC Symbol;Acc:HGNC:14289]	protein_coding	2813.02	-0.967298	0.135891	-7.11817	1.09372e-12	2.58052e-11
ENSG00000081923	ATP8B1	ATPase phospholipid transporting 8B1 [Source:HGNC Symbol;Acc:HGNC:3706]	protein_coding	46.3503	2.92991	0.411838	7.11423	1.1254e-12	2.65292e-11
ENSG00000237440	ZNF737	zinc finger protein 737 [Source:HGNC Symbol;Acc:HGNC:32468]	protein_coding	763.237	-1.68181	0.236611	-7.10792	1.17807e-12	2.77461e-11
ENSG00000220008	LINGO3	leucine rich repeat and Ig domain containing 3 [Source:HGNC Symbol;Acc:HGNC:21206]	protein_coding	96.0833	-1.94502	0.273714	-7.10605	1.19415e-12	2.81e-11
ENSG00000141556	TBCD	tubulin folding cofactor D [Source:HGNC Symbol;Acc:HGNC:11581]	protein_coding	2920.95	-0.963792	0.135755	-7.0995	1.2521e-12	2.94116e-11
ENSG00000162670	BRINP3	BMP/retinoic acid inducible neural specific 3 [Source:HGNC Symbol;Acc:HGNC:22393]	protein_coding	585.319	-1.34416	0.189364	-7.09827	1.2633e-12	2.96485e-11
ENSG00000151136	BTBD11	BTB domain containing 11 [Source:HGNC Symbol;Acc:HGNC:23844]	protein_coding	386.52	-1.2716	0.179147	-7.09808	1.26501e-12	2.96626e-11
ENSG00000178700	DHFR2	dihydrofolate reductase 2 [Source:HGNC Symbol;Acc:HGNC:27309]	protein_coding	303.623	-1.32732	0.187047	-7.09619	1.28241e-12	3.00441e-11
ENSG00000185112	FAM43A	family with sequence similarity 43 member A [Source:HGNC Symbol;Acc:HGNC:26888]	protein_coding	373.168	-1.43392	0.202088	-7.09554	1.28847e-12	3.01594e-11
ENSG00000261150	EPPK1	epiplakin 1 [Source:HGNC Symbol;Acc:HGNC:15577]	protein_coding	478.164	1.14753	0.161825	7.0912	1.32958e-12	3.10716e-11
ENSG00000150275	PCDH15	protocadherin related 15 [Source:HGNC Symbol;Acc:HGNC:14674]	protein_coding	245.453	1.57618	0.222273	7.09118	1.32977e-12	3.10716e-11
ENSG00000249242	TMEM150C	transmembrane protein 150C [Source:HGNC Symbol;Acc:HGNC:37263]	protein_coding	261.917	-1.80161	0.254163	-7.08841	1.35664e-12	3.16717e-11
ENSG00000196352	CD55	CD55 molecule (Cromer blood group) [Source:HGNC Symbol;Acc:HGNC:2665]	protein_coding	153.047	1.74083	0.245782	7.08282	1.41248e-12	3.29461e-11
ENSG00000168003	SLC3A2	solute carrier family 3 member 2 [Source:HGNC Symbol;Acc:HGNC:11026]	protein_coding	7653.68	1.55281	0.219239	7.0827	1.41371e-12	3.29461e-11
ENSG00000166159	LRTM2	leucine rich repeats and transmembrane domains 2 [Source:HGNC Symbol;Acc:HGNC:32443]	protein_coding	61.2421	-2.36738	0.334311	-7.08139	1.42718e-12	3.32019e-11
ENSG00000186832	KRT16	keratin 16 [Source:HGNC Symbol;Acc:HGNC:6423]	protein_coding	38.2116	8.73463	1.23395	7.07857	1.45646e-12	3.38536e-11
ENSG00000113389	NPR3	natriuretic peptide receptor 3 [Source:HGNC Symbol;Acc:HGNC:7945]	protein_coding	200.329	1.91476	0.270611	7.0757	1.48695e-12	3.4532e-11
ENSG00000165061	ZMAT4	zinc finger matrin-type 4 [Source:HGNC Symbol;Acc:HGNC:25844]	protein_coding	176.769	-1.77188	0.250488	-7.0737	1.50852e-12	3.50023e-11
ENSG00000203772	SPRN	shadow of prion protein [Source:HGNC Symbol;Acc:HGNC:16871]	protein_coding	251.386	-1.35258	0.191229	-7.07309	1.51526e-12	3.51281e-11
ENSG00000198729	PPP1R14C	protein phosphatase 1 regulatory inhibitor subunit 14C [Source:HGNC Symbol;Acc:HGNC:14952]	protein_coding	483.295	-1.68309	0.237967	-7.07278	1.51864e-12	3.51758e-11
ENSG00000139117	CPNE8	copine 8 [Source:HGNC Symbol;Acc:HGNC:23498]	protein_coding	296.939	-1.92241	0.271825	-7.07221	1.5248e-12	3.52879e-11
ENSG00000215397	SCRT2	scratch family transcriptional repressor 2 [Source:HGNC Symbol;Acc:HGNC:15952]	protein_coding	692.023	-1.84601	0.261048	-7.07152	1.53242e-12	3.54334e-11
ENSG00000184500	PROS1	protein S [Source:HGNC Symbol;Acc:HGNC:9456]	protein_coding	1036.22	1.18328	0.167435	7.06712	1.58177e-12	3.65428e-11
ENSG00000273748			protein_coding	37.4202	8.70505	1.23239	7.06356	1.6229e-12	3.74604e-11
ENSG00000118965	WDR35	WD repeat domain 35 [Source:HGNC Symbol;Acc:HGNC:29250]	protein_coding	618.294	-1.25732	0.178098	-7.05972	1.66842e-12	3.84778e-11
ENSG00000104419	NDRG1	N-myc downstream regulated 1 [Source:HGNC Symbol;Acc:HGNC:7679]	protein_coding	2045.17	1.42193	0.201447	7.05859	1.68196e-12	3.87564e-11
ENSG00000118523	CCN2	cellular communication network factor 2 [Source:HGNC Symbol;Acc:HGNC:2500]	protein_coding	10925.9	3.51706	0.498325	7.05776	1.69213e-12	3.89571e-11
ENSG00000136783	NIPSNAP3A	nipsnap homolog 3A [Source:HGNC Symbol;Acc:HGNC:23619]	protein_coding	693.705	-1.05339	0.149289	-7.05607	1.7128e-12	3.93989e-11
ENSG00000188677	PARVB	parvin beta [Source:HGNC Symbol;Acc:HGNC:14653]	protein_coding	254.87	1.44935	0.205448	7.05458	1.73129e-12	3.97897e-11
ENSG00000204961	PCDHA9	protocadherin alpha 9 [Source:HGNC Symbol;Acc:HGNC:8675]	protein_coding	62.1474	2.28857	0.324439	7.05393	1.73931e-12	3.99396e-11
ENSG00000152601	MBNL1	muscleblind like splicing regulator 1 [Source:HGNC Symbol;Acc:HGNC:6923]	protein_coding	1196.91	1.06436	0.150899	7.05345	1.74535e-12	4.00438e-11
ENSG00000173812	EIF1	eukaryotic translation initiation factor 1 [Source:HGNC Symbol;Acc:HGNC:3249]	protein_coding	22453.7	1.39724	0.19811	7.05283	1.75316e-12	4.01882e-11
ENSG00000198176	TFDP1	transcription factor Dp-1 [Source:HGNC Symbol;Acc:HGNC:11749]	protein_coding	1809.58	-1.02445	0.145346	-7.04839	1.80995e-12	4.14545e-11
ENSG00000143761	ARF1	ADP ribosylation factor 1 [Source:HGNC Symbol;Acc:HGNC:652]	protein_coding	19151.9	1.34753	0.191283	7.04471	1.85849e-12	4.25295e-11
ENSG00000125863	MKKS	MKKS centrosomal shuttling protein [Source:HGNC Symbol;Acc:HGNC:7108]	protein_coding	594.005	-1.16625	0.165603	-7.04241	1.88947e-12	4.32013e-11
ENSG00000161960	EIF4A1	eukaryotic translation initiation factor 4A1 [Source:HGNC Symbol;Acc:HGNC:3282]	protein_coding	107.121	1.83396	0.260444	7.04166	1.89967e-12	4.33973e-11
ENSG00000057657	PRDM1	PR/SET domain 1 [Source:HGNC Symbol;Acc:HGNC:9346]	protein_coding	54.3869	2.8971	0.411448	7.04124	1.90535e-12	4.34897e-11
ENSG00000077585	GPR137B	G protein-coupled receptor 137B [Source:HGNC Symbol;Acc:HGNC:11862]	protein_coding	673.441	-1.05922	0.150545	-7.03592	1.97953e-12	4.51442e-11
ENSG00000064687	ABCA7	ATP binding cassette subfamily A member 7 [Source:HGNC Symbol;Acc:HGNC:37]	protein_coding	1284.25	1.04158	0.148061	7.03482	1.99513e-12	4.54609e-11
ENSG00000113441	LNPEP	leucyl and cystinyl aminopeptidase [Source:HGNC Symbol;Acc:HGNC:6656]	protein_coding	981.315	1.17341	0.166872	7.03179	2.03906e-12	4.64221e-11
ENSG00000172943	PHF8	PHD finger protein 8 [Source:HGNC Symbol;Acc:HGNC:20672]	protein_coding	2094.18	0.907779	0.129152	7.02874	2.08401e-12	4.7405e-11
ENSG00000110492	MDK	midkine [Source:HGNC Symbol;Acc:HGNC:6972]	protein_coding	3703.59	1.3631	0.193955	7.02791	2.09656e-12	4.76497e-11
ENSG00000115875	SRSF7	serine and arginine rich splicing factor 7 [Source:HGNC Symbol;Acc:HGNC:10789]	protein_coding	1941.13	-0.910541	0.12958	-7.02687	2.11216e-12	4.79632e-11
ENSG00000096433	ITPR3	inositol 1,4,5-trisphosphate receptor type 3 [Source:HGNC Symbol;Acc:HGNC:6182]	protein_coding	456.787	1.40275	0.199673	7.02523	2.13713e-12	4.83653e-11
ENSG00000065609	SNAP91	synaptosome associated protein 91 [Source:HGNC Symbol;Acc:HGNC:14986]	protein_coding	4392.99	-1.01021	0.143827	-7.0238	2.15911e-12	4.88213e-11
ENSG00000134215	VAV3	vav guanine nucleotide exchange factor 3 [Source:HGNC Symbol;Acc:HGNC:12659]	protein_coding	117.684	-1.79718	0.255903	-7.02292	2.17285e-12	4.90901e-11
ENSG00000148700	ADD3	adducin 3 [Source:HGNC Symbol;Acc:HGNC:245]	protein_coding	1407.18	-1.25129	0.17825	-7.01988	2.22057e-12	5.01258e-11
ENSG00000259207	ITGB3	integrin subunit beta 3 [Source:HGNC Symbol;Acc:HGNC:6156]	protein_coding	75.4567	2.45451	0.349676	7.01938	2.2286e-12	5.02643e-11
ENSG00000145147	SLIT2	slit guidance ligand 2 [Source:HGNC Symbol;Acc:HGNC:11086]	protein_coding	4600.33	0.99018	0.141164	7.01438	2.30977e-12	5.1963e-11
ENSG00000116729	WLS	Wnt ligand secretion mediator [Source:HGNC Symbol;Acc:HGNC:30238]	protein_coding	5907.48	-1.30215	0.185644	-7.01421	2.31246e-12	5.19795e-11
ENSG00000159713	TPPP3	tubulin polymerization promoting protein family member 3 [Source:HGNC Symbol;Acc:HGNC:24162]	protein_coding	738.657	-1.27873	0.182359	-7.01216	2.34665e-12	5.27036e-11
ENSG00000115266	APC2	APC regulator of WNT signaling pathway 2 [Source:HGNC Symbol;Acc:HGNC:24036]	protein_coding	13807.8	-1.18781	0.169422	-7.01091	2.36766e-12	5.31305e-11
ENSG00000049245	VAMP3	vesicle associated membrane protein 3 [Source:HGNC Symbol;Acc:HGNC:12644]	protein_coding	1425.86	1.01533	0.145123	6.99631	2.62801e-12	5.88241e-11
ENSG00000100292	HMOX1	heme oxygenase 1 [Source:HGNC Symbol;Acc:HGNC:5013]	protein_coding	162.176	-1.93033	0.275958	-6.99501	2.65246e-12	5.93215e-11
ENSG00000157240	FZD1	frizzled class receptor 1 [Source:HGNC Symbol;Acc:HGNC:4038]	protein_coding	766.696	-1.3711	0.1961	-6.99187	2.71248e-12	6.06128e-11
ENSG00000198795	ZNF521	zinc finger protein 521 [Source:HGNC Symbol;Acc:HGNC:24605]	protein_coding	2128.1	-1.16027	0.165971	-6.99081	2.73298e-12	6.10197e-11
ENSG00000132164	SLC6A11	solute carrier family 6 member 11 [Source:HGNC Symbol;Acc:HGNC:11044]	protein_coding	234.463	-1.69497	0.242593	-6.98686	2.81098e-12	6.27087e-11
ENSG00000141485	SLC13A5	solute carrier family 13 member 5 [Source:HGNC Symbol;Acc:HGNC:23089]	protein_coding	64.5249	-2.64378	0.378458	-6.98567	2.83498e-12	6.31911e-11
ENSG00000177425	PAWR	pro-apoptotic WT1 regulator [Source:HGNC Symbol;Acc:HGNC:8614]	protein_coding	1190.23	1.04746	0.149958	6.98501	2.84834e-12	6.34358e-11
ENSG00000136895	GARNL3	GTPase activating Rap/RanGAP domain like 3 [Source:HGNC Symbol;Acc:HGNC:25425]	protein_coding	576.673	-1.24371	0.178133	-6.98192	2.91166e-12	6.47917e-11
ENSG00000138376	BARD1	BRCA1 associated RING domain 1 [Source:HGNC Symbol;Acc:HGNC:952]	protein_coding	312.388	-1.27804	0.183082	-6.98068	2.9375e-12	6.53122e-11
ENSG00000100883	SRP54	signal recognition particle 54 [Source:HGNC Symbol;Acc:HGNC:11301]	protein_coding	3360.45	1.11882	0.16033	6.97823	2.98927e-12	6.64076e-11
ENSG00000179094	PER1	period circadian regulator 1 [Source:HGNC Symbol;Acc:HGNC:8845]	protein_coding	3672.13	1.47021	0.210818	6.97384	3.08398e-12	6.84545e-11
ENSG00000086991	NOX4	NADPH oxidase 4 [Source:HGNC Symbol;Acc:HGNC:7891]	protein_coding	96.0515	2.64862	0.37986	6.97262	3.11091e-12	6.89948e-11
ENSG00000107949	BCCIP	BRCA2 and CDKN1A interacting protein [Source:HGNC Symbol;Acc:HGNC:978]	protein_coding	1000.68	-0.988491	0.141821	-6.96999	3.1697e-12	7.02401e-11
ENSG00000129993	CBFA2T3	CBFA2/RUNX1 partner transcriptional co-repressor 3 [Source:HGNC Symbol;Acc:HGNC:1537]	protein_coding	845.012	-1.09209	0.156754	-6.9669	3.23999e-12	7.17381e-11
ENSG00000152763	DNAI4	dynein axonemal intermediate chain 4 [Source:HGNC Symbol;Acc:HGNC:26252]	protein_coding	119.793	-1.69441	0.243292	-6.96452	3.29525e-12	7.2901e-11
ENSG00000167615	LENG8	leukocyte receptor cluster member 8 [Source:HGNC Symbol;Acc:HGNC:15500]	protein_coding	6652.69	1.03919	0.14936	6.95765	3.45986e-12	7.6479e-11
ENSG00000124466	LYPD3	LY6/PLAUR domain containing 3 [Source:HGNC Symbol;Acc:HGNC:24880]	protein_coding	118.727	1.98527	0.2854	6.9561	3.49815e-12	7.72612e-11
ENSG00000118855	MFSD1	major facilitator superfamily domain containing 1 [Source:HGNC Symbol;Acc:HGNC:25874]	protein_coding	498.505	-1.1077	0.15928	-6.95438	3.54111e-12	7.81451e-11
ENSG00000162066	AMDHD2	amidohydrolase domain containing 2 [Source:HGNC Symbol;Acc:HGNC:24262]	protein_coding	183.874	-1.50172	0.21598	-6.95303	3.57517e-12	7.88315e-11
ENSG00000123643	SLC36A1	solute carrier family 36 member 1 [Source:HGNC Symbol;Acc:HGNC:18761]	protein_coding	787.042	-1.01366	0.145804	-6.95225	3.59514e-12	7.92063e-11
ENSG00000181004	BBS12	Bardet-Biedl syndrome 12 [Source:HGNC Symbol;Acc:HGNC:26648]	protein_coding	190.767	-1.55069	0.223055	-6.95204	3.60052e-12	7.9259e-11
ENSG00000070669	ASNS	asparagine synthetase (glutamine-hydrolyzing) [Source:HGNC Symbol;Acc:HGNC:753]	protein_coding	526.18	1.09683	0.157777	6.95177	3.6073e-12	7.93427e-11
ENSG00000100097	LGALS1	galectin 1 [Source:HGNC Symbol;Acc:HGNC:6561]	protein_coding	1232.94	1.50407	0.216364	6.95158	3.61216e-12	7.93841e-11
ENSG00000106078	COBL	cordon-bleu WH2 repeat protein [Source:HGNC Symbol;Acc:HGNC:22199]	protein_coding	70.7552	-2.88303	0.414795	-6.9505	3.64006e-12	7.99312e-11
ENSG00000112511	PHF1	PHD finger protein 1 [Source:HGNC Symbol;Acc:HGNC:8919]	protein_coding	4171.88	1.29526	0.186382	6.94951	3.6657e-12	8.04278e-11
ENSG00000147588	PMP2	peripheral myelin protein 2 [Source:HGNC Symbol;Acc:HGNC:9117]	protein_coding	39.1263	-5.58382	0.803535	-6.94907	3.67695e-12	8.06081e-11
ENSG00000171408	PDE7B	phosphodiesterase 7B [Source:HGNC Symbol;Acc:HGNC:8792]	protein_coding	67.1103	-2.33607	0.336404	-6.94424	3.805e-12	8.32097e-11
ENSG00000125255	SLC10A2	solute carrier family 10 member 2 [Source:HGNC Symbol;Acc:HGNC:10906]	protein_coding	35.2789	-8.55719	1.23389	-6.93511	4.05902e-12	8.86192e-11
ENSG00000114757	PEX5L	peroxisomal biogenesis factor 5 like [Source:HGNC Symbol;Acc:HGNC:30024]	protein_coding	161.286	-1.96169	0.28291	-6.93398	4.09165e-12	8.92584e-11
ENSG00000126603	GLIS2	GLIS family zinc finger 2 [Source:HGNC Symbol;Acc:HGNC:29450]	protein_coding	1298.17	1.15328	0.166345	6.93304	4.11887e-12	8.97785e-11
ENSG00000077454	LRCH4	leucine rich repeats and calponin homology domain containing 4 [Source:HGNC Symbol;Acc:HGNC:6691]	protein_coding	316.389	1.31628	0.189911	6.93102	4.1783e-12	9.09995e-11
ENSG00000090006	LTBP4	latent transforming growth factor beta binding protein 4 [Source:HGNC Symbol;Acc:HGNC:6717]	protein_coding	4556.87	1.17074	0.16896	6.9291	4.23512e-12	9.20862e-11
ENSG00000181072	CHRM2	cholinergic receptor muscarinic 2 [Source:HGNC Symbol;Acc:HGNC:1951]	protein_coding	37.8637	-3.22566	0.465883	-6.92376	4.39821e-12	9.55544e-11
ENSG00000100934	SEC23A	SEC23 homolog A, COPII coat complex component [Source:HGNC Symbol;Acc:HGNC:10701]	protein_coding	4234.83	1.01496	0.146596	6.92353	4.40518e-12	9.56276e-11
ENSG00000163660	CCNL1	cyclin L1 [Source:HGNC Symbol;Acc:HGNC:20569]	protein_coding	2974.23	1.15644	0.167086	6.92122	4.47756e-12	9.70406e-11
ENSG00000123360	PDE1B	phosphodiesterase 1B [Source:HGNC Symbol;Acc:HGNC:8775]	protein_coding	468.955	-1.18657	0.17146	-6.92036	4.50501e-12	9.7556e-11
ENSG00000111860	CEP85L	centrosomal protein 85 like [Source:HGNC Symbol;Acc:HGNC:21638]	protein_coding	957.279	1.19043	0.172164	6.91447	4.69617e-12	1.0153e-10
ENSG00000143344	RGL1	ral guanine nucleotide dissociation stimulator like 1 [Source:HGNC Symbol;Acc:HGNC:30281]	protein_coding	1321.2	-1.11451	0.161225	-6.91279	4.752e-12	1.02654e-10
ENSG00000185818	NAT8L	N-acetyltransferase 8 like [Source:HGNC Symbol;Acc:HGNC:26742]	protein_coding	3352.47	-0.954889	0.138147	-6.91212	4.77474e-12	1.03062e-10
ENSG00000185010	F8	coagulation factor VIII [Source:HGNC Symbol;Acc:HGNC:3546]	protein_coding	86.1774	-1.84154	0.266787	-6.90266	5.10371e-12	1.09984e-10
ENSG00000182871	COL18A1	collagen type XVIII alpha 1 chain [Source:HGNC Symbol;Acc:HGNC:2195]	protein_coding	4104.06	3.17271	0.45967	6.90215	5.12223e-12	1.10294e-10
ENSG00000196659	TTC30B	tetratricopeptide repeat domain 30B [Source:HGNC Symbol;Acc:HGNC:26425]	protein_coding	249.323	-1.44442	0.209322	-6.90048	5.18281e-12	1.11508e-10
ENSG00000137486	ARRB1	arrestin beta 1 [Source:HGNC Symbol;Acc:HGNC:711]	protein_coding	1602.02	-1.09838	0.159235	-6.89787	5.27884e-12	1.13482e-10
ENSG00000117971	CHRNB4	cholinergic receptor nicotinic beta 4 subunit [Source:HGNC Symbol;Acc:HGNC:1964]	protein_coding	310.401	-2.17126	0.314806	-6.89715	5.30574e-12	1.13968e-10
ENSG00000137269	LRRC1	leucine rich repeat containing 1 [Source:HGNC Symbol;Acc:HGNC:14307]	protein_coding	365.476	1.28078	0.185753	6.89507	5.384e-12	1.15556e-10
ENSG00000164241	C5orf63	chromosome 5 open reading frame 63 [Source:HGNC Symbol;Acc:HGNC:40051]	protein_coding	38.8741	-3.1156	0.452363	-6.88739	5.68235e-12	1.21862e-10
ENSG00000166068	SPRED1	sprouty related EVH1 domain containing 1 [Source:HGNC Symbol;Acc:HGNC:20249]	protein_coding	1340.77	-0.898948	0.130562	-6.88523	5.76962e-12	1.23633e-10
ENSG00000137507	LRRC32	leucine rich repeat containing 32 [Source:HGNC Symbol;Acc:HGNC:4161]	protein_coding	94.9837	2.0588	0.299181	6.88145	5.92469e-12	1.26854e-10
ENSG00000136450	SRSF1	serine and arginine rich splicing factor 1 [Source:HGNC Symbol;Acc:HGNC:10780]	protein_coding	1342.16	-1.16072	0.168719	-6.87962	6.00142e-12	1.28331e-10
ENSG00000144802	NFKBIZ	NFKB inhibitor zeta [Source:HGNC Symbol;Acc:HGNC:29805]	protein_coding	118.839	1.66967	0.2427	6.87957	6.00332e-12	1.28331e-10
ENSG00000109805	NCAPG	non-SMC condensin I complex subunit G [Source:HGNC Symbol;Acc:HGNC:24304]	protein_coding	414.239	-1.29837	0.188817	-6.87635	6.14067e-12	1.31162e-10
ENSG00000110931	CAMKK2	calcium/calmodulin dependent protein kinase kinase 2 [Source:HGNC Symbol;Acc:HGNC:1470]	protein_coding	1392.51	-1.14783	0.167031	-6.872	6.33075e-12	1.35005e-10
ENSG00000147155	EBP	EBP cholestenol delta-isomerase [Source:HGNC Symbol;Acc:HGNC:3133]	protein_coding	736.878	1.38825	0.202033	6.87141	6.35688e-12	1.35454e-10
ENSG00000151611	MMAA	metabolism of cobalamin associated A [Source:HGNC Symbol;Acc:HGNC:18871]	protein_coding	291.022	-1.22657	0.178571	-6.86884	6.47262e-12	1.3781e-10
ENSG00000118971	CCND2	cyclin D2 [Source:HGNC Symbol;Acc:HGNC:1583]	protein_coding	6669.86	0.938359	0.136617	6.86855	6.48564e-12	1.37977e-10
ENSG00000204305	AGER	advanced glycosylation end-product specific receptor [Source:HGNC Symbol;Acc:HGNC:320]	protein_coding	180.956	1.8266	0.265955	6.86808	6.50721e-12	1.38215e-10
ENSG00000197976	AKAP17A	A-kinase anchoring protein 17A [Source:HGNC Symbol;Acc:HGNC:18783]	protein_coding	2519.94	1.12876	0.164455	6.86363	6.71338e-12	1.42473e-10
ENSG00000085433	WDR47	WD repeat domain 47 [Source:HGNC Symbol;Acc:HGNC:29141]	protein_coding	3234.09	-0.886167	0.129261	-6.85562	7.10053e-12	1.50337e-10
ENSG00000105339	DENND3	DENN domain containing 3 [Source:HGNC Symbol;Acc:HGNC:29134]	protein_coding	971.265	0.971563	0.141728	6.8551	7.12604e-12	1.50757e-10
ENSG00000128016	ZFP36	ZFP36 ring finger protein [Source:HGNC Symbol;Acc:HGNC:12862]	protein_coding	260.098	1.62909	0.237697	6.85364	7.19963e-12	1.5213e-10
ENSG00000048392	RRM2B	ribonucleotide reductase regulatory TP53 inducible subunit M2B [Source:HGNC Symbol;Acc:HGNC:17296]	protein_coding	1925.03	0.998533	0.145695	6.85358	7.20238e-12	1.5213e-10
ENSG00000166592	RRAD	RRAD, Ras related glycolysis inhibitor and calcium channel regulator [Source:HGNC Symbol;Acc:HGNC:10446]	protein_coding	85.9309	2.4322	0.355076	6.84981	7.39477e-12	1.5607e-10
ENSG00000144218	AFF3	AF4/FMR2 family member 3 [Source:HGNC Symbol;Acc:HGNC:6473]	protein_coding	2064.19	-0.951577	0.139039	-6.84398	7.7024e-12	1.62434e-10
ENSG00000242028	HYPK	huntingtin interacting protein K [Source:HGNC Symbol;Acc:HGNC:18418]	protein_coding	137.35	1.79865	0.26283	6.84342	7.7326e-12	1.62942e-10
ENSG00000132975	GPR12	G protein-coupled receptor 12 [Source:HGNC Symbol;Acc:HGNC:4466]	protein_coding	656.501	-1.28284	0.187489	-6.84221	7.79784e-12	1.64186e-10
ENSG00000147481	SNTG1	syntrophin gamma 1 [Source:HGNC Symbol;Acc:HGNC:13740]	protein_coding	142.847	-1.84809	0.270109	-6.84201	7.80892e-12	1.6429e-10
ENSG00000204347	BTBD17	BTB domain containing 17 [Source:HGNC Symbol;Acc:HGNC:33758]	protein_coding	620.981	-1.37272	0.200691	-6.84	7.91946e-12	1.66484e-10
ENSG00000107719	PALD1	phosphatase domain containing paladin 1 [Source:HGNC Symbol;Acc:HGNC:23530]	protein_coding	296.722	-1.44657	0.211567	-6.83742	8.06311e-12	1.69236e-10
ENSG00000156860	FBRS	fibrosin [Source:HGNC Symbol;Acc:HGNC:20442]	protein_coding	4322.13	1.04881	0.153426	6.83598	8.14491e-12	1.70819e-10
ENSG00000111186	WNT5B	Wnt family member 5B [Source:HGNC Symbol;Acc:HGNC:16265]	protein_coding	588.411	1.3112	0.191902	6.83264	8.33671e-12	1.74703e-10
ENSG00000001617	SEMA3F	semaphorin 3F [Source:HGNC Symbol;Acc:HGNC:10728]	protein_coding	1324.64	1.00032	0.146449	6.83052	8.46069e-12	1.77162e-10
ENSG00000136720	HS6ST1	heparan sulfate 6-O-sulfotransferase 1 [Source:HGNC Symbol;Acc:HGNC:5201]	protein_coding	4825.37	-0.996162	0.146027	-6.82178	8.99173e-12	1.87838e-10
ENSG00000198400	NTRK1	neurotrophic receptor tyrosine kinase 1 [Source:HGNC Symbol;Acc:HGNC:8031]	protein_coding	117.069	1.94645	0.285471	6.81837	9.20799e-12	1.92205e-10
ENSG00000158201	ABHD3	abhydrolase domain containing 3, phospholipase [Source:HGNC Symbol;Acc:HGNC:18718]	protein_coding	246.131	-1.30219	0.191084	-6.81477	9.44176e-12	1.9693e-10
ENSG00000198380	GFPT1	glutamine--fructose-6-phosphate transaminase 1 [Source:HGNC Symbol;Acc:HGNC:4241]	protein_coding	8415.29	1.34151	0.196934	6.81195	9.62832e-12	2.00507e-10
ENSG00000225828	FAM229A	family with sequence similarity 229 member A [Source:HGNC Symbol;Acc:HGNC:44652]	protein_coding	363.418	1.31822	0.193531	6.81141	9.66437e-12	2.011e-10
ENSG00000157399	ARSL	arylsulfatase L [Source:HGNC Symbol;Acc:HGNC:719]	protein_coding	73.9484	-1.96683	0.288873	-6.80863	9.85307e-12	2.04867e-10
ENSG00000174963	ZIC4	Zic family member 4 [Source:HGNC Symbol;Acc:HGNC:20393]	protein_coding	281.373	-1.48019	0.217453	-6.80695	9.96886e-12	2.07113e-10
ENSG00000183655	KLHL25	kelch like family member 25 [Source:HGNC Symbol;Acc:HGNC:25732]	protein_coding	1564.8	-1.08952	0.160084	-6.80594	1.00395e-11	2.08417e-10
ENSG00000110092	CCND1	cyclin D1 [Source:HGNC Symbol;Acc:HGNC:1582]	protein_coding	5742.7	1.21672	0.178855	6.80283	1.02582e-11	2.12626e-10
ENSG00000187624	C17orf97	chromosome 17 open reading frame 97 [Source:HGNC Symbol;Acc:HGNC:33800]	protein_coding	108.455	-1.92298	0.282688	-6.80249	1.0283e-11	2.12828e-10
ENSG00000215644	GCGR	glucagon receptor [Source:HGNC Symbol;Acc:HGNC:4192]	protein_coding	38.7117	3.73162	0.548568	6.80247	1.02839e-11	2.12828e-10
ENSG00000132763	MMACHC	metabolism of cobalamin associated C [Source:HGNC Symbol;Acc:HGNC:24525]	protein_coding	199.894	-1.38596	0.203811	-6.80024	1.04448e-11	2.15988e-10
ENSG00000227051	C14orf132	chromosome 14 open reading frame 132 [Source:HGNC Symbol;Acc:HGNC:20346]	protein_coding	9172.02	-1.35562	0.199374	-6.7994	1.05058e-11	2.17083e-10
ENSG00000012660	ELOVL5	ELOVL fatty acid elongase 5 [Source:HGNC Symbol;Acc:HGNC:21308]	protein_coding	5828.2	1.21777	0.179109	6.79905	1.05313e-11	2.17439e-10
ENSG00000105397	TYK2	tyrosine kinase 2 [Source:HGNC Symbol;Acc:HGNC:12440]	protein_coding	1612.03	0.913882	0.134527	6.79328	1.09615e-11	2.26147e-10
ENSG00000177380	PPFIA3	PTPRF interacting protein alpha 3 [Source:HGNC Symbol;Acc:HGNC:9247]	protein_coding	5788.77	0.951482	0.140132	6.78988	1.12224e-11	2.31349e-10
ENSG00000128581	IFT22	intraflagellar transport 22 [Source:HGNC Symbol;Acc:HGNC:21895]	protein_coding	635.386	-1.08382	0.159646	-6.78889	1.12999e-11	2.32768e-10
ENSG00000126861	OMG	oligodendrocyte myelin glycoprotein [Source:HGNC Symbol;Acc:HGNC:8135]	protein_coding	44.1523	-3.32474	0.48996	-6.78573	1.15501e-11	2.37737e-10
ENSG00000183690	EFHC2	EF-hand domain containing 2 [Source:HGNC Symbol;Acc:HGNC:26233]	protein_coding	130.678	-2.27355	0.335198	-6.78271	1.17944e-11	2.42392e-10
ENSG00000109084	TMEM97	transmembrane protein 97 [Source:HGNC Symbol;Acc:HGNC:28106]	protein_coding	2300.79	1.22336	0.180462	6.77907	1.20952e-11	2.4819e-10
ENSG00000178927	CYBC1	cytochrome b-245 chaperone 1 [Source:HGNC Symbol;Acc:HGNC:28672]	protein_coding	1398.37	-1.22	0.179988	-6.77825	1.21638e-11	2.49405e-10
ENSG00000162300	ZFPL1	zinc finger protein like 1 [Source:HGNC Symbol;Acc:HGNC:12868]	protein_coding	371.328	1.63947	0.241887	6.77783	1.21998e-11	2.4995e-10
ENSG00000144868	TMEM108	transmembrane protein 108 [Source:HGNC Symbol;Acc:HGNC:28451]	protein_coding	536.878	-1.2007	0.177157	-6.77761	1.22176e-11	2.50123e-10
ENSG00000136026	CKAP4	cytoskeleton associated protein 4 [Source:HGNC Symbol;Acc:HGNC:16991]	protein_coding	5742.66	0.934728	0.137997	6.77353	1.25679e-11	2.56899e-10
ENSG00000129596	CDO1	cysteine dioxygenase type 1 [Source:HGNC Symbol;Acc:HGNC:1795]	protein_coding	1930.43	-1.01545	0.149943	-6.77227	1.26778e-11	2.58763e-10
ENSG00000104231	ZFAND1	zinc finger AN1-type containing 1 [Source:HGNC Symbol;Acc:HGNC:25858]	protein_coding	872.237	0.999949	0.147654	6.77226	1.26786e-11	2.58763e-10
ENSG00000183908	LRRC55	leucine rich repeat containing 55 [Source:HGNC Symbol;Acc:HGNC:32324]	protein_coding	1342.18	-1.73963	0.257154	-6.76491	1.33392e-11	2.72037e-10
ENSG00000138772	ANXA3	annexin A3 [Source:HGNC Symbol;Acc:HGNC:541]	protein_coding	194.949	2.25171	0.332891	6.76412	1.34118e-11	2.7331e-10
ENSG00000196628	TCF4	transcription factor 4 [Source:HGNC Symbol;Acc:HGNC:11634]	protein_coding	1775.65	-1.25713	0.18589	-6.76274	1.35409e-11	2.75729e-10
ENSG00000125266	EFNB2	ephrin B2 [Source:HGNC Symbol;Acc:HGNC:3227]	protein_coding	1318.61	-1.13375	0.167681	-6.76138	1.36682e-11	2.78109e-10
ENSG00000184545	DUSP8	dual specificity phosphatase 8 [Source:HGNC Symbol;Acc:HGNC:3074]	protein_coding	9154.69	1.07096	0.158502	6.75679	1.41083e-11	2.86844e-10
ENSG00000178776	C5orf46	chromosome 5 open reading frame 46 [Source:HGNC Symbol;Acc:HGNC:33768]	protein_coding	33.1948	3.55802	0.526593	6.75667	1.41197e-11	2.86857e-10
ENSG00000101197	BIRC7	baculoviral IAP repeat containing 7 [Source:HGNC Symbol;Acc:HGNC:13702]	protein_coding	27.598	4.53905	0.672196	6.75257	1.45245e-11	2.9463e-10
ENSG00000204542	C6orf15	chromosome 6 open reading frame 15 [Source:HGNC Symbol;Acc:HGNC:13927]	protein_coding	30.5409	4.02642	0.596355	6.75171	1.46109e-11	2.96158e-10
ENSG00000106477	CEP41	centrosomal protein 41 [Source:HGNC Symbol;Acc:HGNC:12370]	protein_coding	998.948	-1.04661	0.155153	-6.74565	1.52346e-11	3.08564e-10
ENSG00000203485	INF2	inverted formin 2 [Source:HGNC Symbol;Acc:HGNC:23791]	protein_coding	2305.79	1.06554	0.15801	6.74354	1.54578e-11	3.12847e-10
ENSG00000159479	MED8	mediator complex subunit 8 [Source:HGNC Symbol;Acc:HGNC:19971]	protein_coding	1275.66	1.56028	0.231432	6.74186	1.56377e-11	3.16248e-10
ENSG00000204304	PBX2	PBX homeobox 2 [Source:HGNC Symbol;Acc:HGNC:8633]	protein_coding	5066.43	0.962287	0.142869	6.73546	1.63418e-11	3.29985e-10
ENSG00000184058	TBX1	T-box transcription factor 1 [Source:HGNC Symbol;Acc:HGNC:11592]	protein_coding	140.335	4.64612	0.689834	6.73512	1.63791e-11	3.30487e-10
ENSG00000183914	DNAH2	dynein axonemal heavy chain 2 [Source:HGNC Symbol;Acc:HGNC:2948]	protein_coding	345.655	1.32018	0.196057	6.73363	1.65478e-11	3.3364e-10
ENSG00000185624	P4HB	prolyl 4-hydroxylase subunit beta [Source:HGNC Symbol;Acc:HGNC:8548]	protein_coding	13998.3	1.28377	0.190677	6.73269	1.66559e-11	3.35564e-10
ENSG00000120896	SORBS3	sorbin and SH3 domain containing 3 [Source:HGNC Symbol;Acc:HGNC:30907]	protein_coding	1290.04	1.16901	0.173808	6.72584	1.74583e-11	3.51464e-10
ENSG00000125378	BMP4	bone morphogenetic protein 4 [Source:HGNC Symbol;Acc:HGNC:1071]	protein_coding	473.127	5.11399	0.761111	6.71911	1.82843e-11	3.67814e-10
ENSG00000160058	BSDC1	BSD domain containing 1 [Source:HGNC Symbol;Acc:HGNC:25501]	protein_coding	5691.24	0.912123	0.135758	6.71874	1.833e-11	3.68455e-10
ENSG00000139910	NOVA1	NOVA alternative splicing regulator 1 [Source:HGNC Symbol;Acc:HGNC:7886]	protein_coding	2982.72	-1.07932	0.160654	-6.71829	1.83864e-11	3.69309e-10
ENSG00000165675	ENOX2	ecto-NOX disulfide-thiol exchanger 2 [Source:HGNC Symbol;Acc:HGNC:2259]	protein_coding	398.21	-1.16003	0.172804	-6.71299	1.90675e-11	3.82703e-10
ENSG00000175793	SFN	stratifin [Source:HGNC Symbol;Acc:HGNC:10773]	protein_coding	54.4339	7.39558	1.10187	6.71185	1.92166e-11	3.85404e-10
ENSG00000242498	ARPIN	actin related protein 2/3 complex inhibitor [Source:HGNC Symbol;Acc:HGNC:28782]	protein_coding	981.324	-1.0557	0.157356	-6.70901	1.95954e-11	3.92705e-10
ENSG00000174371	EXO1	exonuclease 1 [Source:HGNC Symbol;Acc:HGNC:3511]	protein_coding	117.416	-1.89228	0.282278	-6.7036	2.0334e-11	4.072e-10
ENSG00000140688	RUSF1	RUS family member 1 [Source:HGNC Symbol;Acc:HGNC:25848]	protein_coding	2305.99	1.11567	0.166535	6.69934	2.0936e-11	4.18941e-10
ENSG00000168502	MTCL1	microtubule crosslinking factor 1 [Source:HGNC Symbol;Acc:HGNC:29121]	protein_coding	2970.86	-1.07847	0.161015	-6.69791	2.11423e-11	4.22752e-10
ENSG00000164211	STARD4	StAR related lipid transfer domain containing 4 [Source:HGNC Symbol;Acc:HGNC:18058]	protein_coding	2951.9	1.38287	0.206483	6.69725	2.12384e-11	4.24353e-10
ENSG00000114626	ABTB1	ankyrin repeat and BTB domain containing 1 [Source:HGNC Symbol;Acc:HGNC:18275]	protein_coding	217.323	1.50414	0.224596	6.69709	2.12604e-11	4.24475e-10
ENSG00000166579	NDEL1	nudE neurodevelopment protein 1 like 1 [Source:HGNC Symbol;Acc:HGNC:17620]	protein_coding	1821.02	1.22605	0.183076	6.69696	2.12793e-11	4.24533e-10
ENSG00000179532	DNHD1	dynein heavy chain domain 1 [Source:HGNC Symbol;Acc:HGNC:26532]	protein_coding	587.658	1.11948	0.167177	6.69636	2.13682e-11	4.25988e-10
ENSG00000288658		novel protein, ortholog of Gm2102 (M. musculus)	protein_coding	201.411	-1.73701	0.259607	-6.69091	2.2179e-11	4.41821e-10
ENSG00000178602	OTOS	otospiralin [Source:HGNC Symbol;Acc:HGNC:22644]	protein_coding	30.9607	4.73719	0.708049	6.69049	2.22428e-11	4.4276e-10
ENSG00000102900	NUP93	nucleoporin 93 [Source:HGNC Symbol;Acc:HGNC:28958]	protein_coding	4484.42	-0.850596	0.127191	-6.68757	2.26905e-11	4.51334e-10
ENSG00000157895	C12orf43	chromosome 12 open reading frame 43 [Source:HGNC Symbol;Acc:HGNC:25719]	protein_coding	531.628	-1.17322	0.175634	-6.6799	2.39109e-11	4.75254e-10
ENSG00000106211	HSPB1	heat shock protein family B (small) member 1 [Source:HGNC Symbol;Acc:HGNC:5246]	protein_coding	3843.9	1.21827	0.182485	6.67602	2.45523e-11	4.87638e-10
ENSG00000265972	TXNIP	thioredoxin interacting protein [Source:HGNC Symbol;Acc:HGNC:16952]	protein_coding	6314.32	1.73435	0.259811	6.67544	2.46485e-11	4.89183e-10
ENSG00000272047	GTF2H5	general transcription factor IIH subunit 5 [Source:HGNC Symbol;Acc:HGNC:21157]	protein_coding	1062.97	-0.925462	0.13865	-6.6748	2.47564e-11	4.9092e-10
ENSG00000186638	KIF24	kinesin family member 24 [Source:HGNC Symbol;Acc:HGNC:19916]	protein_coding	216.187	-1.64709	0.246769	-6.67463	2.4785e-11	4.9092e-10
ENSG00000171621	SPSB1	splA/ryanodine receptor domain and SOCS box containing 1 [Source:HGNC Symbol;Acc:HGNC:30628]	protein_coding	380.098	1.68091	0.251837	6.6746	2.47913e-11	4.9092e-10
ENSG00000064763	FAR2	fatty acyl-CoA reductase 2 [Source:HGNC Symbol;Acc:HGNC:25531]	protein_coding	297.983	-1.34344	0.201471	-6.66816	2.59024e-11	5.1216e-10
ENSG00000204262	COL5A2	collagen type V alpha 2 chain [Source:HGNC Symbol;Acc:HGNC:2210]	protein_coding	16047.1	1.51882	0.227776	6.66804	2.59243e-11	5.12212e-10
ENSG00000092470	WDR76	WD repeat domain 76 [Source:HGNC Symbol;Acc:HGNC:25773]	protein_coding	197.707	-1.51221	0.226852	-6.66607	2.6274e-11	5.18736e-10
ENSG00000085741	WNT11	Wnt family member 11 [Source:HGNC Symbol;Acc:HGNC:12776]	protein_coding	76.1062	2.49267	0.373963	6.66557	2.63645e-11	5.20138e-10
ENSG00000119927	GPAM	glycerol-3-phosphate acyltransferase, mitochondrial [Source:HGNC Symbol;Acc:HGNC:24865]	protein_coding	1016.51	-1.04026	0.156115	-6.66343	2.67511e-11	5.27373e-10
ENSG00000160326	SLC2A6	solute carrier family 2 member 6 [Source:HGNC Symbol;Acc:HGNC:11011]	protein_coding	614.361	-0.956448	0.143548	-6.6629	2.68485e-11	5.28901e-10
ENSG00000176410	DNAJC30	DnaJ heat shock protein family (Hsp40) member C30 [Source:HGNC Symbol;Acc:HGNC:16410]	protein_coding	177.593	-1.37216	0.205963	-6.66218	2.698e-11	5.311e-10
ENSG00000145945	FAM50B	family with sequence similarity 50 member B [Source:HGNC Symbol;Acc:HGNC:18789]	protein_coding	231.004	1.45422	0.218374	6.6593	2.75135e-11	5.412e-10
ENSG00000174010	KLHL15	kelch like family member 15 [Source:HGNC Symbol;Acc:HGNC:29347]	protein_coding	1436.04	1.00086	0.150356	6.65662	2.80193e-11	5.50337e-10
ENSG00000186687	LYRM7	LYR motif containing 7 [Source:HGNC Symbol;Acc:HGNC:28072]	protein_coding	542.16	-1.47501	0.221671	-6.65403	2.85173e-11	5.59704e-10
ENSG00000100364	KIAA0930	KIAA0930 [Source:HGNC Symbol;Acc:HGNC:1314]	protein_coding	4559.34	-1.17381	0.176483	-6.65115	2.90807e-11	5.70342e-10
ENSG00000074590	NUAK1	NUAK family kinase 1 [Source:HGNC Symbol;Acc:HGNC:14311]	protein_coding	1841.33	1.00306	0.150822	6.65062	2.9186e-11	5.71986e-10
ENSG00000180875	GREM2	gremlin 2, DAN family BMP antagonist [Source:HGNC Symbol;Acc:HGNC:17655]	protein_coding	116.661	-1.7107	0.257568	-6.64176	3.09966e-11	6.07022e-10
ENSG00000129422	MTUS1	microtubule associated scaffold protein 1 [Source:HGNC Symbol;Acc:HGNC:29789]	protein_coding	727.933	-1.26693	0.190895	-6.63681	3.20538e-11	6.27264e-10
ENSG00000186340	THBS2	thrombospondin 2 [Source:HGNC Symbol;Acc:HGNC:11786]	protein_coding	1400.71	0.954247	0.143788	6.63649	3.2124e-11	6.28176e-10
ENSG00000122970	IFT81	intraflagellar transport 81 [Source:HGNC Symbol;Acc:HGNC:14313]	protein_coding	1128.64	-1.14109	0.171958	-6.63589	3.22555e-11	6.30285e-10
ENSG00000102218	RP2	RP2 activator of ARL3 GTPase [Source:HGNC Symbol;Acc:HGNC:10274]	protein_coding	747.572	-0.99319	0.149809	-6.62973	3.36309e-11	6.56197e-10
ENSG00000182472	CAPN12	calpain 12 [Source:HGNC Symbol;Acc:HGNC:13249]	protein_coding	31.1273	3.65019	0.550619	6.62925	3.3739e-11	6.57824e-10
ENSG00000276043	UHRF1	ubiquitin like with PHD and ring finger domains 1 [Source:HGNC Symbol;Acc:HGNC:12556]	protein_coding	880.123	-1.18121	0.178246	-6.62683	3.42982e-11	6.68237e-10
ENSG00000177951	BET1L	Bet1 golgi vesicular membrane trafficking protein like [Source:HGNC Symbol;Acc:HGNC:19348]	protein_coding	1334.27	1.07271	0.161886	6.62633	3.44135e-11	6.69993e-10
ENSG00000073670	ADAM11	ADAM metallopeptidase domain 11 [Source:HGNC Symbol;Acc:HGNC:189]	protein_coding	492.576	-1.15036	0.173766	-6.62017	3.5879e-11	6.97504e-10
ENSG00000168806	LCMT2	leucine carboxyl methyltransferase 2 [Source:HGNC Symbol;Acc:HGNC:17558]	protein_coding	409.239	-1.79915	0.271785	-6.61974	3.59823e-11	6.99003e-10
ENSG00000188559	RALGAPA2	Ral GTPase activating protein catalytic subunit alpha 2 [Source:HGNC Symbol;Acc:HGNC:16207]	protein_coding	1325.74	-1.33249	0.20148	-6.61352	3.75284e-11	7.28505e-10
ENSG00000142528	ZNF473	zinc finger protein 473 [Source:HGNC Symbol;Acc:HGNC:23239]	protein_coding	537.291	-1.1273	0.170481	-6.61245	3.78009e-11	7.33261e-10
ENSG00000064989	CALCRL	calcitonin receptor like receptor [Source:HGNC Symbol;Acc:HGNC:16709]	protein_coding	59.3667	-2.31298	0.349977	-6.60895	3.87058e-11	7.49175e-10
ENSG00000198700	IPO9	importin 9 [Source:HGNC Symbol;Acc:HGNC:19425]	protein_coding	5243.83	-1.0374	0.156999	-6.60768	3.90401e-11	7.55096e-10
ENSG00000150667	FSIP1	fibrous sheath interacting protein 1 [Source:HGNC Symbol;Acc:HGNC:21674]	protein_coding	43.9845	-2.57174	0.389307	-6.60595	3.94989e-11	7.63416e-10
ENSG00000105137	SYDE1	synapse defective Rho GTPase homolog 1 [Source:HGNC Symbol;Acc:HGNC:25824]	protein_coding	712.762	1.07521	0.162781	6.60527	3.96806e-11	7.6637e-10
ENSG00000163618	CADPS	calcium dependent secretion activator [Source:HGNC Symbol;Acc:HGNC:1426]	protein_coding	3732.53	-0.850233	0.128852	-6.59854	4.15234e-11	8.00799e-10
ENSG00000175077	RTP1	receptor transporter protein 1 [Source:HGNC Symbol;Acc:HGNC:28580]	protein_coding	51.3347	-2.83146	0.4292	-6.59707	4.19357e-11	8.08166e-10
ENSG00000188219	POTEE	POTE ankyrin domain family member E [Source:HGNC Symbol;Acc:HGNC:33895]	protein_coding	66.0928	2.25806	0.342349	6.59576	4.23074e-11	8.14739e-10
ENSG00000151135	TMEM263	transmembrane protein 263 [Source:HGNC Symbol;Acc:HGNC:28281]	protein_coding	3135.97	1.0208	0.154769	6.59561	4.23506e-11	8.14981e-10
ENSG00000137691	CFAP300	cilia and flagella associated protein 300 [Source:HGNC Symbol;Acc:HGNC:28188]	protein_coding	66.3447	-2.31985	0.351739	-6.59538	4.24173e-11	8.15676e-10
ENSG00000108256	NUFIP2	nuclear FMR1 interacting protein 2 [Source:HGNC Symbol;Acc:HGNC:17634]	protein_coding	4548.53	1.00381	0.152307	6.59071	4.37724e-11	8.41125e-10
ENSG00000123415	SMUG1	single-strand-selective monofunctional uracil-DNA glycosylase 1 [Source:HGNC Symbol;Acc:HGNC:17148]	protein_coding	760.061	-1.01208	0.153596	-6.58926	4.42038e-11	8.48803e-10
ENSG00000188171	ZNF626	zinc finger protein 626 [Source:HGNC Symbol;Acc:HGNC:30461]	protein_coding	219.923	-1.58536	0.24079	-6.584	4.57968e-11	8.78125e-10
ENSG00000094804	CDC6	cell division cycle 6 [Source:HGNC Symbol;Acc:HGNC:1744]	protein_coding	237.485	-1.26193	0.192147	-6.56751	5.11631e-11	9.80314e-10
ENSG00000188848	BEND4	BEN domain containing 4 [Source:HGNC Symbol;Acc:HGNC:23815]	protein_coding	219.571	-1.44194	0.219563	-6.56734	5.12236e-11	9.80765e-10
ENSG00000168724	DNAJC21	DnaJ heat shock protein family (Hsp40) member C21 [Source:HGNC Symbol;Acc:HGNC:27030]	protein_coding	1294.98	0.971175	0.14789	6.56688	5.13804e-11	9.8306e-10
ENSG00000173530	TNFRSF10D	TNF receptor superfamily member 10d [Source:HGNC Symbol;Acc:HGNC:11907]	protein_coding	629.207	1.39499	0.212521	6.56402	5.23773e-11	1.00141e-09
ENSG00000090615	GOLGA3	golgin A3 [Source:HGNC Symbol;Acc:HGNC:4426]	protein_coding	7150.26	0.965299	0.147062	6.56387	5.24273e-11	1.00165e-09
ENSG00000175497	DPP10	dipeptidyl peptidase like 10 [Source:HGNC Symbol;Acc:HGNC:20823]	protein_coding	638.18	-1.15665	0.17625	-6.56256	5.2891e-11	1.00979e-09
ENSG00000170381	SEMA3E	semaphorin 3E [Source:HGNC Symbol;Acc:HGNC:10727]	protein_coding	385.176	-1.22437	0.186576	-6.56234	5.29684e-11	1.01054e-09
ENSG00000214078	CPNE1	copine 1 [Source:HGNC Symbol;Acc:HGNC:2314]	protein_coding	2227.26	0.895192	0.136437	6.56121	5.33745e-11	1.01683e-09
ENSG00000183876	ARSI	arylsulfatase family member I [Source:HGNC Symbol;Acc:HGNC:32521]	protein_coding	88.1892	2.34239	0.357216	6.55734	5.4775e-11	1.04202e-09
ENSG00000179119	SPTY2D1	SPT2 chromatin protein domain containing 1 [Source:HGNC Symbol;Acc:HGNC:26818]	protein_coding	1066.38	1.15453	0.176082	6.5568	5.49744e-11	1.04506e-09
ENSG00000168795	ZBTB5	zinc finger and BTB domain containing 5 [Source:HGNC Symbol;Acc:HGNC:23836]	protein_coding	3054.21	0.982904	0.150053	6.55039	5.73857e-11	1.08935e-09
ENSG00000110841	PPFIBP1	PPFIA binding protein 1 [Source:HGNC Symbol;Acc:HGNC:9249]	protein_coding	1898.34	1.00979	0.154234	6.5471	5.86647e-11	1.11283e-09
ENSG00000106852	LHX6	LIM homeobox 6 [Source:HGNC Symbol;Acc:HGNC:21735]	protein_coding	1637.97	4.66292	0.7123	6.54629	5.89859e-11	1.11813e-09
ENSG00000000971	CFH	complement factor H [Source:HGNC Symbol;Acc:HGNC:4883]	protein_coding	43.9952	2.61889	0.400067	6.54611	5.90547e-11	1.11864e-09
ENSG00000128595	CALU	calumenin [Source:HGNC Symbol;Acc:HGNC:1458]	protein_coding	9597.32	1.06377	0.162576	6.54319	6.02189e-11	1.13988e-09
ENSG00000154845	PPP4R1	protein phosphatase 4 regulatory subunit 1 [Source:HGNC Symbol;Acc:HGNC:9320]	protein_coding	2405.46	-0.914819	0.139816	-6.54303	6.02842e-11	1.1403e-09
ENSG00000158258	CLSTN2	calsyntenin 2 [Source:HGNC Symbol;Acc:HGNC:17448]	protein_coding	5599	1.04751	0.160108	6.54254	6.04808e-11	1.14321e-09
ENSG00000132541	RIDA	reactive intermediate imine deaminase A homolog [Source:HGNC Symbol;Acc:HGNC:16897]	protein_coding	273.326	-1.21079	0.185084	-6.54183	6.07713e-11	1.14788e-09
ENSG00000221968	FADS3	fatty acid desaturase 3 [Source:HGNC Symbol;Acc:HGNC:3576]	protein_coding	1187.87	0.910584	0.139203	6.54143	6.09346e-11	1.15015e-09
ENSG00000122679	RAMP3	receptor activity modifying protein 3 [Source:HGNC Symbol;Acc:HGNC:9845]	protein_coding	33.0912	-6.04609	0.924465	-6.5401	6.14771e-11	1.15957e-09
ENSG00000143867	OSR1	odd-skipped related transcription factor 1 [Source:HGNC Symbol;Acc:HGNC:8111]	protein_coding	28.1533	-5.40481	0.826633	-6.53835	6.2201e-11	1.17156e-09
ENSG00000182827	ACBD3	acyl-CoA binding domain containing 3 [Source:HGNC Symbol;Acc:HGNC:15453]	protein_coding	3024.33	1.1701	0.178968	6.53807	6.23161e-11	1.1729e-09
ENSG00000091656	ZFHX4	zinc finger homeobox 4 [Source:HGNC Symbol;Acc:HGNC:30939]	protein_coding	3412.11	-0.988711	0.151239	-6.5374	6.25979e-11	1.17737e-09
ENSG00000177599	ZNF491	zinc finger protein 491 [Source:HGNC Symbol;Acc:HGNC:23706]	protein_coding	145.221	-1.87779	0.28732	-6.53554	6.33825e-11	1.19129e-09
ENSG00000069399	BCL3	BCL3 transcription coactivator [Source:HGNC Symbol;Acc:HGNC:998]	protein_coding	333.608	1.40792	0.215449	6.53483	6.36814e-11	1.19606e-09
ENSG00000081913	PHLPP1	PH domain and leucine rich repeat protein phosphatase 1 [Source:HGNC Symbol;Acc:HGNC:20610]	protein_coding	2091.27	-0.984507	0.150661	-6.53459	6.3784e-11	1.19714e-09
ENSG00000135763	URB2	URB2 ribosome biogenesis homolog [Source:HGNC Symbol;Acc:HGNC:28967]	protein_coding	427.406	-1.01967	0.156286	-6.52438	6.82821e-11	1.27927e-09
ENSG00000105438	KDELR1	KDEL endoplasmic reticulum protein retention receptor 1 [Source:HGNC Symbol;Acc:HGNC:6304]	protein_coding	7610.24	1.07178	0.164274	6.52433	6.83041e-11	1.27927e-09
ENSG00000139517	LNX2	ligand of numb-protein X 2 [Source:HGNC Symbol;Acc:HGNC:20421]	protein_coding	598.237	0.97862	0.150007	6.52382	6.85405e-11	1.2828e-09
ENSG00000121671	CRY2	cryptochrome circadian regulator 2 [Source:HGNC Symbol;Acc:HGNC:2385]	protein_coding	3371.5	1.07257	0.164415	6.52354	6.86686e-11	1.28429e-09
ENSG00000136982	DSCC1	DNA replication and sister chromatid cohesion 1 [Source:HGNC Symbol;Acc:HGNC:24453]	protein_coding	126.103	-1.62717	0.249544	-6.52056	7.00464e-11	1.30899e-09
ENSG00000152785	BMP3	bone morphogenetic protein 3 [Source:HGNC Symbol;Acc:HGNC:1070]	protein_coding	44.9818	-2.73977	0.42018	-6.52047	7.00876e-11	1.30899e-09
ENSG00000138674	SEC31A	SEC31 homolog A, COPII coat complex component [Source:HGNC Symbol;Acc:HGNC:17052]	protein_coding	8092.61	1.02783	0.157662	6.51918	7.06921e-11	1.31935e-09
ENSG00000172893	DHCR7	7-dehydrocholesterol reductase [Source:HGNC Symbol;Acc:HGNC:2860]	protein_coding	5586.73	1.10094	0.168921	6.51748	7.14971e-11	1.33344e-09
ENSG00000100503	NIN	ninein [Source:HGNC Symbol;Acc:HGNC:14906]	protein_coding	1917.44	-0.928006	0.142478	-6.51335	7.34935e-11	1.36972e-09
ENSG00000158321	AUTS2	activator of transcription and developmental regulator AUTS2 [Source:HGNC Symbol;Acc:HGNC:14262]	protein_coding	5831.55	-1.00699	0.154657	-6.51111	7.45973e-11	1.38932e-09
ENSG00000006016	CRLF1	cytokine receptor like factor 1 [Source:HGNC Symbol;Acc:HGNC:2364]	protein_coding	102.184	2.04747	0.31459	6.50837	7.59683e-11	1.41386e-09
ENSG00000188215	DCUN1D3	defective in cullin neddylation 1 domain containing 3 [Source:HGNC Symbol;Acc:HGNC:28734]	protein_coding	935.804	1.4249	0.219052	6.50485	7.7769e-11	1.44636e-09
ENSG00000148248	SURF4	surfeit 4 [Source:HGNC Symbol;Acc:HGNC:11476]	protein_coding	6867.9	1.0799	0.166046	6.50364	7.84007e-11	1.4566e-09
ENSG00000175928	LRRN1	leucine rich repeat neuronal 1 [Source:HGNC Symbol;Acc:HGNC:20980]	protein_coding	2459.29	-0.961374	0.147822	-6.50358	7.84291e-11	1.4566e-09
ENSG00000088899	LZTS3	leucine zipper tumor suppressor family member 3 [Source:HGNC Symbol;Acc:HGNC:30139]	protein_coding	4823.98	0.845211	0.129998	6.5017	7.94172e-11	1.47393e-09
ENSG00000059769	DNAJC25	DnaJ heat shock protein family (Hsp40) member C25 [Source:HGNC Symbol;Acc:HGNC:34187]	protein_coding	580.686	1.35879	0.209038	6.50023	8.01958e-11	1.4863e-09
ENSG00000215012	RTL10	retrotransposon Gag like 10 [Source:HGNC Symbol;Acc:HGNC:26112]	protein_coding	2224.59	0.900383	0.138584	6.49702	8.19248e-11	1.51729e-09
ENSG00000112773	TENT5A	terminal nucleotidyltransferase 5A [Source:HGNC Symbol;Acc:HGNC:18345]	protein_coding	356.599	-1.72513	0.265636	-6.49433	8.34011e-11	1.54356e-09
ENSG00000134533	RERG	RAS like estrogen regulated growth inhibitor [Source:HGNC Symbol;Acc:HGNC:15980]	protein_coding	41.8721	-6.98656	1.07591	-6.4936	8.38081e-11	1.55001e-09
ENSG00000104325	DECR1	2,4-dienoyl-CoA reductase 1 [Source:HGNC Symbol;Acc:HGNC:2753]	protein_coding	447.612	-1.08044	0.16642	-6.49227	8.45528e-11	1.5627e-09
ENSG00000173714	WFIKKN2	WAP, follistatin/kazal, immunoglobulin, kunitz and netrin domain containing 2 [Source:HGNC Symbol;Acc:HGNC:30916]	protein_coding	51.1356	2.70915	0.417356	6.49122	8.51449e-11	1.57255e-09
ENSG00000078328	RBFOX1	RNA binding fox-1 homolog 1 [Source:HGNC Symbol;Acc:HGNC:18222]	protein_coding	1912.68	-1.0832	0.166985	-6.4868	8.76797e-11	1.61824e-09
ENSG00000138771	SHROOM3	shroom family member 3 [Source:HGNC Symbol;Acc:HGNC:30422]	protein_coding	2716.81	1.02488	0.158064	6.48396	8.93454e-11	1.6467e-09
ENSG00000185630	PBX1	PBX homeobox 1 [Source:HGNC Symbol;Acc:HGNC:8632]	protein_coding	7303.69	-1.02181	0.157615	-6.48296	8.99381e-11	1.65648e-09
ENSG00000184831	APOO	apolipoprotein O [Source:HGNC Symbol;Acc:HGNC:28727]	protein_coding	789.892	-1.04475	0.161172	-6.48222	9.038e-11	1.66347e-09
ENSG00000138413	IDH1	isocitrate dehydrogenase (NADP(+)) 1 [Source:HGNC Symbol;Acc:HGNC:5382]	protein_coding	6510.17	-0.814736	0.12569	-6.48211	9.04472e-11	1.66355e-09
ENSG00000143318	CASQ1	calsequestrin 1 [Source:HGNC Symbol;Acc:HGNC:1512]	protein_coding	60.7777	-2.10651	0.325252	-6.47656	9.38365e-11	1.7247e-09
ENSG00000176771	NCKAP5	NCK associated protein 5 [Source:HGNC Symbol;Acc:HGNC:29847]	protein_coding	356.229	-1.33667	0.20643	-6.47518	9.46984e-11	1.73934e-09
ENSG00000155974	GRIP1	glutamate receptor interacting protein 1 [Source:HGNC Symbol;Acc:HGNC:18708]	protein_coding	684.263	-0.987476	0.152526	-6.47414	9.53508e-11	1.75012e-09
ENSG00000070182	SPTB	spectrin beta, erythrocytic [Source:HGNC Symbol;Acc:HGNC:11274]	protein_coding	556.522	-1.46595	0.226458	-6.47338	9.58365e-11	1.75782e-09
ENSG00000204335	SP5	Sp5 transcription factor [Source:HGNC Symbol;Acc:HGNC:14529]	protein_coding	67.2129	2.54024	0.392437	6.47297	9.60953e-11	1.76025e-09
ENSG00000133794	ARNTL	aryl hydrocarbon receptor nuclear translocator like [Source:HGNC Symbol;Acc:HGNC:701]	protein_coding	287.119	-1.15035	0.177717	-6.47296	9.61017e-11	1.76025e-09
ENSG00000170382	LRRN2	leucine rich repeat neuronal 2 [Source:HGNC Symbol;Acc:HGNC:16914]	protein_coding	1700.52	-1.05329	0.162742	-6.47213	9.66295e-11	1.76749e-09
ENSG00000088451	TGDS	TDP-glucose 4,6-dehydratase [Source:HGNC Symbol;Acc:HGNC:20324]	protein_coding	296.7	1.24739	0.192745	6.4717	9.6908e-11	1.77137e-09
ENSG00000122359	ANXA11	annexin A11 [Source:HGNC Symbol;Acc:HGNC:535]	protein_coding	602.714	1.15058	0.177828	6.47016	9.79002e-11	1.78827e-09
ENSG00000177807	KCNJ10	potassium inwardly rectifying channel subfamily J member 10 [Source:HGNC Symbol;Acc:HGNC:6256]	protein_coding	182.331	-4.5846	0.70875	-6.46857	9.89345e-11	1.80593e-09
ENSG00000184908	CLCNKB	chloride voltage-gated channel Kb [Source:HGNC Symbol;Acc:HGNC:2027]	protein_coding	48.5355	2.46368	0.380877	6.46843	9.9026e-11	1.80636e-09
ENSG00000139597	N4BP2L1	NEDD4 binding protein 2 like 1 [Source:HGNC Symbol;Acc:HGNC:25037]	protein_coding	240.381	1.50512	0.232708	6.46784	9.94136e-11	1.81219e-09
ENSG00000112081	SRSF3	serine and arginine rich splicing factor 3 [Source:HGNC Symbol;Acc:HGNC:10785]	protein_coding	3865.27	-0.816567	0.126276	-6.46655	1.00263e-10	1.82642e-09
ENSG00000188060	RAB42	RAB42, member RAS oncogene family [Source:HGNC Symbol;Acc:HGNC:28702]	protein_coding	85.3458	1.86032	0.287839	6.46304	1.02619e-10	1.86735e-09
ENSG00000197956	S100A6	S100 calcium binding protein A6 [Source:HGNC Symbol;Acc:HGNC:10496]	protein_coding	590.851	1.45687	0.225418	6.463	1.0265e-10	1.86735e-09
ENSG00000114204	SERPINI2	serpin family I member 2 [Source:HGNC Symbol;Acc:HGNC:8945]	protein_coding	29.269	-3.59287	0.55593	-6.46281	1.02776e-10	1.8682e-09
ENSG00000197256	KANK2	KN motif and ankyrin repeat domains 2 [Source:HGNC Symbol;Acc:HGNC:29300]	protein_coding	762.967	1.02832	0.159115	6.46272	1.02837e-10	1.8682e-09
ENSG00000153885	KCTD15	potassium channel tetramerization domain containing 15 [Source:HGNC Symbol;Acc:HGNC:23297]	protein_coding	1595.04	-0.98985	0.153168	-6.4625	1.02985e-10	1.8696e-09
ENSG00000185989	RASA3	RAS p21 protein activator 3 [Source:HGNC Symbol;Acc:HGNC:20331]	protein_coding	2073.2	-0.926941	0.143446	-6.46194	1.03367e-10	1.87525e-09
ENSG00000138018	SELENOI	selenoprotein I [Source:HGNC Symbol;Acc:HGNC:29361]	protein_coding	2935.93	0.925981	0.143363	6.459	1.05398e-10	1.91081e-09
ENSG00000164742	ADCY1	adenylate cyclase 1 [Source:HGNC Symbol;Acc:HGNC:232]	protein_coding	6068.57	-1.06491	0.164955	-6.45574	1.07689e-10	1.94836e-09
ENSG00000127418	FGFRL1	fibroblast growth factor receptor like 1 [Source:HGNC Symbol;Acc:HGNC:3693]	protein_coding	1612.24	1.04953	0.162641	6.45306	1.09616e-10	1.98187e-09
ENSG00000163630	SYNPR	synaptoporin [Source:HGNC Symbol;Acc:HGNC:16507]	protein_coding	685.521	-1.39295	0.215889	-6.45217	1.10258e-10	1.99212e-09
ENSG00000187772	LIN28B	lin-28 homolog B [Source:HGNC Symbol;Acc:HGNC:32207]	protein_coding	508.381	1.1137	0.172647	6.45071	1.11328e-10	2.01009e-09
ENSG00000162910	MRPL55	mitochondrial ribosomal protein L55 [Source:HGNC Symbol;Acc:HGNC:16686]	protein_coding	1343.2	1.50528	0.233515	6.44619	1.14698e-10	2.06954e-09
ENSG00000099290	WASHC2A	WASH complex subunit 2A [Source:HGNC Symbol;Acc:HGNC:23416]	protein_coding	1160.32	-0.887196	0.137668	-6.44446	1.16012e-10	2.09184e-09
ENSG00000065911	MTHFD2	methylenetetrahydrofolate dehydrogenase (NADP+ dependent) 2, methenyltetrahydrofolate cyclohydrolase [Source:HGNC Symbol;Acc:HGNC:7434]	protein_coding	2736.2	1.15738	0.179609	6.44386	1.16475e-10	2.09876e-09
ENSG00000143375	CGN	cingulin [Source:HGNC Symbol;Acc:HGNC:17429]	protein_coding	345.614	1.34834	0.209274	6.44291	1.17206e-10	2.11051e-09
ENSG00000246705	H2AJ	H2A.J histone [Source:HGNC Symbol;Acc:HGNC:14456]	protein_coding	610.939	1.15818	0.179804	6.44133	1.18428e-10	2.13106e-09
ENSG00000125388	GRK4	G protein-coupled receptor kinase 4 [Source:HGNC Symbol;Acc:HGNC:4543]	protein_coding	383.618	-1.17103	0.181805	-6.44117	1.18557e-10	2.13195e-09
ENSG00000171425	ZNF581	zinc finger protein 581 [Source:HGNC Symbol;Acc:HGNC:25017]	protein_coding	778.363	1.36202	0.211467	6.44083	1.18825e-10	2.13532e-09
ENSG00000047621	C12orf4	chromosome 12 open reading frame 4 [Source:HGNC Symbol;Acc:HGNC:1184]	protein_coding	548.051	-1.24011	0.192566	-6.43992	1.19539e-10	2.14669e-09
ENSG00000112118	MCM3	minichromosome maintenance complex component 3 [Source:HGNC Symbol;Acc:HGNC:6945]	protein_coding	1143.73	-0.989826	0.153748	-6.43797	1.21081e-10	2.17293e-09
ENSG00000077150	NFKB2	nuclear factor kappa B subunit 2 [Source:HGNC Symbol;Acc:HGNC:7795]	protein_coding	571.703	1.18158	0.183578	6.43637	1.22364e-10	2.19448e-09
ENSG00000100092	SH3BP1	SH3 domain binding protein 1 [Source:HGNC Symbol;Acc:HGNC:10824]	protein_coding	95.7283	1.85246	0.287836	6.43582	1.22805e-10	2.2009e-09
ENSG00000102100	SLC35A2	solute carrier family 35 member A2 [Source:HGNC Symbol;Acc:HGNC:11022]	protein_coding	2218.47	1.29564	0.201449	6.43157	1.26293e-10	2.26037e-09
ENSG00000163535	SGO2	shugoshin 2 [Source:HGNC Symbol;Acc:HGNC:30812]	protein_coding	356.492	-1.25215	0.194761	-6.42914	1.28324e-10	2.29456e-09
ENSG00000141458	NPC1	NPC intracellular cholesterol transporter 1 [Source:HGNC Symbol;Acc:HGNC:7897]	protein_coding	1827.72	0.879489	0.136799	6.42908	1.28376e-10	2.29456e-09
ENSG00000129484	PARP2	poly(ADP-ribose) polymerase 2 [Source:HGNC Symbol;Acc:HGNC:272]	protein_coding	1684.55	0.842119	0.13104	6.42641	1.30656e-10	2.33374e-09
ENSG00000104213	PDGFRL	platelet derived growth factor receptor like [Source:HGNC Symbol;Acc:HGNC:8805]	protein_coding	90.9172	-2.07315	0.3227	-6.4244	1.3239e-10	2.36214e-09
ENSG00000142621	FHAD1	forkhead associated phosphopeptide binding domain 1 [Source:HGNC Symbol;Acc:HGNC:29408]	protein_coding	73.5111	-1.99358	0.310316	-6.42436	1.32423e-10	2.36214e-09
ENSG00000064199	SPA17	sperm autoantigenic protein 17 [Source:HGNC Symbol;Acc:HGNC:11210]	protein_coding	171.558	-1.39996	0.217953	-6.42324	1.33406e-10	2.37808e-09
ENSG00000185722	ANKFY1	ankyrin repeat and FYVE domain containing 1 [Source:HGNC Symbol;Acc:HGNC:20763]	protein_coding	3251.89	-1.09271	0.170191	-6.42053	1.35803e-10	2.41894e-09
ENSG00000173535	TNFRSF10C	TNF receptor superfamily member 10c [Source:HGNC Symbol;Acc:HGNC:11906]	protein_coding	55.3595	2.37358	0.369691	6.42044	1.3588e-10	2.41894e-09
ENSG00000055483	USP36	ubiquitin specific peptidase 36 [Source:HGNC Symbol;Acc:HGNC:20062]	protein_coding	1777.97	1.09449	0.170589	6.41594	1.39955e-10	2.48982e-09
ENSG00000132661	NXT1	nuclear transport factor 2 like export factor 1 [Source:HGNC Symbol;Acc:HGNC:15913]	protein_coding	796.674	1.71309	0.267062	6.41459	1.41206e-10	2.50872e-09
ENSG00000237515	SHISA9	shisa family member 9 [Source:HGNC Symbol;Acc:HGNC:37231]	protein_coding	552.799	1.56835	0.24459	6.41215	1.43481e-10	2.54574e-09
ENSG00000153820	SPHKAP	SPHK1 interactor, AKAP domain containing [Source:HGNC Symbol;Acc:HGNC:30619]	protein_coding	587.243	-1.15929	0.180819	-6.41132	1.44266e-10	2.55795e-09
ENSG00000117643	MAN1C1	mannosidase alpha class 1C member 1 [Source:HGNC Symbol;Acc:HGNC:19080]	protein_coding	481.001	-1.06157	0.165622	-6.40962	1.45882e-10	2.58316e-09
ENSG00000170624	SGCD	sarcoglycan delta [Source:HGNC Symbol;Acc:HGNC:10807]	protein_coding	120.28	-1.89501	0.295685	-6.40888	1.46591e-10	2.59399e-09
ENSG00000180573	H2AC6	H2A clustered histone 6 [Source:HGNC Symbol;Acc:HGNC:4733]	protein_coding	422.943	1.29903	0.202739	6.40741	1.48015e-10	2.61745e-09
ENSG00000147905	ZCCHC7	zinc finger CCHC-type containing 7 [Source:HGNC Symbol;Acc:HGNC:26209]	protein_coding	969.848	1.10353	0.172429	6.39992	1.55453e-10	2.74432e-09
ENSG00000175985	PLEKHD1	pleckstrin homology and coiled-coil domain containing D1 [Source:HGNC Symbol;Acc:HGNC:20148]	protein_coding	135.544	1.55776	0.243404	6.39988	1.55498e-10	2.74432e-09
ENSG00000099204	ABLIM1	actin binding LIM protein 1 [Source:HGNC Symbol;Acc:HGNC:78]	protein_coding	3609.74	-0.95205	0.14886	-6.39561	1.59912e-10	2.82033e-09
ENSG00000169255	B3GALNT1	beta-1,3-N-acetylgalactosaminyltransferase 1 (globoside blood group) [Source:HGNC Symbol;Acc:HGNC:918]	protein_coding	684.261	-0.924297	0.144595	-6.39233	1.6338e-10	2.8796e-09
ENSG00000165507	DEPP1	DEPP1 autophagy regulator [Source:HGNC Symbol;Acc:HGNC:23355]	protein_coding	258.411	1.25033	0.195622	6.39156	1.64206e-10	2.89224e-09
ENSG00000070495	JMJD6	jumonji domain containing 6, arginine demethylase and lysine hydroxylase [Source:HGNC Symbol;Acc:HGNC:19355]	protein_coding	3814.42	1.25462	0.196369	6.38912	1.6684e-10	2.93669e-09
ENSG00000095713	CRTAC1	cartilage acidic protein 1 [Source:HGNC Symbol;Acc:HGNC:14882]	protein_coding	348.865	-1.26632	0.198287	-6.3863	1.69944e-10	2.98935e-09
ENSG00000130958	SLC35D2	solute carrier family 35 member D2 [Source:HGNC Symbol;Acc:HGNC:20799]	protein_coding	94.6737	1.80408	0.282526	6.38553	1.70803e-10	3.00248e-09
ENSG00000174442	ZWILCH	zwilch kinetochore protein [Source:HGNC Symbol;Acc:HGNC:25468]	protein_coding	631.199	-0.992792	0.155484	-6.38517	1.71211e-10	3.00766e-09
ENSG00000077080	ACTL6B	actin like 6B [Source:HGNC Symbol;Acc:HGNC:160]	protein_coding	1197.78	-0.845752	0.132489	-6.38356	1.73013e-10	3.03732e-09
ENSG00000273802	H2BC8	H2B clustered histone 8 [Source:HGNC Symbol;Acc:HGNC:4746]	protein_coding	527.941	3.77356	0.591174	6.38317	1.73462e-10	3.0432e-09
ENSG00000130254	SAFB2	scaffold attachment factor B2 [Source:HGNC Symbol;Acc:HGNC:21605]	protein_coding	3190.69	0.898414	0.140752	6.38297	1.73683e-10	3.04505e-09
ENSG00000182263	FIGN	fidgetin, microtubule severing factor [Source:HGNC Symbol;Acc:HGNC:13285]	protein_coding	1714.87	-1.29973	0.20365	-6.38216	1.7461e-10	3.0593e-09
ENSG00000110921	MVK	mevalonate kinase [Source:HGNC Symbol;Acc:HGNC:7530]	protein_coding	1931.55	0.849783	0.133152	6.38205	1.74738e-10	3.05952e-09
ENSG00000164695	CHMP4C	charged multivesicular body protein 4C [Source:HGNC Symbol;Acc:HGNC:30599]	protein_coding	27.9265	3.3951	0.532014	6.38159	1.75259e-10	3.06664e-09
ENSG00000160570	DEDD2	death effector domain containing 2 [Source:HGNC Symbol;Acc:HGNC:24450]	protein_coding	1822.81	1.6369	0.256565	6.38006	1.77018e-10	3.09537e-09
ENSG00000080839	RBL1	RB transcriptional corepressor like 1 [Source:HGNC Symbol;Acc:HGNC:9893]	protein_coding	288.046	-1.26355	0.198126	-6.37749	1.80013e-10	3.14568e-09
ENSG00000113369	ARRDC3	arrestin domain containing 3 [Source:HGNC Symbol;Acc:HGNC:29263]	protein_coding	3919.23	1.13231	0.177615	6.37508	1.82868e-10	3.19347e-09
ENSG00000104524	PYCR3	pyrroline-5-carboxylate reductase 3 [Source:HGNC Symbol;Acc:HGNC:25846]	protein_coding	219.821	-1.25851	0.19744	-6.37413	1.8401e-10	3.2113e-09
ENSG00000107036	RIC1	RIC1 homolog, RAB6A GEF complex partner 1 [Source:HGNC Symbol;Acc:HGNC:17686]	protein_coding	1016.65	0.88009	0.138096	6.37304	1.85315e-10	3.23196e-09
ENSG00000144655	CSRNP1	cysteine and serine rich nuclear protein 1 [Source:HGNC Symbol;Acc:HGNC:14300]	protein_coding	680.193	1.67433	0.262893	6.36886	1.90437e-10	3.31695e-09
ENSG00000188316	ENO4	enolase 4 [Source:HGNC Symbol;Acc:HGNC:31670]	protein_coding	43.1662	-2.47748	0.389065	-6.36778	1.91787e-10	3.33828e-09
ENSG00000155115	GTF3C6	general transcription factor IIIC subunit 6 [Source:HGNC Symbol;Acc:HGNC:20872]	protein_coding	696.646	-0.941736	0.147987	-6.36362	1.97052e-10	3.42767e-09
ENSG00000253729	PRKDC	protein kinase, DNA-activated, catalytic subunit [Source:HGNC Symbol;Acc:HGNC:9413]	protein_coding	6246.9	-0.871747	0.13701	-6.36267	1.98281e-10	3.44454e-09
ENSG00000143507	DUSP10	dual specificity phosphatase 10 [Source:HGNC Symbol;Acc:HGNC:3065]	protein_coding	266.411	1.274	0.200278	6.3612	2.00188e-10	3.47542e-09
ENSG00000101825	MXRA5	matrix remodeling associated 5 [Source:HGNC Symbol;Acc:HGNC:7539]	protein_coding	1310.37	1.33886	0.210511	6.36004	2.01699e-10	3.49936e-09
ENSG00000156650	KAT6B	lysine acetyltransferase 6B [Source:HGNC Symbol;Acc:HGNC:17582]	protein_coding	1565.48	-1.04707	0.164636	-6.35992	2.01854e-10	3.49976e-09
ENSG00000103647	CORO2B	coronin 2B [Source:HGNC Symbol;Acc:HGNC:2256]	protein_coding	3825.64	-1.1015	0.173285	-6.35656	2.0632e-10	3.57488e-09
ENSG00000109919	MTCH2	mitochondrial carrier 2 [Source:HGNC Symbol;Acc:HGNC:17587]	protein_coding	2380.64	-0.843802	0.132778	-6.35499	2.08442e-10	3.60929e-09
ENSG00000111783	RFX4	regulatory factor X4 [Source:HGNC Symbol;Acc:HGNC:9985]	protein_coding	706.286	-4.24008	0.667285	-6.35423	2.0947e-10	3.62258e-09
ENSG00000182134	TDRKH	tudor and KH domain containing [Source:HGNC Symbol;Acc:HGNC:11713]	protein_coding	1651.47	1.02332	0.161045	6.35422	2.09482e-10	3.62258e-09
ENSG00000171540	OTP	orthopedia homeobox [Source:HGNC Symbol;Acc:HGNC:8518]	protein_coding	132.48	-2.19415	0.345409	-6.35233	2.12078e-10	3.66272e-09
ENSG00000150636	CCDC102B	coiled-coil domain containing 102B [Source:HGNC Symbol;Acc:HGNC:26295]	protein_coding	128.087	-1.55908	0.245605	-6.34794	2.18213e-10	3.76622e-09
ENSG00000105135	ILVBL	ilvB acetolactate synthase like [Source:HGNC Symbol;Acc:HGNC:6041]	protein_coding	2409.97	1.1866	0.186947	6.34727	2.19164e-10	3.78019e-09
ENSG00000235173	HGH1	HGH1 homolog [Source:HGNC Symbol;Acc:HGNC:24161]	protein_coding	588.461	-0.98785	0.155679	-6.34543	2.21801e-10	3.82207e-09
ENSG00000100714	MTHFD1	methylenetetrahydrofolate dehydrogenase, cyclohydrolase and formyltetrahydrofolate synthetase 1 [Source:HGNC Symbol;Acc:HGNC:7432]	protein_coding	1075.76	-0.945704	0.149038	-6.34538	2.2188e-10	3.82207e-09
ENSG00000115993	TRAK2	trafficking kinesin protein 2 [Source:HGNC Symbol;Acc:HGNC:13206]	protein_coding	1064.18	-0.960469	0.15141	-6.3435	2.24599e-10	3.86391e-09
ENSG00000164056	SPRY1	sprouty RTK signaling antagonist 1 [Source:HGNC Symbol;Acc:HGNC:11269]	protein_coding	921.053	-1.09368	0.172546	-6.3385	2.32018e-10	3.98897e-09
ENSG00000135919	SERPINE2	serpin family E member 2 [Source:HGNC Symbol;Acc:HGNC:8951]	protein_coding	2067.21	-1.01091	0.159591	-6.33436	2.38329e-10	4.09482e-09
ENSG00000182087	TMEM259	transmembrane protein 259 [Source:HGNC Symbol;Acc:HGNC:17039]	protein_coding	5414.43	1.00858	0.159235	6.33393	2.38987e-10	4.10348e-09
ENSG00000175899	A2M	alpha-2-macroglobulin [Source:HGNC Symbol;Acc:HGNC:7]	protein_coding	4318.02	-3.96136	0.625449	-6.33362	2.39468e-10	4.10909e-09
ENSG00000132688	NES	nestin [Source:HGNC Symbol;Acc:HGNC:7756]	protein_coding	15938.3	-0.935404	0.147717	-6.33239	2.41386e-10	4.13814e-09
ENSG00000171219	CDC42BPG	CDC42 binding protein kinase gamma [Source:HGNC Symbol;Acc:HGNC:29829]	protein_coding	90.3866	1.91129	0.301863	6.33164	2.42564e-10	4.15418e-09
ENSG00000136279	DBNL	drebrin like [Source:HGNC Symbol;Acc:HGNC:2696]	protein_coding	2724.02	-0.945383	0.149373	-6.32902	2.46716e-10	4.22257e-09
ENSG00000119715	ESRRB	estrogen related receptor beta [Source:HGNC Symbol;Acc:HGNC:3473]	protein_coding	96.9047	-1.71698	0.271298	-6.32875	2.4715e-10	4.22518e-09
ENSG00000162073	PAQR4	progestin and adipoQ receptor family member 4 [Source:HGNC Symbol;Acc:HGNC:26386]	protein_coding	847.848	-0.956479	0.151133	-6.32873	2.47186e-10	4.22518e-09
ENSG00000178401	DNAJC22	DnaJ heat shock protein family (Hsp40) member C22 [Source:HGNC Symbol;Acc:HGNC:25802]	protein_coding	60.4968	-2.29234	0.362481	-6.32401	2.54854e-10	4.35346e-09
ENSG00000124299	PEPD	peptidase D [Source:HGNC Symbol;Acc:HGNC:8840]	protein_coding	1069.25	-1.15616	0.182921	-6.32054	2.6065e-10	4.44391e-09
ENSG00000181027	FKRP	fukutin related protein [Source:HGNC Symbol;Acc:HGNC:17997]	protein_coding	877.064	-0.963466	0.152452	-6.31978	2.6193e-10	4.46288e-09
ENSG00000151640	DPYSL4	dihydropyrimidinase like 4 [Source:HGNC Symbol;Acc:HGNC:3016]	protein_coding	4665.31	-0.977355	0.154695	-6.31793	2.65088e-10	4.51379e-09
ENSG00000110400	NECTIN1	nectin cell adhesion molecule 1 [Source:HGNC Symbol;Acc:HGNC:9706]	protein_coding	9569.2	0.860959	0.136295	6.31686	2.66924e-10	4.54214e-09
ENSG00000183840	GPR39	G protein-coupled receptor 39 [Source:HGNC Symbol;Acc:HGNC:4496]	protein_coding	37.2757	-3.36583	0.532892	-6.31617	2.68133e-10	4.5598e-09
ENSG00000167962	ZNF598	zinc finger protein 598, E3 ubiquitin ligase [Source:HGNC Symbol;Acc:HGNC:28079]	protein_coding	2123.24	1.26705	0.20061	6.31597	2.68472e-10	4.56265e-09
ENSG00000169972	PUSL1	pseudouridine synthase like 1 [Source:HGNC Symbol;Acc:HGNC:26914]	protein_coding	644.062	1.59379	0.252388	6.31485	2.70416e-10	4.59275e-09
ENSG00000109920	FNBP4	formin binding protein 4 [Source:HGNC Symbol;Acc:HGNC:19752]	protein_coding	2854.65	0.845198	0.133871	6.31352	2.72759e-10	4.6296e-09
ENSG00000083642	PDS5B	PDS5 cohesin associated factor B [Source:HGNC Symbol;Acc:HGNC:20418]	protein_coding	2280.81	-0.925833	0.146682	-6.31183	2.75759e-10	4.67754e-09
ENSG00000134548	SPX	spexin hormone [Source:HGNC Symbol;Acc:HGNC:28139]	protein_coding	206.866	5.22987	0.82877	6.3104	2.78312e-10	4.71783e-09
ENSG00000158715	SLC45A3	solute carrier family 45 member 3 [Source:HGNC Symbol;Acc:HGNC:8642]	protein_coding	241.644	1.36345	0.21613	6.30847	2.81805e-10	4.774e-09
ENSG00000001461	NIPAL3	NIPA like domain containing 3 [Source:HGNC Symbol;Acc:HGNC:25233]	protein_coding	1947.63	0.927225	0.147036	6.30613	2.86101e-10	4.8437e-09
ENSG00000186174	BCL9L	BCL9 like [Source:HGNC Symbol;Acc:HGNC:23688]	protein_coding	4207.76	0.835754	0.132559	6.30479	2.88585e-10	4.88265e-09
ENSG00000163961	RNF168	ring finger protein 168 [Source:HGNC Symbol;Acc:HGNC:26661]	protein_coding	1377.66	1.01054	0.160376	6.3011	2.95542e-10	4.99717e-09
ENSG00000186635	ARAP1	ArfGAP with RhoGAP domain, ankyrin repeat and PH domain 1 [Source:HGNC Symbol;Acc:HGNC:16925]	protein_coding	1592.6	1.03738	0.164747	6.29682	3.03818e-10	5.13386e-09
ENSG00000213199	ASIC3	acid sensing ion channel subunit 3 [Source:HGNC Symbol;Acc:HGNC:101]	protein_coding	436.261	1.23703	0.196518	6.29474	3.07914e-10	5.19976e-09
ENSG00000158458	NRG2	neuregulin 2 [Source:HGNC Symbol;Acc:HGNC:7998]	protein_coding	158.374	-1.46505	0.232774	-6.29387	3.09642e-10	5.22563e-09
ENSG00000134574	DDB2	damage specific DNA binding protein 2 [Source:HGNC Symbol;Acc:HGNC:2718]	protein_coding	970.257	1.01104	0.160656	6.2932	3.10996e-10	5.24515e-09
ENSG00000111602	TIMELESS	timeless circadian regulator [Source:HGNC Symbol;Acc:HGNC:11813]	protein_coding	1176.77	-0.914366	0.145303	-6.29282	3.11754e-10	5.25461e-09
ENSG00000150893	FREM2	FRAS1 related extracellular matrix 2 [Source:HGNC Symbol;Acc:HGNC:25396]	protein_coding	515.042	1.31037	0.208238	6.29267	3.12043e-10	5.25614e-09
ENSG00000188211	NCR3LG1	natural killer cell cytotoxicity receptor 3 ligand 1 [Source:HGNC Symbol;Acc:HGNC:42400]	protein_coding	733.694	1.08124	0.171868	6.2911	3.15215e-10	5.30622e-09
ENSG00000101347	SAMHD1	SAM and HD domain containing deoxynucleoside triphosphate triphosphohydrolase 1 [Source:HGNC Symbol;Acc:HGNC:15925]	protein_coding	515.779	-1.31951	0.20975	-6.29089	3.15649e-10	5.31017e-09
ENSG00000135862	LAMC1	laminin subunit gamma 1 [Source:HGNC Symbol;Acc:HGNC:6492]	protein_coding	5589.6	1.22974	0.195524	6.28944	3.18606e-10	5.35653e-09
ENSG00000164292	RHOBTB3	Rho related BTB domain containing 3 [Source:HGNC Symbol;Acc:HGNC:18757]	protein_coding	3869.37	-0.99084	0.157586	-6.28761	3.22386e-10	5.41665e-09
ENSG00000196549	MME	membrane metalloendopeptidase [Source:HGNC Symbol;Acc:HGNC:7154]	protein_coding	77.0486	2.47731	0.394034	6.28705	3.2356e-10	5.43294e-09
ENSG00000070031	SCT	secretin [Source:HGNC Symbol;Acc:HGNC:10607]	protein_coding	32.8027	2.98049	0.47429	6.28411	3.29735e-10	5.53315e-09
ENSG00000122707	RECK	reversion inducing cysteine rich protein with kazal motifs [Source:HGNC Symbol;Acc:HGNC:11345]	protein_coding	520.067	1.08643	0.172888	6.28399	3.29993e-10	5.53399e-09
ENSG00000130518	IQCN	IQ motif containing N [Source:HGNC Symbol;Acc:HGNC:29350]	protein_coding	172.06	-1.96118	0.312098	-6.28386	3.30273e-10	5.5352e-09
ENSG00000165731	RET	ret proto-oncogene [Source:HGNC Symbol;Acc:HGNC:9967]	protein_coding	555.481	1.15411	0.18372	6.28192	3.34425e-10	5.60125e-09
ENSG00000125817	CENPB	centromere protein B [Source:HGNC Symbol;Acc:HGNC:1852]	protein_coding	2303.81	-1.09142	0.173748	-6.28165	3.35009e-10	5.6075e-09
ENSG00000177707	NECTIN3	nectin cell adhesion molecule 3 [Source:HGNC Symbol;Acc:HGNC:17664]	protein_coding	730.109	-1.30443	0.207717	-6.27986	3.38871e-10	5.66859e-09
ENSG00000165782	PIP4P1	phosphatidylinositol-4,5-bisphosphate 4-phosphatase 1 [Source:HGNC Symbol;Acc:HGNC:19299]	protein_coding	2237.52	1.14412	0.182275	6.27689	3.45422e-10	5.77091e-09
ENSG00000213160	KLHL23	kelch like family member 23 [Source:HGNC Symbol;Acc:HGNC:27506]	protein_coding	1759.87	-1.26416	0.201404	-6.27674	3.45738e-10	5.77257e-09
ENSG00000152409	JMY	junction mediating and regulatory protein, p53 cofactor [Source:HGNC Symbol;Acc:HGNC:28916]	protein_coding	1478.74	1.04676	0.166795	6.27575	3.47944e-10	5.80575e-09
ENSG00000168874	ATOH8	atonal bHLH transcription factor 8 [Source:HGNC Symbol;Acc:HGNC:24126]	protein_coding	267.369	-3.71978	0.592787	-6.27507	3.49471e-10	5.82759e-09
ENSG00000185245	GP1BA	glycoprotein Ib platelet subunit alpha [Source:HGNC Symbol;Acc:HGNC:4439]	protein_coding	111.235	1.68033	0.267921	6.27172	3.57092e-10	5.95094e-09
ENSG00000169330	MINAR1	membrane integral NOTCH2 associated receptor 1 [Source:HGNC Symbol;Acc:HGNC:29172]	protein_coding	272.68	-1.30522	0.208242	-6.26782	3.66141e-10	6.09792e-09
ENSG00000143032	BARHL2	BarH like homeobox 2 [Source:HGNC Symbol;Acc:HGNC:954]	protein_coding	38.5969	-7.71791	1.23222	-6.26339	3.76686e-10	6.26962e-09
ENSG00000162733	DDR2	discoidin domain receptor tyrosine kinase 2 [Source:HGNC Symbol;Acc:HGNC:2731]	protein_coding	591.658	-1.29363	0.206559	-6.26278	3.78171e-10	6.2904e-09
ENSG00000254685	FPGT	fucose-1-phosphate guanylyltransferase [Source:HGNC Symbol;Acc:HGNC:3825]	protein_coding	161.646	-1.33074	0.212567	-6.26033	3.84154e-10	6.38594e-09
ENSG00000147044	CASK	calcium/calmodulin dependent serine protein kinase [Source:HGNC Symbol;Acc:HGNC:1497]	protein_coding	7454.14	-0.797738	0.127442	-6.25964	3.85873e-10	6.4105e-09
ENSG00000112539	C6orf118	chromosome 6 open reading frame 118 [Source:HGNC Symbol;Acc:HGNC:21233]	protein_coding	80.5782	-2.03813	0.325891	-6.25403	3.99997e-10	6.641e-09
ENSG00000119684	MLH3	mutL homolog 3 [Source:HGNC Symbol;Acc:HGNC:7128]	protein_coding	508.026	-1.14192	0.182614	-6.25319	4.02152e-10	6.67262e-09
ENSG00000181938	GINS3	GINS complex subunit 3 [Source:HGNC Symbol;Acc:HGNC:25851]	protein_coding	126.564	-1.42449	0.227817	-6.2528	4.03164e-10	6.68523e-09
ENSG00000164142	FHIP1A	FHF complex subunit HOOK interacting protein 1A [Source:HGNC Symbol;Acc:HGNC:34237]	protein_coding	79.4954	2.0296	0.324599	6.25262	4.03622e-10	6.68867e-09
ENSG00000117479	SLC19A2	solute carrier family 19 member 2 [Source:HGNC Symbol;Acc:HGNC:10938]	protein_coding	774.115	1.1518	0.184222	6.25221	4.04681e-10	6.70205e-09
ENSG00000083123	BCKDHB	branched chain keto acid dehydrogenase E1 subunit beta [Source:HGNC Symbol;Acc:HGNC:987]	protein_coding	622.269	-0.984446	0.157493	-6.25074	4.0852e-10	6.76141e-09
ENSG00000186792	HYAL3	hyaluronidase 3 [Source:HGNC Symbol;Acc:HGNC:5322]	protein_coding	114.642	-1.54131	0.246643	-6.24916	4.12671e-10	6.82164e-09
ENSG00000115290	GRB14	growth factor receptor bound protein 14 [Source:HGNC Symbol;Acc:HGNC:4565]	protein_coding	125.386	-1.54106	0.246768	-6.245	4.23795e-10	7.00116e-09
ENSG00000154721	JAM2	junctional adhesion molecule 2 [Source:HGNC Symbol;Acc:HGNC:14686]	protein_coding	1410.15	-1.3026	0.208634	-6.24344	4.28047e-10	7.06703e-09
ENSG00000114405	C3orf14	chromosome 3 open reading frame 14 [Source:HGNC Symbol;Acc:HGNC:25024]	protein_coding	776.005	-0.935168	0.149788	-6.24327	4.28517e-10	7.07039e-09
ENSG00000066557	LRRC40	leucine rich repeat containing 40 [Source:HGNC Symbol;Acc:HGNC:26004]	protein_coding	1221.22	-1.04488	0.167497	-6.23819	4.4267e-10	7.2994e-09
ENSG00000073008	PVR	PVR cell adhesion molecule [Source:HGNC Symbol;Acc:HGNC:9705]	protein_coding	2005.98	1.02772	0.164812	6.23571	4.49744e-10	7.41145e-09
ENSG00000256229	ZNF486	zinc finger protein 486 [Source:HGNC Symbol;Acc:HGNC:20807]	protein_coding	182.931	-1.51122	0.242392	-6.23463	4.52851e-10	7.45802e-09
ENSG00000105855	ITGB8	integrin subunit beta 8 [Source:HGNC Symbol;Acc:HGNC:6163]	protein_coding	4090.01	-3.23566	0.519008	-6.23432	4.53739e-10	7.46804e-09
ENSG00000082146	STRADB	STE20 related adaptor beta [Source:HGNC Symbol;Acc:HGNC:13205]	protein_coding	1117.22	-0.867415	0.139143	-6.23397	4.54769e-10	7.47906e-09
ENSG00000188153	COL4A5	collagen type IV alpha 5 chain [Source:HGNC Symbol;Acc:HGNC:2207]	protein_coding	5128.97	0.935697	0.150098	6.2339	4.54971e-10	7.47906e-09
ENSG00000108883	EFTUD2	elongation factor Tu GTP binding domain containing 2 [Source:HGNC Symbol;Acc:HGNC:30858]	protein_coding	3154.2	-0.913895	0.146658	-6.23148	4.62041e-10	7.59059e-09
ENSG00000164823	OSGIN2	oxidative stress induced growth inhibitor family member 2 [Source:HGNC Symbol;Acc:HGNC:1355]	protein_coding	756.625	1.20736	0.193847	6.22846	4.71054e-10	7.73389e-09
ENSG00000148516	ZEB1	zinc finger E-box binding homeobox 1 [Source:HGNC Symbol;Acc:HGNC:11642]	protein_coding	3431.84	-0.855688	0.137406	-6.22742	4.74168e-10	7.78021e-09
ENSG00000116717	GADD45A	growth arrest and DNA damage inducible alpha [Source:HGNC Symbol;Acc:HGNC:4095]	protein_coding	822.202	1.45878	0.234477	6.2214	4.92736e-10	8.0799e-09
ENSG00000112183	RBM24	RNA binding motif protein 24 [Source:HGNC Symbol;Acc:HGNC:21539]	protein_coding	416.497	1.09757	0.176426	6.22112	4.93634e-10	8.08964e-09
ENSG00000163617	CCDC191	coiled-coil domain containing 191 [Source:HGNC Symbol;Acc:HGNC:29272]	protein_coding	419.474	-1.26949	0.20411	-6.21965	4.98263e-10	8.16007e-09
ENSG00000160716	CHRNB2	cholinergic receptor nicotinic beta 2 subunit [Source:HGNC Symbol;Acc:HGNC:1962]	protein_coding	1299.3	-1.12201	0.1804	-6.21956	4.98545e-10	8.16007e-09
ENSG00000164600	NEUROD6	neuronal differentiation 6 [Source:HGNC Symbol;Acc:HGNC:13804]	protein_coding	61.9693	-9.37172	1.50713	-6.21825	5.02721e-10	8.22336e-09
ENSG00000149485	FADS1	fatty acid desaturase 1 [Source:HGNC Symbol;Acc:HGNC:3574]	protein_coding	11885.6	0.968583	0.155816	6.21621	5.09311e-10	8.32604e-09
ENSG00000130021	PUDP	pseudouridine 5'-phosphatase [Source:HGNC Symbol;Acc:HGNC:16818]	protein_coding	1035.21	-0.978806	0.157537	-6.21318	5.19239e-10	8.48313e-09
ENSG00000254656	RTL1	retrotransposon Gag like 1 [Source:HGNC Symbol;Acc:HGNC:14665]	protein_coding	1135.14	1.28531	0.206893	6.21243	5.21709e-10	8.5174e-09
ENSG00000215301	DDX3X	DEAD-box helicase 3 X-linked [Source:HGNC Symbol;Acc:HGNC:2745]	protein_coding	12131.4	-0.764184	0.12301	-6.21235	5.21976e-10	8.5174e-09
ENSG00000155363	MOV10	Mov10 RISC complex RNA helicase [Source:HGNC Symbol;Acc:HGNC:7200]	protein_coding	640.183	0.899504	0.144845	6.21013	5.2942e-10	8.62827e-09
ENSG00000148399	DPH7	diphthamide biosynthesis 7 [Source:HGNC Symbol;Acc:HGNC:25199]	protein_coding	1596.54	1.07899	0.173803	6.2081	5.36279e-10	8.73472e-09
ENSG00000197565	COL4A6	collagen type IV alpha 6 chain [Source:HGNC Symbol;Acc:HGNC:2208]	protein_coding	2122.02	1.18885	0.191526	6.20728	5.3911e-10	8.77546e-09
ENSG00000116117	PARD3B	par-3 family cell polarity regulator beta [Source:HGNC Symbol;Acc:HGNC:14446]	protein_coding	906.293	-1.08196	0.174327	-6.2065	5.41777e-10	8.81349e-09
ENSG00000141696	P3H4	prolyl 3-hydroxylase family member 4 (inactive) [Source:HGNC Symbol;Acc:HGNC:16946]	protein_coding	2606.44	0.899264	0.144973	6.20296	5.54092e-10	9.00831e-09
ENSG00000103160	HSDL1	hydroxysteroid dehydrogenase like 1 [Source:HGNC Symbol;Acc:HGNC:16475]	protein_coding	4973.09	-0.761546	0.122806	-6.20121	5.60299e-10	9.10366e-09
ENSG00000265681	RPL17	ribosomal protein L17 [Source:HGNC Symbol;Acc:HGNC:10307]	protein_coding	232.577	1.19473	0.192715	6.1995	5.66439e-10	9.19781e-09
ENSG00000128591	FLNC	filamin C [Source:HGNC Symbol;Acc:HGNC:3756]	protein_coding	8333.16	0.963114	0.155374	6.19868	5.69381e-10	9.23995e-09
ENSG00000129538	RNASE1	ribonuclease A family member 1, pancreatic [Source:HGNC Symbol;Acc:HGNC:10044]	protein_coding	103.401	2.12709	0.343209	6.19764	5.73177e-10	9.29587e-09
ENSG00000152778	IFIT5	interferon induced protein with tetratricopeptide repeats 5 [Source:HGNC Symbol;Acc:HGNC:13328]	protein_coding	844.317	-1.01423	0.163652	-6.19748	5.73744e-10	9.29941e-09
ENSG00000133124	IRS4	insulin receptor substrate 4 [Source:HGNC Symbol;Acc:HGNC:6128]	protein_coding	500.777	1.16572	0.188123	6.1966	5.76965e-10	9.34024e-09
ENSG00000172840	PDP2	pyruvate dehyrogenase phosphatase catalytic subunit 2 [Source:HGNC Symbol;Acc:HGNC:30263]	protein_coding	1325.97	1.08839	0.175792	6.19139	5.96367e-10	9.64846e-09
ENSG00000134901	POGLUT2	protein O-glucosyltransferase 2 [Source:HGNC Symbol;Acc:HGNC:19350]	protein_coding	614.339	0.964547	0.155801	6.19087	5.98333e-10	9.67438e-09
ENSG00000154217	PITPNC1	phosphatidylinositol transfer protein cytoplasmic 1 [Source:HGNC Symbol;Acc:HGNC:21045]	protein_coding	1308.21	-0.841568	0.135953	-6.19015	6.01075e-10	9.71282e-09
ENSG00000129315	CCNT1	cyclin T1 [Source:HGNC Symbol;Acc:HGNC:1599]	protein_coding	1872.46	0.900059	0.145412	6.1897	6.02799e-10	9.73476e-09
ENSG00000092853	CLSPN	claspin [Source:HGNC Symbol;Acc:HGNC:19715]	protein_coding	266.397	-1.13107	0.182782	-6.18809	6.08986e-10	9.82872e-09
ENSG00000070010	UFD1	ubiquitin recognition factor in ER associated degradation 1 [Source:HGNC Symbol;Acc:HGNC:12520]	protein_coding	1528.51	0.836083	0.135122	6.1876	6.10886e-10	9.8534e-09
ENSG00000103067	ESRP2	epithelial splicing regulatory protein 2 [Source:HGNC Symbol;Acc:HGNC:26152]	protein_coding	29.2551	3.15865	0.510603	6.18611	6.16662e-10	9.94054e-09
ENSG00000272031	ANKRD34A	ankyrin repeat domain 34A [Source:HGNC Symbol;Acc:HGNC:27639]	protein_coding	426.66	-1.10662	0.178939	-6.18435	6.23577e-10	1.00459e-08
ENSG00000196498	NCOR2	nuclear receptor corepressor 2 [Source:HGNC Symbol;Acc:HGNC:7673]	protein_coding	8001.76	0.867385	0.140263	6.184	6.24963e-10	1.00622e-08
ENSG00000214960	CRPPA	CDP-L-ribitol pyrophosphorylase A [Source:HGNC Symbol;Acc:HGNC:37276]	protein_coding	48.4807	-2.27445	0.367833	-6.18339	6.27395e-10	1.00952e-08
ENSG00000148386	LCN9	lipocalin 9 [Source:HGNC Symbol;Acc:HGNC:17442]	protein_coding	154.472	1.37855	0.222958	6.18303	6.28835e-10	1.01123e-08
ENSG00000182534	MXRA7	matrix remodeling associated 7 [Source:HGNC Symbol;Acc:HGNC:7541]	protein_coding	6278.65	0.833362	0.134801	6.18217	6.32279e-10	1.01615e-08
ENSG00000167889	MGAT5B	alpha-1,6-mannosylglycoprotein 6-beta-N-acetylglucosaminyltransferase B [Source:HGNC Symbol;Acc:HGNC:24140]	protein_coding	1560.61	-0.859324	0.139015	-6.1815	6.34934e-10	1.0198e-08
ENSG00000113749	HRH2	histamine receptor H2 [Source:HGNC Symbol;Acc:HGNC:5183]	protein_coding	52.1179	-2.11992	0.343002	-6.1805	6.3897e-10	1.02513e-08
ENSG00000148154	UGCG	UDP-glucose ceramide glucosyltransferase [Source:HGNC Symbol;Acc:HGNC:12524]	protein_coding	2492.09	1.01122	0.163615	6.18049	6.39018e-10	1.02513e-08
ENSG00000133316	WDR74	WD repeat domain 74 [Source:HGNC Symbol;Acc:HGNC:25529]	protein_coding	621.353	1.13625	0.183947	6.17703	6.53191e-10	1.04597e-08
ENSG00000172007	RAB33B	RAB33B, member RAS oncogene family [Source:HGNC Symbol;Acc:HGNC:16075]	protein_coding	761.636	1.08009	0.174869	6.17657	6.55078e-10	1.04836e-08
ENSG00000113273	ARSB	arylsulfatase B [Source:HGNC Symbol;Acc:HGNC:714]	protein_coding	671.64	-0.92578	0.14994	-6.17432	6.64493e-10	1.06279e-08
ENSG00000158859	ADAMTS4	ADAM metallopeptidase with thrombospondin type 1 motif 4 [Source:HGNC Symbol;Acc:HGNC:220]	protein_coding	365.171	-1.70346	0.275974	-6.17255	6.71959e-10	1.07409e-08
ENSG00000285938		BCL6 antisense 1	protein_coding	62.7038	1.93975	0.314444	6.16883	6.87969e-10	1.09902e-08
ENSG00000177595	PIDD1	p53-induced death domain protein 1 [Source:HGNC Symbol;Acc:HGNC:16491]	protein_coding	775.547	0.963364	0.156194	6.16773	6.92756e-10	1.106e-08
ENSG00000215912	TTC34	tetratricopeptide repeat domain 34 [Source:HGNC Symbol;Acc:HGNC:34297]	protein_coding	86.8799	-1.90296	0.308619	-6.16605	7.00166e-10	1.11716e-08
ENSG00000108474	PIGL	phosphatidylinositol glycan anchor biosynthesis class L [Source:HGNC Symbol;Acc:HGNC:8966]	protein_coding	683.658	1.02612	0.166435	6.16525	7.03702e-10	1.12213e-08
ENSG00000122863	CHST3	carbohydrate sulfotransferase 3 [Source:HGNC Symbol;Acc:HGNC:1971]	protein_coding	4298.93	-0.937583	0.152111	-6.1638	7.10194e-10	1.1318e-08
ENSG00000101327	PDYN	prodynorphin [Source:HGNC Symbol;Acc:HGNC:8820]	protein_coding	206.31	-1.75424	0.284634	-6.16315	7.13139e-10	1.13582e-08
ENSG00000026559	KCNG1	potassium voltage-gated channel modifier subfamily G member 1 [Source:HGNC Symbol;Acc:HGNC:6248]	protein_coding	391.348	-1.55622	0.252658	-6.15939	7.30278e-10	1.16135e-08
ENSG00000168389	MFSD2A	major facilitator superfamily domain containing 2A [Source:HGNC Symbol;Acc:HGNC:25897]	protein_coding	1077.46	1.44263	0.234218	6.15934	7.30482e-10	1.16135e-08
ENSG00000006576	PHTF2	putative homeodomain transcription factor 2 [Source:HGNC Symbol;Acc:HGNC:13411]	protein_coding	1404.61	0.874173	0.141931	6.15912	7.31511e-10	1.16229e-08
ENSG00000169554	ZEB2	zinc finger E-box binding homeobox 2 [Source:HGNC Symbol;Acc:HGNC:14881]	protein_coding	1851.62	-1.1543	0.187493	-6.15647	7.43843e-10	1.18118e-08
ENSG00000166803	PCLAF	PCNA clamp associated factor [Source:HGNC Symbol;Acc:HGNC:28961]	protein_coding	101.771	-1.6158	0.262469	-6.15616	7.45303e-10	1.1828e-08
ENSG00000104133	SPG11	SPG11 vesicle trafficking associated, spatacsin [Source:HGNC Symbol;Acc:HGNC:11226]	protein_coding	1802.5	-0.930116	0.151092	-6.15596	7.46259e-10	1.18361e-08
ENSG00000253368	TRNP1	TMF1 regulated nuclear protein 1 [Source:HGNC Symbol;Acc:HGNC:34348]	protein_coding	622.45	-0.941656	0.153005	-6.1544	7.53624e-10	1.19378e-08
ENSG00000182902	SLC25A18	solute carrier family 25 member 18 [Source:HGNC Symbol;Acc:HGNC:10988]	protein_coding	85.6229	-1.78018	0.289257	-6.15432	7.54016e-10	1.19378e-08
ENSG00000168938	PPIC	peptidylprolyl isomerase C [Source:HGNC Symbol;Acc:HGNC:9256]	protein_coding	153.829	1.58058	0.256856	6.15356	7.57616e-10	1.19876e-08
ENSG00000115738	ID2	inhibitor of DNA binding 2 [Source:HGNC Symbol;Acc:HGNC:5361]	protein_coding	551.248	-1.49221	0.242503	-6.15338	7.58485e-10	1.19942e-08
ENSG00000163516	ANKZF1	ankyrin repeat and zinc finger peptidyl tRNA hydrolase 1 [Source:HGNC Symbol;Acc:HGNC:25527]	protein_coding	2279.54	0.868682	0.141209	6.15176	7.66262e-10	1.211e-08
ENSG00000136144	RCBTB1	RCC1 and BTB domain containing protein 1 [Source:HGNC Symbol;Acc:HGNC:18243]	protein_coding	1026.56	-0.820774	0.133425	-6.1516	7.67052e-10	1.21153e-08
ENSG00000077092	RARB	retinoic acid receptor beta [Source:HGNC Symbol;Acc:HGNC:9865]	protein_coding	312.612	1.60157	0.260358	6.15141	7.67954e-10	1.21224e-08
ENSG00000158615	PPP1R15B	protein phosphatase 1 regulatory subunit 15B [Source:HGNC Symbol;Acc:HGNC:14951]	protein_coding	3901.23	1.02901	0.167426	6.14607	7.94262e-10	1.25302e-08
ENSG00000132561	MATN2	matrilin 2 [Source:HGNC Symbol;Acc:HGNC:6908]	protein_coding	729.857	-1.04596	0.170195	-6.14568	7.9624e-10	1.25539e-08
ENSG00000106571	GLI3	GLI family zinc finger 3 [Source:HGNC Symbol;Acc:HGNC:4319]	protein_coding	1388.05	-1.02818	0.167303	-6.14558	7.96707e-10	1.25539e-08
ENSG00000149557	FEZ1	fasciculation and elongation protein zeta 1 [Source:HGNC Symbol;Acc:HGNC:3659]	protein_coding	7948.74	-0.735046	0.119617	-6.14502	7.99552e-10	1.25913e-08
ENSG00000115159	GPD2	glycerol-3-phosphate dehydrogenase 2 [Source:HGNC Symbol;Acc:HGNC:4456]	protein_coding	562.618	-0.988856	0.160968	-6.1432	8.0874e-10	1.27284e-08
ENSG00000168374	ARF4	ADP ribosylation factor 4 [Source:HGNC Symbol;Acc:HGNC:655]	protein_coding	11247	1.29272	0.210444	6.14284	8.10578e-10	1.27498e-08
ENSG00000150773	PIH1D2	PIH1 domain containing 2 [Source:HGNC Symbol;Acc:HGNC:25210]	protein_coding	59.9712	-1.95066	0.3177	-6.13994	8.25534e-10	1.29641e-08
ENSG00000157613	CREB3L1	cAMP responsive element binding protein 3 like 1 [Source:HGNC Symbol;Acc:HGNC:18856]	protein_coding	1113.11	1.02927	0.167637	6.13991	8.25663e-10	1.29641e-08
ENSG00000182095	TNRC18	trinucleotide repeat containing 18 [Source:HGNC Symbol;Acc:HGNC:11962]	protein_coding	10805.6	0.751508	0.122406	6.13946	8.28022e-10	1.29935e-08
ENSG00000123219	CENPK	centromere protein K [Source:HGNC Symbol;Acc:HGNC:29479]	protein_coding	188.837	-1.26007	0.205288	-6.13805	8.35388e-10	1.31014e-08
ENSG00000156298	TSPAN7	tetraspanin 7 [Source:HGNC Symbol;Acc:HGNC:11854]	protein_coding	4331.05	1.02185	0.166497	6.13732	8.3925e-10	1.31523e-08
ENSG00000171345	KRT19	keratin 19 [Source:HGNC Symbol;Acc:HGNC:6436]	protein_coding	441.424	3.14312	0.512138	6.13725	8.39623e-10	1.31523e-08
ENSG00000159167	STC1	stanniocalcin 1 [Source:HGNC Symbol;Acc:HGNC:11373]	protein_coding	548.071	-1.68245	0.274144	-6.13712	8.4033e-10	1.31556e-08
ENSG00000172179	PRL	prolactin [Source:HGNC Symbol;Acc:HGNC:9445]	protein_coding	25.415	5.69049	0.927344	6.13633	8.44495e-10	1.3213e-08
ENSG00000125864	BFSP1	beaded filament structural protein 1 [Source:HGNC Symbol;Acc:HGNC:1040]	protein_coding	48.4613	2.39203	0.389923	6.1346	8.53717e-10	1.33495e-08
ENSG00000104976	SNAPC2	small nuclear RNA activating complex polypeptide 2 [Source:HGNC Symbol;Acc:HGNC:11135]	protein_coding	858.481	1.30912	0.21343	6.13374	8.58341e-10	1.34139e-08
ENSG00000081148	IMPG2	interphotoreceptor matrix proteoglycan 2 [Source:HGNC Symbol;Acc:HGNC:18362]	protein_coding	26.6031	-4.14301	0.67559	-6.13243	8.65459e-10	1.35149e-08
ENSG00000089472	HEPH	hephaestin [Source:HGNC Symbol;Acc:HGNC:4866]	protein_coding	1574.65	-1.09632	0.178776	-6.13237	8.65821e-10	1.35149e-08
ENSG00000196812	ZSCAN16	zinc finger and SCAN domain containing 16 [Source:HGNC Symbol;Acc:HGNC:20813]	protein_coding	148.503	-1.36229	0.222355	-6.12665	8.9746e-10	1.39924e-08
ENSG00000164125	GASK1B	golgi associated kinase 1B [Source:HGNC Symbol;Acc:HGNC:25312]	protein_coding	828.24	1.35478	0.221137	6.12641	8.98841e-10	1.40057e-08
ENSG00000167081	PBX3	PBX homeobox 3 [Source:HGNC Symbol;Acc:HGNC:8634]	protein_coding	7790.09	-0.897537	0.14653	-6.12526	9.05367e-10	1.40991e-08
ENSG00000140365	COMMD4	COMM domain containing 4 [Source:HGNC Symbol;Acc:HGNC:26027]	protein_coding	503.034	-0.989823	0.161611	-6.12474	9.08339e-10	1.41372e-08
ENSG00000140807	NKD1	NKD inhibitor of WNT signaling pathway 1 [Source:HGNC Symbol;Acc:HGNC:17045]	protein_coding	719.541	-1.39597	0.227963	-6.12368	9.1437e-10	1.42227e-08
ENSG00000007968	E2F2	E2F transcription factor 2 [Source:HGNC Symbol;Acc:HGNC:3114]	protein_coding	142.407	-1.99341	0.325764	-6.11918	9.40585e-10	1.46219e-08
ENSG00000172661	WASHC2C	WASH complex subunit 2C [Source:HGNC Symbol;Acc:HGNC:23414]	protein_coding	1152.57	-0.87958	0.143753	-6.1187	9.43411e-10	1.46573e-08
ENSG00000095397	WHRN	whirlin [Source:HGNC Symbol;Acc:HGNC:16361]	protein_coding	2106.86	0.846577	0.138366	6.11841	9.45148e-10	1.46757e-08
ENSG00000107742	SPOCK2	SPARC (osteonectin), cwcv and kazal like domains proteoglycan 2 [Source:HGNC Symbol;Acc:HGNC:13564]	protein_coding	10893	-0.791362	0.129345	-6.11825	9.46113e-10	1.46821e-08
ENSG00000099940	SNAP29	synaptosome associated protein 29 [Source:HGNC Symbol;Acc:HGNC:11133]	protein_coding	971.073	-0.96133	0.157243	-6.11364	9.73816e-10	1.51032e-08
ENSG00000134463	ECHDC3	enoyl-CoA hydratase domain containing 3 [Source:HGNC Symbol;Acc:HGNC:23489]	protein_coding	56.2048	2.3144	0.378602	6.11301	9.77685e-10	1.51544e-08
ENSG00000069812	HES2	hes family bHLH transcription factor 2 [Source:HGNC Symbol;Acc:HGNC:16005]	protein_coding	90.3216	-2.44228	0.399858	-6.10786	1.00973e-09	1.56238e-08
ENSG00000006194	ZNF263	zinc finger protein 263 [Source:HGNC Symbol;Acc:HGNC:13056]	protein_coding	2054.09	1.10505	0.180929	6.10766	1.011e-09	1.56344e-08
ENSG00000099875	MKNK2	MAPK interacting serine/threonine kinase 2 [Source:HGNC Symbol;Acc:HGNC:7111]	protein_coding	2783.4	1.03156	0.169001	6.10385	1.03542e-09	1.60027e-08
ENSG00000168993	CPLX1	complexin 1 [Source:HGNC Symbol;Acc:HGNC:2309]	protein_coding	345.003	-1.28651	0.210915	-6.09967	1.06289e-09	1.64083e-08
ENSG00000120458	MSANTD2	Myb/SANT DNA binding domain containing 2 [Source:HGNC Symbol;Acc:HGNC:26266]	protein_coding	425.75	-1.08955	0.178654	-6.09864	1.06975e-09	1.65046e-08
ENSG00000166596	CFAP52	cilia and flagella associated protein 52 [Source:HGNC Symbol;Acc:HGNC:16053]	protein_coding	23.589	-4.82801	0.791806	-6.09746	1.07766e-09	1.6617e-08
ENSG00000133313	CNDP2	carnosine dipeptidase 2 [Source:HGNC Symbol;Acc:HGNC:24437]	protein_coding	2665.95	-0.761229	0.124919	-6.09376	1.10287e-09	1.69958e-08
ENSG00000224383	PRR29	proline rich 29 [Source:HGNC Symbol;Acc:HGNC:25673]	protein_coding	49.561	-2.39304	0.392884	-6.09096	1.12233e-09	1.72858e-08
ENSG00000067066	SP100	SP100 nuclear antigen [Source:HGNC Symbol;Acc:HGNC:11206]	protein_coding	61.4518	2.63576	0.432768	6.09048	1.1257e-09	1.73276e-08
ENSG00000183036	PCP4	Purkinje cell protein 4 [Source:HGNC Symbol;Acc:HGNC:8742]	protein_coding	179.169	1.55475	0.255296	6.08997	1.12928e-09	1.73727e-08
ENSG00000137502	RAB30	RAB30, member RAS oncogene family [Source:HGNC Symbol;Acc:HGNC:9770]	protein_coding	2607.5	0.823594	0.135311	6.08668	1.15279e-09	1.77241e-08
ENSG00000126903	SLC10A3	solute carrier family 10 member 3 [Source:HGNC Symbol;Acc:HGNC:22979]	protein_coding	482.555	1.2066	0.19827	6.08561	1.16049e-09	1.78322e-08
ENSG00000223865	HLA-DPB1	major histocompatibility complex, class II, DP beta 1 [Source:HGNC Symbol;Acc:HGNC:4940]	protein_coding	217.975	1.24541	0.204714	6.08369	1.17447e-09	1.80325e-08
ENSG00000116254	CHD5	chromodomain helicase DNA binding protein 5 [Source:HGNC Symbol;Acc:HGNC:16816]	protein_coding	1838.99	-1.09717	0.180348	-6.08363	1.17488e-09	1.80325e-08
ENSG00000115275	MOGS	mannosyl-oligosaccharide glucosidase [Source:HGNC Symbol;Acc:HGNC:24862]	protein_coding	2321.69	1.06023	0.174437	6.07804	1.2166e-09	1.86619e-08
ENSG00000104368	PLAT	plasminogen activator, tissue type [Source:HGNC Symbol;Acc:HGNC:9051]	protein_coding	694.874	-1.65527	0.272434	-6.07587	1.23321e-09	1.8895e-08
ENSG00000088854	DNAAF9	dynein axonemal assembly factor 9 [Source:HGNC Symbol;Acc:HGNC:17721]	protein_coding	2184.51	-1.09118	0.179679	-6.07294	1.25591e-09	1.92318e-08
ENSG00000198585	NUDT16	nudix hydrolase 16 [Source:HGNC Symbol;Acc:HGNC:26442]	protein_coding	3493.74	0.899279	0.148124	6.07112	1.27024e-09	1.94355e-08
ENSG00000267909	CCDC177	coiled-coil domain containing 177 [Source:HGNC Symbol;Acc:HGNC:23243]	protein_coding	619.323	-1.32772	0.218696	-6.07106	1.27067e-09	1.94355e-08
ENSG00000186496	ZNF396	zinc finger protein 396 [Source:HGNC Symbol;Acc:HGNC:18824]	protein_coding	80.1747	-2.10429	0.346628	-6.07075	1.27317e-09	1.94625e-08
ENSG00000123545	NDUFAF4	NADH:ubiquinone oxidoreductase complex assembly factor 4 [Source:HGNC Symbol;Acc:HGNC:21034]	protein_coding	467.952	-1.18288	0.194909	-6.06888	1.28802e-09	1.96782e-08
ENSG00000238227	TMEM250	transmembrane protein 250 [Source:HGNC Symbol;Acc:HGNC:31009]	protein_coding	886.535	-0.8365	0.137875	-6.06709	1.30245e-09	1.98873e-08
ENSG00000213983	AP1G2	adaptor related protein complex 1 subunit gamma 2 [Source:HGNC Symbol;Acc:HGNC:556]	protein_coding	368.688	1.05365	0.173679	6.06665	1.30607e-09	1.9931e-08
ENSG00000100312	ACR	acrosin [Source:HGNC Symbol;Acc:HGNC:126]	protein_coding	35.9707	2.68441	0.442735	6.06323	1.33416e-09	2.03364e-08
ENSG00000198286	CARD11	caspase recruitment domain family member 11 [Source:HGNC Symbol;Acc:HGNC:16393]	protein_coding	36.5016	2.90703	0.479733	6.05968	1.36394e-09	2.07785e-08
ENSG00000174705	SH3PXD2B	SH3 and PX domains 2B [Source:HGNC Symbol;Acc:HGNC:29242]	protein_coding	4540.62	-0.924895	0.152693	-6.0572	1.38511e-09	2.10889e-08
ENSG00000159625	DRC7	dynein regulatory complex subunit 7 [Source:HGNC Symbol;Acc:HGNC:25289]	protein_coding	37.44	-2.58486	0.426961	-6.05408	1.41223e-09	2.14895e-08
ENSG00000160097	FNDC5	fibronectin type III domain containing 5 [Source:HGNC Symbol;Acc:HGNC:20240]	protein_coding	549.576	-1.27983	0.211454	-6.05251	1.42605e-09	2.16874e-08
ENSG00000188690	UROS	uroporphyrinogen III synthase [Source:HGNC Symbol;Acc:HGNC:12592]	protein_coding	1243.67	-0.883593	0.145997	-6.05212	1.42954e-09	2.17281e-08
ENSG00000170801	HTRA3	HtrA serine peptidase 3 [Source:HGNC Symbol;Acc:HGNC:30406]	protein_coding	70.0537	2.26714	0.374619	6.05187	1.43173e-09	2.17488e-08
ENSG00000054392	HHAT	hedgehog acyltransferase [Source:HGNC Symbol;Acc:HGNC:18270]	protein_coding	203.635	1.2785	0.211312	6.05028	1.44598e-09	2.19528e-08
ENSG00000196236	XPNPEP3	X-prolyl aminopeptidase 3 [Source:HGNC Symbol;Acc:HGNC:28052]	protein_coding	855.552	0.94391	0.156052	6.04869	1.46025e-09	2.21568e-08
ENSG00000176678	FOXL1	forkhead box L1 [Source:HGNC Symbol;Acc:HGNC:3817]	protein_coding	30.6968	3.03554	0.501901	6.04809	1.46573e-09	2.22273e-08
ENSG00000142166	IFNAR1	interferon alpha and beta receptor subunit 1 [Source:HGNC Symbol;Acc:HGNC:5432]	protein_coding	2046.52	-0.980622	0.162168	-6.04696	1.476e-09	2.23704e-08
ENSG00000183688	RFLNB	refilin B [Source:HGNC Symbol;Acc:HGNC:28705]	protein_coding	601.664	1.07849	0.178429	6.04433	1.5003e-09	2.27257e-08
ENSG00000120029	ARMH3	armadillo like helical domain containing 3 [Source:HGNC Symbol;Acc:HGNC:25788]	protein_coding	821.479	-0.895126	0.148109	-6.04368	1.50638e-09	2.28047e-08
ENSG00000043143	JADE2	jade family PHD finger 2 [Source:HGNC Symbol;Acc:HGNC:22984]	protein_coding	635.051	1.05677	0.174946	6.04054	1.53603e-09	2.32405e-08
ENSG00000184384	MAML2	mastermind like transcriptional coactivator 2 [Source:HGNC Symbol;Acc:HGNC:16259]	protein_coding	1101.21	-1.25234	0.207377	-6.03896	1.55107e-09	2.34345e-08
ENSG00000211445	GPX3	glutathione peroxidase 3 [Source:HGNC Symbol;Acc:HGNC:4555]	protein_coding	957.834	1.26975	0.21026	6.03895	1.55117e-09	2.34345e-08
ENSG00000175175	PPM1E	protein phosphatase, Mg2+/Mn2+ dependent 1E [Source:HGNC Symbol;Acc:HGNC:19322]	protein_coding	1294	-1.33463	0.221004	-6.03892	1.5515e-09	2.34345e-08
ENSG00000105784	RUNDC3B	RUN domain containing 3B [Source:HGNC Symbol;Acc:HGNC:30286]	protein_coding	790.756	-1.3455	0.222835	-6.0381	1.55943e-09	2.35276e-08
ENSG00000093072	ADA2	adenosine deaminase 2 [Source:HGNC Symbol;Acc:HGNC:1839]	protein_coding	1021.07	1.03969	0.172432	6.02954	1.6443e-09	2.478e-08
ENSG00000160949	TONSL	tonsoku like, DNA repair protein [Source:HGNC Symbol;Acc:HGNC:7801]	protein_coding	425.979	-1.06288	0.176298	-6.02887	1.65106e-09	2.48677e-08
ENSG00000276234	TADA2A	transcriptional adaptor 2A [Source:HGNC Symbol;Acc:HGNC:11531]	protein_coding	608.055	-1.0859	0.180184	-6.02661	1.67431e-09	2.52037e-08
ENSG00000123095	BHLHE41	basic helix-loop-helix family member e41 [Source:HGNC Symbol;Acc:HGNC:16617]	protein_coding	88.4657	-1.97218	0.327413	-6.02352	1.70669e-09	2.56766e-08
ENSG00000197608	ZNF841	zinc finger protein 841 [Source:HGNC Symbol;Acc:HGNC:27611]	protein_coding	283.04	1.32815	0.220583	6.02106	1.73277e-09	2.60387e-08
ENSG00000145284	SCD5	stearoyl-CoA desaturase 5 [Source:HGNC Symbol;Acc:HGNC:21088]	protein_coding	4581.3	-0.76434	0.126946	-6.02098	1.73369e-09	2.60387e-08
ENSG00000115902	SLC1A4	solute carrier family 1 member 4 [Source:HGNC Symbol;Acc:HGNC:10942]	protein_coding	4216.78	-0.868274	0.144246	-6.01938	1.75088e-09	2.6282e-08
ENSG00000111725	PRKAB1	protein kinase AMP-activated non-catalytic subunit beta 1 [Source:HGNC Symbol;Acc:HGNC:9378]	protein_coding	1921.65	0.883541	0.146847	6.01675	1.77954e-09	2.66864e-08
ENSG00000166557	TMED3	transmembrane p24 trafficking protein 3 [Source:HGNC Symbol;Acc:HGNC:28889]	protein_coding	4200.03	1.42101	0.236176	6.01672	1.77983e-09	2.66864e-08
ENSG00000131471	AOC3	amine oxidase copper containing 3 [Source:HGNC Symbol;Acc:HGNC:550]	protein_coding	99.1269	1.50984	0.251004	6.0152	1.79669e-09	2.69241e-08
ENSG00000135698	MPHOSPH6	M-phase phosphoprotein 6 [Source:HGNC Symbol;Acc:HGNC:7214]	protein_coding	365.817	-1.02697	0.170777	-6.01352	1.81535e-09	2.71883e-08
ENSG00000197587	DMBX1	diencephalon/mesencephalon homeobox 1 [Source:HGNC Symbol;Acc:HGNC:19026]	protein_coding	377.576	5.05141	0.840029	6.01338	1.81691e-09	2.71964e-08
ENSG00000138600	SPPL2A	signal peptide peptidase like 2A [Source:HGNC Symbol;Acc:HGNC:30227]	protein_coding	824.444	-0.964932	0.160547	-6.01027	1.85212e-09	2.7708e-08
ENSG00000100625	SIX4	SIX homeobox 4 [Source:HGNC Symbol;Acc:HGNC:10890]	protein_coding	161.888	1.34844	0.224467	6.00732	1.8862e-09	2.8186e-08
ENSG00000137968	SLC44A5	solute carrier family 44 member 5 [Source:HGNC Symbol;Acc:HGNC:28524]	protein_coding	1364.04	1.16283	0.193602	6.00632	1.89786e-09	2.83443e-08
ENSG00000151725	CENPU	centromere protein U [Source:HGNC Symbol;Acc:HGNC:21348]	protein_coding	348.589	-1.09859	0.182971	-6.00414	1.92344e-09	2.87103e-08
ENSG00000185043	CIB1	calcium and integrin binding 1 [Source:HGNC Symbol;Acc:HGNC:16920]	protein_coding	846.802	1.45429	0.242398	5.99958	1.97833e-09	2.9513e-08
ENSG00000172379	ARNT2	aryl hydrocarbon receptor nuclear translocator 2 [Source:HGNC Symbol;Acc:HGNC:16876]	protein_coding	5766.19	-0.831909	0.138692	-5.99826	1.99442e-09	2.97364e-08
ENSG00000117724	CENPF	centromere protein F [Source:HGNC Symbol;Acc:HGNC:1857]	protein_coding	2201.32	-1.04335	0.174056	-5.99436	2.04288e-09	3.04249e-08
ENSG00000166862	CACNG2	calcium voltage-gated channel auxiliary subunit gamma 2 [Source:HGNC Symbol;Acc:HGNC:1406]	protein_coding	280.14	-1.41071	0.23561	-5.98749	2.13107e-09	3.17205e-08
ENSG00000134769	DTNA	dystrobrevin alpha [Source:HGNC Symbol;Acc:HGNC:3057]	protein_coding	2909.85	0.798289	0.133359	5.986	2.15068e-09	3.19818e-08
ENSG00000197050	ZNF420	zinc finger protein 420 [Source:HGNC Symbol;Acc:HGNC:20649]	protein_coding	374.336	-1.17514	0.196316	-5.98597	2.15102e-09	3.19818e-08
ENSG00000239779	WBP1	WW domain binding protein 1 [Source:HGNC Symbol;Acc:HGNC:12737]	protein_coding	671.097	0.955514	0.159657	5.98478	2.16682e-09	3.21986e-08
ENSG00000121005	CRISPLD1	cysteine rich secretory protein LCCL domain containing 1 [Source:HGNC Symbol;Acc:HGNC:18206]	protein_coding	1862.91	-1.09191	0.182521	-5.98238	2.19907e-09	3.26231e-08
ENSG00000102287	GABRE	gamma-aminobutyric acid type A receptor subunit epsilon [Source:HGNC Symbol;Acc:HGNC:4085]	protein_coding	288.328	1.33736	0.223582	5.9815	2.21086e-09	3.27799e-08
ENSG00000204219	TCEA3	transcription elongation factor A3 [Source:HGNC Symbol;Acc:HGNC:11615]	protein_coding	84.5389	1.86786	0.312288	5.98122	2.21467e-09	3.28181e-08
ENSG00000164970	FAM219A	family with sequence similarity 219 member A [Source:HGNC Symbol;Acc:HGNC:19920]	protein_coding	9575.29	0.765925	0.128098	5.97922	2.24209e-09	3.31874e-08
ENSG00000196268	ZNF493	zinc finger protein 493 [Source:HGNC Symbol;Acc:HGNC:23708]	protein_coding	549.925	-1.20261	0.20118	-5.97778	2.262e-09	3.34635e-08
ENSG00000183691	NOG	noggin [Source:HGNC Symbol;Acc:HGNC:7866]	protein_coding	197.245	1.60476	0.268522	5.97628	2.28288e-09	3.37536e-08
ENSG00000154127	UBASH3B	ubiquitin associated and SH3 domain containing B [Source:HGNC Symbol;Acc:HGNC:29884]	protein_coding	970.254	-0.882207	0.14764	-5.97539	2.29542e-09	3.39202e-08
ENSG00000153234	NR4A2	nuclear receptor subfamily 4 group A member 2 [Source:HGNC Symbol;Acc:HGNC:7981]	protein_coding	78.242	-1.74352	0.291802	-5.975	2.30085e-09	3.39816e-08
ENSG00000144834	TAGLN3	transgelin 3 [Source:HGNC Symbol;Acc:HGNC:29868]	protein_coding	3056.17	-1.24751	0.208795	-5.9748	2.30371e-09	3.40049e-08
ENSG00000145348	TBCK	TBC1 domain containing kinase [Source:HGNC Symbol;Acc:HGNC:28261]	protein_coding	870.146	-1.13949	0.190745	-5.97389	2.31661e-09	3.41765e-08
ENSG00000105376	ICAM5	intercellular adhesion molecule 5 [Source:HGNC Symbol;Acc:HGNC:5348]	protein_coding	1108.56	2.7919	0.467775	5.96846	2.3951e-09	3.52952e-08
ENSG00000152092	ASTN1	astrotactin 1 [Source:HGNC Symbol;Acc:HGNC:773]	protein_coding	2531.72	-0.862848	0.144585	-5.96775	2.40541e-09	3.5408e-08
ENSG00000166448	TMEM130	transmembrane protein 130 [Source:HGNC Symbol;Acc:HGNC:25429]	protein_coding	4831.33	1.03639	0.173776	5.96394	2.4623e-09	3.6213e-08
ENSG00000162441	LZIC	leucine zipper and CTNNBIP1 domain containing [Source:HGNC Symbol;Acc:HGNC:17497]	protein_coding	1526.37	-0.756984	0.126929	-5.96385	2.46369e-09	3.6213e-08
ENSG00000169710	FASN	fatty acid synthase [Source:HGNC Symbol;Acc:HGNC:3594]	protein_coding	34004	0.82954	0.139096	5.96381	2.46418e-09	3.6213e-08
ENSG00000108604	SMARCD2	SWI/SNF related, matrix associated, actin dependent regulator of chromatin, subfamily d, member 2 [Source:HGNC Symbol;Acc:HGNC:11107]	protein_coding	506.309	0.918947	0.154283	5.95625	2.58092e-09	3.78658e-08
ENSG00000167186	COQ7	coenzyme Q7, hydroxylase [Source:HGNC Symbol;Acc:HGNC:2244]	protein_coding	638.639	-0.920597	0.15459	-5.95508	2.59939e-09	3.81158e-08
ENSG00000010219	DYRK4	dual specificity tyrosine phosphorylation regulated kinase 4 [Source:HGNC Symbol;Acc:HGNC:3095]	protein_coding	678.916	1.25288	0.210432	5.95385	2.61911e-09	3.83837e-08
ENSG00000106341	PPP1R17	protein phosphatase 1 regulatory subunit 17 [Source:HGNC Symbol;Acc:HGNC:16973]	protein_coding	137.206	-1.47135	0.247166	-5.95289	2.6345e-09	3.85881e-08
ENSG00000138821	SLC39A8	solute carrier family 39 member 8 [Source:HGNC Symbol;Acc:HGNC:20862]	protein_coding	76.1969	1.7211	0.289328	5.94863	2.70401e-09	3.95845e-08
ENSG00000179546	HTR1D	5-hydroxytryptamine receptor 1D [Source:HGNC Symbol;Acc:HGNC:5289]	protein_coding	60.7569	2.0939	0.352039	5.94792	2.71573e-09	3.97342e-08
ENSG00000128408	RIBC2	RIB43A domain with coiled-coils 2 [Source:HGNC Symbol;Acc:HGNC:13241]	protein_coding	43.1998	-2.44789	0.411614	-5.94704	2.73038e-09	3.99265e-08
ENSG00000112759	SLC29A1	solute carrier family 29 member 1 (Augustine blood group) [Source:HGNC Symbol;Acc:HGNC:11003]	protein_coding	1434.03	1.12629	0.189416	5.94615	2.74531e-09	4.01228e-08
ENSG00000138759	FRAS1	Fraser extracellular matrix complex subunit 1 [Source:HGNC Symbol;Acc:HGNC:19185]	protein_coding	926.611	0.834188	0.1403	5.94572	2.75237e-09	4.02039e-08
ENSG00000132646	PCNA	proliferating cell nuclear antigen [Source:HGNC Symbol;Acc:HGNC:8729]	protein_coding	1340.29	-0.888498	0.14954	-5.94155	2.82345e-09	4.12196e-08
ENSG00000219438	TAFA5	TAFA chemokine like family member 5 [Source:HGNC Symbol;Acc:HGNC:21592]	protein_coding	1935.66	-0.933678	0.157181	-5.94013	2.84788e-09	4.15535e-08
ENSG00000131016	AKAP12	A-kinase anchoring protein 12 [Source:HGNC Symbol;Acc:HGNC:370]	protein_coding	11341.9	0.894081	0.150568	5.93805	2.88432e-09	4.20224e-08
ENSG00000111144	LTA4H	leukotriene A4 hydrolase [Source:HGNC Symbol;Acc:HGNC:6710]	protein_coding	2233.45	0.923369	0.155501	5.93803	2.88476e-09	4.20224e-08
ENSG00000088538	DOCK3	dedicator of cytokinesis 3 [Source:HGNC Symbol;Acc:HGNC:2989]	protein_coding	2137.1	-0.984416	0.165884	-5.93438	2.94962e-09	4.29438e-08
ENSG00000198538	ZNF28	zinc finger protein 28 [Source:HGNC Symbol;Acc:HGNC:13073]	protein_coding	320.251	-1.04969	0.17692	-5.93313	2.97216e-09	4.32483e-08
ENSG00000172086	KRCC1	lysine rich coiled-coil 1 [Source:HGNC Symbol;Acc:HGNC:28039]	protein_coding	288.507	-1.44858	0.244176	-5.9325	2.98352e-09	4.33899e-08
ENSG00000106780	MEGF9	multiple EGF like domains 9 [Source:HGNC Symbol;Acc:HGNC:3234]	protein_coding	1988.06	-0.988442	0.166619	-5.93235	2.9863e-09	4.34066e-08
ENSG00000152642	GPD1L	glycerol-3-phosphate dehydrogenase 1 like [Source:HGNC Symbol;Acc:HGNC:28956]	protein_coding	635.245	-0.984794	0.166021	-5.93173	2.99752e-09	4.35458e-08
ENSG00000184156	KCNQ3	potassium voltage-gated channel subfamily Q member 3 [Source:HGNC Symbol;Acc:HGNC:6297]	protein_coding	1793.1	-0.877182	0.147945	-5.92912	3.04566e-09	4.42211e-08
ENSG00000137776	SLTM	SAFB like transcription modulator [Source:HGNC Symbol;Acc:HGNC:20709]	protein_coding	2010.64	-0.791232	0.13351	-5.92638	3.09686e-09	4.49399e-08
ENSG00000165370	GPR101	G protein-coupled receptor 101 [Source:HGNC Symbol;Acc:HGNC:14963]	protein_coding	35.801	-2.89476	0.488476	-5.9261	3.10211e-09	4.49916e-08
ENSG00000011132	APBA3	amyloid beta precursor protein binding family A member 3 [Source:HGNC Symbol;Acc:HGNC:580]	protein_coding	459.656	1.09463	0.184762	5.92455	3.13146e-09	4.53925e-08
ENSG00000148824	MTG1	mitochondrial ribosome associated GTPase 1 [Source:HGNC Symbol;Acc:HGNC:32159]	protein_coding	113.712	-1.5609	0.263488	-5.924	3.14207e-09	4.55215e-08
ENSG00000006534	ALDH3B1	aldehyde dehydrogenase 3 family member B1 [Source:HGNC Symbol;Acc:HGNC:410]	protein_coding	150.929	-1.46285	0.246998	-5.92252	3.17049e-09	4.59012e-08
ENSG00000196850	PPTC7	protein phosphatase targeting COQ7 [Source:HGNC Symbol;Acc:HGNC:30695]	protein_coding	776.03	0.882292	0.148974	5.92245	3.17172e-09	4.59012e-08
ENSG00000167720	SRR	serine racemase [Source:HGNC Symbol;Acc:HGNC:14398]	protein_coding	455.466	-1.02182	0.1726	-5.92013	3.21685e-09	4.65289e-08
ENSG00000165322	ARHGAP12	Rho GTPase activating protein 12 [Source:HGNC Symbol;Acc:HGNC:16348]	protein_coding	1641.57	-0.952799	0.160966	-5.91927	3.2338e-09	4.67487e-08
ENSG00000068971	PPP2R5B	protein phosphatase 2 regulatory subunit B'beta [Source:HGNC Symbol;Acc:HGNC:9310]	protein_coding	5012.96	0.845213	0.142812	5.91838	3.25136e-09	4.6977e-08
ENSG00000040531	CTNS	cystinosin, lysosomal cystine transporter [Source:HGNC Symbol;Acc:HGNC:2518]	protein_coding	409.075	-0.99605	0.168343	-5.91677	3.28318e-09	4.74111e-08
ENSG00000112238	PRDM13	PR/SET domain 13 [Source:HGNC Symbol;Acc:HGNC:13998]	protein_coding	17.6909	-7.56155	1.27805	-5.91647	3.28932e-09	4.7474e-08
ENSG00000002587	HS3ST1	heparan sulfate-glucosamine 3-sulfotransferase 1 [Source:HGNC Symbol;Acc:HGNC:5194]	protein_coding	60.6115	-2.00022	0.33823	-5.91377	3.34362e-09	4.82315e-08
ENSG00000135414	GDF11	growth differentiation factor 11 [Source:HGNC Symbol;Acc:HGNC:4216]	protein_coding	2475.26	-0.793196	0.134136	-5.91339	3.35141e-09	4.83177e-08
ENSG00000196924	FLNA	filamin A [Source:HGNC Symbol;Acc:HGNC:3754]	protein_coding	41122	0.962672	0.16281	5.91287	3.36205e-09	4.84448e-08
ENSG00000154640	BTG3	BTG anti-proliferation factor 3 [Source:HGNC Symbol;Acc:HGNC:1132]	protein_coding	1240.04	0.969037	0.163995	5.90894	3.44325e-09	4.95475e-08
ENSG00000024862	CCDC28A	coiled-coil domain containing 28A [Source:HGNC Symbol;Acc:HGNC:21098]	protein_coding	221.684	1.27398	0.215603	5.90889	3.44416e-09	4.95475e-08
ENSG00000082641	NFE2L1	nuclear factor, erythroid 2 like 1 [Source:HGNC Symbol;Acc:HGNC:7781]	protein_coding	18034.4	1.00584	0.170306	5.90609	3.50328e-09	5.03708e-08
ENSG00000123572	NRK	Nik related kinase [Source:HGNC Symbol;Acc:HGNC:25391]	protein_coding	48.0238	2.19223	0.371235	5.90522	3.52177e-09	5.06093e-08
ENSG00000100065	CARD10	caspase recruitment domain family member 10 [Source:HGNC Symbol;Acc:HGNC:16422]	protein_coding	292.289	1.40857	0.238561	5.90444	3.53848e-09	5.0822e-08
ENSG00000168427	KLHL30	kelch like family member 30 [Source:HGNC Symbol;Acc:HGNC:24770]	protein_coding	33.2797	2.74306	0.464777	5.90188	3.59378e-09	5.15884e-08
ENSG00000047634	SCML1	Scm polycomb group protein like 1 [Source:HGNC Symbol;Acc:HGNC:10580]	protein_coding	528.63	1.10969	0.188139	5.89827	3.67333e-09	5.26451e-08
ENSG00000130669	PAK4	p21 (RAC1) activated kinase 4 [Source:HGNC Symbol;Acc:HGNC:16059]	protein_coding	1772.69	1.02619	0.174028	5.89667	3.70917e-09	5.31302e-08
ENSG00000134504	KCTD1	potassium channel tetramerization domain containing 1 [Source:HGNC Symbol;Acc:HGNC:18249]	protein_coding	1169.78	-0.897835	0.152315	-5.8946	3.75595e-09	5.37713e-08
ENSG00000079459	FDFT1	farnesyl-diphosphate farnesyltransferase 1 [Source:HGNC Symbol;Acc:HGNC:3629]	protein_coding	14065.6	1.16041	0.196882	5.89396	3.7706e-09	5.3952e-08
ENSG00000196218	RYR1	ryanodine receptor 1 [Source:HGNC Symbol;Acc:HGNC:10483]	protein_coding	527.496	1.00976	0.171378	5.89199	3.8158e-09	5.45694e-08
ENSG00000203880	PCMTD2	protein-L-isoaspartate (D-aspartate) O-methyltransferase domain containing 2 [Source:HGNC Symbol;Acc:HGNC:15882]	protein_coding	2020.01	-1.22457	0.207844	-5.89179	3.82029e-09	5.45926e-08
ENSG00000117360	PRPF3	pre-mRNA processing factor 3 [Source:HGNC Symbol;Acc:HGNC:17348]	protein_coding	1547.29	0.952936	0.161741	5.89174	3.8216e-09	5.45926e-08
ENSG00000053108	FSTL4	follistatin like 4 [Source:HGNC Symbol;Acc:HGNC:21389]	protein_coding	276.97	-1.23188	0.209089	-5.89165	3.82357e-09	5.45926e-08
ENSG00000105856	HBP1	HMG-box transcription factor 1 [Source:HGNC Symbol;Acc:HGNC:23200]	protein_coding	1111.21	1.06291	0.180512	5.88832	3.90132e-09	5.56727e-08
ENSG00000184402	SS18L1	SS18L1 subunit of BAF chromatin remodeling complex [Source:HGNC Symbol;Acc:HGNC:15592]	protein_coding	2490.25	-0.771271	0.130996	-5.88776	3.91466e-09	5.58332e-08
ENSG00000134755	DSC2	desmocollin 2 [Source:HGNC Symbol;Acc:HGNC:3036]	protein_coding	485.671	1.17945	0.200341	5.88722	3.92745e-09	5.59856e-08
ENSG00000184897	H1-10	H1.10 linker histone [Source:HGNC Symbol;Acc:HGNC:4722]	protein_coding	9512.02	0.842014	0.143076	5.88506	3.97906e-09	5.66606e-08
ENSG00000160201	U2AF1	U2 small nuclear RNA auxiliary factor 1 [Source:HGNC Symbol;Acc:HGNC:12453]	protein_coding	121.407	1.5163	0.257751	5.88279	4.03405e-09	5.73823e-08
ENSG00000123358	NR4A1	nuclear receptor subfamily 4 group A member 1 [Source:HGNC Symbol;Acc:HGNC:7980]	protein_coding	913.287	1.28079	0.217731	5.88246	4.04216e-09	5.74669e-08
ENSG00000116560	SFPQ	splicing factor proline and glutamine rich [Source:HGNC Symbol;Acc:HGNC:10774]	protein_coding	8419.2	-0.890254	0.151353	-5.88198	4.05385e-09	5.76023e-08
ENSG00000173638	SLC19A1	solute carrier family 19 member 1 [Source:HGNC Symbol;Acc:HGNC:10937]	protein_coding	432.943	-0.947491	0.161121	-5.88061	4.08763e-09	5.80513e-08
ENSG00000108465	CDK5RAP3	CDK5 regulatory subunit associated protein 3 [Source:HGNC Symbol;Acc:HGNC:18673]	protein_coding	434.931	1.07363	0.182616	5.87915	4.12389e-09	5.85351e-08
ENSG00000172878	METAP1D	methionyl aminopeptidase type 1D, mitochondrial [Source:HGNC Symbol;Acc:HGNC:32583]	protein_coding	170.56	-1.54086	0.262146	-5.87788	4.15549e-09	5.89521e-08
ENSG00000116035	VAX2	ventral anterior homeobox 2 [Source:HGNC Symbol;Acc:HGNC:12661]	protein_coding	45.3747	-2.13828	0.363815	-5.87737	4.16826e-09	5.91018e-08
ENSG00000205922	ONECUT3	one cut homeobox 3 [Source:HGNC Symbol;Acc:HGNC:13399]	protein_coding	897.318	-1.17492	0.199943	-5.87627	4.19606e-09	5.94327e-08
ENSG00000140481	CCDC33	coiled-coil domain containing 33 [Source:HGNC Symbol;Acc:HGNC:26552]	protein_coding	99.4261	1.59821	0.272108	5.87342	4.26898e-09	6.04334e-08
ENSG00000170962	PDGFD	platelet derived growth factor D [Source:HGNC Symbol;Acc:HGNC:30620]	protein_coding	151.389	-1.68117	0.286243	-5.87324	4.27367e-09	6.04676e-08
ENSG00000100897	DCAF11	DDB1 and CUL4 associated factor 11 [Source:HGNC Symbol;Acc:HGNC:20258]	protein_coding	3016.91	0.842058	0.143375	5.87311	4.27686e-09	6.04806e-08
ENSG00000103723	AP3B2	adaptor related protein complex 3 subunit beta 2 [Source:HGNC Symbol;Acc:HGNC:567]	protein_coding	1559.2	-0.77998	0.132842	-5.87147	4.31952e-09	6.10189e-08
ENSG00000198945	L3MBTL3	L3MBTL histone methyl-lysine binding protein 3 [Source:HGNC Symbol;Acc:HGNC:23035]	protein_coding	559.301	-1.0919	0.18598	-5.87103	4.33096e-09	6.11481e-08
ENSG00000110917	MLEC	malectin [Source:HGNC Symbol;Acc:HGNC:28973]	protein_coding	6939.18	0.985234	0.167817	5.87087	4.33527e-09	6.11764e-08
ENSG00000127666	TICAM1	toll like receptor adaptor molecule 1 [Source:HGNC Symbol;Acc:HGNC:18348]	protein_coding	173.802	1.27062	0.216445	5.8704	4.34736e-09	6.13146e-08
ENSG00000171055	FEZ2	fasciculation and elongation protein zeta 2 [Source:HGNC Symbol;Acc:HGNC:3660]	protein_coding	1554.96	-0.779673	0.132827	-5.86983	4.36232e-09	6.14931e-08
ENSG00000119283	TRIM67	tripartite motif containing 67 [Source:HGNC Symbol;Acc:HGNC:31859]	protein_coding	1672.1	-1.05083	0.179094	-5.86748	4.42469e-09	6.23392e-08
ENSG00000068028	RASSF1	Ras association domain family member 1 [Source:HGNC Symbol;Acc:HGNC:9882]	protein_coding	1332.54	0.964149	0.164412	5.86423	4.51225e-09	6.35391e-08
ENSG00000165084	C8orf34	chromosome 8 open reading frame 34 [Source:HGNC Symbol;Acc:HGNC:30905]	protein_coding	29.0875	-2.92676	0.499283	-5.86192	4.57534e-09	6.43935e-08
ENSG00000128536	CDHR3	cadherin related family member 3 [Source:HGNC Symbol;Acc:HGNC:26308]	protein_coding	104.002	-1.60327	0.273587	-5.86019	4.62337e-09	6.50007e-08
ENSG00000184672	RALYL	RALY RNA binding protein like [Source:HGNC Symbol;Acc:HGNC:27036]	protein_coding	778.867	-0.870665	0.148587	-5.85964	4.6387e-09	6.51818e-08
ENSG00000117598	PLPPR5	phospholipid phosphatase related 5 [Source:HGNC Symbol;Acc:HGNC:31703]	protein_coding	653.221	-1.10935	0.189368	-5.85814	4.68073e-09	6.57377e-08
ENSG00000092929	UNC13D	unc-13 homolog D [Source:HGNC Symbol;Acc:HGNC:23147]	protein_coding	48.639	2.15309	0.367548	5.85799	4.68501e-09	6.57631e-08
ENSG00000185352	HS6ST3	heparan sulfate 6-O-sulfotransferase 3 [Source:HGNC Symbol;Acc:HGNC:19134]	protein_coding	503.979	-1.2051	0.205834	-5.85473	4.77795e-09	6.6997e-08
ENSG00000136868	SLC31A1	solute carrier family 31 member 1 [Source:HGNC Symbol;Acc:HGNC:11016]	protein_coding	1819.9	0.993785	0.169751	5.85437	4.78826e-09	6.71062e-08
ENSG00000121104	FAM117A	family with sequence similarity 117 member A [Source:HGNC Symbol;Acc:HGNC:24179]	protein_coding	342.205	1.10697	0.189125	5.85309	4.82536e-09	6.75905e-08
ENSG00000117632	STMN1	stathmin 1 [Source:HGNC Symbol;Acc:HGNC:6510]	protein_coding	23051	-0.782667	0.133745	-5.85194	4.85879e-09	6.80231e-08
ENSG00000170681	CAVIN4	caveolae associated protein 4 [Source:HGNC Symbol;Acc:HGNC:33742]	protein_coding	150.017	-1.25104	0.213793	-5.85163	4.86769e-09	6.81119e-08
ENSG00000144867	SRPRB	SRP receptor subunit beta [Source:HGNC Symbol;Acc:HGNC:24085]	protein_coding	1729.39	1.30273	0.222634	5.85143	4.87378e-09	6.81612e-08
ENSG00000132475	H3-3B	H3.3 histone B [Source:HGNC Symbol;Acc:HGNC:4765]	protein_coding	17280.7	0.978405	0.167253	5.84985	4.92013e-09	6.87392e-08
ENSG00000125965	GDF5	growth differentiation factor 5 [Source:HGNC Symbol;Acc:HGNC:4220]	protein_coding	45.3589	2.15531	0.368453	5.84962	4.92686e-09	6.87952e-08
ENSG00000095303	PTGS1	prostaglandin-endoperoxide synthase 1 [Source:HGNC Symbol;Acc:HGNC:9604]	protein_coding	51.9474	1.96612	0.336148	5.84896	4.94653e-09	6.90057e-08
ENSG00000185303	SFTPA2	surfactant protein A2 [Source:HGNC Symbol;Acc:HGNC:10799]	protein_coding	32.3067	3.11887	0.533256	5.84874	4.95325e-09	6.90548e-08
ENSG00000142611	PRDM16	PR/SET domain 16 [Source:HGNC Symbol;Acc:HGNC:14000]	protein_coding	1462.18	1.05035	0.179599	5.8483	4.96614e-09	6.91983e-08
ENSG00000073111	MCM2	minichromosome maintenance complex component 2 [Source:HGNC Symbol;Acc:HGNC:6944]	protein_coding	1206.96	-0.839144	0.143514	-5.84712	5.00163e-09	6.96564e-08
ENSG00000180185	FAHD1	fumarylacetoacetate hydrolase domain containing 1 [Source:HGNC Symbol;Acc:HGNC:14169]	protein_coding	629.12	-0.957051	0.1637	-5.84638	5.02373e-09	6.98911e-08
ENSG00000174007	CEP19	centrosomal protein 19 [Source:HGNC Symbol;Acc:HGNC:28209]	protein_coding	491.901	-0.924943	0.15826	-5.84446	5.08206e-09	7.06287e-08
ENSG00000167658	EEF2	eukaryotic translation elongation factor 2 [Source:HGNC Symbol;Acc:HGNC:3214]	protein_coding	114904	0.941924	0.161258	5.84108	5.18626e-09	7.20393e-08
ENSG00000171385	KCND3	potassium voltage-gated channel subfamily D member 3 [Source:HGNC Symbol;Acc:HGNC:6239]	protein_coding	1736.16	-1.1298	0.193447	-5.84034	5.20929e-09	7.23213e-08
ENSG00000119333	DYNC2I2	dynein 2 intermediate chain 2 [Source:HGNC Symbol;Acc:HGNC:28296]	protein_coding	1174.08	-0.84368	0.144482	-5.83936	5.24018e-09	7.27123e-08
ENSG00000132016	BRME1	break repair meiotic recombinase recruitment factor 1 [Source:HGNC Symbol;Acc:HGNC:28153]	protein_coding	254.474	-1.39724	0.239283	-5.83926	5.24322e-09	7.27165e-08
ENSG00000163508	EOMES	eomesodermin [Source:HGNC Symbol;Acc:HGNC:3372]	protein_coding	132.257	-6.53302	1.11939	-5.83626	5.3386e-09	7.40008e-08
ENSG00000072506	HSD17B10	hydroxysteroid 17-beta dehydrogenase 10 [Source:HGNC Symbol;Acc:HGNC:4800]	protein_coding	585.726	-0.955003	0.163639	-5.83604	5.34548e-09	7.40576e-08
ENSG00000173889	PHC3	polyhomeotic homolog 3 [Source:HGNC Symbol;Acc:HGNC:15682]	protein_coding	1818.83	0.808784	0.138605	5.83516	5.37377e-09	7.44108e-08
ENSG00000166963	MAP1A	microtubule associated protein 1A [Source:HGNC Symbol;Acc:HGNC:6835]	protein_coding	9592.69	-0.738081	0.126548	-5.83242	5.4629e-09	7.56057e-08
ENSG00000110328	GALNT18	polypeptide N-acetylgalactosaminyltransferase 18 [Source:HGNC Symbol;Acc:HGNC:30488]	protein_coding	205.745	-1.3067	0.224123	-5.83026	5.53409e-09	7.65112e-08
ENSG00000198909	MAP3K3	mitogen-activated protein kinase kinase kinase 3 [Source:HGNC Symbol;Acc:HGNC:6855]	protein_coding	1079.35	0.825993	0.141718	5.82843	5.59507e-09	7.72741e-08
ENSG00000146938	NLGN4X	neuroligin 4 X-linked [Source:HGNC Symbol;Acc:HGNC:14287]	protein_coding	3412.99	-0.801284	0.13753	-5.82627	5.66792e-09	7.82396e-08
ENSG00000164323	CFAP97	cilia and flagella associated protein 97 [Source:HGNC Symbol;Acc:HGNC:29276]	protein_coding	1375.68	-0.778137	0.133572	-5.82561	5.69036e-09	7.85086e-08
ENSG00000197111	PCBP2	poly(rC) binding protein 2 [Source:HGNC Symbol;Acc:HGNC:8648]	protein_coding	9458.91	0.80442	0.13811	5.82448	5.729e-09	7.90009e-08
ENSG00000089169	RPH3A	rabphilin 3A [Source:HGNC Symbol;Acc:HGNC:17056]	protein_coding	164.611	-1.4105	0.242198	-5.82377	5.75352e-09	7.92979e-08
ENSG00000167740	CYB5D2	cytochrome b5 domain containing 2 [Source:HGNC Symbol;Acc:HGNC:28471]	protein_coding	908.681	-0.849072	0.145809	-5.82317	5.77409e-09	7.95402e-08
ENSG00000153832	FBXO36	F-box protein 36 [Source:HGNC Symbol;Acc:HGNC:27020]	protein_coding	292.874	-1.01502	0.17434	-5.82206	5.81282e-09	8.00323e-08
ENSG00000175874	CREG2	cellular repressor of E1A stimulated genes 2 [Source:HGNC Symbol;Acc:HGNC:14272]	protein_coding	582.968	-0.974468	0.167381	-5.82187	5.81912e-09	8.00776e-08
ENSG00000128340	RAC2	Rac family small GTPase 2 [Source:HGNC Symbol;Acc:HGNC:9802]	protein_coding	24.7333	3.21208	0.551782	5.82128	5.83979e-09	8.03206e-08
ENSG00000107738	VSIR	V-set immunoregulatory receptor [Source:HGNC Symbol;Acc:HGNC:30085]	protein_coding	49.6539	2.60237	0.447221	5.81898	5.9207e-09	8.13913e-08
ENSG00000184432	COPB2	COPI coat complex subunit beta 2 [Source:HGNC Symbol;Acc:HGNC:2232]	protein_coding	7374.97	0.815506	0.14018	5.81756	5.97121e-09	8.20433e-08
ENSG00000110583	NAA40	N-alpha-acetyltransferase 40, NatD catalytic subunit [Source:HGNC Symbol;Acc:HGNC:25845]	protein_coding	1684.85	-1.00666	0.173059	-5.8169	5.99497e-09	8.23272e-08
ENSG00000170293	CMTM8	CKLF like MARVEL transmembrane domain containing 8 [Source:HGNC Symbol;Acc:HGNC:19179]	protein_coding	46.1676	2.18306	0.375374	5.81569	6.03842e-09	8.28812e-08
ENSG00000137288	UQCC2	ubiquinol-cytochrome c reductase complex assembly factor 2 [Source:HGNC Symbol;Acc:HGNC:21237]	protein_coding	924.206	-0.911458	0.156738	-5.81517	6.05714e-09	8.30924e-08
ENSG00000166780	BMERB1	bMERB domain containing 1 [Source:HGNC Symbol;Acc:HGNC:19213]	protein_coding	3258.64	-0.82252	0.141446	-5.81509	6.06005e-09	8.30924e-08
ENSG00000132640	BTBD3	BTB domain containing 3 [Source:HGNC Symbol;Acc:HGNC:15854]	protein_coding	2954.46	-0.923703	0.158896	-5.81325	6.12717e-09	8.39694e-08
ENSG00000011422	PLAUR	plasminogen activator, urokinase receptor [Source:HGNC Symbol;Acc:HGNC:9053]	protein_coding	183.742	1.47907	0.254478	5.81216	6.16715e-09	8.44737e-08
ENSG00000183718	TRIM52	tripartite motif containing 52 [Source:HGNC Symbol;Acc:HGNC:19024]	protein_coding	910.274	0.874324	0.150454	5.81125	6.20067e-09	8.48893e-08
ENSG00000057294	PKP2	plakophilin 2 [Source:HGNC Symbol;Acc:HGNC:9024]	protein_coding	274.703	1.19369	0.20545	5.81013	6.24234e-09	8.54129e-08
ENSG00000144747	TMF1	TATA element modulatory factor 1 [Source:HGNC Symbol;Acc:HGNC:11870]	protein_coding	1810.97	0.872228	0.150124	5.81005	6.24534e-09	8.54129e-08
ENSG00000122733	PHF24	PHD finger protein 24 [Source:HGNC Symbol;Acc:HGNC:29180]	protein_coding	1083.98	-1.03281	0.177791	-5.80913	6.27993e-09	8.58419e-08
ENSG00000162769	FLVCR1	FLVCR heme transporter 1 [Source:HGNC Symbol;Acc:HGNC:24682]	protein_coding	1213.95	0.792965	0.136526	5.80815	6.31682e-09	8.63018e-08
ENSG00000189221	MAOA	monoamine oxidase A [Source:HGNC Symbol;Acc:HGNC:6833]	protein_coding	1750.94	0.994465	0.171253	5.80701	6.35982e-09	8.68446e-08
ENSG00000100483	VCPKMT	valosin containing protein lysine methyltransferase [Source:HGNC Symbol;Acc:HGNC:20352]	protein_coding	447.817	1.07878	0.185796	5.80626	6.3885e-09	8.71916e-08
ENSG00000170037	CNTROB	centrobin, centriole duplication and spindle assembly protein [Source:HGNC Symbol;Acc:HGNC:29616]	protein_coding	1663.87	0.789875	0.136047	5.80589	6.40232e-09	8.73264e-08
ENSG00000113615	SEC24A	SEC24 homolog A, COPII coat complex component [Source:HGNC Symbol;Acc:HGNC:10703]	protein_coding	1919.76	0.883197	0.152123	5.80583	6.40494e-09	8.73264e-08
ENSG00000188859	FAM78B	family with sequence similarity 78 member B [Source:HGNC Symbol;Acc:HGNC:13495]	protein_coding	132.526	-1.60104	0.27592	-5.80255	6.53156e-09	8.89616e-08
ENSG00000187091	PLCD1	phospholipase C delta 1 [Source:HGNC Symbol;Acc:HGNC:9060]	protein_coding	1040.1	1.0371	0.178905	5.79695	6.75327e-09	9.18873e-08
ENSG00000138621	PPCDC	phosphopantothenoylcysteine decarboxylase [Source:HGNC Symbol;Acc:HGNC:28107]	protein_coding	91.0233	-1.55396	0.268115	-5.79587	6.79666e-09	9.24304e-08
ENSG00000204386	NEU1	neuraminidase 1 [Source:HGNC Symbol;Acc:HGNC:7758]	protein_coding	2325.01	1.54586	0.266931	5.79125	6.98649e-09	9.49635e-08
ENSG00000163931	TKT	transketolase [Source:HGNC Symbol;Acc:HGNC:11834]	protein_coding	13544.4	0.97728	0.168801	5.78952	7.05875e-09	9.58966e-08
ENSG00000182963	GJC1	gap junction protein gamma 1 [Source:HGNC Symbol;Acc:HGNC:4280]	protein_coding	1310.05	-0.854945	0.147678	-5.78927	7.06939e-09	9.59923e-08
ENSG00000047365	ARAP2	ArfGAP with RhoGAP domain, ankyrin repeat and PH domain 2 [Source:HGNC Symbol;Acc:HGNC:16924]	protein_coding	147.488	-1.43859	0.248582	-5.78718	7.1577e-09	9.70677e-08
ENSG00000157150	TIMP4	TIMP metallopeptidase inhibitor 4 [Source:HGNC Symbol;Acc:HGNC:11823]	protein_coding	41.8071	-2.63245	0.45488	-5.78714	7.15954e-09	9.70677e-08
ENSG00000147889	CDKN2A	cyclin dependent kinase inhibitor 2A [Source:HGNC Symbol;Acc:HGNC:1787]	protein_coding	105.091	2.22726	0.384955	5.78577	7.21811e-09	9.7812e-08
ENSG00000089723	OTUB2	OTU deubiquitinase, ubiquitin aldehyde binding 2 [Source:HGNC Symbol;Acc:HGNC:20351]	protein_coding	301.777	-1.1473	0.198393	-5.78295	7.34002e-09	9.94134e-08
ENSG00000197016	ZNF470	zinc finger protein 470 [Source:HGNC Symbol;Acc:HGNC:22220]	protein_coding	514.919	-1.24738	0.215704	-5.78282	7.346e-09	9.94438e-08
ENSG00000100399	CHADL	chondroadherin like [Source:HGNC Symbol;Acc:HGNC:25165]	protein_coding	27.5201	-2.85672	0.494488	-5.77713	7.59877e-09	1.02709e-07
ENSG00000153187	HNRNPU	heterogeneous nuclear ribonucleoprotein U [Source:HGNC Symbol;Acc:HGNC:5048]	protein_coding	14043.7	-0.822156	0.142334	-5.77626	7.63805e-09	1.03187e-07
ENSG00000151474	FRMD4A	FERM domain containing 4A [Source:HGNC Symbol;Acc:HGNC:25491]	protein_coding	2820.62	-1.09626	0.189848	-5.77442	7.7218e-09	1.04266e-07
ENSG00000117592	PRDX6	peroxiredoxin 6 [Source:HGNC Symbol;Acc:HGNC:16753]	protein_coding	4533.96	1.0936	0.189416	5.77353	7.76263e-09	1.04716e-07
ENSG00000170498	KISS1	KiSS-1 metastasis suppressor [Source:HGNC Symbol;Acc:HGNC:6341]	protein_coding	30.3371	2.70719	0.468898	5.77352	7.76302e-09	1.04716e-07
ENSG00000169249	ZRSR2	zinc finger CCCH-type, RNA binding motif and serine/arginine rich 2 [Source:HGNC Symbol;Acc:HGNC:23019]	protein_coding	982.74	1.03876	0.179981	5.7715	7.85676e-09	1.05927e-07
ENSG00000197299	BLM	BLM RecQ like helicase [Source:HGNC Symbol;Acc:HGNC:1058]	protein_coding	156.265	-1.27755	0.221371	-5.77105	7.87794e-09	1.06159e-07
ENSG00000066455	GOLGA5	golgin A5 [Source:HGNC Symbol;Acc:HGNC:4428]	protein_coding	1885.62	0.830303	0.143994	5.76622	8.10682e-09	1.09188e-07
ENSG00000153936	HS2ST1	heparan sulfate 2-O-sulfotransferase 1 [Source:HGNC Symbol;Acc:HGNC:5193]	protein_coding	1523.61	-0.757851	0.131468	-5.76453	8.18851e-09	1.10232e-07
ENSG00000177666	PNPLA2	patatin like phospholipase domain containing 2 [Source:HGNC Symbol;Acc:HGNC:30802]	protein_coding	910.892	0.913716	0.158522	5.76395	8.21667e-09	1.10555e-07
ENSG00000182901	RGS7	regulator of G protein signaling 7 [Source:HGNC Symbol;Acc:HGNC:10003]	protein_coding	202.857	-1.26151	0.218883	-5.76341	8.24333e-09	1.10858e-07
ENSG00000139737	SLAIN1	SLAIN motif family member 1 [Source:HGNC Symbol;Acc:HGNC:26387]	protein_coding	1554.57	-1.23354	0.214049	-5.76286	8.26979e-09	1.11143e-07
ENSG00000205707	ETFRF1	electron transfer flavoprotein regulatory factor 1 [Source:HGNC Symbol;Acc:HGNC:27052]	protein_coding	364.261	-0.95405	0.165553	-5.7628	8.27285e-09	1.11143e-07
ENSG00000264230	ANXA8L1	annexin A8 like 1 [Source:HGNC Symbol;Acc:HGNC:23334]	protein_coding	15.5034	7.43286	1.28994	5.7622	8.30267e-09	1.11487e-07
ENSG00000139112	GABARAPL1	GABA type A receptor associated protein like 1 [Source:HGNC Symbol;Acc:HGNC:4068]	protein_coding	5953.09	0.824554	0.143104	5.76193	8.31557e-09	1.11604e-07
ENSG00000133665	DYDC2	DPY30 domain containing 2 [Source:HGNC Symbol;Acc:HGNC:23468]	protein_coding	42.3135	-2.21561	0.38458	-5.76113	8.35511e-09	1.12078e-07
ENSG00000275895	U2AF1L5	U2 small nuclear RNA auxiliary factor 1 like 5 [Source:HGNC Symbol;Acc:HGNC:51830]	protein_coding	125.656	1.452	0.252139	5.75874	8.4746e-09	1.13624e-07
ENSG00000180353	HCLS1	hematopoietic cell-specific Lyn substrate 1 [Source:HGNC Symbol;Acc:HGNC:4844]	protein_coding	20.5164	4.10556	0.713202	5.75652	8.5864e-09	1.15007e-07
ENSG00000162236	STX5	syntaxin 5 [Source:HGNC Symbol;Acc:HGNC:11440]	protein_coding	1761.15	0.943072	0.163843	5.75595	8.61538e-09	1.15337e-07
ENSG00000173559	NABP1	nucleic acid binding protein 1 [Source:HGNC Symbol;Acc:HGNC:26232]	protein_coding	175.111	1.49992	0.260591	5.75585	8.62073e-09	1.1535e-07
ENSG00000101079	NDRG3	NDRG family member 3 [Source:HGNC Symbol;Acc:HGNC:14462]	protein_coding	2165.26	-0.789032	0.137086	-5.75575	8.62598e-09	1.15363e-07
ENSG00000130844	ZNF331	zinc finger protein 331 [Source:HGNC Symbol;Acc:HGNC:15489]	protein_coding	1089.43	0.880818	0.15322	5.74871	8.99293e-09	1.2015e-07
ENSG00000076924	XAB2	XPA binding protein 2 [Source:HGNC Symbol;Acc:HGNC:14089]	protein_coding	2774.54	1.00908	0.175565	5.74762	9.05059e-09	1.20859e-07
ENSG00000151148	UBE3B	ubiquitin protein ligase E3B [Source:HGNC Symbol;Acc:HGNC:13478]	protein_coding	1324.69	-0.921398	0.160315	-5.74741	9.06234e-09	1.20955e-07
ENSG00000100395	L3MBTL2	L3MBTL histone methyl-lysine binding protein 2 [Source:HGNC Symbol;Acc:HGNC:18594]	protein_coding	749.9	-0.838092	0.145853	-5.74616	9.12942e-09	1.2179e-07
ENSG00000196381	ZNF781	zinc finger protein 781 [Source:HGNC Symbol;Acc:HGNC:26745]	protein_coding	74.9093	-1.92167	0.334497	-5.74497	9.19363e-09	1.22585e-07
ENSG00000173531	MST1	macrophage stimulating 1 [Source:HGNC Symbol;Acc:HGNC:7380]	protein_coding	550.393	1.17951	0.205361	5.7436	9.26851e-09	1.23521e-07
ENSG00000125247	TMTC4	transmembrane O-mannosyltransferase targeting cadherins 4 [Source:HGNC Symbol;Acc:HGNC:25904]	protein_coding	1850.21	-0.894012	0.155745	-5.74023	9.45507e-09	1.25945e-07
ENSG00000116337	AMPD2	adenosine monophosphate deaminase 2 [Source:HGNC Symbol;Acc:HGNC:469]	protein_coding	4474.32	0.885196	0.154243	5.73896	9.52621e-09	1.26765e-07
ENSG00000215217	C5orf49	chromosome 5 open reading frame 49 [Source:HGNC Symbol;Acc:HGNC:27028]	protein_coding	115.431	-1.57615	0.274749	-5.73669	9.65444e-09	1.28407e-07
ENSG00000124374	PAIP2B	poly(A) binding protein interacting protein 2B [Source:HGNC Symbol;Acc:HGNC:29200]	protein_coding	1421.49	0.767296	0.133781	5.73547	9.72427e-09	1.29272e-07
ENSG00000143067	ZNF697	zinc finger protein 697 [Source:HGNC Symbol;Acc:HGNC:32034]	protein_coding	4009.47	0.952892	0.166159	5.73483	9.76087e-09	1.29693e-07
ENSG00000133247	KMT5C	lysine methyltransferase 5C [Source:HGNC Symbol;Acc:HGNC:28405]	protein_coding	1079.07	1.02579	0.178887	5.7343	9.79164e-09	1.30037e-07
ENSG00000078967	UBE2D4	ubiquitin conjugating enzyme E2 D4 (putative) [Source:HGNC Symbol;Acc:HGNC:21647]	protein_coding	322.794	-1.08602	0.1894	-5.73399	9.80964e-09	1.30187e-07
ENSG00000146733	PSPH	phosphoserine phosphatase [Source:HGNC Symbol;Acc:HGNC:9577]	protein_coding	698.747	-0.901779	0.157271	-5.73394	9.81268e-09	1.30187e-07
ENSG00000170390	DCLK2	doublecortin like kinase 2 [Source:HGNC Symbol;Acc:HGNC:19002]	protein_coding	6633.96	-0.735755	0.128323	-5.73361	9.83159e-09	1.30373e-07
ENSG00000253305	PCDHGB6	protocadherin gamma subfamily B, 6 [Source:HGNC Symbol;Acc:HGNC:8713]	protein_coding	4235.48	-0.729381	0.127249	-5.73194	9.92911e-09	1.31556e-07
ENSG00000111962	UST	uronyl 2-sulfotransferase [Source:HGNC Symbol;Acc:HGNC:17223]	protein_coding	331.271	-1.21075	0.21123	-5.73191	9.9307e-09	1.31556e-07
ENSG00000140575	IQGAP1	IQ motif containing GTPase activating protein 1 [Source:HGNC Symbol;Acc:HGNC:6110]	protein_coding	3566.22	0.904713	0.157865	5.73093	9.98822e-09	1.32186e-07
ENSG00000137561	TTPA	alpha tocopherol transfer protein [Source:HGNC Symbol;Acc:HGNC:12404]	protein_coding	27.871	-2.90289	0.506554	-5.73066	1.00043e-08	1.32334e-07
ENSG00000175592	FOSL1	FOS like 1, AP-1 transcription factor subunit [Source:HGNC Symbol;Acc:HGNC:13718]	protein_coding	43.3928	2.51283	0.438734	5.72746	1.01947e-08	1.34651e-07
ENSG00000139618	BRCA2	BRCA2 DNA repair associated [Source:HGNC Symbol;Acc:HGNC:1101]	protein_coding	92.3052	-2.06732	0.361144	-5.72437	1.03817e-08	1.37053e-07
ENSG00000140525	FANCI	FA complementation group I [Source:HGNC Symbol;Acc:HGNC:25568]	protein_coding	724.346	-0.896648	0.156654	-5.72376	1.04192e-08	1.3748e-07
ENSG00000188315	C3orf62	chromosome 3 open reading frame 62 [Source:HGNC Symbol;Acc:HGNC:24771]	protein_coding	262.19	-1.2252	0.214114	-5.72222	1.05142e-08	1.38665e-07
ENSG00000135052	GOLM1	golgi membrane protein 1 [Source:HGNC Symbol;Acc:HGNC:15451]	protein_coding	5799.46	-0.731484	0.127841	-5.72182	1.0539e-08	1.38923e-07
ENSG00000032742	IFT88	intraflagellar transport 88 [Source:HGNC Symbol;Acc:HGNC:20606]	protein_coding	378.596	-1.03305	0.180623	-5.71941	1.06897e-08	1.40701e-07
ENSG00000135829	DHX9	DExH-box helicase 9 [Source:HGNC Symbol;Acc:HGNC:2750]	protein_coding	6315.41	-0.723257	0.12647	-5.71881	1.07271e-08	1.41123e-07
ENSG00000184602	SNN	stannin [Source:HGNC Symbol;Acc:HGNC:11149]	protein_coding	6005.16	-0.85289	0.149147	-5.71845	1.07498e-08	1.41351e-07
ENSG00000274588	DGKK	diacylglycerol kinase kappa [Source:HGNC Symbol;Acc:HGNC:32395]	protein_coding	650.567	1.37977	0.241318	5.71766	1.08002e-08	1.41943e-07
ENSG00000177697	CD151	CD151 molecule (Raph blood group) [Source:HGNC Symbol;Acc:HGNC:1630]	protein_coding	3175.31	0.943266	0.164977	5.71756	1.08066e-08	1.41958e-07
ENSG00000122735	DNAI1	dynein axonemal intermediate chain 1 [Source:HGNC Symbol;Acc:HGNC:2954]	protein_coding	88.6555	-1.70589	0.2987	-5.71107	1.1227e-08	1.47335e-07
ENSG00000095139	ARCN1	archain 1 [Source:HGNC Symbol;Acc:HGNC:649]	protein_coding	7640.19	0.870857	0.15251	5.71015	1.12877e-08	1.48058e-07
ENSG00000115884	SDC1	syndecan 1 [Source:HGNC Symbol;Acc:HGNC:10658]	protein_coding	1628.26	1.26567	0.221739	5.70793	1.14358e-08	1.49927e-07
ENSG00000183783	KCTD8	potassium channel tetramerization domain containing 8 [Source:HGNC Symbol;Acc:HGNC:22394]	protein_coding	60.7988	-2.12285	0.371946	-5.7074	1.14717e-08	1.50324e-07
ENSG00000128607	KLHDC10	kelch domain containing 10 [Source:HGNC Symbol;Acc:HGNC:22194]	protein_coding	7493.35	1.04735	0.183556	5.70588	1.15744e-08	1.51594e-07
ENSG00000020577	SAMD4A	sterile alpha motif domain containing 4A [Source:HGNC Symbol;Acc:HGNC:23023]	protein_coding	1822.79	0.752643	0.13194	5.70445	1.16718e-08	1.52795e-07
ENSG00000107960	STN1	STN1 subunit of CST complex [Source:HGNC Symbol;Acc:HGNC:26200]	protein_coding	764.23	1.03555	0.18165	5.7008	1.19244e-08	1.56026e-07
ENSG00000152253	SPC25	SPC25 component of NDC80 kinetochore complex [Source:HGNC Symbol;Acc:HGNC:24031]	protein_coding	131.273	-1.34431	0.235821	-5.70056	1.19412e-08	1.56169e-07
ENSG00000128590	DNAJB9	DnaJ heat shock protein family (Hsp40) member B9 [Source:HGNC Symbol;Acc:HGNC:6968]	protein_coding	1876.2	1.35682	0.238065	5.69938	1.20245e-08	1.57181e-07
ENSG00000283567	C19orf85	chromosome 19 open reading frame 85 [Source:HGNC Symbol;Acc:HGNC:53653]	protein_coding	24.4403	3.06869	0.538495	5.69864	1.20763e-08	1.57781e-07
ENSG00000132680	KHDC4	KH domain containing 4, pre-mRNA splicing factor [Source:HGNC Symbol;Acc:HGNC:29145]	protein_coding	2478.09	0.822074	0.144284	5.69759	1.21514e-08	1.58684e-07
ENSG00000162734	PEA15	proliferation and apoptosis adaptor protein 15 [Source:HGNC Symbol;Acc:HGNC:8822]	protein_coding	19527.4	-0.873985	0.153455	-5.69538	1.23097e-08	1.60594e-07
ENSG00000111846	GCNT2	glucosaminyl (N-acetyl) transferase 2 (I blood group) [Source:HGNC Symbol;Acc:HGNC:4204]	protein_coding	622.856	0.940017	0.165052	5.69529	1.23163e-08	1.60601e-07
ENSG00000166938	DIS3L	DIS3 like exosome 3'-5' exoribonuclease [Source:HGNC Symbol;Acc:HGNC:28698]	protein_coding	1338.02	-0.936867	0.164519	-5.69459	1.23672e-08	1.61106e-07
ENSG00000153012	LGI2	leucine rich repeat LGI family member 2 [Source:HGNC Symbol;Acc:HGNC:18710]	protein_coding	2087.49	-0.820482	0.144166	-5.69123	1.26124e-08	1.6422e-07
ENSG00000162692	VCAM1	vascular cell adhesion molecule 1 [Source:HGNC Symbol;Acc:HGNC:12663]	protein_coding	565.532	-3.26889	0.574568	-5.68931	1.27556e-08	1.65841e-07
ENSG00000152939	MARVELD2	MARVEL domain containing 2 [Source:HGNC Symbol;Acc:HGNC:26401]	protein_coding	63.7043	1.75136	0.307943	5.68729	1.29074e-08	1.67733e-07
ENSG00000130876	SLC7A10	solute carrier family 7 member 10 [Source:HGNC Symbol;Acc:HGNC:11058]	protein_coding	25.9936	-3.1888	0.560793	-5.68625	1.29862e-08	1.68593e-07
ENSG00000007350	TKTL1	transketolase like 1 [Source:HGNC Symbol;Acc:HGNC:11835]	protein_coding	21.2242	-3.74506	0.658644	-5.68602	1.30031e-08	1.68729e-07
ENSG00000143437	ARNT	aryl hydrocarbon receptor nuclear translocator [Source:HGNC Symbol;Acc:HGNC:700]	protein_coding	1456.53	0.839598	0.147711	5.68406	1.31532e-08	1.70595e-07
ENSG00000198736	MSRB1	methionine sulfoxide reductase B1 [Source:HGNC Symbol;Acc:HGNC:14133]	protein_coding	320.788	-0.965841	0.169943	-5.68332	1.32106e-08	1.71255e-07
ENSG00000256806	C17orf100	chromosome 17 open reading frame 100 [Source:HGNC Symbol;Acc:HGNC:34494]	protein_coding	304.237	-1.446	0.25458	-5.67996	1.34723e-08	1.74563e-07
ENSG00000196693	ZNF33B	zinc finger protein 33B [Source:HGNC Symbol;Acc:HGNC:13097]	protein_coding	791.147	-1.17535	0.206961	-5.6791	1.35405e-08	1.75361e-07
ENSG00000033170	FUT8	fucosyltransferase 8 [Source:HGNC Symbol;Acc:HGNC:4019]	protein_coding	1185.7	-0.848135	0.149384	-5.67754	1.36642e-08	1.76877e-07
ENSG00000146555	SDK1	sidekick cell adhesion molecule 1 [Source:HGNC Symbol;Acc:HGNC:19307]	protein_coding	2977.88	-0.991549	0.174664	-5.67688	1.37172e-08	1.77476e-07
ENSG00000100219	XBP1	X-box binding protein 1 [Source:HGNC Symbol;Acc:HGNC:12801]	protein_coding	2890.05	1.15728	0.203889	5.67606	1.37834e-08	1.7816e-07
ENSG00000144481	TRPM8	transient receptor potential cation channel subfamily M member 8 [Source:HGNC Symbol;Acc:HGNC:17961]	protein_coding	44.8128	-2.18381	0.384777	-5.67552	1.38265e-08	1.78631e-07
ENSG00000147799	ARHGAP39	Rho GTPase activating protein 39 [Source:HGNC Symbol;Acc:HGNC:29351]	protein_coding	1318.78	-0.797762	0.140616	-5.67332	1.40053e-08	1.80853e-07
ENSG00000070756	PABPC1	poly(A) binding protein cytoplasmic 1 [Source:HGNC Symbol;Acc:HGNC:8554]	protein_coding	18359.1	0.844944	0.148941	5.67302	1.40302e-08	1.81087e-07
ENSG00000100413	POLR3H	RNA polymerase III subunit H [Source:HGNC Symbol;Acc:HGNC:30349]	protein_coding	665.994	-0.900987	0.158822	-5.67293	1.40372e-08	1.81089e-07
ENSG00000176769	TCERG1L	transcription elongation regulator 1 like [Source:HGNC Symbol;Acc:HGNC:23533]	protein_coding	158.548	-1.29404	0.228149	-5.67192	1.41208e-08	1.82079e-07
ENSG00000188783	PRELP	proline and arginine rich end leucine rich repeat protein [Source:HGNC Symbol;Acc:HGNC:9357]	protein_coding	50.8971	-2.2261	0.392569	-5.67059	1.42304e-08	1.83404e-07
ENSG00000173208	ABCD2	ATP binding cassette subfamily D member 2 [Source:HGNC Symbol;Acc:HGNC:66]	protein_coding	86.1817	-1.84073	0.324898	-5.66556	1.46541e-08	1.88773e-07
ENSG00000175104	TRAF6	TNF receptor associated factor 6 [Source:HGNC Symbol;Acc:HGNC:12036]	protein_coding	1515.85	0.838101	0.147933	5.66541	1.46676e-08	1.88855e-07
ENSG00000084636	COL16A1	collagen type XVI alpha 1 chain [Source:HGNC Symbol;Acc:HGNC:2193]	protein_coding	126.609	1.44606	0.255259	5.66507	1.46961e-08	1.8913e-07
ENSG00000155530	LRGUK	leucine rich repeats and guanylate kinase domain containing [Source:HGNC Symbol;Acc:HGNC:21964]	protein_coding	50.8224	-2.0483	0.361604	-5.66448	1.47468e-08	1.89692e-07
ENSG00000162817	C1orf115	chromosome 1 open reading frame 115 [Source:HGNC Symbol;Acc:HGNC:25873]	protein_coding	244.739	1.14199	0.201622	5.664	1.47884e-08	1.90134e-07
ENSG00000185507	IRF7	interferon regulatory factor 7 [Source:HGNC Symbol;Acc:HGNC:6122]	protein_coding	259.616	1.11279	0.196547	5.66169	1.49885e-08	1.92614e-07
ENSG00000122870	BICC1	BicC family RNA binding protein 1 [Source:HGNC Symbol;Acc:HGNC:19351]	protein_coding	324.047	0.975625	0.172376	5.65987	1.51484e-08	1.94574e-07
ENSG00000163808	KIF15	kinesin family member 15 [Source:HGNC Symbol;Acc:HGNC:17273]	protein_coding	497.436	-1.17894	0.208313	-5.65947	1.51843e-08	1.94943e-07
ENSG00000119314	PTBP3	polypyrimidine tract binding protein 3 [Source:HGNC Symbol;Acc:HGNC:10253]	protein_coding	2305.13	0.769524	0.135999	5.65829	1.52893e-08	1.96028e-07
ENSG00000136830	NIBAN2	niban apoptosis regulator 2 [Source:HGNC Symbol;Acc:HGNC:25282]	protein_coding	2985.17	0.751057	0.132737	5.65823	1.52942e-08	1.96028e-07
ENSG00000139722	VPS37B	VPS37B subunit of ESCRT-I [Source:HGNC Symbol;Acc:HGNC:25754]	protein_coding	1671.78	-0.911555	0.161115	-5.65778	1.53346e-08	1.96398e-07
ENSG00000186395	KRT10	keratin 10 [Source:HGNC Symbol;Acc:HGNC:6413]	protein_coding	714	1.52768	0.27018	5.65432	1.56465e-08	2.00296e-07
ENSG00000100726	TELO2	telomere maintenance 2 [Source:HGNC Symbol;Acc:HGNC:29099]	protein_coding	946.075	-0.768606	0.135942	-5.65391	1.56837e-08	2.00676e-07
ENSG00000148090	AUH	AU RNA binding methylglutaconyl-CoA hydratase [Source:HGNC Symbol;Acc:HGNC:890]	protein_coding	443.911	0.892753	0.157903	5.65381	1.56933e-08	2.00702e-07
ENSG00000103710	RASL12	RAS like family 12 [Source:HGNC Symbol;Acc:HGNC:30289]	protein_coding	38.9263	2.45549	0.434378	5.65288	1.5778e-08	2.01689e-07
ENSG00000133739	LRRCC1	leucine rich repeat and coiled-coil centrosomal protein 1 [Source:HGNC Symbol;Acc:HGNC:29373]	protein_coding	472.776	-1.17019	0.207129	-5.64956	1.60862e-08	2.05529e-07
ENSG00000069974	RAB27A	RAB27A, member RAS oncogene family [Source:HGNC Symbol;Acc:HGNC:9766]	protein_coding	160.57	1.2501	0.221277	5.64947	1.60939e-08	2.05529e-07
ENSG00000099812	MISP	mitotic spindle positioning [Source:HGNC Symbol;Acc:HGNC:27000]	protein_coding	95.2696	1.53529	0.271764	5.64937	1.61041e-08	2.05561e-07
ENSG00000131446	MGAT1	alpha-1,3-mannosyl-glycoprotein 2-beta-N-acetylglucosaminyltransferase [Source:HGNC Symbol;Acc:HGNC:7044]	protein_coding	2874.01	0.788612	0.139596	5.64923	1.61167e-08	2.05623e-07
ENSG00000178573	MAF	MAF bZIP transcription factor [Source:HGNC Symbol;Acc:HGNC:6776]	protein_coding	793.331	-1.15054	0.203751	-5.64681	1.63455e-08	2.08342e-07
ENSG00000136869	TLR4	toll like receptor 4 [Source:HGNC Symbol;Acc:HGNC:11850]	protein_coding	31.0796	-3.7801	0.669495	-5.6462	1.64029e-08	2.08975e-07
ENSG00000089101	CFAP61	cilia and flagella associated protein 61 [Source:HGNC Symbol;Acc:HGNC:15872]	protein_coding	27.3216	-2.90131	0.514293	-5.64135	1.68717e-08	2.14844e-07
ENSG00000233822	H2BC15	H2B clustered histone 15 [Source:HGNC Symbol;Acc:HGNC:4749]	protein_coding	156.79	1.2027	0.213224	5.64052	1.69536e-08	2.15783e-07
ENSG00000111664	GNB3	G protein subunit beta 3 [Source:HGNC Symbol;Acc:HGNC:4400]	protein_coding	161.239	1.23946	0.219747	5.64041	1.69646e-08	2.1582e-07
ENSG00000130749	ZC3H4	zinc finger CCCH-type containing 4 [Source:HGNC Symbol;Acc:HGNC:17808]	protein_coding	1560.82	-0.967611	0.171602	-5.6387	1.71334e-08	2.17811e-07
ENSG00000132849	PATJ	PATJ crumbs cell polarity complex component [Source:HGNC Symbol;Acc:HGNC:28881]	protein_coding	711.48	0.941015	0.166944	5.63671	1.73332e-08	2.20089e-07
ENSG00000094841	UPRT	uracil phosphoribosyltransferase homolog [Source:HGNC Symbol;Acc:HGNC:28334]	protein_coding	412.513	-0.93617	0.16618	-5.63346	1.76631e-08	2.24171e-07
ENSG00000163935	SFMBT1	Scm like with four mbt domains 1 [Source:HGNC Symbol;Acc:HGNC:20255]	protein_coding	355.687	-1.20845	0.214606	-5.63102	1.79142e-08	2.27032e-07
ENSG00000143126	CELSR2	cadherin EGF LAG seven-pass G-type receptor 2 [Source:HGNC Symbol;Acc:HGNC:3231]	protein_coding	13100.8	-0.841499	0.14945	-5.63064	1.79544e-08	2.27434e-07
ENSG00000182718	ANXA2	annexin A2 [Source:HGNC Symbol;Acc:HGNC:537]	protein_coding	11447.7	1.16427	0.206782	5.63042	1.79771e-08	2.27613e-07
ENSG00000134253	TRIM45	tripartite motif containing 45 [Source:HGNC Symbol;Acc:HGNC:19018]	protein_coding	367.249	-1.47692	0.262404	-5.62841	1.81882e-08	2.30177e-07
ENSG00000261236	BOP1	BOP1 ribosomal biogenesis factor [Source:HGNC Symbol;Acc:HGNC:15519]	protein_coding	1020.45	-0.795138	0.141328	-5.62619	1.84231e-08	2.33038e-07
ENSG00000150760	DOCK1	dedicator of cytokinesis 1 [Source:HGNC Symbol;Acc:HGNC:2987]	protein_coding	1097.89	-0.837277	0.148877	-5.62394	1.86653e-08	2.3599e-07
ENSG00000169692	AGPAT2	1-acylglycerol-3-phosphate O-acyltransferase 2 [Source:HGNC Symbol;Acc:HGNC:325]	protein_coding	381.125	1.18145	0.210097	5.62336	1.87277e-08	2.36666e-07
ENSG00000146374	RSPO3	R-spondin 3 [Source:HGNC Symbol;Acc:HGNC:20866]	protein_coding	19.5767	-4.5325	0.80628	-5.6215	1.89307e-08	2.39005e-07
ENSG00000069702	TGFBR3	transforming growth factor beta receptor 3 [Source:HGNC Symbol;Acc:HGNC:11774]	protein_coding	105.173	2.03577	0.362261	5.61963	1.91365e-08	2.41489e-07
ENSG00000110042	DTX4	deltex E3 ubiquitin ligase 4 [Source:HGNC Symbol;Acc:HGNC:29151]	protein_coding	5974.45	-0.986533	0.17557	-5.61903	1.92037e-08	2.42107e-07
ENSG00000155252	PI4K2A	phosphatidylinositol 4-kinase type 2 alpha [Source:HGNC Symbol;Acc:HGNC:30031]	protein_coding	1666.35	1.11155	0.19783	5.61872	1.92381e-08	2.42311e-07
ENSG00000161036	LRWD1	leucine rich repeats and WD repeat domain containing 1 [Source:HGNC Symbol;Acc:HGNC:21769]	protein_coding	1120.87	-0.823735	0.146626	-5.61792	1.93275e-08	2.43321e-07
ENSG00000091490	SEL1L3	SEL1L family member 3 [Source:HGNC Symbol;Acc:HGNC:29108]	protein_coding	1199.87	-0.991905	0.176569	-5.61765	1.9357e-08	2.43578e-07
ENSG00000267508	ZNF285	zinc finger protein 285 [Source:HGNC Symbol;Acc:HGNC:13079]	protein_coding	382.89	-1.38484	0.246547	-5.61694	1.94367e-08	2.44465e-07
ENSG00000101745	ANKRD12	ankyrin repeat domain 12 [Source:HGNC Symbol;Acc:HGNC:29135]	protein_coding	1627.18	-1.0597	0.188676	-5.61649	1.94872e-08	2.44985e-07
ENSG00000162641	AKNAD1	AKNA domain containing 1 [Source:HGNC Symbol;Acc:HGNC:28398]	protein_coding	21.5214	-4.06308	0.72347	-5.61611	1.9531e-08	2.45419e-07
ENSG00000144554	FANCD2	FA complementation group D2 [Source:HGNC Symbol;Acc:HGNC:3585]	protein_coding	379.184	-0.978223	0.17419	-5.61583	1.95621e-08	2.45693e-07
ENSG00000015479	MATR3	matrin 3 [Source:HGNC Symbol;Acc:HGNC:6912]	protein_coding	248.258	1.14422	0.203763	5.61542	1.96081e-08	2.4612e-07
ENSG00000204351	SKIV2L	Ski2 like RNA helicase [Source:HGNC Symbol;Acc:HGNC:10898]	protein_coding	2363.5	0.982021	0.174982	5.61212	1.99868e-08	2.50555e-07
ENSG00000112902	SEMA5A	semaphorin 5A [Source:HGNC Symbol;Acc:HGNC:10736]	protein_coding	2438.44	0.789436	0.14067	5.61197	2.00039e-08	2.50652e-07
ENSG00000130821	SLC6A8	solute carrier family 6 member 8 [Source:HGNC Symbol;Acc:HGNC:11055]	protein_coding	5632.63	0.827827	0.147523	5.6115	2.00582e-08	2.51213e-07
ENSG00000176978	DPP7	dipeptidyl peptidase 7 [Source:HGNC Symbol;Acc:HGNC:14892]	protein_coding	943.689	1.00032	0.178279	5.61096	2.01212e-08	2.51852e-07
ENSG00000071205	ARHGAP10	Rho GTPase activating protein 10 [Source:HGNC Symbol;Acc:HGNC:26099]	protein_coding	109.345	1.41613	0.252389	5.6109	2.01281e-08	2.51852e-07
ENSG00000129682	FGF13	fibroblast growth factor 13 [Source:HGNC Symbol;Acc:HGNC:3670]	protein_coding	3194.43	0.87856	0.156697	5.60676	2.06154e-08	2.57828e-07
ENSG00000215845	TSTD1	thiosulfate sulfurtransferase like domain containing 1 [Source:HGNC Symbol;Acc:HGNC:35410]	protein_coding	88.9826	1.69302	0.30197	5.60658	2.06369e-08	2.57975e-07
ENSG00000198846	TOX	thymocyte selection associated high mobility group box [Source:HGNC Symbol;Acc:HGNC:18988]	protein_coding	1341.42	-0.997756	0.177967	-5.6064	2.06578e-08	2.58116e-07
ENSG00000139921	TMX1	thioredoxin related transmembrane protein 1 [Source:HGNC Symbol;Acc:HGNC:15487]	protein_coding	1233.13	-0.813891	0.145176	-5.60622	2.06792e-08	2.58262e-07
ENSG00000131771	PPP1R1B	protein phosphatase 1 regulatory inhibitor subunit 1B [Source:HGNC Symbol;Acc:HGNC:9287]	protein_coding	46.2159	-2.19053	0.39091	-5.60367	2.09857e-08	2.61845e-07
ENSG00000087008	ACOX3	acyl-CoA oxidase 3, pristanoyl [Source:HGNC Symbol;Acc:HGNC:121]	protein_coding	705.009	-0.883687	0.15771	-5.60323	2.10397e-08	2.62395e-07
ENSG00000172201	ID4	inhibitor of DNA binding 4, HLH protein [Source:HGNC Symbol;Acc:HGNC:5363]	protein_coding	5786.88	-0.734817	0.131163	-5.60233	2.11488e-08	2.63632e-07
ENSG00000134575	ACP2	acid phosphatase 2, lysosomal [Source:HGNC Symbol;Acc:HGNC:123]	protein_coding	1068.31	-0.781734	0.139544	-5.60208	2.11793e-08	2.63889e-07
ENSG00000131263	RLIM	ring finger protein, LIM domain interacting [Source:HGNC Symbol;Acc:HGNC:13429]	protein_coding	4746.9	0.926037	0.165336	5.60094	2.1319e-08	2.65505e-07
ENSG00000133216	EPHB2	EPH receptor B2 [Source:HGNC Symbol;Acc:HGNC:3393]	protein_coding	6315.69	-0.793775	0.141745	-5.60002	2.14321e-08	2.66789e-07
ENSG00000115353	TACR1	tachykinin receptor 1 [Source:HGNC Symbol;Acc:HGNC:11526]	protein_coding	165.54	-1.69525	0.302816	-5.5983	2.16469e-08	2.69337e-07
ENSG00000138675	FGF5	fibroblast growth factor 5 [Source:HGNC Symbol;Acc:HGNC:3683]	protein_coding	34.1291	2.46875	0.441025	5.59776	2.17145e-08	2.70051e-07
ENSG00000178449	COX14	cytochrome c oxidase assembly factor COX14 [Source:HGNC Symbol;Acc:HGNC:28216]	protein_coding	752.812	1.46124	0.261073	5.59706	2.18018e-08	2.71011e-07
ENSG00000130779	CLIP1	CAP-Gly domain containing linker protein 1 [Source:HGNC Symbol;Acc:HGNC:10461]	protein_coding	2433.31	-0.739493	0.132124	-5.59697	2.18129e-08	2.71022e-07
ENSG00000170100	ZNF778	zinc finger protein 778 [Source:HGNC Symbol;Acc:HGNC:26479]	protein_coding	849.368	-1.05915	0.189255	-5.5964	2.18842e-08	2.71781e-07
ENSG00000179965	ZNF771	zinc finger protein 771 [Source:HGNC Symbol;Acc:HGNC:29653]	protein_coding	486.72	-0.924021	0.165178	-5.59411	2.21762e-08	2.75279e-07
ENSG00000131069	ACSS2	acyl-CoA synthetase short chain family member 2 [Source:HGNC Symbol;Acc:HGNC:15814]	protein_coding	1625.58	0.966912	0.17287	5.5933	2.22791e-08	2.76427e-07
ENSG00000137547	MRPL15	mitochondrial ribosomal protein L15 [Source:HGNC Symbol;Acc:HGNC:14054]	protein_coding	615.949	-0.859986	0.153777	-5.59243	2.23916e-08	2.77693e-07
ENSG00000131094	C1QL1	complement C1q like 1 [Source:HGNC Symbol;Acc:HGNC:24182]	protein_coding	800.199	-3.32492	0.594936	-5.58871	2.2876e-08	2.83437e-07
ENSG00000061656	SPAG4	sperm associated antigen 4 [Source:HGNC Symbol;Acc:HGNC:11214]	protein_coding	190.617	1.21442	0.217315	5.58831	2.29284e-08	2.83954e-07
ENSG00000139726	DENR	density regulated re-initiation and release factor [Source:HGNC Symbol;Acc:HGNC:2769]	protein_coding	2085.98	-0.769605	0.137799	-5.58499	2.3371e-08	2.89166e-07
ENSG00000143942	CHAC2	ChaC glutathione specific gamma-glutamylcyclotransferase 2 [Source:HGNC Symbol;Acc:HGNC:32363]	protein_coding	41.9899	-2.30976	0.413579	-5.5848	2.33963e-08	2.89345e-07
ENSG00000175600	SUGCT	succinyl-CoA:glutarate-CoA transferase [Source:HGNC Symbol;Acc:HGNC:16001]	protein_coding	105.405	1.70564	0.305414	5.58469	2.34116e-08	2.894e-07
ENSG00000185585	OLFML2A	olfactomedin like 2A [Source:HGNC Symbol;Acc:HGNC:27270]	protein_coding	3957.05	2.43496	0.436072	5.58385	2.35254e-08	2.90671e-07
ENSG00000153982	GDPD1	glycerophosphodiester phosphodiesterase domain containing 1 [Source:HGNC Symbol;Acc:HGNC:20883]	protein_coding	660.227	-0.878652	0.157486	-5.57923	2.41592e-08	2.98225e-07
ENSG00000076201	PTPN23	protein tyrosine phosphatase non-receptor type 23 [Source:HGNC Symbol;Acc:HGNC:14406]	protein_coding	4322.18	0.773611	0.138734	5.57623	2.45784e-08	3.03119e-07
ENSG00000206432	TMEM200C	transmembrane protein 200C [Source:HGNC Symbol;Acc:HGNC:37208]	protein_coding	752.672	-0.797435	0.143048	-5.57461	2.48091e-08	3.05822e-07
ENSG00000175029	CTBP2	C-terminal binding protein 2 [Source:HGNC Symbol;Acc:HGNC:2495]	protein_coding	2872.11	-0.739597	0.132683	-5.57416	2.4872e-08	3.06456e-07
ENSG00000169718	DUS1L	dihydrouridine synthase 1 like [Source:HGNC Symbol;Acc:HGNC:30086]	protein_coding	980.768	0.837928	0.150442	5.56978	2.55054e-08	3.13969e-07
ENSG00000101493	ZNF516	zinc finger protein 516 [Source:HGNC Symbol;Acc:HGNC:28990]	protein_coding	2754.78	0.88417	0.158787	5.56827	2.57282e-08	3.16419e-07
ENSG00000173442	EHBP1L1	EH domain binding protein 1 like 1 [Source:HGNC Symbol;Acc:HGNC:30682]	protein_coding	398.115	1.09444	0.196598	5.56689	2.59327e-08	3.18786e-07
ENSG00000137171	KLC4	kinesin light chain 4 [Source:HGNC Symbol;Acc:HGNC:21624]	protein_coding	1875.78	0.691849	0.124296	5.56615	2.60435e-08	3.2e-07
ENSG00000187391	MAGI2	membrane associated guanylate kinase, WW and PDZ domain containing 2 [Source:HGNC Symbol;Acc:HGNC:18957]	protein_coding	1213.59	-0.955005	0.171589	-5.56566	2.61158e-08	3.20741e-07
ENSG00000067064	IDI1	isopentenyl-diphosphate delta isomerase 1 [Source:HGNC Symbol;Acc:HGNC:5387]	protein_coding	6430.8	0.886858	0.15936	5.56513	2.61958e-08	3.21575e-07
ENSG00000164070	HSPA4L	heat shock protein family A (Hsp70) member 4 like [Source:HGNC Symbol;Acc:HGNC:17041]	protein_coding	1988.49	0.779633	0.140141	5.56322	2.64847e-08	3.24971e-07
ENSG00000167123	CERCAM	cerebral endothelial cell adhesion molecule [Source:HGNC Symbol;Acc:HGNC:23723]	protein_coding	1958.22	0.976231	0.175502	5.56252	2.65903e-08	3.26117e-07
ENSG00000067365	METTL22	methyltransferase 22, Kin17 lysine [Source:HGNC Symbol;Acc:HGNC:28368]	protein_coding	887.693	0.767308	0.137953	5.56211	2.66528e-08	3.26733e-07
ENSG00000142910	TINAGL1	tubulointerstitial nephritis antigen like 1 [Source:HGNC Symbol;Acc:HGNC:19168]	protein_coding	161.248	4.3124	0.775571	5.5603	2.69313e-08	3.29843e-07
ENSG00000243279	PRAF2	PRA1 domain family member 2 [Source:HGNC Symbol;Acc:HGNC:28911]	protein_coding	789.289	1.04719	0.188354	5.55972	2.7021e-08	3.3079e-07
ENSG00000173786	CNP	2',3'-cyclic nucleotide 3' phosphodiesterase [Source:HGNC Symbol;Acc:HGNC:2158]	protein_coding	3799.97	-0.772423	0.138952	-5.55891	2.71469e-08	3.32025e-07
ENSG00000131876	SNRPA1	small nuclear ribonucleoprotein polypeptide A' [Source:HGNC Symbol;Acc:HGNC:11152]	protein_coding	1375.2	0.773752	0.139241	5.55694	2.74541e-08	3.35628e-07
ENSG00000080573	COL5A3	collagen type V alpha 3 chain [Source:HGNC Symbol;Acc:HGNC:14864]	protein_coding	130.44	1.71593	0.308814	5.55653	2.75192e-08	3.3627e-07
ENSG00000048471	SNX29	sorting nexin 29 [Source:HGNC Symbol;Acc:HGNC:30542]	protein_coding	1006.07	-0.953136	0.171565	-5.55554	2.7676e-08	3.38031e-07
ENSG00000142686	C1orf216	chromosome 1 open reading frame 216 [Source:HGNC Symbol;Acc:HGNC:26800]	protein_coding	2021.17	-1.103	0.198564	-5.55486	2.77836e-08	3.39189e-07
ENSG00000152495	CAMK4	calcium/calmodulin dependent protein kinase IV [Source:HGNC Symbol;Acc:HGNC:1464]	protein_coding	1139.97	-0.901491	0.162311	-5.55408	2.79076e-08	3.40547e-07
ENSG00000125533	BHLHE23	basic helix-loop-helix family member e23 [Source:HGNC Symbol;Acc:HGNC:16093]	protein_coding	39.4162	-3.20992	0.577989	-5.5536	2.7985e-08	3.41335e-07
ENSG00000124207	CSE1L	chromosome segregation 1 like [Source:HGNC Symbol;Acc:HGNC:2431]	protein_coding	2966.8	-0.78312	0.141032	-5.55279	2.81145e-08	3.42757e-07
ENSG00000183696	UPP1	uridine phosphorylase 1 [Source:HGNC Symbol;Acc:HGNC:12576]	protein_coding	772.359	0.873347	0.157293	5.55238	2.81811e-08	3.43412e-07
ENSG00000113721	PDGFRB	platelet derived growth factor receptor beta [Source:HGNC Symbol;Acc:HGNC:8804]	protein_coding	2079.05	0.948214	0.170899	5.54839	2.88319e-08	3.51035e-07
ENSG00000121905	HPCA	hippocalcin [Source:HGNC Symbol;Acc:HGNC:5144]	protein_coding	776.718	-0.962958	0.173557	-5.54838	2.88331e-08	3.51035e-07
ENSG00000160216	AGPAT3	1-acylglycerol-3-phosphate O-acyltransferase 3 [Source:HGNC Symbol;Acc:HGNC:326]	protein_coding	2603.27	-0.717463	0.129338	-5.5472	2.90276e-08	3.53242e-07
ENSG00000137766	UNC13C	unc-13 homolog C [Source:HGNC Symbol;Acc:HGNC:23149]	protein_coding	247.031	-1.35878	0.244966	-5.5468	2.90949e-08	3.53899e-07
ENSG00000183020	AP2A2	adaptor related protein complex 2 subunit alpha 2 [Source:HGNC Symbol;Acc:HGNC:562]	protein_coding	4778.64	-0.658599	0.118823	-5.54269	2.97854e-08	3.61968e-07
ENSG00000181222	POLR2A	RNA polymerase II subunit A [Source:HGNC Symbol;Acc:HGNC:9187]	protein_coding	10107.2	0.709732	0.128055	5.54239	2.98363e-08	3.62421e-07
ENSG00000197705	KLHL14	kelch like family member 14 [Source:HGNC Symbol;Acc:HGNC:29266]	protein_coding	61.5565	-2.12563	0.383566	-5.54175	2.9947e-08	3.63599e-07
ENSG00000166037	CEP57	centrosomal protein 57 [Source:HGNC Symbol;Acc:HGNC:30794]	protein_coding	2252.01	0.719025	0.129783	5.54023	3.02078e-08	3.66599e-07
ENSG00000170915	PAQR8	progestin and adipoQ receptor family member 8 [Source:HGNC Symbol;Acc:HGNC:15708]	protein_coding	396.472	-1.04721	0.189026	-5.54	3.02474e-08	3.66912e-07
ENSG00000197021	EOLA2	endothelium and lymphocyte associated ASCH domain 2 [Source:HGNC Symbol;Acc:HGNC:17402]	protein_coding	949.298	1.08462	0.195895	5.53674	3.08159e-08	3.73468e-07
ENSG00000173113	TRMT112	tRNA methyltransferase activator subunit 11-2 [Source:HGNC Symbol;Acc:HGNC:26940]	protein_coding	2756.31	1.45657	0.263117	5.53582	3.09772e-08	3.75251e-07
ENSG00000128191	DGCR8	DGCR8 microprocessor complex subunit [Source:HGNC Symbol;Acc:HGNC:2847]	protein_coding	1061.92	-1.14544	0.207073	-5.53157	3.17372e-08	3.84283e-07
ENSG00000136717	BIN1	bridging integrator 1 [Source:HGNC Symbol;Acc:HGNC:1052]	protein_coding	5959.53	0.714169	0.129116	5.53124	3.17984e-08	3.84849e-07
ENSG00000148948	LRRC4C	leucine rich repeat containing 4C [Source:HGNC Symbol;Acc:HGNC:29317]	protein_coding	799.595	-0.987347	0.178515	-5.53088	3.18633e-08	3.85459e-07
ENSG00000164120	HPGD	15-hydroxyprostaglandin dehydrogenase [Source:HGNC Symbol;Acc:HGNC:5154]	protein_coding	54.3318	-2.00038	0.361905	-5.52735	3.25095e-08	3.93097e-07
ENSG00000181007	ZFP82	ZFP82 zinc finger protein [Source:HGNC Symbol;Acc:HGNC:28682]	protein_coding	442.746	-1.12208	0.2031	-5.52479	3.29887e-08	3.98711e-07
ENSG00000198301	SDAD1	SDA1 domain containing 1 [Source:HGNC Symbol;Acc:HGNC:25537]	protein_coding	838.469	-0.879896	0.159288	-5.52394	3.31489e-08	4.00465e-07
ENSG00000122861	PLAU	plasminogen activator, urokinase [Source:HGNC Symbol;Acc:HGNC:9052]	protein_coding	343.462	1.37342	0.248641	5.5237	3.31938e-08	4.00825e-07
ENSG00000130816	DNMT1	DNA methyltransferase 1 [Source:HGNC Symbol;Acc:HGNC:2976]	protein_coding	2941.68	-0.703573	0.127388	-5.52306	3.33141e-08	4.02095e-07
ENSG00000160221	GATD3A	glutamine amidotransferase class 1 domain containing 3A [Source:HGNC Symbol;Acc:HGNC:1273]	protein_coding	428.376	-0.958494	0.173648	-5.51974	3.39499e-08	4.09214e-07
ENSG00000170364	SETMAR	SET domain and mariner transposase fusion gene [Source:HGNC Symbol;Acc:HGNC:10762]	protein_coding	263.16	-1.08724	0.197011	-5.5187	3.41509e-08	4.1145e-07
ENSG00000065615	CYB5R4	cytochrome b5 reductase 4 [Source:HGNC Symbol;Acc:HGNC:20147]	protein_coding	327.113	-1.02141	0.185122	-5.51748	3.4389e-08	4.14131e-07
ENSG00000166685	COG1	component of oligomeric golgi complex 1 [Source:HGNC Symbol;Acc:HGNC:6545]	protein_coding	1960.03	0.910771	0.165102	5.51641	3.45997e-08	4.1648e-07
ENSG00000058262	SEC61A1	SEC61 translocon subunit alpha 1 [Source:HGNC Symbol;Acc:HGNC:18276]	protein_coding	13200.5	1.02682	0.1862	5.51463	3.49511e-08	4.20518e-07
ENSG00000185909	KLHDC8B	kelch domain containing 8B [Source:HGNC Symbol;Acc:HGNC:28557]	protein_coding	1852.27	1.00843	0.182868	5.51455	3.49668e-08	4.20518e-07
ENSG00000187840	EIF4EBP1	eukaryotic translation initiation factor 4E binding protein 1 [Source:HGNC Symbol;Acc:HGNC:3288]	protein_coding	1175.06	1.12832	0.204655	5.51325	3.52267e-08	4.23452e-07
ENSG00000099992	TBC1D10A	TBC1 domain family member 10A [Source:HGNC Symbol;Acc:HGNC:23609]	protein_coding	581.87	1.08446	0.196715	5.51282	3.53138e-08	4.24307e-07
ENSG00000164743	C8orf48	chromosome 8 open reading frame 48 [Source:HGNC Symbol;Acc:HGNC:26345]	protein_coding	39.4933	-2.34416	0.425235	-5.51264	3.53493e-08	4.24542e-07
ENSG00000141076	UTP4	UTP4 small subunit processome component [Source:HGNC Symbol;Acc:HGNC:1983]	protein_coding	761.156	-0.859823	0.155985	-5.5122	3.54382e-08	4.25419e-07
ENSG00000095370	SH2D3C	SH2 domain containing 3C [Source:HGNC Symbol;Acc:HGNC:16884]	protein_coding	1756.8	0.967659	0.175579	5.51123	3.56329e-08	4.27563e-07
ENSG00000197584	KCNMB2	potassium calcium-activated channel subfamily M regulatory beta subunit 2 [Source:HGNC Symbol;Acc:HGNC:6286]	protein_coding	38.6339	-2.32205	0.421385	-5.51052	3.57776e-08	4.29106e-07
ENSG00000278053	DDX52	DExD-box helicase 52 [Source:HGNC Symbol;Acc:HGNC:20038]	protein_coding	848.834	-0.942693	0.171086	-5.51006	3.58714e-08	4.30036e-07
ENSG00000198521	ZNF43	zinc finger protein 43 [Source:HGNC Symbol;Acc:HGNC:13109]	protein_coding	695.715	-1.18369	0.214836	-5.50972	3.59409e-08	4.30675e-07
ENSG00000105516	DBP	D-box binding PAR bZIP transcription factor [Source:HGNC Symbol;Acc:HGNC:2697]	protein_coding	378.536	1.21991	0.221487	5.50782	3.63295e-08	4.35136e-07
ENSG00000154781	CCDC174	coiled-coil domain containing 174 [Source:HGNC Symbol;Acc:HGNC:28033]	protein_coding	1055.95	0.820817	0.149046	5.50713	3.64727e-08	4.36459e-07
ENSG00000165480	SKA3	spindle and kinetochore associated complex subunit 3 [Source:HGNC Symbol;Acc:HGNC:20262]	protein_coding	178.831	-1.38603	0.251723	-5.50619	3.66678e-08	4.38596e-07
ENSG00000107438	PDLIM1	PDZ and LIM domain 1 [Source:HGNC Symbol;Acc:HGNC:2067]	protein_coding	955.54	1.31852	0.239514	5.50499	3.69186e-08	4.41199e-07
ENSG00000119973	PRLHR	prolactin releasing hormone receptor [Source:HGNC Symbol;Acc:HGNC:4464]	protein_coding	84.1883	-1.87679	0.340975	-5.50418	3.70884e-08	4.43029e-07
ENSG00000274290	H2BC6	H2B clustered histone 6 [Source:HGNC Symbol;Acc:HGNC:4753]	protein_coding	222.35	1.16305	0.211315	5.5039	3.71484e-08	4.43548e-07
ENSG00000162981	LRATD1	LRAT domain containing 1 [Source:HGNC Symbol;Acc:HGNC:20743]	protein_coding	1308.95	-0.759169	0.137948	-5.50331	3.72727e-08	4.44832e-07
ENSG00000169116	PARM1	prostate androgen-regulated mucin-like protein 1 [Source:HGNC Symbol;Acc:HGNC:24536]	protein_coding	662.191	-0.946161	0.171942	-5.5028	3.73811e-08	4.45926e-07
ENSG00000100151	PICK1	protein interacting with PRKCA 1 [Source:HGNC Symbol;Acc:HGNC:9394]	protein_coding	1455.32	0.790878	0.143735	5.50232	3.74831e-08	4.46943e-07
ENSG00000168078	PBK	PDZ binding kinase [Source:HGNC Symbol;Acc:HGNC:18282]	protein_coding	408.561	-1.05257	0.191313	-5.50184	3.75845e-08	4.47951e-07
ENSG00000277399	GPR179	G protein-coupled receptor 179 [Source:HGNC Symbol;Acc:HGNC:31371]	protein_coding	98.3018	-1.47801	0.268655	-5.5015	3.76567e-08	4.4861e-07
ENSG00000117054	ACADM	acyl-CoA dehydrogenase medium chain [Source:HGNC Symbol;Acc:HGNC:89]	protein_coding	859.31	-0.938514	0.170654	-5.4995	3.80862e-08	4.53523e-07
ENSG00000123106	CCDC91	coiled-coil domain containing 91 [Source:HGNC Symbol;Acc:HGNC:24855]	protein_coding	307.663	-1.09369	0.198874	-5.49941	3.81073e-08	4.53573e-07
ENSG00000172375	C2CD2L	C2CD2 like [Source:HGNC Symbol;Acc:HGNC:29000]	protein_coding	1859.43	1.04031	0.18919	5.49874	3.82509e-08	4.54968e-07
ENSG00000150456	EEF1AKMT1	EEF1A lysine methyltransferase 1 [Source:HGNC Symbol;Acc:HGNC:27351]	protein_coding	97.902	-1.50141	0.273047	-5.49871	3.82588e-08	4.54968e-07
ENSG00000119688	ABCD4	ATP binding cassette subfamily D member 4 [Source:HGNC Symbol;Acc:HGNC:68]	protein_coding	1737.76	0.779483	0.141764	5.49846	3.83129e-08	4.55409e-07
ENSG00000203867	RBM20	RNA binding motif protein 20 [Source:HGNC Symbol;Acc:HGNC:27424]	protein_coding	615.326	1.42833	0.259808	5.49765	3.84882e-08	4.57288e-07
ENSG00000182667	NTM	neurotrimin [Source:HGNC Symbol;Acc:HGNC:17941]	protein_coding	2651.98	-0.754505	0.137247	-5.49741	3.8541e-08	4.57711e-07
ENSG00000113328	CCNG1	cyclin G1 [Source:HGNC Symbol;Acc:HGNC:1592]	protein_coding	4991.76	0.891239	0.162126	5.49722	3.85834e-08	4.5801e-07
ENSG00000188647	PTAR1	protein prenyltransferase alpha subunit repeat containing 1 [Source:HGNC Symbol;Acc:HGNC:30449]	protein_coding	2019.56	0.808911	0.147159	5.49684	3.86648e-08	4.58771e-07
ENSG00000242247	ARFGAP3	ADP ribosylation factor GTPase activating protein 3 [Source:HGNC Symbol;Acc:HGNC:661]	protein_coding	2342.18	0.767654	0.139656	5.49673	3.86889e-08	4.58853e-07
ENSG00000143630	HCN3	hyperpolarization activated cyclic nucleotide gated potassium channel 3 [Source:HGNC Symbol;Acc:HGNC:19183]	protein_coding	3278.61	0.778057	0.141617	5.4941	3.92702e-08	4.65539e-07
ENSG00000140564	FURIN	furin, paired basic amino acid cleaving enzyme [Source:HGNC Symbol;Acc:HGNC:8568]	protein_coding	1850.12	0.766298	0.139553	5.49107	3.99505e-08	4.72973e-07
ENSG00000161638	ITGA5	integrin subunit alpha 5 [Source:HGNC Symbol;Acc:HGNC:6141]	protein_coding	1697.27	1.05037	0.19131	5.49042	4.00969e-08	4.74494e-07
ENSG00000115806	GORASP2	golgi reassembly stacking protein 2 [Source:HGNC Symbol;Acc:HGNC:17500]	protein_coding	4556.67	0.982494	0.178976	5.48953	4.03002e-08	4.76689e-07
ENSG00000159450	TCHH	trichohyalin [Source:HGNC Symbol;Acc:HGNC:11791]	protein_coding	18.0231	4.41409	0.804399	5.48744	4.0779e-08	4.82138e-07
ENSG00000007062	PROM1	prominin 1 [Source:HGNC Symbol;Acc:HGNC:9454]	protein_coding	198.629	-1.4663	0.267234	-5.48697	4.08897e-08	4.83232e-07
ENSG00000100314	CABP7	calcium binding protein 7 [Source:HGNC Symbol;Acc:HGNC:20834]	protein_coding	66.6666	-2.09051	0.381175	-5.48438	4.14926e-08	4.9014e-07
ENSG00000175792	RUVBL1	RuvB like AAA ATPase 1 [Source:HGNC Symbol;Acc:HGNC:10474]	protein_coding	1322.83	-0.729979	0.13313	-5.48321	4.17683e-08	4.93178e-07
ENSG00000185278	ZBTB37	zinc finger and BTB domain containing 37 [Source:HGNC Symbol;Acc:HGNC:28365]	protein_coding	1523.38	0.927845	0.169263	5.48166	4.21353e-08	4.9729e-07
ENSG00000149499	EML3	EMAP like 3 [Source:HGNC Symbol;Acc:HGNC:26666]	protein_coding	380.084	1.12987	0.206135	5.48121	4.22416e-08	4.98324e-07
ENSG00000188393	CLEC2A	C-type lectin domain family 2 member A [Source:HGNC Symbol;Acc:HGNC:24191]	protein_coding	60.2866	2.2703	0.414235	5.48071	4.23628e-08	4.99532e-07
ENSG00000188199	NUTM2B	NUT family member 2B [Source:HGNC Symbol;Acc:HGNC:23445]	protein_coding	35.0916	-2.4912	0.454733	-5.47839	4.29225e-08	5.05457e-07
ENSG00000100664	EIF5	eukaryotic translation initiation factor 5 [Source:HGNC Symbol;Acc:HGNC:3299]	protein_coding	5651.56	-0.732913	0.133864	-5.47506	4.37353e-08	5.14577e-07
ENSG00000106804	C5	complement C5 [Source:HGNC Symbol;Acc:HGNC:1331]	protein_coding	176.451	-1.33784	0.244374	-5.47457	4.38565e-08	5.15774e-07
ENSG00000070444	MNT	MAX network transcriptional repressor [Source:HGNC Symbol;Acc:HGNC:7188]	protein_coding	2383.67	0.714842	0.130591	5.47389	4.40265e-08	5.17545e-07
ENSG00000169855	ROBO1	roundabout guidance receptor 1 [Source:HGNC Symbol;Acc:HGNC:10249]	protein_coding	5500.96	-0.734355	0.134229	-5.47091	4.47727e-08	5.26085e-07
[truncated: 3,691 more rows]
