# Supplementary material for: Cortical neuronal hyperexcitability and synaptic changes in SGCE mutation-positive myoclonus dystonia
Source: Brain. 2022 Oct 7;146(4):1523–41. doi: 10.1093/brain/awac365 (PMC10115238; doi:10.1093/brain/awac365)
Supplement: awac365_Supplementary_Data [file awac365_supplementary_data.zip › brain-2022-00185-File012.xlsx]

## Sheet: Sheet 1
Table S2: D80 Protein Coding Differentially Expressed Genes (DEGs) between SGCEwt and SGCEko hESC lines
ensembl_gene_id	external_gene_name	description	gene_biotype	baseMean	log2FoldChange	lfcSE	stat	pvalue	padj
ENSG00000108821	COL1A1	collagen type I alpha 1 chain [Source:HGNC Symbol;Acc:HGNC:2197]	protein_coding	39176	5.26109	0.144501	36.4087	3.09665e-290	7.85712e-286
ENSG00000187017	ESPN	espin [Source:HGNC Symbol;Acc:HGNC:13281]	protein_coding	1995.74	-5.74264	0.159435	-36.0187	4.26576e-284	5.41176e-280
ENSG00000146674	IGFBP3	insulin like growth factor binding protein 3 [Source:HGNC Symbol;Acc:HGNC:5472]	protein_coding	5233.21	5.68981	0.166213	34.232	8.06911e-257	6.82458e-253
ENSG00000077274	CAPN6	calpain 6 [Source:HGNC Symbol;Acc:HGNC:1483]	protein_coding	2362.71	6.39791	0.207161	30.8837	1.97868e-209	1.25512e-205
ENSG00000185559	DLK1	delta like non-canonical Notch ligand 1 [Source:HGNC Symbol;Acc:HGNC:2907]	protein_coding	20551.4	4.26111	0.141709	30.0694	1.21892e-198	6.18553e-195
ENSG00000134013	LOXL2	lysyl oxidase like 2 [Source:HGNC Symbol;Acc:HGNC:6666]	protein_coding	2655.51	3.90636	0.139235	28.0559	3.38571e-173	1.43176e-169
ENSG00000148053	NTRK2	neurotrophic receptor tyrosine kinase 2 [Source:HGNC Symbol;Acc:HGNC:8032]	protein_coding	19541.8	-3.8313	0.140848	-27.2016	6.21518e-163	2.25283e-159
ENSG00000143772	ITPKB	inositol-trisphosphate 3-kinase B [Source:HGNC Symbol;Acc:HGNC:6179]	protein_coding	3655.38	-3.72224	0.13791	-26.9903	1.921e-160	6.09268e-157
ENSG00000008441	NFIX	nuclear factor I X [Source:HGNC Symbol;Acc:HGNC:7788]	protein_coding	5663.74	-3.23815	0.121249	-26.7065	3.95158e-157	1.11404e-153
ENSG00000096696	DSP	desmoplakin [Source:HGNC Symbol;Acc:HGNC:3052]	protein_coding	665.485	5.2318	0.196842	26.5787	1.19824e-155	3.04029e-152
ENSG00000177098	SCN4B	sodium voltage-gated channel beta subunit 4 [Source:HGNC Symbol;Acc:HGNC:10592]	protein_coding	1885.71	-3.99836	0.159255	-25.1067	4.20609e-139	9.70192e-136
ENSG00000187601	MAGEH1	MAGE family member H1 [Source:HGNC Symbol;Acc:HGNC:24092]	protein_coding	3736.2	2.97074	0.119922	24.7723	1.78478e-135	3.77376e-132
ENSG00000162692	VCAM1	vascular cell adhesion molecule 1 [Source:HGNC Symbol;Acc:HGNC:12663]	protein_coding	2385.5	-3.31567	0.133933	-24.7562	2.65975e-135	5.19121e-132
ENSG00000074410	CA12	carbonic anhydrase 12 [Source:HGNC Symbol;Acc:HGNC:1371]	protein_coding	1716.67	-2.77819	0.11263	-24.6664	2.45191e-134	4.44374e-131
ENSG00000166147	FBN1	fibrillin 1 [Source:HGNC Symbol;Acc:HGNC:3603]	protein_coding	4147.16	3.44411	0.140839	24.4542	4.54083e-132	7.68096e-129
ENSG00000108001	EBF3	EBF transcription factor 3 [Source:HGNC Symbol;Acc:HGNC:19087]	protein_coding	856.994	-4.62427	0.19012	-24.3229	1.12146e-130	1.77843e-127
ENSG00000198105	ZNF248	zinc finger protein 248 [Source:HGNC Symbol;Acc:HGNC:13041]	protein_coding	567.11	6.47802	0.267347	24.2308	1.05379e-129	1.57281e-126
ENSG00000164690	SHH	sonic hedgehog signaling molecule [Source:HGNC Symbol;Acc:HGNC:10848]	protein_coding	1697.98	4.42055	0.184947	23.9017	2.9396e-126	4.14369e-123
ENSG00000147257	GPC3	glypican 3 [Source:HGNC Symbol;Acc:HGNC:4451]	protein_coding	1630.63	3.71518	0.157569	23.5781	6.46748e-123	8.63681e-120
ENSG00000134569	LRP4	LDL receptor related protein 4 [Source:HGNC Symbol;Acc:HGNC:6696]	protein_coding	1186.51	-3.43187	0.146861	-23.3682	8.99998e-121	1.14178e-117
ENSG00000018625	ATP1A2	ATPase Na+/K+ transporting subunit alpha 2 [Source:HGNC Symbol;Acc:HGNC:800]	protein_coding	5406.33	-3.53443	0.152511	-23.1749	8.16175e-119	9.86134e-116
ENSG00000112769	LAMA4	laminin subunit alpha 4 [Source:HGNC Symbol;Acc:HGNC:6484]	protein_coding	1106.39	-3.56819	0.15411	-23.1535	1.34194e-118	1.54769e-115
ENSG00000121570	DPPA4	developmental pluripotency associated 4 [Source:HGNC Symbol;Acc:HGNC:19200]	protein_coding	614.426	-4.03201	0.175951	-22.9155	3.25416e-116	3.58991e-113
ENSG00000198825	INPP5F	inositol polyphosphate-5-phosphatase F [Source:HGNC Symbol;Acc:HGNC:17054]	protein_coding	24654	2.55753	0.111737	22.8888	6.00733e-116	6.351e-113
ENSG00000170549	IRX1	iroquois homeobox 1 [Source:HGNC Symbol;Acc:HGNC:14358]	protein_coding	811.432	-4.71037	0.205811	-22.8869	6.27765e-116	6.37132e-113
ENSG00000106366	SERPINE1	serpin family E member 1 [Source:HGNC Symbol;Acc:HGNC:8583]	protein_coding	2573.39	4.0948	0.179292	22.8387	1.89275e-115	1.8471e-112
ENSG00000064692	SNCAIP	synuclein alpha interacting protein [Source:HGNC Symbol;Acc:HGNC:11139]	protein_coding	2499.03	-2.76086	0.121083	-22.8014	4.4404e-115	4.17282e-112
ENSG00000091664	SLC17A6	solute carrier family 17 member 6 [Source:HGNC Symbol;Acc:HGNC:16703]	protein_coding	842.885	-3.86652	0.170668	-22.6552	1.23902e-113	1.12277e-110
ENSG00000196867	ZFP28	ZFP28 zinc finger protein [Source:HGNC Symbol;Acc:HGNC:17801]	protein_coding	437.653	3.82853	0.169772	22.551	1.31298e-112	1.14876e-109
ENSG00000120708	TGFBI	transforming growth factor beta induced [Source:HGNC Symbol;Acc:HGNC:11771]	protein_coding	654.054	3.91493	0.17502	22.3686	7.96792e-111	6.739e-108
ENSG00000082684	SEMA5B	semaphorin 5B [Source:HGNC Symbol;Acc:HGNC:10737]	protein_coding	4836.05	-3.05032	0.136516	-22.344	1.37981e-110	1.11726e-107
ENSG00000137573	SULF1	sulfatase 1 [Source:HGNC Symbol;Acc:HGNC:20391]	protein_coding	1527.14	4.1418	0.185572	22.3191	2.41022e-110	1.85316e-107
ENSG00000168374	ARF4	ADP ribosylation factor 4 [Source:HGNC Symbol;Acc:HGNC:655]	protein_coding	15897.6	2.1522	0.0973729	22.1027	2.97948e-108	2.22348e-105
ENSG00000168389	MFSD2A	major facilitator superfamily domain containing 2A [Source:HGNC Symbol;Acc:HGNC:25897]	protein_coding	1806	2.77851	0.127139	21.8541	7.09888e-106	5.14628e-103
ENSG00000145908	ZNF300	zinc finger protein 300 [Source:HGNC Symbol;Acc:HGNC:13091]	protein_coding	469.391	-4.94252	0.229589	-21.5277	8.56967e-103	5.89375e-100
ENSG00000154856	APCDD1	APC down-regulated 1 [Source:HGNC Symbol;Acc:HGNC:15718]	protein_coding	1201.69	-3.25155	0.151041	-21.5276	8.59452e-103	5.89375e-100
ENSG00000164434	FABP7	fatty acid binding protein 7 [Source:HGNC Symbol;Acc:HGNC:3562]	protein_coding	4599.51	-2.46327	0.115218	-21.3791	2.089e-101	1.39485e-98
ENSG00000137809	ITGA11	integrin subunit alpha 11 [Source:HGNC Symbol;Acc:HGNC:6136]	protein_coding	529.024	4.46525	0.209436	21.3203	7.3548e-101	4.78496e-98
ENSG00000171189	GRIK1	glutamate ionotropic receptor kainate type subunit 1 [Source:HGNC Symbol;Acc:HGNC:4579]	protein_coding	531.814	-4.24023	0.200326	-21.1666	1.94109e-99	1.23128e-96
ENSG00000182732	RGS6	regulator of G protein signaling 6 [Source:HGNC Symbol;Acc:HGNC:10002]	protein_coding	570.405	-3.73627	0.176742	-21.1398	3.4283e-99	2.12161e-96
ENSG00000113594	LIFR	LIF receptor subunit alpha [Source:HGNC Symbol;Acc:HGNC:6597]	protein_coding	2384.9	-2.10617	0.0998621	-21.0908	9.66377e-99	5.83807e-96
ENSG00000138829	FBN2	fibrillin 2 [Source:HGNC Symbol;Acc:HGNC:3604]	protein_coding	3777.98	2.68459	0.128164	20.9466	2.01659e-97	1.18993e-94
ENSG00000081665	ZNF506	zinc finger protein 506 [Source:HGNC Symbol;Acc:HGNC:23780]	protein_coding	306.105	4.8028	0.231547	20.7422	1.44067e-95	8.30775e-93
ENSG00000170561	IRX2	iroquois homeobox 2 [Source:HGNC Symbol;Acc:HGNC:14359]	protein_coding	587.744	-5.23376	0.254243	-20.5857	3.68695e-94	2.07887e-91
ENSG00000152192	POU4F1	POU class 4 homeobox 1 [Source:HGNC Symbol;Acc:HGNC:9218]	protein_coding	545.379	-7.41871	0.362027	-20.4921	2.53154e-93	1.39636e-90
ENSG00000105855	ITGB8	integrin subunit beta 8 [Source:HGNC Symbol;Acc:HGNC:6163]	protein_coding	2542.89	-2.39669	0.117184	-20.4524	5.72281e-93	3.08947e-90
ENSG00000182871	COL18A1	collagen type XVIII alpha 1 chain [Source:HGNC Symbol;Acc:HGNC:2195]	protein_coding	1360.04	2.32601	0.113867	20.4274	9.54033e-93	5.04306e-90
ENSG00000156140	ADAMTS3	ADAM metallopeptidase with thrombospondin type 1 motif 3 [Source:HGNC Symbol;Acc:HGNC:219]	protein_coding	505.556	-4.00055	0.197898	-20.2152	7.19636e-91	3.72639e-88
ENSG00000148600	CDHR1	cadherin related family member 1 [Source:HGNC Symbol;Acc:HGNC:14550]	protein_coding	2376.49	2.65565	0.131492	20.1964	1.05384e-90	5.34783e-88
ENSG00000141433	ADCYAP1	adenylate cyclase activating polypeptide 1 [Source:HGNC Symbol;Acc:HGNC:241]	protein_coding	327.479	-4.79747	0.23855	-20.1109	5.92262e-90	2.94656e-87
ENSG00000140092	FBLN5	fibulin 5 [Source:HGNC Symbol;Acc:HGNC:3602]	protein_coding	1147.99	-3.10141	0.155752	-19.9124	3.17479e-88	1.54912e-85
ENSG00000007372	PAX6	paired box 6 [Source:HGNC Symbol;Acc:HGNC:8620]	protein_coding	844.899	-3.82892	0.194026	-19.7341	1.09954e-86	5.2639e-84
ENSG00000147485	PXDNL	peroxidasin like [Source:HGNC Symbol;Acc:HGNC:26359]	protein_coding	546.578	-5.22675	0.265212	-19.7078	1.84901e-86	8.52999e-84
ENSG00000103449	SALL1	spalt like transcription factor 1 [Source:HGNC Symbol;Acc:HGNC:10524]	protein_coding	1719.36	-2.72184	0.139123	-19.5643	3.11877e-85	1.41308e-82
ENSG00000135905	DOCK10	dedicator of cytokinesis 10 [Source:HGNC Symbol;Acc:HGNC:23479]	protein_coding	763.367	-4.17898	0.213803	-19.5459	4.4695e-85	1.98955e-82
ENSG00000172164	SNTB1	syntrophin beta 1 [Source:HGNC Symbol;Acc:HGNC:11168]	protein_coding	316.606	-4.19894	0.216447	-19.3994	7.80839e-84	3.4159e-81
ENSG00000171956	FOXB1	forkhead box B1 [Source:HGNC Symbol;Acc:HGNC:3799]	protein_coding	295.658	-5.52182	0.285086	-19.3689	1.41125e-83	6.06909e-81
ENSG00000182934	SRPRA	SRP receptor subunit alpha [Source:HGNC Symbol;Acc:HGNC:11307]	protein_coding	6960.19	2.01605	0.104341	19.3218	3.52144e-83	1.48916e-80
ENSG00000100427	MLC1	modulator of VRAC current 1 [Source:HGNC Symbol;Acc:HGNC:17082]	protein_coding	3480.58	-3.48301	0.180736	-19.2712	9.36824e-83	3.89673e-80
ENSG00000011201	ANOS1	anosmin 1 [Source:HGNC Symbol;Acc:HGNC:6211]	protein_coding	1537.69	-2.37711	0.125646	-18.9192	7.9264e-80	3.24382e-77
ENSG00000159263	SIM2	SIM bHLH transcription factor 2 [Source:HGNC Symbol;Acc:HGNC:10883]	protein_coding	444.014	7.50098	0.397239	18.8828	1.57937e-79	6.36087e-77
ENSG00000120885	CLU	clusterin [Source:HGNC Symbol;Acc:HGNC:2095]	protein_coding	33399.5	-2.41032	0.128233	-18.7964	8.08269e-79	3.20441e-76
ENSG00000168461	RAB31	RAB31, member RAS oncogene family [Source:HGNC Symbol;Acc:HGNC:9771]	protein_coding	3202.1	-2.58841	0.138031	-18.7524	1.84922e-78	7.21849e-76
ENSG00000129151	BBOX1	gamma-butyrobetaine hydroxylase 1 [Source:HGNC Symbol;Acc:HGNC:964]	protein_coding	503.769	-4.73453	0.25308	-18.7076	4.29199e-78	1.65001e-75
ENSG00000168077	SCARA3	scavenger receptor class A member 3 [Source:HGNC Symbol;Acc:HGNC:19000]	protein_coding	2471.59	-3.0588	0.16643	-18.3789	1.93877e-75	7.34214e-73
ENSG00000130635	COL5A1	collagen type V alpha 1 chain [Source:HGNC Symbol;Acc:HGNC:2209]	protein_coding	6482.63	2.76589	0.151058	18.3101	6.87535e-75	2.56541e-72
ENSG00000136859	ANGPTL2	angiopoietin like 2 [Source:HGNC Symbol;Acc:HGNC:490]	protein_coding	813.911	-2.78795	0.152609	-18.2686	1.4715e-74	5.41106e-72
ENSG00000160307	S100B	S100 calcium binding protein B [Source:HGNC Symbol;Acc:HGNC:10500]	protein_coding	803.572	-3.81874	0.209428	-18.2342	2.76417e-74	1.00193e-71
ENSG00000130733	YIPF2	Yip1 domain family member 2 [Source:HGNC Symbol;Acc:HGNC:28476]	protein_coding	2638.79	2.08974	0.114931	18.1827	7.08205e-74	2.53088e-71
ENSG00000167614	TTYH1	tweety family member 1 [Source:HGNC Symbol;Acc:HGNC:13476]	protein_coding	14779.5	-2.43797	0.134189	-18.1683	9.20352e-74	3.24335e-71
ENSG00000145794	MEGF10	multiple EGF like domains 10 [Source:HGNC Symbol;Acc:HGNC:29634]	protein_coding	1298.48	-2.80857	0.154904	-18.131	1.81478e-73	6.30771e-71
ENSG00000175445	LPL	lipoprotein lipase [Source:HGNC Symbol;Acc:HGNC:6677]	protein_coding	326.506	-5.05519	0.283025	-17.8613	2.36018e-71	8.09256e-69
ENSG00000110675	ELMOD1	ELMO domain containing 1 [Source:HGNC Symbol;Acc:HGNC:25334]	protein_coding	1508.37	-2.1359	0.119645	-17.852	2.78692e-71	9.42833e-69
ENSG00000144857	BOC	BOC cell adhesion associated, oncogene regulated [Source:HGNC Symbol;Acc:HGNC:17173]	protein_coding	1232.44	-2.46035	0.139542	-17.6316	1.41009e-69	4.70765e-67
ENSG00000091542	ALKBH5	alkB homolog 5, RNA demethylase [Source:HGNC Symbol;Acc:HGNC:25996]	protein_coding	6662.31	1.67764	0.0957576	17.5197	1.01396e-68	3.3412e-66
ENSG00000154146	NRGN	neurogranin [Source:HGNC Symbol;Acc:HGNC:8000]	protein_coding	662.841	-2.7634	0.158377	-17.4483	3.54822e-68	1.15422e-65
ENSG00000136944	LMX1B	LIM homeobox transcription factor 1 beta [Source:HGNC Symbol;Acc:HGNC:6654]	protein_coding	330.11	-7.0375	0.40354	-17.4394	4.14153e-68	1.33016e-65
ENSG00000117115	PADI2	peptidyl arginine deiminase 2 [Source:HGNC Symbol;Acc:HGNC:18341]	protein_coding	553.048	2.99429	0.172142	17.3943	9.11923e-68	2.89228e-65
ENSG00000189431	RASSF10	Ras association domain family member 10 [Source:HGNC Symbol;Acc:HGNC:33984]	protein_coding	285.567	-4.47549	0.257613	-17.3729	1.32385e-67	4.14692e-65
ENSG00000198380	GFPT1	glutamine--fructose-6-phosphate transaminase 1 [Source:HGNC Symbol;Acc:HGNC:4241]	protein_coding	9806.76	1.80585	0.104005	17.3631	1.56887e-67	4.8545e-65
ENSG00000184194	GPR173	G protein-coupled receptor 173 [Source:HGNC Symbol;Acc:HGNC:18186]	protein_coding	7528.04	1.61578	0.0931544	17.3452	2.14472e-67	6.55638e-65
ENSG00000177807	KCNJ10	potassium inwardly rectifying channel subfamily J member 10 [Source:HGNC Symbol;Acc:HGNC:6256]	protein_coding	357.205	-3.11019	0.18002	-17.2769	7.01693e-67	2.11953e-64
ENSG00000070495	JMJD6	jumonji domain containing 6, arginine demethylase and lysine hydroxylase [Source:HGNC Symbol;Acc:HGNC:19355]	protein_coding	4487.71	1.89684	0.110117	17.2257	1.70298e-66	5.08348e-64
ENSG00000026508	CD44	CD44 molecule (Indian blood group) [Source:HGNC Symbol;Acc:HGNC:1681]	protein_coding	1109.17	-3.34438	0.194473	-17.1972	2.789e-66	8.22853e-64
ENSG00000105376	ICAM5	intercellular adhesion molecule 5 [Source:HGNC Symbol;Acc:HGNC:5348]	protein_coding	2173.48	2.76011	0.160703	17.1752	4.07495e-66	1.18843e-63
ENSG00000181458	TMEM45A	transmembrane protein 45A [Source:HGNC Symbol;Acc:HGNC:25480]	protein_coding	727.02	2.63168	0.153429	17.1525	6.02451e-66	1.73704e-63
ENSG00000171786	NHLH1	nescient helix-loop-helix 1 [Source:HGNC Symbol;Acc:HGNC:7817]	protein_coding	590.954	-2.82966	0.165666	-17.0806	2.07091e-65	5.90395e-63
ENSG00000046653	GPM6B	glycoprotein M6B [Source:HGNC Symbol;Acc:HGNC:4461]	protein_coding	31638	-2.34831	0.138084	-17.0064	7.36572e-65	2.07656e-62
ENSG00000136160	EDNRB	endothelin receptor type B [Source:HGNC Symbol;Acc:HGNC:3180]	protein_coding	6537.98	-2.37484	0.139832	-16.9835	1.08726e-64	3.03154e-62
ENSG00000150961	SEC24D	SEC24 homolog D, COPII coat complex component [Source:HGNC Symbol;Acc:HGNC:10706]	protein_coding	2640.13	1.74961	0.103028	16.9818	1.12056e-64	3.09043e-62
ENSG00000163453	IGFBP7	insulin like growth factor binding protein 7 [Source:HGNC Symbol;Acc:HGNC:5476]	protein_coding	937.113	2.53243	0.149398	16.9509	1.89533e-64	5.17099e-62
ENSG00000072682	P4HA2	prolyl 4-hydroxylase subunit alpha 2 [Source:HGNC Symbol;Acc:HGNC:8547]	protein_coding	1506.64	2.03087	0.120575	16.8432	1.17634e-63	3.17525e-61
ENSG00000189056	RELN	reelin [Source:HGNC Symbol;Acc:HGNC:9957]	protein_coding	3569.48	-2.7651	0.164639	-16.795	2.65658e-63	7.09532e-61
ENSG00000167110	GOLGA2	golgin A2 [Source:HGNC Symbol;Acc:HGNC:4425]	protein_coding	5929.14	1.75591	0.104653	16.7783	3.51718e-63	9.29599e-61
ENSG00000100345	MYH9	myosin heavy chain 9 [Source:HGNC Symbol;Acc:HGNC:7579]	protein_coding	10255.4	1.62486	0.096993	16.7524	5.44177e-63	1.42344e-60
ENSG00000079691	CARMIL1	capping protein regulator and myosin 1 linker 1 [Source:HGNC Symbol;Acc:HGNC:21581]	protein_coding	684.914	-2.77937	0.165925	-16.7507	5.59247e-63	1.44794e-60
ENSG00000106078	COBL	cordon-bleu WH2 repeat protein [Source:HGNC Symbol;Acc:HGNC:22199]	protein_coding	190.961	-4.52097	0.269963	-16.7466	5.99248e-63	1.53583e-60
ENSG00000157020	SEC13	SEC13 homolog, nuclear pore and COPII coat complex component [Source:HGNC Symbol;Acc:HGNC:10697]	protein_coding	5890.43	1.71451	0.102449	16.7353	7.25305e-63	1.84032e-60
ENSG00000046889	PREX2	phosphatidylinositol-3,4,5-trisphosphate dependent Rac exchange factor 2 [Source:HGNC Symbol;Acc:HGNC:22950]	protein_coding	213.036	-3.80823	0.227922	-16.7085	1.13652e-62	2.85513e-60
ENSG00000147862	NFIB	nuclear factor I B [Source:HGNC Symbol;Acc:HGNC:7785]	protein_coding	1422.51	-2.28748	0.137185	-16.6745	2.00953e-62	4.99881e-60
ENSG00000255690	TRIL	TLR4 interactor with leucine rich repeats [Source:HGNC Symbol;Acc:HGNC:22200]	protein_coding	1085.1	-3.14707	0.188761	-16.6723	2.08502e-62	5.13623e-60
ENSG00000176842	IRX5	iroquois homeobox 5 [Source:HGNC Symbol;Acc:HGNC:14361]	protein_coding	253.283	-6.22927	0.374387	-16.6386	3.65991e-62	8.92912e-60
ENSG00000182022	CHST15	carbohydrate sulfotransferase 15 [Source:HGNC Symbol;Acc:HGNC:18137]	protein_coding	805.014	-2.896	0.175022	-16.5465	1.69665e-61	4.06124e-59
ENSG00000157890	MEGF11	multiple EGF like domains 11 [Source:HGNC Symbol;Acc:HGNC:29635]	protein_coding	670.983	-3.1292	0.189334	-16.5274	2.33127e-61	5.52816e-59
ENSG00000156675	RAB11FIP1	RAB11 family interacting protein 1 [Source:HGNC Symbol;Acc:HGNC:30265]	protein_coding	787.345	2.11055	0.128095	16.4765	5.41717e-61	1.27268e-58
ENSG00000148700	ADD3	adducin 3 [Source:HGNC Symbol;Acc:HGNC:245]	protein_coding	2204.78	-2.04481	0.124127	-16.4735	5.68676e-61	1.32376e-58
ENSG00000090615	GOLGA3	golgin A3 [Source:HGNC Symbol;Acc:HGNC:4426]	protein_coding	9227	1.6963	0.103263	16.4271	1.22413e-60	2.82361e-58
ENSG00000117394	SLC2A1	solute carrier family 2 member 1 [Source:HGNC Symbol;Acc:HGNC:11005]	protein_coding	8827.01	1.77382	0.10803	16.4196	1.38476e-60	3.16536e-58
ENSG00000213694	S1PR3	sphingosine-1-phosphate receptor 3 [Source:HGNC Symbol;Acc:HGNC:3167]	protein_coding	528.001	-3.3081	0.201605	-16.4088	1.65471e-60	3.74866e-58
ENSG00000118432	CNR1	cannabinoid receptor 1 [Source:HGNC Symbol;Acc:HGNC:2159]	protein_coding	4060.4	-1.70004	0.103897	-16.3627	3.5303e-60	7.92692e-58
ENSG00000168495	POLR3D	RNA polymerase III subunit D [Source:HGNC Symbol;Acc:HGNC:1080]	protein_coding	3777.43	1.73479	0.106312	16.3178	7.37276e-60	1.64096e-57
ENSG00000115380	EFEMP1	EGF containing fibulin extracellular matrix protein 1 [Source:HGNC Symbol;Acc:HGNC:3218]	protein_coding	414.839	-2.70611	0.16619	-16.2833	1.29751e-59	2.86275e-57
ENSG00000164853	UNCX	UNC homeobox [Source:HGNC Symbol;Acc:HGNC:33194]	protein_coding	264.559	-3.33719	0.205412	-16.2463	2.37069e-59	5.18549e-57
ENSG00000140945	CDH13	cadherin 13 [Source:HGNC Symbol;Acc:HGNC:1753]	protein_coding	734.324	-2.7293	0.168544	-16.1934	5.61236e-59	1.21711e-56
ENSG00000008196	TFAP2B	transcription factor AP-2 beta [Source:HGNC Symbol;Acc:HGNC:11743]	protein_coding	1716.04	-9.96991	0.617613	-16.1427	1.27919e-58	2.72747e-56
ENSG00000106278	PTPRZ1	protein tyrosine phosphatase receptor type Z1 [Source:HGNC Symbol;Acc:HGNC:9685]	protein_coding	15525.1	-2.51429	0.155844	-16.1334	1.48697e-58	3.14407e-56
ENSG00000176971	FIBIN	fin bud initiation factor homolog [Source:HGNC Symbol;Acc:HGNC:33747]	protein_coding	1333.49	-3.09663	0.192779	-16.0631	4.62806e-58	9.70478e-56
ENSG00000125430	HS3ST3B1	heparan sulfate-glucosamine 3-sulfotransferase 3B1 [Source:HGNC Symbol;Acc:HGNC:5198]	protein_coding	405.303	-2.96674	0.184715	-16.0611	4.7771e-58	9.88178e-56
ENSG00000139800	ZIC5	Zic family member 5 [Source:HGNC Symbol;Acc:HGNC:20322]	protein_coding	310.696	-3.94238	0.245464	-16.061	4.79036e-58	9.88178e-56
ENSG00000109099	PMP22	peripheral myelin protein 22 [Source:HGNC Symbol;Acc:HGNC:9118]	protein_coding	923.327	-2.60848	0.163118	-15.9914	1.46705e-57	3.00189e-55
ENSG00000171532	NEUROD2	neuronal differentiation 2 [Source:HGNC Symbol;Acc:HGNC:7763]	protein_coding	242.302	-5.14403	0.32173	-15.9886	1.53319e-57	3.11213e-55
ENSG00000171766	GATM	glycine amidinotransferase [Source:HGNC Symbol;Acc:HGNC:4175]	protein_coding	3190.82	-2.54528	0.159279	-15.98	1.76238e-57	3.54896e-55
ENSG00000117525	F3	coagulation factor III, tissue factor [Source:HGNC Symbol;Acc:HGNC:3541]	protein_coding	830.157	-2.47932	0.155684	-15.9253	4.22662e-57	8.44425e-55
ENSG00000198959	TGM2	transglutaminase 2 [Source:HGNC Symbol;Acc:HGNC:11778]	protein_coding	190.408	4.1264	0.260063	15.8669	1.07405e-56	2.12906e-54
ENSG00000016391	CHDH	choline dehydrogenase [Source:HGNC Symbol;Acc:HGNC:24288]	protein_coding	298.02	-3.55689	0.224709	-15.8289	1.96686e-56	3.86862e-54
ENSG00000167642	SPINT2	serine peptidase inhibitor, Kunitz type 2 [Source:HGNC Symbol;Acc:HGNC:11247]	protein_coding	2434.91	1.88266	0.119181	15.7967	3.27794e-56	6.39778e-54
ENSG00000221818	EBF2	EBF transcription factor 2 [Source:HGNC Symbol;Acc:HGNC:19090]	protein_coding	228.202	-4.61932	0.292495	-15.7928	3.48539e-56	6.75074e-54
ENSG00000152128	TMEM163	transmembrane protein 163 [Source:HGNC Symbol;Acc:HGNC:25380]	protein_coding	449.209	-2.73433	0.173399	-15.769	5.08155e-56	9.76774e-54
ENSG00000177508	IRX3	iroquois homeobox 3 [Source:HGNC Symbol;Acc:HGNC:14360]	protein_coding	227.66	-4.88313	0.310661	-15.7185	1.1293e-55	2.15441e-53
ENSG00000134222	PSRC1	proline and serine rich coiled-coil 1 [Source:HGNC Symbol;Acc:HGNC:24472]	protein_coding	1349.8	-2.01502	0.128255	-15.711	1.27093e-55	2.40652e-53
ENSG00000141314	RHBDL3	rhomboid like 3 [Source:HGNC Symbol;Acc:HGNC:16502]	protein_coding	877.621	-1.9352	0.123278	-15.6978	1.56649e-55	2.94419e-53
ENSG00000108691	CCL2	C-C motif chemokine ligand 2 [Source:HGNC Symbol;Acc:HGNC:10618]	protein_coding	420.97	-2.76834	0.176513	-15.6835	1.96111e-55	3.65878e-53
ENSG00000154188	ANGPT1	angiopoietin 1 [Source:HGNC Symbol;Acc:HGNC:484]	protein_coding	181.124	-4.60368	0.293735	-15.6729	2.31791e-55	4.29287e-53
ENSG00000182132	KCNIP1	potassium voltage-gated channel interacting protein 1 [Source:HGNC Symbol;Acc:HGNC:15521]	protein_coding	1132.51	-2.60127	0.166214	-15.6501	3.31554e-55	6.09603e-53
ENSG00000171729	TMEM51	transmembrane protein 51 [Source:HGNC Symbol;Acc:HGNC:25488]	protein_coding	289.294	-4.0828	0.262783	-15.5368	1.95555e-54	3.56965e-52
ENSG00000146555	SDK1	sidekick cell adhesion molecule 1 [Source:HGNC Symbol;Acc:HGNC:19307]	protein_coding	2405.09	-1.86679	0.120257	-15.5233	2.41143e-54	4.37037e-52
ENSG00000165215	CLDN3	claudin 3 [Source:HGNC Symbol;Acc:HGNC:2045]	protein_coding	268.86	3.62026	0.235134	15.3966	1.72617e-53	3.10625e-51
ENSG00000172380	GNG12	G protein subunit gamma 12 [Source:HGNC Symbol;Acc:HGNC:19663]	protein_coding	2396.08	-2.02739	0.131851	-15.3764	2.35744e-53	4.21235e-51
ENSG00000087245	MMP2	matrix metallopeptidase 2 [Source:HGNC Symbol;Acc:HGNC:7166]	protein_coding	1291.65	2.31242	0.150468	15.3681	2.67709e-53	4.75006e-51
ENSG00000196358	NTNG2	netrin G2 [Source:HGNC Symbol;Acc:HGNC:14288]	protein_coding	692.509	-2.95106	0.192724	-15.3123	6.3251e-53	1.11449e-50
ENSG00000151617	EDNRA	endothelin receptor type A [Source:HGNC Symbol;Acc:HGNC:3179]	protein_coding	227.693	-4.61689	0.301739	-15.3009	7.53952e-53	1.31931e-50
ENSG00000244405	ETV5	ETS variant transcription factor 5 [Source:HGNC Symbol;Acc:HGNC:3494]	protein_coding	670.332	-2.17274	0.142022	-15.2987	7.80399e-53	1.35624e-50
ENSG00000187244	BCAM	basal cell adhesion molecule (Lutheran blood group) [Source:HGNC Symbol;Acc:HGNC:6722]	protein_coding	1348.82	1.80297	0.117947	15.2862	9.44437e-53	1.63015e-50
ENSG00000171345	KRT19	keratin 19 [Source:HGNC Symbol;Acc:HGNC:6436]	protein_coding	197.257	3.41413	0.223397	15.2828	9.95451e-53	1.70659e-50
ENSG00000253731	PCDHGA6	protocadherin gamma subfamily A, 6 [Source:HGNC Symbol;Acc:HGNC:8704]	protein_coding	240.959	7.0643	0.462948	15.2594	1.42539e-52	2.42728e-50
ENSG00000123104	ITPR2	inositol 1,4,5-trisphosphate receptor type 2 [Source:HGNC Symbol;Acc:HGNC:6181]	protein_coding	213.572	-3.68372	0.241797	-15.2347	2.07986e-52	3.51816e-50
ENSG00000184371	CSF1	colony stimulating factor 1 [Source:HGNC Symbol;Acc:HGNC:2432]	protein_coding	780.309	-2.2954	0.15072	-15.2295	2.25145e-52	3.78318e-50
ENSG00000179796	LRRC3B	leucine rich repeat containing 3B [Source:HGNC Symbol;Acc:HGNC:28105]	protein_coding	327.429	-2.52307	0.165862	-15.2118	2.95183e-52	4.92742e-50
ENSG00000143320	CRABP2	cellular retinoic acid binding protein 2 [Source:HGNC Symbol;Acc:HGNC:2339]	protein_coding	2212.19	2.36966	0.156019	15.1883	4.22676e-52	7.00952e-50
ENSG00000196569	LAMA2	laminin subunit alpha 2 [Source:HGNC Symbol;Acc:HGNC:6482]	protein_coding	386.209	-2.49334	0.164268	-15.1785	4.90868e-52	8.08752e-50
ENSG00000171100	MTM1	myotubularin 1 [Source:HGNC Symbol;Acc:HGNC:7448]	protein_coding	824.879	-2.17663	0.143498	-15.1684	5.72294e-52	9.36827e-50
ENSG00000132386	SERPINF1	serpin family F member 1 [Source:HGNC Symbol;Acc:HGNC:8824]	protein_coding	1215.81	2.0902	0.138311	15.1123	1.34368e-51	2.18546e-49
ENSG00000162745	OLFML2B	olfactomedin like 2B [Source:HGNC Symbol;Acc:HGNC:24558]	protein_coding	1160.35	-2.6505	0.175405	-15.1108	1.37494e-51	2.22206e-49
ENSG00000106003	LFNG	LFNG O-fucosylpeptide 3-beta-N-acetylglucosaminyltransferase [Source:HGNC Symbol;Acc:HGNC:6560]	protein_coding	863.457	-2.17911	0.144486	-15.0819	2.13199e-51	3.4022e-49
ENSG00000164300	SERINC5	serine incorporator 5 [Source:HGNC Symbol;Acc:HGNC:18825]	protein_coding	1409.42	-1.79503	0.119197	-15.0594	2.99641e-51	4.75174e-49
ENSG00000188921	HACD4	3-hydroxyacyl-CoA dehydratase 4 [Source:HGNC Symbol;Acc:HGNC:20920]	protein_coding	216.092	-3.21637	0.214451	-14.9981	7.55303e-51	1.19033e-48
ENSG00000184486	POU3F2	POU class 3 homeobox 2 [Source:HGNC Symbol;Acc:HGNC:9215]	protein_coding	2471.98	-2.3463	0.156473	-14.9949	7.92888e-51	1.24185e-48
ENSG00000141526	SLC16A3	solute carrier family 16 member 3 [Source:HGNC Symbol;Acc:HGNC:10924]	protein_coding	3826.47	1.65899	0.110736	14.9815	9.69299e-51	1.50521e-48
ENSG00000125398	SOX9	SRY-box transcription factor 9 [Source:HGNC Symbol;Acc:HGNC:11204]	protein_coding	3731.15	-1.8174	0.121311	-14.9813	9.72904e-51	1.50521e-48
ENSG00000184156	KCNQ3	potassium voltage-gated channel subfamily Q member 3 [Source:HGNC Symbol;Acc:HGNC:6297]	protein_coding	1367.61	-1.92345	0.128509	-14.9675	1.19818e-50	1.83852e-48
ENSG00000160570	DEDD2	death effector domain containing 2 [Source:HGNC Symbol;Acc:HGNC:24450]	protein_coding	2144.99	1.79751	0.120097	14.9672	1.20283e-50	1.83852e-48
ENSG00000166450	PRTG	protogenin [Source:HGNC Symbol;Acc:HGNC:26373]	protein_coding	644.347	1.96388	0.131268	14.9609	1.32303e-50	2.01013e-48
ENSG00000059804	SLC2A3	solute carrier family 2 member 3 [Source:HGNC Symbol;Acc:HGNC:11007]	protein_coding	7254.92	1.78	0.119213	14.9312	2.06477e-50	3.11841e-48
ENSG00000020181	ADGRA2	adhesion G protein-coupled receptor A2 [Source:HGNC Symbol;Acc:HGNC:17849]	protein_coding	491.122	2.60243	0.174775	14.8902	3.81864e-50	5.73315e-48
ENSG00000069431	ABCC9	ATP binding cassette subfamily C member 9 [Source:HGNC Symbol;Acc:HGNC:60]	protein_coding	281.46	-3.3042	0.221938	-14.888	3.94664e-50	5.89047e-48
ENSG00000162407	PLPP3	phospholipid phosphatase 3 [Source:HGNC Symbol;Acc:HGNC:9229]	protein_coding	3110.5	-2.57647	0.173071	-14.8867	4.01977e-50	5.96454e-48
ENSG00000187068	C3orf70	chromosome 3 open reading frame 70 [Source:HGNC Symbol;Acc:HGNC:33731]	protein_coding	436.358	-2.7511	0.184908	-14.8782	4.56486e-50	6.73397e-48
ENSG00000187955	COL14A1	collagen type XIV alpha 1 chain [Source:HGNC Symbol;Acc:HGNC:2191]	protein_coding	1335.56	2.46425	0.165892	14.8545	6.50277e-50	9.53727e-48
ENSG00000184178	SCFD2	sec1 family domain containing 2 [Source:HGNC Symbol;Acc:HGNC:30676]	protein_coding	1242.57	1.73808	0.117124	14.8396	8.11981e-50	1.18405e-47
ENSG00000160781	PAQR6	progestin and adipoQ receptor family member 6 [Source:HGNC Symbol;Acc:HGNC:30132]	protein_coding	1092.45	-2.60555	0.177341	-14.6923	7.22321e-49	1.04728e-46
ENSG00000155760	FZD7	frizzled class receptor 7 [Source:HGNC Symbol;Acc:HGNC:4045]	protein_coding	1159.1	-2.19044	0.14959	-14.643	1.49313e-48	2.15257e-46
ENSG00000158089	GALNT14	polypeptide N-acetylgalactosaminyltransferase 14 [Source:HGNC Symbol;Acc:HGNC:22946]	protein_coding	616.048	2.493	0.170435	14.6273	1.88174e-48	2.69748e-46
ENSG00000113578	FGF1	fibroblast growth factor 1 [Source:HGNC Symbol;Acc:HGNC:3665]	protein_coding	886.586	-6.03252	0.412686	-14.6177	2.16584e-48	3.0873e-46
ENSG00000197157	SND1	staphylococcal nuclease and tudor domain containing 1 [Source:HGNC Symbol;Acc:HGNC:30646]	protein_coding	8969.63	1.40749	0.0964646	14.5907	3.21954e-48	4.56365e-46
ENSG00000129675	ARHGEF6	Rac/Cdc42 guanine nucleotide exchange factor 6 [Source:HGNC Symbol;Acc:HGNC:685]	protein_coding	1315.25	-2.33138	0.159888	-14.5814	3.69089e-48	5.20272e-46
ENSG00000180447	GAS1	growth arrest specific 1 [Source:HGNC Symbol;Acc:HGNC:4165]	protein_coding	288.497	-2.70715	0.186316	-14.5299	7.8334e-48	1.0981e-45
ENSG00000127526	SLC35E1	solute carrier family 35 member E1 [Source:HGNC Symbol;Acc:HGNC:20803]	protein_coding	4771.29	1.52959	0.105327	14.5223	8.74831e-48	1.21962e-45
ENSG00000112531	QKI	QKI, KH domain containing RNA binding [Source:HGNC Symbol;Acc:HGNC:21100]	protein_coding	14649.6	-1.65865	0.114287	-14.5131	1.00145e-47	1.38851e-45
ENSG00000122641	INHBA	inhibin subunit beta A [Source:HGNC Symbol;Acc:HGNC:6066]	protein_coding	194.239	3.87808	0.267257	14.5106	1.03747e-47	1.43063e-45
ENSG00000185432	METTL7A	methyltransferase like 7A [Source:HGNC Symbol;Acc:HGNC:24550]	protein_coding	765.144	-2.36519	0.163111	-14.5005	1.20323e-47	1.65025e-45
ENSG00000031081	ARHGAP31	Rho GTPase activating protein 31 [Source:HGNC Symbol;Acc:HGNC:29216]	protein_coding	549.025	-2.46137	0.170268	-14.4558	2.30438e-47	3.1342e-45
ENSG00000182492	BGN	biglycan [Source:HGNC Symbol;Acc:HGNC:1044]	protein_coding	369.125	3.37464	0.233448	14.4556	2.30992e-47	3.1342e-45
ENSG00000182253	SYNM	synemin [Source:HGNC Symbol;Acc:HGNC:24466]	protein_coding	4170.37	-1.98739	0.137725	-14.43	3.34846e-47	4.51917e-45
ENSG00000115414	FN1	fibronectin 1 [Source:HGNC Symbol;Acc:HGNC:3778]	protein_coding	12927.7	2.05255	0.142254	14.4287	3.41216e-47	4.58078e-45
ENSG00000143603	KCNN3	potassium calcium-activated channel subfamily N member 3 [Source:HGNC Symbol;Acc:HGNC:6292]	protein_coding	1581.24	-1.88488	0.130642	-14.4279	3.45628e-47	4.61559e-45
ENSG00000198732	SMOC1	SPARC related modular calcium binding 1 [Source:HGNC Symbol;Acc:HGNC:20318]	protein_coding	4838.1	-4.57415	0.317148	-14.4228	3.72037e-47	4.94225e-45
ENSG00000135744	AGT	angiotensinogen [Source:HGNC Symbol;Acc:HGNC:333]	protein_coding	222.712	-3.98767	0.276863	-14.4031	4.95019e-47	6.54172e-45
ENSG00000275342	PRAG1	PEAK1 related, kinase-activating pseudokinase 1 [Source:HGNC Symbol;Acc:HGNC:25438]	protein_coding	1384.9	-1.8694	0.129989	-14.3813	6.78519e-47	8.92024e-45
ENSG00000118523	CCN2	cellular communication network factor 2 [Source:HGNC Symbol;Acc:HGNC:2500]	protein_coding	2322.98	2.21197	0.153966	14.3666	8.38267e-47	1.09636e-44
ENSG00000182240	BACE2	beta-secretase 2 [Source:HGNC Symbol;Acc:HGNC:934]	protein_coding	373.656	-2.33132	0.162441	-14.3518	1.03793e-46	1.35053e-44
ENSG00000122547	EEPD1	endonuclease/exonuclease/phosphatase family domain containing 1 [Source:HGNC Symbol;Acc:HGNC:22223]	protein_coding	738.921	-2.69804	0.188237	-14.3332	1.35643e-46	1.75595e-44
ENSG00000162734	PEA15	proliferation and apoptosis adaptor protein 15 [Source:HGNC Symbol;Acc:HGNC:8822]	protein_coding	27305.2	-1.7188	0.120041	-14.3184	1.6788e-46	2.16224e-44
ENSG00000182752	PAPPA	pappalysin 1 [Source:HGNC Symbol;Acc:HGNC:8602]	protein_coding	422.31	3.2849	0.22989	14.289	2.56393e-46	3.28559e-44
ENSG00000114790	ARHGEF26	Rho guanine nucleotide exchange factor 26 [Source:HGNC Symbol;Acc:HGNC:24490]	protein_coding	464.407	-2.46249	0.17264	-14.2637	3.68461e-46	4.69797e-44
ENSG00000112139	MDGA1	MAM domain containing glycosylphosphatidylinositol anchor 1 [Source:HGNC Symbol;Acc:HGNC:19267]	protein_coding	1765.11	-1.83111	0.128609	-14.2379	5.33359e-46	6.76646e-44
ENSG00000136895	GARNL3	GTPase activating Rap/RanGAP domain like 3 [Source:HGNC Symbol;Acc:HGNC:25425]	protein_coding	767.14	-1.96442	0.138023	-14.2326	5.75352e-46	7.26289e-44
ENSG00000180176	TH	tyrosine hydroxylase [Source:HGNC Symbol;Acc:HGNC:11782]	protein_coding	1387.23	2.25131	0.158195	14.2313	5.86104e-46	7.36199e-44
ENSG00000126878	AIF1L	allograft inflammatory factor 1 like [Source:HGNC Symbol;Acc:HGNC:28904]	protein_coding	1323.3	-1.88523	0.132671	-14.2099	7.95608e-46	9.94432e-44
ENSG00000142871	CCN1	cellular communication network factor 1 [Source:HGNC Symbol;Acc:HGNC:2654]	protein_coding	1750.6	1.94709	0.137144	14.1974	9.50828e-46	1.18262e-43
ENSG00000105825	TFPI2	tissue factor pathway inhibitor 2 [Source:HGNC Symbol;Acc:HGNC:11761]	protein_coding	258.405	3.32188	0.234382	14.1729	1.34799e-45	1.66032e-43
ENSG00000182175	RGMA	repulsive guidance molecule BMP co-receptor a [Source:HGNC Symbol;Acc:HGNC:30308]	protein_coding	8630.3	-1.80298	0.127253	-14.1685	1.43553e-45	1.7596e-43
ENSG00000135919	SERPINE2	serpin family E member 2 [Source:HGNC Symbol;Acc:HGNC:8951]	protein_coding	2422.13	-1.93472	0.137201	-14.1013	3.72697e-45	4.54637e-43
ENSG00000114388	NPRL2	NPR2 like, GATOR1 complex subunit [Source:HGNC Symbol;Acc:HGNC:24969]	protein_coding	2600.86	1.86359	0.132313	14.0847	4.71913e-45	5.70183e-43
ENSG00000117122	MFAP2	microfibril associated protein 2 [Source:HGNC Symbol;Acc:HGNC:7033]	protein_coding	834.089	1.91211	0.135806	14.0797	5.06359e-45	6.08902e-43
ENSG00000186897	C1QL4	complement C1q like 4 [Source:HGNC Symbol;Acc:HGNC:31416]	protein_coding	893.483	-2.5855	0.183985	-14.0528	7.40255e-45	8.85967e-43
ENSG00000113645	WWC1	WW and C2 domain containing 1 [Source:HGNC Symbol;Acc:HGNC:29435]	protein_coding	1161.79	-2.1758	0.155004	-14.037	9.24969e-45	1.10184e-42
ENSG00000168615	ADAM9	ADAM metallopeptidase domain 9 [Source:HGNC Symbol;Acc:HGNC:216]	protein_coding	4693.67	-1.63439	0.116552	-14.0229	1.12973e-44	1.33947e-42
ENSG00000197977	ELOVL2	ELOVL fatty acid elongase 2 [Source:HGNC Symbol;Acc:HGNC:14416]	protein_coding	1207.17	-1.74691	0.124595	-14.0207	1.1643e-44	1.37403e-42
ENSG00000179094	PER1	period circadian regulator 1 [Source:HGNC Symbol;Acc:HGNC:8845]	protein_coding	3265.73	1.61949	0.115886	13.9748	2.22036e-44	2.60821e-42
ENSG00000078328	RBFOX1	RNA binding fox-1 homolog 1 [Source:HGNC Symbol;Acc:HGNC:18222]	protein_coding	983.102	-1.62623	0.116614	-13.9453	3.35818e-44	3.90859e-42
ENSG00000187773	DIPK1C	divergent protein kinase domain 1C [Source:HGNC Symbol;Acc:HGNC:31729]	protein_coding	153.115	-4.04406	0.290559	-13.9182	4.91149e-44	5.69037e-42
ENSG00000006468	ETV1	ETS variant transcription factor 1 [Source:HGNC Symbol;Acc:HGNC:3490]	protein_coding	1151.12	-2.5314	0.181956	-13.9121	5.34507e-44	6.16456e-42
ENSG00000183196	CHST6	carbohydrate sulfotransferase 6 [Source:HGNC Symbol;Acc:HGNC:6938]	protein_coding	652.755	-2.12693	0.15289	-13.9115	5.3947e-44	6.19365e-42
ENSG00000132821	VSTM2L	V-set and transmembrane domain containing 2 like [Source:HGNC Symbol;Acc:HGNC:16096]	protein_coding	2257.64	-1.51399	0.109002	-13.8896	7.32195e-44	8.36846e-42
ENSG00000176771	NCKAP5	NCK associated protein 5 [Source:HGNC Symbol;Acc:HGNC:29847]	protein_coding	455.33	-2.17005	0.156254	-13.888	7.49144e-44	8.52378e-42
ENSG00000126785	RHOJ	ras homolog family member J [Source:HGNC Symbol;Acc:HGNC:688]	protein_coding	295.907	-2.46592	0.177586	-13.8858	7.72116e-44	8.74594e-42
ENSG00000174080	CTSF	cathepsin F [Source:HGNC Symbol;Acc:HGNC:2531]	protein_coding	188.44	-3.39933	0.244976	-13.8762	8.83535e-44	9.96353e-42
ENSG00000137558	PI15	peptidase inhibitor 15 [Source:HGNC Symbol;Acc:HGNC:8946]	protein_coding	8629.76	-4.70902	0.33997	-13.8513	1.24957e-43	1.40289e-41
ENSG00000149591	TAGLN	transgelin [Source:HGNC Symbol;Acc:HGNC:11553]	protein_coding	1324.76	1.75294	0.126724	13.8328	1.61702e-43	1.80743e-41
ENSG00000206190	ATP10A	ATPase phospholipid transporting 10A (putative) [Source:HGNC Symbol;Acc:HGNC:13542]	protein_coding	185.05	2.95142	0.213441	13.8278	1.73223e-43	1.92771e-41
ENSG00000185518	SV2B	synaptic vesicle glycoprotein 2B [Source:HGNC Symbol;Acc:HGNC:16874]	protein_coding	242.824	-2.7107	0.196443	-13.7989	2.58789e-43	2.86736e-41
ENSG00000109458	GAB1	GRB2 associated binding protein 1 [Source:HGNC Symbol;Acc:HGNC:4066]	protein_coding	1394.18	-2.1424	0.1554	-13.7864	3.07844e-43	3.39605e-41
ENSG00000121005	CRISPLD1	cysteine rich secretory protein LCCL domain containing 1 [Source:HGNC Symbol;Acc:HGNC:18206]	protein_coding	2542.91	-2.23343	0.162096	-13.7784	3.43831e-43	3.77663e-41
ENSG00000162599	NFIA	nuclear factor I A [Source:HGNC Symbol;Acc:HGNC:7784]	protein_coding	1151.35	-2.04203	0.148524	-13.7488	5.17766e-43	5.66261e-41
ENSG00000175356	SCUBE2	signal peptide, CUB domain and EGF like domain containing 2 [Source:HGNC Symbol;Acc:HGNC:30425]	protein_coding	372.484	-2.53287	0.184491	-13.7289	6.81459e-43	7.42088e-41
ENSG00000149571	KIRREL3	kirre like nephrin family adhesion molecule 3 [Source:HGNC Symbol;Acc:HGNC:23204]	protein_coding	995.971	-1.56708	0.114217	-13.7202	7.68911e-43	8.33743e-41
ENSG00000152784	PRDM8	PR/SET domain 8 [Source:HGNC Symbol;Acc:HGNC:13993]	protein_coding	150.287	-4.85208	0.354184	-13.6993	1.02519e-42	1.1069e-40
ENSG00000170801	HTRA3	HtrA serine peptidase 3 [Source:HGNC Symbol;Acc:HGNC:30406]	protein_coding	148.234	3.63097	0.265226	13.6901	1.16368e-42	1.25111e-40
ENSG00000185624	P4HB	prolyl 4-hydroxylase subunit beta [Source:HGNC Symbol;Acc:HGNC:8548]	protein_coding	13918.4	1.37618	0.100554	13.686	1.23184e-42	1.3188e-40
ENSG00000120805	ARL1	ADP ribosylation factor like GTPase 1 [Source:HGNC Symbol;Acc:HGNC:692]	protein_coding	3872.95	1.53481	0.112198	13.6794	1.34741e-42	1.43646e-40
ENSG00000152583	SPARCL1	SPARC like 1 [Source:HGNC Symbol;Acc:HGNC:11220]	protein_coding	6567.43	-1.99146	0.145621	-13.6757	1.41907e-42	1.50653e-40
ENSG00000042062	RIPOR3	RIPOR family member 3 [Source:HGNC Symbol;Acc:HGNC:16168]	protein_coding	174.843	-3.47199	0.254372	-13.6493	2.0386e-42	2.15523e-40
ENSG00000183690	EFHC2	EF-hand domain containing 2 [Source:HGNC Symbol;Acc:HGNC:26233]	protein_coding	219.336	-2.90155	0.213102	-13.6158	3.22739e-42	3.39787e-40
ENSG00000171551	ECEL1	endothelin converting enzyme like 1 [Source:HGNC Symbol;Acc:HGNC:3147]	protein_coding	3056.77	1.65602	0.121902	13.5848	4.93017e-42	5.16914e-40
ENSG00000138674	SEC31A	SEC31 homolog A, COPII coat complex component [Source:HGNC Symbol;Acc:HGNC:17052]	protein_coding	8993.85	1.26594	0.0932248	13.5794	5.30371e-42	5.53791e-40
ENSG00000214160	ALG3	ALG3 alpha-1,3- mannosyltransferase [Source:HGNC Symbol;Acc:HGNC:23056]	protein_coding	1634.22	1.61522	0.119031	13.5697	6.05601e-42	6.29751e-40
ENSG00000169946	ZFPM2	zinc finger protein, FOG family member 2 [Source:HGNC Symbol;Acc:HGNC:16700]	protein_coding	240.367	-2.68915	0.198353	-13.5574	7.16715e-42	7.42253e-40
ENSG00000133103	COG6	component of oligomeric golgi complex 6 [Source:HGNC Symbol;Acc:HGNC:18621]	protein_coding	2081.43	1.43452	0.105877	13.549	8.03437e-42	8.28684e-40
ENSG00000117385	P3H1	prolyl 3-hydroxylase 1 [Source:HGNC Symbol;Acc:HGNC:19316]	protein_coding	2186.28	1.53215	0.113136	13.5425	8.77263e-42	9.01166e-40
ENSG00000153956	CACNA2D1	calcium voltage-gated channel auxiliary subunit alpha2delta 1 [Source:HGNC Symbol;Acc:HGNC:1399]	protein_coding	1178.63	-2.09768	0.154935	-13.539	9.19906e-42	9.41161e-40
ENSG00000205683	DPF3	double PHD fingers 3 [Source:HGNC Symbol;Acc:HGNC:17427]	protein_coding	287.242	-2.3651	0.174956	-13.5183	1.22002e-41	1.24319e-39
ENSG00000068489	PRR11	proline rich 11 [Source:HGNC Symbol;Acc:HGNC:25619]	protein_coding	555.689	-2.16333	0.160844	-13.4499	3.08494e-41	3.13096e-39
ENSG00000182968	SOX1	SRY-box transcription factor 1 [Source:HGNC Symbol;Acc:HGNC:11189]	protein_coding	2740.71	-1.90137	0.141674	-13.4207	4.57327e-41	4.62301e-39
ENSG00000118322	ATP10B	ATPase phospholipid transporting 10B (putative) [Source:HGNC Symbol;Acc:HGNC:13543]	protein_coding	161.038	-6.31548	0.471429	-13.3965	6.34219e-41	6.38573e-39
ENSG00000101265	RASSF2	Ras association domain family member 2 [Source:HGNC Symbol;Acc:HGNC:9883]	protein_coding	2561.79	-1.84365	0.138069	-13.3531	1.13577e-40	1.13905e-38
ENSG00000162543	UBXN10	UBX domain protein 10 [Source:HGNC Symbol;Acc:HGNC:26354]	protein_coding	187.631	-3.85245	0.289206	-13.3208	1.7527e-40	1.74397e-38
ENSG00000086289	EPDR1	ependymin related 1 [Source:HGNC Symbol;Acc:HGNC:17572]	protein_coding	777.767	-1.80488	0.135519	-13.3183	1.81238e-40	1.79631e-38
ENSG00000142552	RCN3	reticulocalbin 3 [Source:HGNC Symbol;Acc:HGNC:21145]	protein_coding	288.506	2.21328	0.166906	13.2606	3.91783e-40	3.86798e-38
ENSG00000093010	COMT	catechol-O-methyltransferase [Source:HGNC Symbol;Acc:HGNC:2228]	protein_coding	354.991	2.40517	0.181625	13.2425	4.98735e-40	4.90481e-38
ENSG00000125285	SOX21	SRY-box transcription factor 21 [Source:HGNC Symbol;Acc:HGNC:11197]	protein_coding	2098.4	-1.95874	0.148089	-13.2268	6.14579e-40	6.02074e-38
ENSG00000121769	FABP3	fatty acid binding protein 3 [Source:HGNC Symbol;Acc:HGNC:3557]	protein_coding	1542.61	1.852	0.140071	13.2218	6.56314e-40	6.40486e-38
ENSG00000167962	ZNF598	zinc finger protein 598, E3 ubiquitin ligase [Source:HGNC Symbol;Acc:HGNC:28079]	protein_coding	2557.82	1.55283	0.117505	13.2151	7.18382e-40	6.98372e-38
ENSG00000162728	KCNJ9	potassium inwardly rectifying channel subfamily J member 9 [Source:HGNC Symbol;Acc:HGNC:6270]	protein_coding	2436.97	1.50214	0.113687	13.2129	7.39021e-40	7.15694e-38
ENSG00000170989	S1PR1	sphingosine-1-phosphate receptor 1 [Source:HGNC Symbol;Acc:HGNC:3165]	protein_coding	888.426	-2.40647	0.182614	-13.1779	1.17551e-39	1.13408e-37
ENSG00000181649	PHLDA2	pleckstrin homology like domain family A member 2 [Source:HGNC Symbol;Acc:HGNC:12385]	protein_coding	170.293	3.22766	0.24509	13.1693	1.31782e-39	1.26655e-37
ENSG00000196781	TLE1	TLE family member 1, transcriptional corepressor [Source:HGNC Symbol;Acc:HGNC:11837]	protein_coding	3239.15	-1.36806	0.104041	-13.1493	1.71808e-39	1.63883e-37
ENSG00000137959	IFI44L	interferon induced protein 44 like [Source:HGNC Symbol;Acc:HGNC:17817]	protein_coding	549.308	-2.78508	0.211838	-13.1472	1.76592e-39	1.67815e-37
ENSG00000117519	CNN3	calponin 3 [Source:HGNC Symbol;Acc:HGNC:2157]	protein_coding	8310.15	-1.25648	0.095605	-13.1424	1.88267e-39	1.78242e-37
ENSG00000248485	PCP4L1	Purkinje cell protein 4 like 1 [Source:HGNC Symbol;Acc:HGNC:20448]	protein_coding	521.029	-2.1111	0.160698	-13.1371	2.01906e-39	1.90445e-37
ENSG00000011478	QPCTL	glutaminyl-peptide cyclotransferase like [Source:HGNC Symbol;Acc:HGNC:25952]	protein_coding	902.379	1.70403	0.129831	13.125	2.36703e-39	2.2244e-37
ENSG00000166710	B2M	beta-2-microglobulin [Source:HGNC Symbol;Acc:HGNC:914]	protein_coding	6739.73	-2.04228	0.155655	-13.1206	2.5109e-39	2.35089e-37
ENSG00000087250	MT3	metallothionein 3 [Source:HGNC Symbol;Acc:HGNC:7408]	protein_coding	736.94	-2.56737	0.195718	-13.1177	2.60727e-39	2.43214e-37
ENSG00000180828	BHLHE22	basic helix-loop-helix family member e22 [Source:HGNC Symbol;Acc:HGNC:11963]	protein_coding	145.175	-5.94253	0.453746	-13.0966	3.44277e-39	3.19975e-37
ENSG00000101294	HM13	histocompatibility minor 13 [Source:HGNC Symbol;Acc:HGNC:16435]	protein_coding	4914.53	1.47508	0.112732	13.0848	4.0197e-39	3.72233e-37
ENSG00000136240	KDELR2	KDEL endoplasmic reticulum protein retention receptor 2 [Source:HGNC Symbol;Acc:HGNC:6305]	protein_coding	6965.87	1.36416	0.10432	13.0766	4.4775e-39	4.13118e-37
ENSG00000167767	KRT80	keratin 80 [Source:HGNC Symbol;Acc:HGNC:27056]	protein_coding	121.217	4.79539	0.366752	13.0753	4.55741e-39	4.18968e-37
ENSG00000100505	TRIM9	tripartite motif containing 9 [Source:HGNC Symbol;Acc:HGNC:16288]	protein_coding	2708.88	-1.77522	0.135799	-13.0723	4.73887e-39	4.34077e-37
ENSG00000163251	FZD5	frizzled class receptor 5 [Source:HGNC Symbol;Acc:HGNC:4043]	protein_coding	1480.11	1.9589	0.149918	13.0665	5.1148e-39	4.66827e-37
ENSG00000101670	LIPG	lipase G, endothelial type [Source:HGNC Symbol;Acc:HGNC:6623]	protein_coding	1454.64	-1.40208	0.107336	-13.0625	5.39031e-39	4.90209e-37
ENSG00000214595	EML6	EMAP like 6 [Source:HGNC Symbol;Acc:HGNC:35412]	protein_coding	667.799	1.67448	0.128223	13.0591	5.6358e-39	5.10705e-37
ENSG00000164929	BAALC	BAALC binder of MAP3K1 and KLF4 [Source:HGNC Symbol;Acc:HGNC:14333]	protein_coding	1440.38	-1.60209	0.122724	-13.0544	5.99775e-39	5.41569e-37
ENSG00000077585	GPR137B	G protein-coupled receptor 137B [Source:HGNC Symbol;Acc:HGNC:11862]	protein_coding	1154.66	-1.86978	0.143633	-13.0178	9.69768e-39	8.7255e-37
ENSG00000069812	HES2	hes family bHLH transcription factor 2 [Source:HGNC Symbol;Acc:HGNC:16005]	protein_coding	133.813	-4.12495	0.316904	-13.0164	9.8711e-39	8.85016e-37
ENSG00000182103	FAM181B	family with sequence similarity 181 member B [Source:HGNC Symbol;Acc:HGNC:28512]	protein_coding	962.905	-1.96393	0.151345	-12.9766	1.6619e-38	1.48477e-36
ENSG00000138193	PLCE1	phospholipase C epsilon 1 [Source:HGNC Symbol;Acc:HGNC:17175]	protein_coding	849.794	-1.76706	0.136239	-12.9703	1.80358e-38	1.60379e-36
ENSG00000115806	GORASP2	golgi reassembly stacking protein 2 [Source:HGNC Symbol;Acc:HGNC:17500]	protein_coding	5671.84	1.24306	0.0958402	12.9701	1.80777e-38	1.60379e-36
ENSG00000113108	APBB3	amyloid beta precursor protein binding family B member 3 [Source:HGNC Symbol;Acc:HGNC:20708]	protein_coding	3083.56	1.62567	0.12536	12.968	1.85722e-38	1.64193e-36
ENSG00000153976	HS3ST3A1	heparan sulfate-glucosamine 3-sulfotransferase 3A1 [Source:HGNC Symbol;Acc:HGNC:5196]	protein_coding	138.933	-3.52113	0.271543	-12.9671	1.87956e-38	1.65591e-36
ENSG00000051108	HERPUD1	homocysteine inducible ER protein with ubiquitin like domain 1 [Source:HGNC Symbol;Acc:HGNC:13744]	protein_coding	3303.93	1.42478	0.109978	12.955	2.20008e-38	1.93158e-36
ENSG00000141540	TTYH2	tweety family member 2 [Source:HGNC Symbol;Acc:HGNC:13877]	protein_coding	685.506	-1.87801	0.145248	-12.9297	3.05933e-38	2.6767e-36
ENSG00000140416	TPM1	tropomyosin 1 [Source:HGNC Symbol;Acc:HGNC:12010]	protein_coding	4162.19	1.38932	0.107518	12.9218	3.39251e-38	2.95801e-36
ENSG00000147246	HTR2C	5-hydroxytryptamine receptor 2C [Source:HGNC Symbol;Acc:HGNC:5295]	protein_coding	390.028	2.01794	0.156283	12.9121	3.84912e-38	3.34465e-36
ENSG00000112473	SLC39A7	solute carrier family 39 member 7 [Source:HGNC Symbol;Acc:HGNC:4927]	protein_coding	8684.79	1.51374	0.117287	12.9063	4.14633e-38	3.59061e-36
ENSG00000173113	TRMT112	tRNA methyltransferase activator subunit 11-2 [Source:HGNC Symbol;Acc:HGNC:26940]	protein_coding	2927.32	1.38099	0.107296	12.8708	6.56912e-38	5.66933e-36
ENSG00000106537	TSPAN13	tetraspanin 13 [Source:HGNC Symbol;Acc:HGNC:21643]	protein_coding	7711.95	1.32346	0.103115	12.8348	1.04654e-37	9.00134e-36
ENSG00000100883	SRP54	signal recognition particle 54 [Source:HGNC Symbol;Acc:HGNC:11301]	protein_coding	4405.44	1.47283	0.114768	12.8331	1.06965e-37	9.16896e-36
ENSG00000080493	SLC4A4	solute carrier family 4 member 4 [Source:HGNC Symbol;Acc:HGNC:11030]	protein_coding	631.586	-2.07023	0.161417	-12.8253	1.18331e-37	1.01091e-35
ENSG00000135903	PAX3	paired box 3 [Source:HGNC Symbol;Acc:HGNC:8617]	protein_coding	140.937	-6.37697	0.497518	-12.8176	1.30762e-37	1.11336e-35
ENSG00000138696	BMPR1B	bone morphogenetic protein receptor type 1B [Source:HGNC Symbol;Acc:HGNC:1077]	protein_coding	317.125	-2.24218	0.17507	-12.8074	1.49103e-37	1.26528e-35
ENSG00000105122	RASAL3	RAS protein activator like 3 [Source:HGNC Symbol;Acc:HGNC:26129]	protein_coding	171.248	2.81028	0.219744	12.7889	1.89194e-37	1.60014e-35
ENSG00000186480	INSIG1	insulin induced gene 1 [Source:HGNC Symbol;Acc:HGNC:6083]	protein_coding	6448.03	1.38195	0.108254	12.7658	2.54378e-37	2.1443e-35
ENSG00000002586	CD99	CD99 molecule (Xg blood group) [Source:HGNC Symbol;Acc:HGNC:7082]	protein_coding	5496.3	-1.80009	0.141087	-12.7587	2.78708e-37	2.34161e-35
ENSG00000105321	CCDC9	coiled-coil domain containing 9 [Source:HGNC Symbol;Acc:HGNC:24560]	protein_coding	1828.06	1.96139	0.153834	12.75	3.11675e-37	2.60994e-35
ENSG00000101825	MXRA5	matrix remodeling associated 5 [Source:HGNC Symbol;Acc:HGNC:7539]	protein_coding	618.769	2.26435	0.177601	12.7497	3.13075e-37	2.61304e-35
ENSG00000198883	PNMA5	PNMA family member 5 [Source:HGNC Symbol;Acc:HGNC:18743]	protein_coding	840.896	1.85244	0.145805	12.7049	5.5558e-37	4.62188e-35
ENSG00000051596	THOC3	THO complex 3 [Source:HGNC Symbol;Acc:HGNC:19072]	protein_coding	1566.83	1.41107	0.111093	12.7017	5.78846e-37	4.7997e-35
ENSG00000116014	KISS1R	KISS1 receptor [Source:HGNC Symbol;Acc:HGNC:4510]	protein_coding	332.272	2.34759	0.185023	12.6881	6.88561e-37	5.69083e-35
ENSG00000102760	RGCC	regulator of cell cycle [Source:HGNC Symbol;Acc:HGNC:20369]	protein_coding	129.453	-4.11398	0.324865	-12.6636	9.40283e-37	7.74604e-35
ENSG00000105894	PTN	pleiotrophin [Source:HGNC Symbol;Acc:HGNC:9630]	protein_coding	12524.2	-4.01614	0.317951	-12.6313	1.41851e-36	1.16478e-34
ENSG00000168906	MAT2A	methionine adenosyltransferase 2A [Source:HGNC Symbol;Acc:HGNC:6904]	protein_coding	5134.68	-1.27298	0.100891	-12.6174	1.69343e-36	1.38604e-34
ENSG00000101134	DOK5	docking protein 5 [Source:HGNC Symbol;Acc:HGNC:16173]	protein_coding	698.319	-1.70496	0.135152	-12.6151	1.74278e-36	1.42185e-34
ENSG00000183454	GRIN2A	glutamate ionotropic receptor NMDA type subunit 2A [Source:HGNC Symbol;Acc:HGNC:4585]	protein_coding	386.023	-2.76571	0.219469	-12.6018	2.0626e-36	1.67738e-34
ENSG00000058085	LAMC2	laminin subunit gamma 2 [Source:HGNC Symbol;Acc:HGNC:6493]	protein_coding	340.395	2.6699	0.212002	12.5937	2.28555e-36	1.85276e-34
ENSG00000206503	HLA-A	major histocompatibility complex, class I, A [Source:HGNC Symbol;Acc:HGNC:4931]	protein_coding	4700.73	-1.68004	0.133552	-12.5797	2.73114e-36	2.20692e-34
ENSG00000178538	CA8	carbonic anhydrase 8 [Source:HGNC Symbol;Acc:HGNC:1382]	protein_coding	153.193	-2.90274	0.231148	-12.5579	3.59686e-36	2.89724e-34
ENSG00000166068	SPRED1	sprouty related EVH1 domain containing 1 [Source:HGNC Symbol;Acc:HGNC:20249]	protein_coding	1351.7	-1.51916	0.121603	-12.4927	8.18099e-36	6.56887e-34
ENSG00000188486	H2AX	H2A.X variant histone [Source:HGNC Symbol;Acc:HGNC:4739]	protein_coding	2744.75	-1.22249	0.0978933	-12.4879	8.68645e-36	6.95272e-34
ENSG00000111962	UST	uronyl 2-sulfotransferase [Source:HGNC Symbol;Acc:HGNC:17223]	protein_coding	387.569	-2.17269	0.175017	-12.4142	2.1894e-35	1.74691e-33
ENSG00000184470	TXNRD2	thioredoxin reductase 2 [Source:HGNC Symbol;Acc:HGNC:18155]	protein_coding	114.393	3.55168	0.286219	12.409	2.33633e-35	1.8583e-33
ENSG00000113615	SEC24A	SEC24 homolog A, COPII coat complex component [Source:HGNC Symbol;Acc:HGNC:10703]	protein_coding	2225.3	1.27143	0.102519	12.4018	2.55491e-35	2.0258e-33
ENSG00000114646	CSPG5	chondroitin sulfate proteoglycan 5 [Source:HGNC Symbol;Acc:HGNC:2467]	protein_coding	3556.38	-2.20487	0.178208	-12.3725	3.68361e-35	2.91166e-33
ENSG00000078549	ADCYAP1R1	ADCYAP receptor type I [Source:HGNC Symbol;Acc:HGNC:242]	protein_coding	4289.08	-1.83719	0.148564	-12.3663	3.97813e-35	3.1347e-33
ENSG00000166833	NAV2	neuron navigator 2 [Source:HGNC Symbol;Acc:HGNC:15997]	protein_coding	2168.43	-1.88397	0.152382	-12.3634	4.122e-35	3.238e-33
ENSG00000168078	PBK	PDZ binding kinase [Source:HGNC Symbol;Acc:HGNC:18282]	protein_coding	378.585	-2.1819	0.176534	-12.3596	4.32106e-35	3.38389e-33
ENSG00000125629	INSIG2	insulin induced gene 2 [Source:HGNC Symbol;Acc:HGNC:20452]	protein_coding	1715.78	1.30221	0.1054	12.3549	4.58517e-35	3.57968e-33
ENSG00000179431	FJX1	four-jointed box kinase 1 [Source:HGNC Symbol;Acc:HGNC:17166]	protein_coding	2696.98	-1.34682	0.10911	-12.3437	5.26896e-35	4.1009e-33
ENSG00000119777	TMEM214	transmembrane protein 214 [Source:HGNC Symbol;Acc:HGNC:25983]	protein_coding	2579.79	1.4789	0.11986	12.3386	5.61548e-35	4.35724e-33
ENSG00000103260	METRN	meteorin, glial cell differentiation regulator [Source:HGNC Symbol;Acc:HGNC:14151]	protein_coding	3103.81	-2.01636	0.163494	-12.333	6.01893e-35	4.65605e-33
ENSG00000132561	MATN2	matrilin 2 [Source:HGNC Symbol;Acc:HGNC:6908]	protein_coding	680.191	-2.03836	0.165581	-12.3103	7.96925e-35	6.12739e-33
ENSG00000177106	EPS8L2	EPS8 like 2 [Source:HGNC Symbol;Acc:HGNC:21296]	protein_coding	609.721	1.67425	0.136182	12.2942	9.72785e-35	7.45694e-33
ENSG00000165478	HEPACAM	hepatic and glial cell adhesion molecule [Source:HGNC Symbol;Acc:HGNC:26361]	protein_coding	131.445	-5.03668	0.409807	-12.2904	1.02011e-34	7.79619e-33
ENSG00000158966	CACHD1	cache domain containing 1 [Source:HGNC Symbol;Acc:HGNC:29314]	protein_coding	2012.8	-1.4538	0.118487	-12.2697	1.31797e-34	1.00423e-32
ENSG00000140743	CDR2	cerebellar degeneration related protein 2 [Source:HGNC Symbol;Acc:HGNC:1799]	protein_coding	1449.71	1.55533	0.126779	12.268	1.34504e-34	1.02179e-32
ENSG00000124302	CHST8	carbohydrate sulfotransferase 8 [Source:HGNC Symbol;Acc:HGNC:15993]	protein_coding	298.603	-2.03749	0.166164	-12.2619	1.45022e-34	1.0984e-32
ENSG00000095380	NANS	N-acetylneuraminate synthase [Source:HGNC Symbol;Acc:HGNC:19237]	protein_coding	1027.65	1.72443	0.140769	12.25	1.67923e-34	1.26807e-32
ENSG00000101463	SYNDIG1	synapse differentiation inducing 1 [Source:HGNC Symbol;Acc:HGNC:15885]	protein_coding	169.185	-3.1734	0.259141	-12.2458	1.76819e-34	1.33128e-32
ENSG00000089472	HEPH	hephaestin [Source:HGNC Symbol;Acc:HGNC:4866]	protein_coding	966.814	-2.05781	0.168161	-12.2372	1.96748e-34	1.47695e-32
ENSG00000179889	PDXDC1	pyridoxal dependent decarboxylase domain containing 1 [Source:HGNC Symbol;Acc:HGNC:28995]	protein_coding	6104.76	1.22999	0.100674	12.2175	2.50705e-34	1.87092e-32
ENSG00000164900	GBX1	gastrulation brain homeobox 1 [Source:HGNC Symbol;Acc:HGNC:4185]	protein_coding	129.496	3.63535	0.297562	12.2171	2.51825e-34	1.87377e-32
ENSG00000109944	JHY	junctional cadherin complex regulator [Source:HGNC Symbol;Acc:HGNC:26288]	protein_coding	293.726	-2.17837	0.178575	-12.1986	3.16314e-34	2.34673e-32
ENSG00000185885	IFITM1	interferon induced transmembrane protein 1 [Source:HGNC Symbol;Acc:HGNC:5412]	protein_coding	394.008	-2.4173	0.198692	-12.1661	4.71296e-34	3.48635e-32
ENSG00000169116	PARM1	prostate androgen-regulated mucin-like protein 1 [Source:HGNC Symbol;Acc:HGNC:24536]	protein_coding	1123.98	-1.6335	0.134301	-12.163	4.89236e-34	3.60854e-32
ENSG00000164976	MYORG	myogenesis regulating glycosidase (putative) [Source:HGNC Symbol;Acc:HGNC:19918]	protein_coding	1778.11	-1.60936	0.132353	-12.1596	5.09785e-34	3.74921e-32
ENSG00000092068	SLC7A8	solute carrier family 7 member 8 [Source:HGNC Symbol;Acc:HGNC:11066]	protein_coding	727.073	1.61466	0.132808	12.1578	5.21127e-34	3.82155e-32
ENSG00000182963	GJC1	gap junction protein gamma 1 [Source:HGNC Symbol;Acc:HGNC:4280]	protein_coding	1077.95	-1.58033	0.130384	-12.1206	8.21324e-34	6.00561e-32
ENSG00000047365	ARAP2	ArfGAP with RhoGAP domain, ankyrin repeat and PH domain 2 [Source:HGNC Symbol;Acc:HGNC:16924]	protein_coding	246.735	-2.69183	0.222152	-12.117	8.58221e-34	6.25737e-32
ENSG00000259417	CTXND1	cortexin domain containing 1 [Source:HGNC Symbol;Acc:HGNC:50507]	protein_coding	121.804	-4.03114	0.332695	-12.1166	8.62349e-34	6.26945e-32
ENSG00000198121	LPAR1	lysophosphatidic acid receptor 1 [Source:HGNC Symbol;Acc:HGNC:3166]	protein_coding	414.222	-2.51808	0.208158	-12.0969	1.0961e-33	7.94611e-32
ENSG00000151012	SLC7A11	solute carrier family 7 member 11 [Source:HGNC Symbol;Acc:HGNC:11059]	protein_coding	753.141	-1.69837	0.140483	-12.0895	1.19972e-33	8.6725e-32
ENSG00000166016	ABTB2	ankyrin repeat and BTB domain containing 2 [Source:HGNC Symbol;Acc:HGNC:23842]	protein_coding	643.508	-1.94256	0.160828	-12.0786	1.37104e-33	9.88282e-32
ENSG00000101335	MYL9	myosin light chain 9 [Source:HGNC Symbol;Acc:HGNC:15754]	protein_coding	1579.94	1.49027	0.123521	12.0648	1.61975e-33	1.16425e-31
ENSG00000130513	GDF15	growth differentiation factor 15 [Source:HGNC Symbol;Acc:HGNC:30142]	protein_coding	208.141	2.36112	0.195761	12.0612	1.69212e-33	1.21283e-31
ENSG00000132688	NES	nestin [Source:HGNC Symbol;Acc:HGNC:7756]	protein_coding	15818	-1.48355	0.123153	-12.0464	2.02702e-33	1.44877e-31
ENSG00000133321	PLAAT4	phospholipase A and acyltransferase 4 [Source:HGNC Symbol;Acc:HGNC:9869]	protein_coding	109.046	-4.76269	0.395703	-12.036	2.29763e-33	1.63758e-31
ENSG00000178695	KCTD12	potassium channel tetramerization domain containing 12 [Source:HGNC Symbol;Acc:HGNC:14678]	protein_coding	1297.49	-1.64556	0.136755	-12.0329	2.38548e-33	1.69543e-31
ENSG00000078124	ACER3	alkaline ceramidase 3 [Source:HGNC Symbol;Acc:HGNC:16066]	protein_coding	1057.48	-1.36623	0.113559	-12.0311	2.43924e-33	1.72879e-31
ENSG00000153707	PTPRD	protein tyrosine phosphatase receptor type D [Source:HGNC Symbol;Acc:HGNC:9668]	protein_coding	3450.39	-1.36863	0.113798	-12.0268	2.56991e-33	1.81633e-31
ENSG00000132164	SLC6A11	solute carrier family 6 member 11 [Source:HGNC Symbol;Acc:HGNC:11044]	protein_coding	565.973	-2.31583	0.192587	-12.0248	2.63071e-33	1.85414e-31
ENSG00000154678	PDE1C	phosphodiesterase 1C [Source:HGNC Symbol;Acc:HGNC:8776]	protein_coding	644.477	-2.16817	0.180318	-12.0241	2.65342e-33	1.86496e-31
ENSG00000078401	EDN1	endothelin 1 [Source:HGNC Symbol;Acc:HGNC:3176]	protein_coding	109.713	3.39969	0.282747	12.0238	2.66448e-33	1.86757e-31
ENSG00000155368	DBI	diazepam binding inhibitor, acyl-CoA binding protein [Source:HGNC Symbol;Acc:HGNC:2690]	protein_coding	2049.91	-1.9363	0.161168	-12.0142	2.99288e-33	2.09196e-31
ENSG00000068971	PPP2R5B	protein phosphatase 2 regulatory subunit B'beta [Source:HGNC Symbol;Acc:HGNC:9310]	protein_coding	6678.08	1.23008	0.102554	11.9944	3.80075e-33	2.64935e-31
ENSG00000143761	ARF1	ADP ribosylation factor 1 [Source:HGNC Symbol;Acc:HGNC:652]	protein_coding	18064.5	1.14647	0.0957021	11.9795	4.54802e-33	3.16156e-31
ENSG00000171885	AQP4	aquaporin 4 [Source:HGNC Symbol;Acc:HGNC:637]	protein_coding	2727.08	-6.40725	0.535314	-11.9691	5.15582e-33	3.57428e-31
ENSG00000070404	FSTL3	follistatin like 3 [Source:HGNC Symbol;Acc:HGNC:3973]	protein_coding	1066.28	1.59967	0.133717	11.9631	5.548e-33	3.83568e-31
ENSG00000116991	SIPA1L2	signal induced proliferation associated 1 like 2 [Source:HGNC Symbol;Acc:HGNC:23800]	protein_coding	2596.62	-1.47706	0.123494	-11.9606	5.712e-33	3.93833e-31
ENSG00000147408	CSGALNACT1	chondroitin sulfate N-acetylgalactosaminyltransferase 1 [Source:HGNC Symbol;Acc:HGNC:24290]	protein_coding	280.078	-3.10866	0.260743	-11.9223	9.05389e-33	6.22559e-31
ENSG00000159479	MED8	mediator complex subunit 8 [Source:HGNC Symbol;Acc:HGNC:19971]	protein_coding	1176.54	1.47572	0.123795	11.9207	9.23735e-33	6.33457e-31
ENSG00000148411	NACC2	NACC family member 2 [Source:HGNC Symbol;Acc:HGNC:23846]	protein_coding	2247.36	-1.57092	0.131992	-11.9016	1.16032e-32	7.93556e-31
ENSG00000173947	PIFO	primary cilia formation [Source:HGNC Symbol;Acc:HGNC:27009]	protein_coding	555.805	-2.5678	0.215782	-11.9	1.18395e-32	8.07534e-31
ENSG00000122863	CHST3	carbohydrate sulfotransferase 3 [Source:HGNC Symbol;Acc:HGNC:1971]	protein_coding	3809.98	-1.24082	0.104402	-11.885	1.41673e-32	9.6372e-31
ENSG00000175899	A2M	alpha-2-macroglobulin [Source:HGNC Symbol;Acc:HGNC:7]	protein_coding	3126.34	-4.72359	0.397542	-11.882	1.46802e-32	9.95937e-31
ENSG00000173193	PARP14	poly(ADP-ribose) polymerase family member 14 [Source:HGNC Symbol;Acc:HGNC:29232]	protein_coding	474.251	-1.63771	0.137913	-11.8749	1.59834e-32	1.08146e-30
ENSG00000104361	NIPAL2	NIPA like domain containing 2 [Source:HGNC Symbol;Acc:HGNC:25854]	protein_coding	172.418	-2.74794	0.231611	-11.8645	1.81086e-32	1.222e-30
ENSG00000170915	PAQR8	progestin and adipoQ receptor family member 8 [Source:HGNC Symbol;Acc:HGNC:15708]	protein_coding	544.973	-1.62769	0.137219	-11.862	1.86494e-32	1.25515e-30
ENSG00000120129	DUSP1	dual specificity phosphatase 1 [Source:HGNC Symbol;Acc:HGNC:3064]	protein_coding	1361.49	1.48848	0.125618	11.8492	2.17255e-32	1.45831e-30
ENSG00000111799	COL12A1	collagen type XII alpha 1 chain [Source:HGNC Symbol;Acc:HGNC:2188]	protein_coding	412.243	2.23463	0.188735	11.84	2.42464e-32	1.62323e-30
ENSG00000165633	VSTM4	V-set and transmembrane domain containing 4 [Source:HGNC Symbol;Acc:HGNC:26470]	protein_coding	408.56	-2.10053	0.177465	-11.8363	2.5351e-32	1.69271e-30
ENSG00000124479	NDP	norrin cystine knot growth factor NDP [Source:HGNC Symbol;Acc:HGNC:7678]	protein_coding	308.338	-2.33815	0.1978	-11.8207	3.04982e-32	2.03105e-30
ENSG00000176769	TCERG1L	transcription elongation regulator 1 like [Source:HGNC Symbol;Acc:HGNC:23533]	protein_coding	271.777	-2.72716	0.23088	-11.812	3.38309e-32	2.2471e-30
ENSG00000128594	LRRC4	leucine rich repeat containing 4 [Source:HGNC Symbol;Acc:HGNC:15586]	protein_coding	1110.34	-1.6301	0.138153	-11.7992	3.93956e-32	2.60988e-30
ENSG00000167191	GPRC5B	G protein-coupled receptor class C group 5 member B [Source:HGNC Symbol;Acc:HGNC:13308]	protein_coding	4157.57	-1.15067	0.0975237	-11.7988	3.95773e-32	2.61509e-30
ENSG00000162992	NEUROD1	neuronal differentiation 1 [Source:HGNC Symbol;Acc:HGNC:7762]	protein_coding	105.207	-3.84833	0.326401	-11.7902	4.38459e-32	2.88961e-30
ENSG00000110900	TSPAN11	tetraspanin 11 [Source:HGNC Symbol;Acc:HGNC:30795]	protein_coding	2525.52	-1.75025	0.14846	-11.7894	4.42715e-32	2.91011e-30
ENSG00000147231	RADX	RPA1 related single stranded DNA binding protein, X-linked [Source:HGNC Symbol;Acc:HGNC:25486]	protein_coding	1846.34	1.39715	0.118605	11.7798	4.95883e-32	3.25117e-30
ENSG00000185274	GALNT17	polypeptide N-acetylgalactosaminyltransferase 17 [Source:HGNC Symbol;Acc:HGNC:16347]	protein_coding	3416.23	-1.29169	0.109719	-11.7727	5.39891e-32	3.53058e-30
ENSG00000274588	DGKK	diacylglycerol kinase kappa [Source:HGNC Symbol;Acc:HGNC:32395]	protein_coding	623.029	1.89977	0.161671	11.7509	6.99049e-32	4.55963e-30
ENSG00000180638	SLC47A2	solute carrier family 47 member 2 [Source:HGNC Symbol;Acc:HGNC:26439]	protein_coding	153.138	-3.46006	0.294676	-11.7419	7.76848e-32	5.05409e-30
ENSG00000172159	FRMD3	FERM domain containing 3 [Source:HGNC Symbol;Acc:HGNC:24125]	protein_coding	424.319	-1.90774	0.162951	-11.7074	1.1679e-31	7.57883e-30
ENSG00000128607	KLHDC10	kelch domain containing 10 [Source:HGNC Symbol;Acc:HGNC:22194]	protein_coding	7146.49	1.12138	0.0957961	11.7059	1.1895e-31	7.69931e-30
ENSG00000172375	C2CD2L	C2CD2 like [Source:HGNC Symbol;Acc:HGNC:29000]	protein_coding	2445.28	1.40549	0.120222	11.6908	1.42011e-31	9.16859e-30
ENSG00000140538	NTRK3	neurotrophic receptor tyrosine kinase 3 [Source:HGNC Symbol;Acc:HGNC:8033]	protein_coding	2305.55	-1.2764	0.10921	-11.6876	1.47559e-31	9.5026e-30
ENSG00000099204	ABLIM1	actin binding LIM protein 1 [Source:HGNC Symbol;Acc:HGNC:78]	protein_coding	2989.11	-1.22934	0.105275	-11.6775	1.66171e-31	1.0674e-29
ENSG00000114854	TNNC1	troponin C1, slow skeletal and cardiac type [Source:HGNC Symbol;Acc:HGNC:11943]	protein_coding	114.449	3.71579	0.31928	11.638	2.64022e-31	1.68742e-29
ENSG00000213859	KCTD11	potassium channel tetramerization domain containing 11 [Source:HGNC Symbol;Acc:HGNC:21302]	protein_coding	1024.42	1.39562	0.120095	11.621	3.22495e-31	2.05595e-29
ENSG00000160282	FTCD	formimidoyltransferase cyclodeaminase [Source:HGNC Symbol;Acc:HGNC:3974]	protein_coding	197.984	2.75679	0.237525	11.6063	3.82814e-31	2.43437e-29
ENSG00000100934	SEC23A	SEC23 homolog A, COPII coat complex component [Source:HGNC Symbol;Acc:HGNC:10701]	protein_coding	4490.84	1.10349	0.0950842	11.6054	3.86787e-31	2.45349e-29
ENSG00000182601	HS3ST4	heparan sulfate-glucosamine 3-sulfotransferase 4 [Source:HGNC Symbol;Acc:HGNC:5200]	protein_coding	348.739	-2.14195	0.184582	-11.6043	3.91888e-31	2.47965e-29
ENSG00000182326	C1S	complement C1s [Source:HGNC Symbol;Acc:HGNC:1247]	protein_coding	786.991	-2.12778	0.183395	-11.6022	4.01772e-31	2.53586e-29
ENSG00000159399	HK2	hexokinase 2 [Source:HGNC Symbol;Acc:HGNC:4923]	protein_coding	5628.8	2.00883	0.173202	11.5982	4.2092e-31	2.65013e-29
ENSG00000168447	SCNN1B	sodium channel epithelial 1 subunit beta [Source:HGNC Symbol;Acc:HGNC:10600]	protein_coding	114.54	-6.07445	0.52383	-11.5962	4.30674e-31	2.70483e-29
ENSG00000103966	EHD4	EH domain containing 4 [Source:HGNC Symbol;Acc:HGNC:3245]	protein_coding	639.782	1.60975	0.138927	11.5871	4.79315e-31	3.00288e-29
ENSG00000115963	RND3	Rho family GTPase 3 [Source:HGNC Symbol;Acc:HGNC:671]	protein_coding	3555.41	-1.34889	0.116435	-11.5849	4.91732e-31	3.06553e-29
ENSG00000196090	PTPRT	protein tyrosine phosphatase receptor type T [Source:HGNC Symbol;Acc:HGNC:9682]	protein_coding	1783.55	-1.28143	0.110651	-11.5808	5.15453e-31	3.20554e-29
ENSG00000150760	DOCK1	dedicator of cytokinesis 1 [Source:HGNC Symbol;Acc:HGNC:2987]	protein_coding	1267.46	-1.76854	0.1528	-11.5743	5.56444e-31	3.452e-29
ENSG00000106483	SFRP4	secreted frizzled related protein 4 [Source:HGNC Symbol;Acc:HGNC:10778]	protein_coding	135.316	-2.87709	0.248975	-11.5557	6.90554e-31	4.27352e-29
ENSG00000148204	CRB2	crumbs cell polarity complex component 2 [Source:HGNC Symbol;Acc:HGNC:18688]	protein_coding	2237.51	-1.42928	0.123854	-11.5401	8.28742e-31	5.09145e-29
ENSG00000065328	MCM10	minichromosome maintenance 10 replication initiation factor [Source:HGNC Symbol;Acc:HGNC:18043]	protein_coding	190.705	-2.66339	0.230991	-11.5302	9.28811e-31	5.69244e-29
ENSG00000198133	TMEM229B	transmembrane protein 229B [Source:HGNC Symbol;Acc:HGNC:20130]	protein_coding	1214.83	-1.39577	0.121086	-11.527	9.6409e-31	5.89443e-29
ENSG00000107742	SPOCK2	SPARC (osteonectin), cwcv and kazal like domains proteoglycan 2 [Source:HGNC Symbol;Acc:HGNC:13564]	protein_coding	14505.4	-1.42227	0.123505	-11.5158	1.098e-30	6.69701e-29
ENSG00000154721	JAM2	junctional adhesion molecule 2 [Source:HGNC Symbol;Acc:HGNC:14686]	protein_coding	1628.09	-1.78221	0.154768	-11.5154	1.10386e-30	6.71661e-29
ENSG00000136732	GYPC	glycophorin C (Gerbich blood group) [Source:HGNC Symbol;Acc:HGNC:4704]	protein_coding	257.225	-2.73235	0.237576	-11.5009	1.3052e-30	7.92269e-29
ENSG00000079482	OPHN1	oligophrenin 1 [Source:HGNC Symbol;Acc:HGNC:8148]	protein_coding	1393.48	-1.38142	0.120124	-11.4999	1.3206e-30	7.99706e-29
ENSG00000164007	CLDN19	claudin 19 [Source:HGNC Symbol;Acc:HGNC:2040]	protein_coding	139.871	3.0524	0.265907	11.4792	1.67787e-30	1.01363e-28
ENSG00000102100	SLC35A2	solute carrier family 35 member A2 [Source:HGNC Symbol;Acc:HGNC:11022]	protein_coding	2615.46	1.34358	0.117407	11.4438	2.52631e-30	1.52257e-28
ENSG00000100078	PLA2G3	phospholipase A2 group III [Source:HGNC Symbol;Acc:HGNC:17934]	protein_coding	374.235	2.66148	0.234011	11.3733	5.6797e-30	3.41495e-28
ENSG00000165424	ZCCHC24	zinc finger CCHC-type containing 24 [Source:HGNC Symbol;Acc:HGNC:26911]	protein_coding	1112.82	-1.72522	0.151786	-11.3661	6.16862e-30	3.70015e-28
ENSG00000166033	HTRA1	HtrA serine peptidase 1 [Source:HGNC Symbol;Acc:HGNC:9476]	protein_coding	1937.03	-1.59639	0.140955	-11.3255	9.81219e-30	5.87181e-28
ENSG00000072952	IRAG1	inositol 1,4,5-triphosphate receptor associated 1 [Source:HGNC Symbol;Acc:HGNC:7237]	protein_coding	197.245	-2.33794	0.20644	-11.325	9.86616e-30	5.89021e-28
ENSG00000006128	TAC1	tachykinin precursor 1 [Source:HGNC Symbol;Acc:HGNC:11517]	protein_coding	1003.57	-2.28878	0.202155	-11.3219	1.0226e-29	6.09071e-28
ENSG00000144485	HES6	hes family bHLH transcription factor 6 [Source:HGNC Symbol;Acc:HGNC:18254]	protein_coding	3147.16	-1.42035	0.125585	-11.3099	1.17278e-29	6.96883e-28
ENSG00000107719	PALD1	phosphatase domain containing paladin 1 [Source:HGNC Symbol;Acc:HGNC:23530]	protein_coding	468.794	-1.76591	0.156275	-11.3	1.31174e-29	7.77634e-28
ENSG00000136999	CCN3	cellular communication network factor 3 [Source:HGNC Symbol;Acc:HGNC:7885]	protein_coding	311.174	-1.94504	0.172362	-11.2847	1.56247e-29	9.24118e-28
ENSG00000144339	TMEFF2	transmembrane protein with EGF like and two follistatin like domains 2 [Source:HGNC Symbol;Acc:HGNC:11867]	protein_coding	647.598	1.46154	0.129596	11.2777	1.69103e-29	9.97828e-28
ENSG00000254585	MAGEL2	MAGE family member L2 [Source:HGNC Symbol;Acc:HGNC:6814]	protein_coding	3821.29	1.41447	0.125434	11.2766	1.71238e-29	1.00574e-27
ENSG00000110048	OSBP	oxysterol binding protein [Source:HGNC Symbol;Acc:HGNC:8503]	protein_coding	4408.54	1.10929	0.0983861	11.2748	1.74694e-29	1.02367e-27
ENSG00000012048	BRCA1	BRCA1 DNA repair associated [Source:HGNC Symbol;Acc:HGNC:1100]	protein_coding	275.486	-1.96923	0.174823	-11.2641	1.97266e-29	1.15328e-27
ENSG00000204304	PBX2	PBX homeobox 2 [Source:HGNC Symbol;Acc:HGNC:8633]	protein_coding	3944.12	1.06711	0.0947408	11.2634	1.98851e-29	1.15987e-27
ENSG00000112851	ERBIN	erbb2 interacting protein [Source:HGNC Symbol;Acc:HGNC:15842]	protein_coding	3075.8	-1.35083	0.120068	-11.2506	2.30056e-29	1.33575e-27
ENSG00000059728	MXD1	MAX dimerization protein 1 [Source:HGNC Symbol;Acc:HGNC:6761]	protein_coding	1578.36	1.41311	0.125662	11.2454	2.44074e-29	1.4139e-27
ENSG00000132329	RAMP1	receptor activity modifying protein 1 [Source:HGNC Symbol;Acc:HGNC:9843]	protein_coding	231.997	-2.80617	0.249622	-11.2417	2.54492e-29	1.47089e-27
ENSG00000175467	SART1	spliceosome associated factor 1, recruiter of U4/U6.U5 tri-snRNP [Source:HGNC Symbol;Acc:HGNC:10538]	protein_coding	3500.63	1.19928	0.10675	11.2345	2.76104e-29	1.59218e-27
ENSG00000112081	SRSF3	serine and arginine rich splicing factor 3 [Source:HGNC Symbol;Acc:HGNC:10785]	protein_coding	3972.28	-1.11301	0.0990795	-11.2335	2.79131e-29	1.60598e-27
ENSG00000116299	ELAPOR1	endosome-lysosome associated apoptosis and autophagy regulator 1 [Source:HGNC Symbol;Acc:HGNC:29618]	protein_coding	1072.59	1.41855	0.126333	11.2286	2.95039e-29	1.68984e-27
ENSG00000138823	MTTP	microsomal triglyceride transfer protein [Source:HGNC Symbol;Acc:HGNC:7467]	protein_coding	463.028	-1.81751	0.162001	-11.2192	3.28359e-29	1.87645e-27
ENSG00000155252	PI4K2A	phosphatidylinositol 4-kinase type 2 alpha [Source:HGNC Symbol;Acc:HGNC:30031]	protein_coding	1948.25	1.24095	0.11066	11.2141	3.47611e-29	1.98165e-27
ENSG00000162944	RFTN2	raftlin family member 2 [Source:HGNC Symbol;Acc:HGNC:26402]	protein_coding	481.616	-2.21117	0.19718	-11.2139	3.48329e-29	1.98165e-27
ENSG00000163508	EOMES	eomesodermin [Source:HGNC Symbol;Acc:HGNC:3372]	protein_coding	155.721	-7.53366	0.672456	-11.2032	3.93251e-29	2.23221e-27
ENSG00000147509	RGS20	regulator of G protein signaling 20 [Source:HGNC Symbol;Acc:HGNC:14600]	protein_coding	153.232	-3.16139	0.282246	-11.2008	4.03913e-29	2.28761e-27
ENSG00000277586	NEFL	neurofilament light chain [Source:HGNC Symbol;Acc:HGNC:7739]	protein_coding	12145.5	-1.41053	0.126004	-11.1944	4.34401e-29	2.4548e-27
ENSG00000141338	ABCA8	ATP binding cassette subfamily A member 8 [Source:HGNC Symbol;Acc:HGNC:38]	protein_coding	452.156	-1.98098	0.177278	-11.1744	5.44133e-29	3.06806e-27
ENSG00000132854	KANK4	KN motif and ankyrin repeat domains 4 [Source:HGNC Symbol;Acc:HGNC:27263]	protein_coding	117.304	3.10963	0.278685	11.1583	6.52616e-29	3.66345e-27
ENSG00000166887	VPS39	VPS39 subunit of HOPS complex [Source:HGNC Symbol;Acc:HGNC:20593]	protein_coding	3259.88	1.1262	0.100983	11.1524	6.97191e-29	3.90504e-27
ENSG00000148358	GPR107	G protein-coupled receptor 107 [Source:HGNC Symbol;Acc:HGNC:17830]	protein_coding	8844.9	1.07015	0.0959677	11.1511	7.07056e-29	3.95157e-27
ENSG00000125508	SRMS	src-related kinase lacking C-terminal regulatory tyrosine and N-terminal myristylation sites [Source:HGNC Symbol;Acc:HGNC:11298]	protein_coding	168.394	2.54194	0.228114	11.1433	7.72213e-29	4.30623e-27
ENSG00000054356	PTPRN	protein tyrosine phosphatase receptor type N [Source:HGNC Symbol;Acc:HGNC:9676]	protein_coding	8069.69	1.28907	0.116138	11.0995	1.26124e-28	7.01784e-27
ENSG00000116337	AMPD2	adenosine monophosphate deaminase 2 [Source:HGNC Symbol;Acc:HGNC:469]	protein_coding	5104.21	1.16703	0.10521	11.0923	1.36682e-28	7.5887e-27
ENSG00000137801	THBS1	thrombospondin 1 [Source:HGNC Symbol;Acc:HGNC:11785]	protein_coding	1311.11	1.75386	0.158303	11.0791	1.58406e-28	8.77563e-27
ENSG00000102218	RP2	RP2 activator of ARL3 GTPase [Source:HGNC Symbol;Acc:HGNC:10274]	protein_coding	770.511	-1.54237	0.139596	-11.0488	2.22157e-28	1.22539e-26
ENSG00000163347	CLDN1	claudin 1 [Source:HGNC Symbol;Acc:HGNC:2032]	protein_coding	195.434	2.51712	0.227892	11.0452	2.31234e-28	1.27269e-26
ENSG00000162733	DDR2	discoidin domain receptor tyrosine kinase 2 [Source:HGNC Symbol;Acc:HGNC:2731]	protein_coding	1134.73	-1.83891	0.166774	-11.0264	2.85201e-28	1.56632e-26
ENSG00000171848	RRM2	ribonucleotide reductase regulatory subunit M2 [Source:HGNC Symbol;Acc:HGNC:10452]	protein_coding	612.315	-1.96219	0.17804	-11.0211	3.02346e-28	1.6569e-26
ENSG00000164756	SLC30A8	solute carrier family 30 member 8 [Source:HGNC Symbol;Acc:HGNC:20303]	protein_coding	115.273	6.86549	0.623875	11.0046	3.63145e-28	1.98579e-26
ENSG00000151135	TMEM263	transmembrane protein 263 [Source:HGNC Symbol;Acc:HGNC:28281]	protein_coding	2970.27	1.06546	0.0968825	10.9975	3.92988e-28	2.14436e-26
ENSG00000074047	GLI2	GLI family zinc finger 2 [Source:HGNC Symbol;Acc:HGNC:4318]	protein_coding	616.324	-1.75292	0.159458	-10.993	4.1298e-28	2.24862e-26
ENSG00000158747	NBL1	NBL1, DAN family BMP antagonist [Source:HGNC Symbol;Acc:HGNC:7650]	protein_coding	986.968	-1.36076	0.123882	-10.9844	4.54453e-28	2.46913e-26
ENSG00000182827	ACBD3	acyl-CoA binding domain containing 3 [Source:HGNC Symbol;Acc:HGNC:15453]	protein_coding	2855.91	1.08802	0.0991143	10.9775	4.90471e-28	2.65913e-26
ENSG00000162493	PDPN	podoplanin [Source:HGNC Symbol;Acc:HGNC:29602]	protein_coding	2364.03	-1.46258	0.133277	-10.974	5.09781e-28	2.75793e-26
ENSG00000025039	RRAGD	Ras related GTP binding D [Source:HGNC Symbol;Acc:HGNC:19903]	protein_coding	3156.08	-1.41719	0.129447	-10.948	6.79135e-28	3.66632e-26
ENSG00000185942	NKAIN3	sodium/potassium transporting ATPase interacting 3 [Source:HGNC Symbol;Acc:HGNC:26829]	protein_coding	1494.19	-1.75697	0.160898	-10.9198	9.27507e-28	4.99652e-26
ENSG00000111110	PPM1H	protein phosphatase, Mg2+/Mn2+ dependent 1H [Source:HGNC Symbol;Acc:HGNC:18583]	protein_coding	1516.05	1.40159	0.128406	10.9152	9.74717e-28	5.23972e-26
ENSG00000099337	KCNK6	potassium two pore domain channel subfamily K member 6 [Source:HGNC Symbol;Acc:HGNC:6281]	protein_coding	125.929	2.96723	0.272174	10.902	1.12773e-27	6.04948e-26
ENSG00000223865	HLA-DPB1	major histocompatibility complex, class II, DP beta 1 [Source:HGNC Symbol;Acc:HGNC:4940]	protein_coding	348.395	1.85022	0.169751	10.8996	1.15785e-27	6.19793e-26
ENSG00000011021	CLCN6	chloride voltage-gated channel 6 [Source:HGNC Symbol;Acc:HGNC:2024]	protein_coding	6813.66	1.12502	0.103239	10.8973	1.18769e-27	6.34426e-26
ENSG00000125740	FOSB	FosB proto-oncogene, AP-1 transcription factor subunit [Source:HGNC Symbol;Acc:HGNC:3797]	protein_coding	96.3614	3.35006	0.307685	10.8879	1.31583e-27	7.01399e-26
ENSG00000179241	LDLRAD3	low density lipoprotein receptor class A domain containing 3 [Source:HGNC Symbol;Acc:HGNC:27046]	protein_coding	1415.83	-1.37124	0.126209	-10.8648	1.69545e-27	9.01857e-26
ENSG00000144040	SFXN5	sideroflexin 5 [Source:HGNC Symbol;Acc:HGNC:16073]	protein_coding	1162.5	-1.63215	0.150269	-10.8616	1.75711e-27	9.327e-26
ENSG00000198832	SELENOM	selenoprotein M [Source:HGNC Symbol;Acc:HGNC:30397]	protein_coding	1431.84	1.50834	0.138994	10.8518	1.95466e-27	1.0354e-25
ENSG00000147905	ZCCHC7	zinc finger CCHC-type containing 7 [Source:HGNC Symbol;Acc:HGNC:26209]	protein_coding	1097.2	1.28966	0.119136	10.8251	2.61907e-27	1.38445e-25
ENSG00000115290	GRB14	growth factor receptor bound protein 14 [Source:HGNC Symbol;Acc:HGNC:4565]	protein_coding	202.576	-2.77583	0.256434	-10.8247	2.6282e-27	1.38639e-25
ENSG00000130725	UBE2M	ubiquitin conjugating enzyme E2 M [Source:HGNC Symbol;Acc:HGNC:12491]	protein_coding	5133.28	1.33519	0.123355	10.824	2.65024e-27	1.39511e-25
ENSG00000147535	PLPP5	phospholipid phosphatase 5 [Source:HGNC Symbol;Acc:HGNC:25026]	protein_coding	1780.01	1.42924	0.132169	10.8138	2.96248e-27	1.55625e-25
ENSG00000239887	C1orf226	chromosome 1 open reading frame 226 [Source:HGNC Symbol;Acc:HGNC:34351]	protein_coding	468.904	-1.49901	0.138892	-10.7926	3.73092e-27	1.95588e-25
ENSG00000172201	ID4	inhibitor of DNA binding 4, HLH protein [Source:HGNC Symbol;Acc:HGNC:5363]	protein_coding	6169.94	-1.19087	0.110442	-10.7827	4.15338e-27	2.17286e-25
ENSG00000203685	STUM	stum, mechanosensory transduction mediator homolog [Source:HGNC Symbol;Acc:HGNC:30491]	protein_coding	1770.1	-4.3002	0.398985	-10.7778	4.38047e-27	2.28695e-25
ENSG00000003436	TFPI	tissue factor pathway inhibitor [Source:HGNC Symbol;Acc:HGNC:11760]	protein_coding	1063.35	-4.43925	0.412051	-10.7735	4.59001e-27	2.39142e-25
ENSG00000086062	B4GALT1	beta-1,4-galactosyltransferase 1 [Source:HGNC Symbol;Acc:HGNC:924]	protein_coding	595.817	1.45277	0.134992	10.7619	5.21067e-27	2.70923e-25
ENSG00000144867	SRPRB	SRP receptor subunit beta [Source:HGNC Symbol;Acc:HGNC:24085]	protein_coding	2254.14	1.40495	0.130601	10.7575	5.4615e-27	2.82805e-25
ENSG00000154734	ADAMTS1	ADAM metallopeptidase with thrombospondin type 1 motif 1 [Source:HGNC Symbol;Acc:HGNC:217]	protein_coding	567.864	1.7255	0.160464	10.7532	5.7237e-27	2.95779e-25
ENSG00000168702	LRP1B	LDL receptor related protein 1B [Source:HGNC Symbol;Acc:HGNC:6693]	protein_coding	513.497	-1.88542	0.175569	-10.7389	6.68241e-27	3.4462e-25
ENSG00000163661	PTX3	pentraxin 3 [Source:HGNC Symbol;Acc:HGNC:9692]	protein_coding	298.797	-2.22953	0.207621	-10.7385	6.716e-27	3.45649e-25
ENSG00000114805	PLCH1	phospholipase C eta 1 [Source:HGNC Symbol;Acc:HGNC:29185]	protein_coding	1012.88	-1.81406	0.169002	-10.734	7.04961e-27	3.62085e-25
ENSG00000178403	NEUROG2	neurogenin 2 [Source:HGNC Symbol;Acc:HGNC:13805]	protein_coding	133.365	-2.89741	0.270268	-10.7205	8.1549e-27	4.17166e-25
ENSG00000182134	TDRKH	tudor and KH domain containing [Source:HGNC Symbol;Acc:HGNC:11713]	protein_coding	1766.6	1.26459	0.118069	10.7106	9.07466e-27	4.63282e-25
ENSG00000171320	ESCO2	establishment of sister chromatid cohesion N-acetyltransferase 2 [Source:HGNC Symbol;Acc:HGNC:27230]	protein_coding	116.386	-2.77698	0.259299	-10.7096	9.1788e-27	4.67658e-25
ENSG00000171055	FEZ2	fasciculation and elongation protein zeta 2 [Source:HGNC Symbol;Acc:HGNC:3660]	protein_coding	1592.02	-1.29772	0.121431	-10.6869	1.17249e-26	5.96183e-25
ENSG00000158292	GPR153	G protein-coupled receptor 153 [Source:HGNC Symbol;Acc:HGNC:23618]	protein_coding	2853.38	-1.36997	0.128195	-10.6866	1.1758e-26	5.96674e-25
ENSG00000106100	NOD1	nucleotide binding oligomerization domain containing 1 [Source:HGNC Symbol;Acc:HGNC:16390]	protein_coding	115.32	-2.62016	0.245262	-10.6831	1.22126e-26	6.18504e-25
ENSG00000137965	IFI44	interferon induced protein 44 [Source:HGNC Symbol;Acc:HGNC:16938]	protein_coding	238.923	-1.98749	0.186223	-10.6726	1.3674e-26	6.91136e-25
ENSG00000170312	CDK1	cyclin dependent kinase 1 [Source:HGNC Symbol;Acc:HGNC:1722]	protein_coding	682.222	-1.69866	0.159265	-10.6656	1.47366e-26	7.43363e-25
ENSG00000168843	FSTL5	follistatin like 5 [Source:HGNC Symbol;Acc:HGNC:21386]	protein_coding	495.86	-1.551	0.145439	-10.6643	1.49564e-26	7.52954e-25
ENSG00000066455	GOLGA5	golgin A5 [Source:HGNC Symbol;Acc:HGNC:4428]	protein_coding	2296.85	1.13042	0.106046	10.6597	1.57183e-26	7.89742e-25
ENSG00000197555	SIPA1L1	signal induced proliferation associated 1 like 1 [Source:HGNC Symbol;Acc:HGNC:20284]	protein_coding	1453.87	-1.53391	0.144059	-10.6478	1.78506e-26	8.95106e-25
ENSG00000164600	NEUROD6	neuronal differentiation 6 [Source:HGNC Symbol;Acc:HGNC:13804]	protein_coding	302.979	-8.2683	0.776967	-10.6418	1.90473e-26	9.53231e-25
ENSG00000107175	CREB3	cAMP responsive element binding protein 3 [Source:HGNC Symbol;Acc:HGNC:2347]	protein_coding	3505.76	1.20107	0.112924	10.6361	2.02402e-26	1.01093e-24
ENSG00000124205	EDN3	endothelin 3 [Source:HGNC Symbol;Acc:HGNC:3178]	protein_coding	80.4967	4.06028	0.381896	10.6319	2.11743e-26	1.05551e-24
ENSG00000136152	COG3	component of oligomeric golgi complex 3 [Source:HGNC Symbol;Acc:HGNC:18619]	protein_coding	2293.33	1.17442	0.110499	10.6283	2.201e-26	1.09502e-24
ENSG00000187678	SPRY4	sprouty RTK signaling antagonist 4 [Source:HGNC Symbol;Acc:HGNC:15533]	protein_coding	444.3	-1.47975	0.139341	-10.6197	2.41368e-26	1.19848e-24
ENSG00000176907	TCIM	transcriptional and immune response regulator [Source:HGNC Symbol;Acc:HGNC:1357]	protein_coding	113.154	-2.7998	0.263922	-10.6084	2.7234e-26	1.34962e-24
ENSG00000111711	GOLT1B	golgi transport 1B [Source:HGNC Symbol;Acc:HGNC:20175]	protein_coding	2200.63	1.18667	0.112002	10.5951	3.14063e-26	1.55336e-24
ENSG00000131981	LGALS3	galectin 3 [Source:HGNC Symbol;Acc:HGNC:6563]	protein_coding	619.405	-1.5429	0.145702	-10.5895	3.33463e-26	1.6461e-24
ENSG00000164687	FABP5	fatty acid binding protein 5 [Source:HGNC Symbol;Acc:HGNC:3560]	protein_coding	1303.57	-1.26974	0.119963	-10.5844	3.52065e-26	1.73455e-24
ENSG00000011028	MRC2	mannose receptor C type 2 [Source:HGNC Symbol;Acc:HGNC:16875]	protein_coding	12661	-1.26085	0.119129	-10.5839	3.54076e-26	1.74108e-24
ENSG00000196277	GRM7	glutamate metabotropic receptor 7 [Source:HGNC Symbol;Acc:HGNC:4599]	protein_coding	314.614	-1.85909	0.175798	-10.5751	3.88667e-26	1.90748e-24
ENSG00000099260	PALMD	palmdelphin [Source:HGNC Symbol;Acc:HGNC:15846]	protein_coding	298.456	-1.93511	0.183151	-10.5657	4.29963e-26	2.10607e-24
ENSG00000104368	PLAT	plasminogen activator, tissue type [Source:HGNC Symbol;Acc:HGNC:9051]	protein_coding	468.925	-2.08129	0.197165	-10.5561	4.76139e-26	2.32776e-24
ENSG00000011347	SYT7	synaptotagmin 7 [Source:HGNC Symbol;Acc:HGNC:11514]	protein_coding	3027.46	-1.11851	0.106091	-10.5429	5.47587e-26	2.67191e-24
ENSG00000068438	FTSJ1	FtsJ RNA 2'-O-methyltransferase 1 [Source:HGNC Symbol;Acc:HGNC:13254]	protein_coding	2066.77	1.1856	0.112601	10.5292	6.33864e-26	3.08695e-24
ENSG00000117707	PROX1	prospero homeobox 1 [Source:HGNC Symbol;Acc:HGNC:9459]	protein_coding	319.582	-2.17706	0.206864	-10.5241	6.68745e-26	3.25059e-24
ENSG00000118997	DNAH7	dynein axonemal heavy chain 7 [Source:HGNC Symbol;Acc:HGNC:18661]	protein_coding	168.861	-2.54679	0.242373	-10.5077	7.9607e-26	3.86208e-24
ENSG00000166579	NDEL1	nudE neurodevelopment protein 1 like 1 [Source:HGNC Symbol;Acc:HGNC:17620]	protein_coding	1987.61	1.19206	0.113473	10.5052	8.1747e-26	3.95834e-24
ENSG00000168743	NPNT	nephronectin [Source:HGNC Symbol;Acc:HGNC:27405]	protein_coding	725.471	1.45169	0.138249	10.5005	8.5913e-26	4.15214e-24
ENSG00000204128	C2orf72	chromosome 2 open reading frame 72 [Source:HGNC Symbol;Acc:HGNC:27418]	protein_coding	1463.31	-1.5564	0.148379	-10.4893	9.66957e-26	4.66437e-24
ENSG00000107317	PTGDS	prostaglandin D2 synthase [Source:HGNC Symbol;Acc:HGNC:9592]	protein_coding	238.469	-2.9809	0.284309	-10.4847	1.01545e-25	4.88898e-24
ENSG00000159423	ALDH4A1	aldehyde dehydrogenase 4 family member A1 [Source:HGNC Symbol;Acc:HGNC:406]	protein_coding	756.145	-1.56899	0.149746	-10.4777	1.09379e-25	5.25619e-24
ENSG00000197620	EOLA1	endothelium and lymphocyte associated ASCH domain 1 [Source:HGNC Symbol;Acc:HGNC:28089]	protein_coding	845.05	1.26458	0.121008	10.4503	1.46034e-25	6.99119e-24
ENSG00000214402	LCNL1	lipocalin like 1 [Source:HGNC Symbol;Acc:HGNC:34436]	protein_coding	184.301	-2.47544	0.236892	-10.4497	1.47054e-25	7.02676e-24
ENSG00000182118	FAM89A	family with sequence similarity 89 member A [Source:HGNC Symbol;Acc:HGNC:25057]	protein_coding	432.564	-4.29284	0.410846	-10.4488	1.48448e-25	7.08002e-24
ENSG00000179242	CDH4	cadherin 4 [Source:HGNC Symbol;Acc:HGNC:1763]	protein_coding	2933.18	-1.22627	0.117392	-10.4459	1.52933e-25	7.28023e-24
ENSG00000116729	WLS	Wnt ligand secretion mediator [Source:HGNC Symbol;Acc:HGNC:30238]	protein_coding	5554.82	-1.37169	0.131348	-10.4431	1.57498e-25	7.48353e-24
ENSG00000119471	HSDL2	hydroxysteroid dehydrogenase like 2 [Source:HGNC Symbol;Acc:HGNC:18572]	protein_coding	1308.59	-1.53632	0.147136	-10.4415	1.60207e-25	7.598e-24
ENSG00000168542	COL3A1	collagen type III alpha 1 chain [Source:HGNC Symbol;Acc:HGNC:2201]	protein_coding	11319.7	1.72664	0.165629	10.4248	1.9107e-25	9.04479e-24
ENSG00000081479	LRP2	LDL receptor related protein 2 [Source:HGNC Symbol;Acc:HGNC:6694]	protein_coding	1613.11	-1.42775	0.13713	-10.4116	2.19415e-25	1.03673e-23
ENSG00000163520	FBLN2	fibulin 2 [Source:HGNC Symbol;Acc:HGNC:3601]	protein_coding	393.66	1.85228	0.17797	10.4078	2.28468e-25	1.07749e-23
ENSG00000171223	JUNB	JunB proto-oncogene, AP-1 transcription factor subunit [Source:HGNC Symbol;Acc:HGNC:6205]	protein_coding	638.351	1.37457	0.13209	10.4063	2.3205e-25	1.09236e-23
ENSG00000175928	LRRN1	leucine rich repeat neuronal 1 [Source:HGNC Symbol;Acc:HGNC:20980]	protein_coding	2487.16	-1.42398	0.136907	-10.401	2.4532e-25	1.15269e-23
ENSG00000144749	LRIG1	leucine rich repeats and immunoglobulin like domains 1 [Source:HGNC Symbol;Acc:HGNC:17360]	protein_coding	5650.99	-1.21986	0.117322	-10.3975	2.54505e-25	1.19363e-23
ENSG00000132382	MYBBP1A	MYB binding protein 1a [Source:HGNC Symbol;Acc:HGNC:7546]	protein_coding	2732.58	1.17623	0.113145	10.3958	2.59167e-25	1.21326e-23
ENSG00000164220	F2RL2	coagulation factor II thrombin receptor like 2 [Source:HGNC Symbol;Acc:HGNC:3539]	protein_coding	99.3783	3.00009	0.288821	10.3874	2.8307e-25	1.32271e-23
ENSG00000184588	PDE4B	phosphodiesterase 4B [Source:HGNC Symbol;Acc:HGNC:8781]	protein_coding	2136.93	-1.0991	0.105956	-10.3731	3.28593e-25	1.53261e-23
ENSG00000196872	CRACDL	CRACD like [Source:HGNC Symbol;Acc:HGNC:33454]	protein_coding	84.644	-3.17805	0.306883	-10.3559	3.93462e-25	1.8318e-23
ENSG00000141696	P3H4	prolyl 3-hydroxylase family member 4 (inactive) [Source:HGNC Symbol;Acc:HGNC:16946]	protein_coding	3881.1	1.18756	0.114751	10.349	4.2266e-25	1.96413e-23
ENSG00000101438	SLC32A1	solute carrier family 32 member 1 [Source:HGNC Symbol;Acc:HGNC:11018]	protein_coding	5020.81	1.3137	0.12718	10.3295	5.18544e-25	2.4053e-23
ENSG00000165929	TC2N	tandem C2 domains, nuclear [Source:HGNC Symbol;Acc:HGNC:19859]	protein_coding	366.146	-2.07137	0.200591	-10.3263	5.3568e-25	2.48026e-23
ENSG00000119408	NEK6	NIMA related kinase 6 [Source:HGNC Symbol;Acc:HGNC:7749]	protein_coding	2361.94	-1.3911	0.134726	-10.3253	5.41232e-25	2.5014e-23
ENSG00000100979	PLTP	phospholipid transfer protein [Source:HGNC Symbol;Acc:HGNC:9093]	protein_coding	4641.37	-1.65069	0.159914	-10.3224	5.58295e-25	2.57557e-23
ENSG00000092421	SEMA6A	semaphorin 6A [Source:HGNC Symbol;Acc:HGNC:10738]	protein_coding	4163.9	-1.18208	0.114657	-10.3097	6.37118e-25	2.93387e-23
ENSG00000101654	RNMT	RNA guanine-7 methyltransferase [Source:HGNC Symbol;Acc:HGNC:10075]	protein_coding	5356.35	1.02631	0.0995546	10.309	6.41456e-25	2.94849e-23
ENSG00000010278	CD9	CD9 molecule [Source:HGNC Symbol;Acc:HGNC:1709]	protein_coding	440.596	-1.8221	0.17681	-10.3054	6.66196e-25	3.05667e-23
ENSG00000181789	COPG1	COPI coat complex subunit gamma 1 [Source:HGNC Symbol;Acc:HGNC:2236]	protein_coding	7859.5	1.05717	0.102666	10.2972	7.25533e-25	3.32292e-23
ENSG00000198719	DLL1	delta like canonical Notch ligand 1 [Source:HGNC Symbol;Acc:HGNC:2908]	protein_coding	1894.52	-1.28693	0.125027	-10.2932	7.56094e-25	3.45665e-23
ENSG00000171812	COL8A2	collagen type VIII alpha 2 chain [Source:HGNC Symbol;Acc:HGNC:2216]	protein_coding	190.807	2.20463	0.214301	10.2875	8.02026e-25	3.66004e-23
ENSG00000151014	NOCT	nocturnin [Source:HGNC Symbol;Acc:HGNC:14254]	protein_coding	505.556	1.42543	0.138733	10.2747	9.16567e-25	4.17523e-23
ENSG00000118495	PLAGL1	PLAG1 like zinc finger 1 [Source:HGNC Symbol;Acc:HGNC:9046]	protein_coding	879.741	1.39607	0.135928	10.2707	9.55439e-25	4.34451e-23
ENSG00000115548	KDM3A	lysine demethylase 3A [Source:HGNC Symbol;Acc:HGNC:20815]	protein_coding	5905.15	1.13142	0.110372	10.251	1.17155e-24	5.31768e-23
ENSG00000100292	HMOX1	heme oxygenase 1 [Source:HGNC Symbol;Acc:HGNC:5013]	protein_coding	325.587	-2.26251	0.220803	-10.2468	1.22387e-24	5.54524e-23
ENSG00000117143	UAP1	UDP-N-acetylglucosamine pyrophosphorylase 1 [Source:HGNC Symbol;Acc:HGNC:12457]	protein_coding	1719.47	1.17618	0.114873	10.239	1.32584e-24	5.99654e-23
ENSG00000177380	PPFIA3	PTPRF interacting protein alpha 3 [Source:HGNC Symbol;Acc:HGNC:9247]	protein_coding	5998.33	1.16247	0.113544	10.2381	1.33903e-24	6.04542e-23
ENSG00000125304	TM9SF2	transmembrane 9 superfamily member 2 [Source:HGNC Symbol;Acc:HGNC:11865]	protein_coding	7499.27	1.11348	0.108767	10.2373	1.34932e-24	6.08106e-23
ENSG00000058262	SEC61A1	SEC61 translocon subunit alpha 1 [Source:HGNC Symbol;Acc:HGNC:18276]	protein_coding	17232.1	1.10396	0.107866	10.2345	1.38897e-24	6.24866e-23
ENSG00000273274	ZBTB8B	zinc finger and BTB domain containing 8B [Source:HGNC Symbol;Acc:HGNC:37057]	protein_coding	1298.33	1.18289	0.115597	10.2329	1.41229e-24	6.34229e-23
ENSG00000143036	SLC44A3	solute carrier family 44 member 3 [Source:HGNC Symbol;Acc:HGNC:28689]	protein_coding	155.229	-2.58168	0.25234	-10.231	1.44078e-24	6.45882e-23
ENSG00000189057	FAM111B	FAM111 trypsin like peptidase B [Source:HGNC Symbol;Acc:HGNC:24200]	protein_coding	111.432	-2.68671	0.26293	-10.2183	1.64132e-24	7.34481e-23
ENSG00000144747	TMF1	TATA element modulatory factor 1 [Source:HGNC Symbol;Acc:HGNC:11870]	protein_coding	1958.67	1.07848	0.105765	10.1969	2.04621e-24	9.1245e-23
ENSG00000005884	ITGA3	integrin subunit alpha 3 [Source:HGNC Symbol;Acc:HGNC:6139]	protein_coding	2289.31	1.11016	0.108951	10.1895	2.2089e-24	9.83271e-23
ENSG00000151468	CCDC3	coiled-coil domain containing 3 [Source:HGNC Symbol;Acc:HGNC:23813]	protein_coding	328.642	-1.81783	0.178501	-10.1839	2.34035e-24	1.0384e-22
ENSG00000139438	FAM222A	family with sequence similarity 222 member A [Source:HGNC Symbol;Acc:HGNC:25915]	protein_coding	2524.5	1.286	0.126294	10.1826	2.3721e-24	1.05039e-22
ENSG00000172137	CALB2	calbindin 2 [Source:HGNC Symbol;Acc:HGNC:1435]	protein_coding	1412.57	-1.75139	0.172064	-10.1787	2.46733e-24	1.09065e-22
ENSG00000198785	GRIN3A	glutamate ionotropic receptor NMDA type subunit 3A [Source:HGNC Symbol;Acc:HGNC:16767]	protein_coding	585.401	-1.74712	0.171865	-10.1656	2.82346e-24	1.24591e-22
ENSG00000107862	GBF1	golgi brefeldin A resistant guanine nucleotide exchange factor 1 [Source:HGNC Symbol;Acc:HGNC:4181]	protein_coding	8112.17	1.06764	0.105091	10.1592	3.01546e-24	1.32832e-22
ENSG00000135272	MDFIC	MyoD family inhibitor domain containing [Source:HGNC Symbol;Acc:HGNC:28870]	protein_coding	319.699	-1.99885	0.196827	-10.1554	3.13578e-24	1.37893e-22
ENSG00000163032	VSNL1	visinin like 1 [Source:HGNC Symbol;Acc:HGNC:12722]	protein_coding	692.588	-1.46964	0.144729	-10.1544	3.16714e-24	1.39031e-22
ENSG00000137868	STRA6	signaling receptor and transporter of retinol STRA6 [Source:HGNC Symbol;Acc:HGNC:30650]	protein_coding	391.856	1.7842	0.17583	10.1473	3.40706e-24	1.49305e-22
ENSG00000188672	RHCE	Rh blood group CcEe antigens [Source:HGNC Symbol;Acc:HGNC:10008]	protein_coding	116.962	2.69617	0.265723	10.1465	3.43353e-24	1.49982e-22
ENSG00000182836	PLCXD3	phosphatidylinositol specific phospholipase C X domain containing 3 [Source:HGNC Symbol;Acc:HGNC:31822]	protein_coding	508.446	-1.51131	0.148949	-10.1465	3.43434e-24	1.49982e-22
ENSG00000128191	DGCR8	DGCR8 microprocessor complex subunit [Source:HGNC Symbol;Acc:HGNC:2847]	protein_coding	1216.6	-1.21657	0.119984	-10.1395	3.68976e-24	1.6086e-22
ENSG00000038295	TLL1	tolloid like 1 [Source:HGNC Symbol;Acc:HGNC:11843]	protein_coding	102.016	3.31103	0.326916	10.1281	4.14798e-24	1.80526e-22
ENSG00000079819	EPB41L2	erythrocyte membrane protein band 4.1 like 2 [Source:HGNC Symbol;Acc:HGNC:3379]	protein_coding	1208.09	-1.29704	0.128066	-10.1279	4.15589e-24	1.80561e-22
ENSG00000204351	SKIV2L	Ski2 like RNA helicase [Source:HGNC Symbol;Acc:HGNC:10898]	protein_coding	2672.55	1.0051	0.099365	10.1152	4.72918e-24	2.04767e-22
ENSG00000078295	ADCY2	adenylate cyclase 2 [Source:HGNC Symbol;Acc:HGNC:233]	protein_coding	1664.68	-1.76577	0.174714	-10.1066	5.16351e-24	2.23192e-22
ENSG00000166340	TPP1	tripeptidyl peptidase 1 [Source:HGNC Symbol;Acc:HGNC:2073]	protein_coding	3250.06	-1.30598	0.129276	-10.1023	5.39735e-24	2.32903e-22
ENSG00000185189	NRBP2	nuclear receptor binding protein 2 [Source:HGNC Symbol;Acc:HGNC:19339]	protein_coding	1805.74	-1.08143	0.107069	-10.1003	5.50504e-24	2.37146e-22
ENSG00000113805	CNTN3	contactin 3 [Source:HGNC Symbol;Acc:HGNC:2173]	protein_coding	265.919	-2.02422	0.200466	-10.0976	5.66307e-24	2.43541e-22
ENSG00000110811	P3H3	prolyl 3-hydroxylase 3 [Source:HGNC Symbol;Acc:HGNC:19318]	protein_coding	1387.19	1.33752	0.132576	10.0887	6.19767e-24	2.6608e-22
ENSG00000179361	ARID3B	AT-rich interaction domain 3B [Source:HGNC Symbol;Acc:HGNC:14350]	protein_coding	1045.29	1.22766	0.121738	10.0844	6.47309e-24	2.77435e-22
ENSG00000177951	BET1L	Bet1 golgi vesicular membrane trafficking protein like [Source:HGNC Symbol;Acc:HGNC:19348]	protein_coding	1479.84	1.17551	0.116606	10.0811	6.6999e-24	2.86672e-22
ENSG00000124762	CDKN1A	cyclin dependent kinase inhibitor 1A [Source:HGNC Symbol;Acc:HGNC:1784]	protein_coding	8255.71	1.22119	0.121202	10.0757	7.07671e-24	3.02285e-22
ENSG00000134910	STT3A	STT3 oligosaccharyltransferase complex catalytic subunit A [Source:HGNC Symbol;Acc:HGNC:6172]	protein_coding	5601.59	0.9768	0.0970109	10.069	7.57654e-24	3.23092e-22
ENSG00000147588	PMP2	peripheral myelin protein 2 [Source:HGNC Symbol;Acc:HGNC:9117]	protein_coding	441.091	-4.7606	0.47342	-10.0558	8.66456e-24	3.68869e-22
ENSG00000164742	ADCY1	adenylate cyclase 1 [Source:HGNC Symbol;Acc:HGNC:232]	protein_coding	5420.7	-1.41574	0.140959	-10.0436	9.80247e-24	4.16613e-22
ENSG00000174145	NWD2	NACHT and WD repeat domain containing 2 [Source:HGNC Symbol;Acc:HGNC:29229]	protein_coding	75.4454	-5.6286	0.561491	-10.0244	1.19107e-23	5.04525e-22
ENSG00000094975	SUCO	SUN domain containing ossification factor [Source:HGNC Symbol;Acc:HGNC:1240]	protein_coding	3716.8	0.967627	0.0965489	10.0221	1.21825e-23	5.15176e-22
ENSG00000126803	HSPA2	heat shock protein family A (Hsp70) member 2 [Source:HGNC Symbol;Acc:HGNC:5235]	protein_coding	103.14	2.85235	0.284805	10.0151	1.30808e-23	5.52247e-22
ENSG00000080839	RBL1	RB transcriptional corepressor like 1 [Source:HGNC Symbol;Acc:HGNC:9893]	protein_coding	273.253	-1.65447	0.165259	-10.0113	1.35902e-23	5.72796e-22
ENSG00000132692	BCAN	brevican [Source:HGNC Symbol;Acc:HGNC:23059]	protein_coding	11709.1	-4.67031	0.46727	-9.9949	1.60451e-23	6.74026e-22
ENSG00000145740	SLC30A5	solute carrier family 30 member 5 [Source:HGNC Symbol;Acc:HGNC:19089]	protein_coding	1820.67	1.018	0.101917	9.98845	1.71244e-23	7.18177e-22
ENSG00000143768	LEFTY2	left-right determination factor 2 [Source:HGNC Symbol;Acc:HGNC:3122]	protein_coding	98.3119	3.52279	0.352732	9.98717	1.7347e-23	7.26314e-22
ENSG00000198431	TXNRD1	thioredoxin reductase 1 [Source:HGNC Symbol;Acc:HGNC:12437]	protein_coding	4255.3	-1.01381	0.101514	-9.98695	1.73852e-23	7.26714e-22
ENSG00000013275	PSMC4	proteasome 26S subunit, ATPase 4 [Source:HGNC Symbol;Acc:HGNC:9551]	protein_coding	3819.97	1.12724	0.112923	9.98231	1.82169e-23	7.60225e-22
ENSG00000139117	CPNE8	copine 8 [Source:HGNC Symbol;Acc:HGNC:23498]	protein_coding	372.698	-1.53698	0.154136	-9.97154	2.03052e-23	8.45985e-22
ENSG00000204592	HLA-E	major histocompatibility complex, class I, E [Source:HGNC Symbol;Acc:HGNC:4962]	protein_coding	1132.72	-1.32766	0.133163	-9.97018	2.05856e-23	8.56258e-22
ENSG00000187266	EPOR	erythropoietin receptor [Source:HGNC Symbol;Acc:HGNC:3416]	protein_coding	540.359	1.50611	0.15122	9.95973	2.28694e-23	9.49699e-22
ENSG00000198355	PIM3	Pim-3 proto-oncogene, serine/threonine kinase [Source:HGNC Symbol;Acc:HGNC:19310]	protein_coding	2238.06	1.22472	0.123	9.95712	2.34767e-23	9.73324e-22
ENSG00000103335	PIEZO1	piezo type mechanosensitive ion channel component 1 [Source:HGNC Symbol;Acc:HGNC:28993]	protein_coding	644.862	1.52149	0.152819	9.9561	2.37175e-23	9.81705e-22
ENSG00000136720	HS6ST1	heparan sulfate 6-O-sulfotransferase 1 [Source:HGNC Symbol;Acc:HGNC:5201]	protein_coding	4455.06	-0.989366	0.0996314	-9.93026	3.07466e-23	1.27057e-21
ENSG00000116016	EPAS1	endothelial PAS domain protein 1 [Source:HGNC Symbol;Acc:HGNC:3374]	protein_coding	143.555	-2.57521	0.259624	-9.919	3.44194e-23	1.42004e-21
ENSG00000112379	ARFGEF3	ARFGEF family member 3 [Source:HGNC Symbol;Acc:HGNC:21213]	protein_coding	2318.68	1.24717	0.126061	9.89336	4.44853e-23	1.83235e-21
ENSG00000124198	ARFGEF2	ADP ribosylation factor guanine nucleotide exchange factor 2 [Source:HGNC Symbol;Acc:HGNC:15853]	protein_coding	2501.4	1.03273	0.104465	9.88591	4.7923e-23	1.97074e-21
ENSG00000136869	TLR4	toll like receptor 4 [Source:HGNC Symbol;Acc:HGNC:11850]	protein_coding	80.51	-4.32511	0.437775	-9.87975	5.09606e-23	2.09227e-21
ENSG00000144354	CDCA7	cell division cycle associated 7 [Source:HGNC Symbol;Acc:HGNC:14628]	protein_coding	629.28	-1.84857	0.187316	-9.86875	5.68681e-23	2.33104e-21
ENSG00000163808	KIF15	kinesin family member 15 [Source:HGNC Symbol;Acc:HGNC:17273]	protein_coding	442.722	-1.87643	0.19019	-9.86607	5.84056e-23	2.3902e-21
ENSG00000112511	PHF1	PHD finger protein 1 [Source:HGNC Symbol;Acc:HGNC:8919]	protein_coding	4153.94	1.07673	0.10917	9.86284	6.03179e-23	2.46449e-21
ENSG00000014641	MDH1	malate dehydrogenase 1 [Source:HGNC Symbol;Acc:HGNC:6970]	protein_coding	7755.5	1.24677	0.126537	9.85303	6.65097e-23	2.7131e-21
ENSG00000141756	FKBP10	FKBP prolyl isomerase 10 [Source:HGNC Symbol;Acc:HGNC:18169]	protein_coding	6230.07	1.0569	0.107296	9.85037	6.82951e-23	2.78146e-21
ENSG00000068831	RASGRP2	RAS guanyl releasing protein 2 [Source:HGNC Symbol;Acc:HGNC:9879]	protein_coding	376.032	-1.5271	0.155061	-9.84839	6.96479e-23	2.83012e-21
ENSG00000243232	PCDHAC2	protocadherin alpha subfamily C, 2 [Source:HGNC Symbol;Acc:HGNC:8677]	protein_coding	1239.35	1.18805	0.120635	9.8483	6.97129e-23	2.83012e-21
ENSG00000176531	PHLDB3	pleckstrin homology like domain family B member 3 [Source:HGNC Symbol;Acc:HGNC:30499]	protein_coding	429.706	1.50291	0.152715	9.84128	7.47569e-23	3.03004e-21
ENSG00000154736	ADAMTS5	ADAM metallopeptidase with thrombospondin type 1 motif 5 [Source:HGNC Symbol;Acc:HGNC:221]	protein_coding	407.785	2.25935	0.229591	9.84075	7.515e-23	3.04112e-21
ENSG00000137831	UACA	uveal autoantigen with coiled-coil domains and ankyrin repeats [Source:HGNC Symbol;Acc:HGNC:15947]	protein_coding	542.673	-1.45712	0.148225	-9.8305	8.32055e-23	3.36174e-21
ENSG00000104881	PPP1R13L	protein phosphatase 1 regulatory subunit 13 like [Source:HGNC Symbol;Acc:HGNC:18838]	protein_coding	275.183	1.67148	0.170073	9.82805	8.52533e-23	3.439e-21
ENSG00000009694	TENM1	teneurin transmembrane protein 1 [Source:HGNC Symbol;Acc:HGNC:8117]	protein_coding	958.666	-1.69162	0.172235	-9.82155	9.0932e-23	3.66225e-21
ENSG00000184432	COPB2	COPI coat complex subunit beta 2 [Source:HGNC Symbol;Acc:HGNC:2232]	protein_coding	8091.04	0.949077	0.0966351	9.82124	9.12147e-23	3.66781e-21
ENSG00000276043	UHRF1	ubiquitin like with PHD and ring finger domains 1 [Source:HGNC Symbol;Acc:HGNC:12556]	protein_coding	725.558	-1.57004	0.159899	-9.81895	9.33123e-23	3.74622e-21
ENSG00000008394	MGST1	microsomal glutathione S-transferase 1 [Source:HGNC Symbol;Acc:HGNC:7061]	protein_coding	1398.35	-1.77695	0.180994	-9.81773	9.44471e-23	3.78579e-21
ENSG00000136783	NIPSNAP3A	nipsnap homolog 3A [Source:HGNC Symbol;Acc:HGNC:23619]	protein_coding	826.205	-1.37021	0.139619	-9.81397	9.80367e-23	3.92348e-21
ENSG00000183971	NPW	neuropeptide W [Source:HGNC Symbol;Acc:HGNC:30509]	protein_coding	78.8305	3.27917	0.334186	9.81241	9.95579e-23	3.97808e-21
ENSG00000079215	SLC1A3	solute carrier family 1 member 3 [Source:HGNC Symbol;Acc:HGNC:10941]	protein_coding	3364.96	-3.89549	0.397239	-9.8064	1.05676e-22	4.2159e-21
ENSG00000140067	FAM181A	family with sequence similarity 181 member A [Source:HGNC Symbol;Acc:HGNC:20491]	protein_coding	198.371	-2.05438	0.209507	-9.80577	1.0633e-22	4.23533e-21
ENSG00000167625	ZNF526	zinc finger protein 526 [Source:HGNC Symbol;Acc:HGNC:29415]	protein_coding	815.921	1.30956	0.133624	9.80035	1.12191e-22	4.4618e-21
ENSG00000104863	LIN7B	lin-7 homolog B, crumbs cell polarity complex component [Source:HGNC Symbol;Acc:HGNC:17788]	protein_coding	1135.12	1.47344	0.150475	9.79193	1.21942e-22	4.84198e-21
ENSG00000198826	ARHGAP11A	Rho GTPase activating protein 11A [Source:HGNC Symbol;Acc:HGNC:15783]	protein_coding	437.381	-1.78356	0.182312	-9.78301	1.33195e-22	5.28054e-21
ENSG00000204287	HLA-DRA	major histocompatibility complex, class II, DR alpha [Source:HGNC Symbol;Acc:HGNC:4947]	protein_coding	77.9509	-4.03732	0.412919	-9.77751	1.40627e-22	5.56649e-21
ENSG00000113161	HMGCR	3-hydroxy-3-methylglutaryl-CoA reductase [Source:HGNC Symbol;Acc:HGNC:5006]	protein_coding	14398.4	0.925396	0.094659	9.7761	1.42602e-22	5.63587e-21
ENSG00000118985	ELL2	elongation factor for RNA polymerase II 2 [Source:HGNC Symbol;Acc:HGNC:17064]	protein_coding	233.117	1.82074	0.186414	9.76717	1.55739e-22	6.14551e-21
ENSG00000174348	PODN	podocan [Source:HGNC Symbol;Acc:HGNC:23174]	protein_coding	199.048	-2.6351	0.269982	-9.76026	1.66721e-22	6.55845e-21
ENSG00000169972	PUSL1	pseudouridine synthase like 1 [Source:HGNC Symbol;Acc:HGNC:26914]	protein_coding	796.948	1.55737	0.159638	9.75566	1.74462e-22	6.85235e-21
ENSG00000154305	MIA3	MIA SH3 domain ER export factor 3 [Source:HGNC Symbol;Acc:HGNC:24008]	protein_coding	3764.47	0.980001	0.10047	9.75416	1.77058e-22	6.94359e-21
ENSG00000142798	HSPG2	heparan sulfate proteoglycan 2 [Source:HGNC Symbol;Acc:HGNC:5273]	protein_coding	2434.82	1.64681	0.168838	9.75379	1.77703e-22	6.95813e-21
ENSG00000186642	PDE2A	phosphodiesterase 2A [Source:HGNC Symbol;Acc:HGNC:8777]	protein_coding	860.236	-1.86541	0.191359	-9.74821	1.87747e-22	7.34005e-21
ENSG00000164197	RNF180	ring finger protein 180 [Source:HGNC Symbol;Acc:HGNC:27752]	protein_coding	525.475	-1.47439	0.151475	-9.7335	2.16992e-22	8.47036e-21
ENSG00000100297	MCM5	minichromosome maintenance complex component 5 [Source:HGNC Symbol;Acc:HGNC:6948]	protein_coding	781.847	-1.23183	0.126756	-9.71813	2.5237e-22	9.82113e-21
ENSG00000116560	SFPQ	splicing factor proline and glutamine rich [Source:HGNC Symbol;Acc:HGNC:10774]	protein_coding	9240.35	-1.0405	0.107202	-9.70595	2.84413e-22	1.10512e-20
ENSG00000122952	ZWINT	ZW10 interacting kinetochore protein [Source:HGNC Symbol;Acc:HGNC:13195]	protein_coding	328.164	-1.95897	0.201919	-9.70175	2.96377e-22	1.14984e-20
ENSG00000183671	CMKLR2	chemerin chemokine-like receptor 2 [Source:HGNC Symbol;Acc:HGNC:4463]	protein_coding	148.106	-2.68892	0.2772	-9.70029	3.00634e-22	1.16458e-20
ENSG00000128487	SPECC1	sperm antigen with calponin homology and coiled-coil domains 1 [Source:HGNC Symbol;Acc:HGNC:30615]	protein_coding	2186.27	-1.29812	0.133835	-9.69942	3.03208e-22	1.17276e-20
ENSG00000145708	CRHBP	corticotropin releasing hormone binding protein [Source:HGNC Symbol;Acc:HGNC:2356]	protein_coding	121.591	2.55778	0.263753	9.69763	3.08597e-22	1.19179e-20
ENSG00000108784	NAGLU	N-acetyl-alpha-glucosaminidase [Source:HGNC Symbol;Acc:HGNC:7632]	protein_coding	1094.38	-1.27497	0.131515	-9.69448	3.18241e-22	1.22716e-20
ENSG00000128422	KRT17	keratin 17 [Source:HGNC Symbol;Acc:HGNC:6427]	protein_coding	2042.55	7.13704	0.736253	9.69373	3.20595e-22	1.23436e-20
ENSG00000164100	NDST3	N-deacetylase and N-sulfotransferase 3 [Source:HGNC Symbol;Acc:HGNC:7682]	protein_coding	231.699	-2.62986	0.271356	-9.69154	3.27566e-22	1.25929e-20
ENSG00000140688	RUSF1	RUS family member 1 [Source:HGNC Symbol;Acc:HGNC:25848]	protein_coding	2585.26	1.02279	0.105539	9.69106	3.29109e-22	1.26331e-20
ENSG00000139044	B4GALNT3	beta-1,4-N-acetyl-galactosaminyltransferase 3 [Source:HGNC Symbol;Acc:HGNC:24137]	protein_coding	320.864	-1.54759	0.159819	-9.68338	3.54806e-22	1.35989e-20
ENSG00000166557	TMED3	transmembrane p24 trafficking protein 3 [Source:HGNC Symbol;Acc:HGNC:28889]	protein_coding	3959.26	1.26383	0.130559	9.68013	3.66236e-22	1.40159e-20
ENSG00000047932	GOPC	golgi associated PDZ and coiled-coil motif containing [Source:HGNC Symbol;Acc:HGNC:17643]	protein_coding	1565.85	1.01935	0.105305	9.67997	3.6683e-22	1.40174e-20
ENSG00000119900	OGFRL1	opioid growth factor receptor like 1 [Source:HGNC Symbol;Acc:HGNC:21378]	protein_coding	1205.67	-1.42604	0.147339	-9.67859	3.71815e-22	1.41866e-20
ENSG00000144645	OSBPL10	oxysterol binding protein like 10 [Source:HGNC Symbol;Acc:HGNC:16395]	protein_coding	316.429	1.62949	0.168552	9.66757	4.141e-22	1.57762e-20
ENSG00000075429	CACNG5	calcium voltage-gated channel auxiliary subunit gamma 5 [Source:HGNC Symbol;Acc:HGNC:1409]	protein_coding	959.646	-5.02984	0.520381	-9.66567	4.21834e-22	1.60468e-20
ENSG00000256463	SALL3	spalt like transcription factor 3 [Source:HGNC Symbol;Acc:HGNC:10527]	protein_coding	897.892	-1.59021	0.164549	-9.66405	4.28558e-22	1.62781e-20
ENSG00000157423	HYDIN	HYDIN axonemal central pair apparatus protein [Source:HGNC Symbol;Acc:HGNC:19368]	protein_coding	285.108	-1.6641	0.172212	-9.66313	4.32459e-22	1.64018e-20
ENSG00000117280	RAB29	RAB29, member RAS oncogene family [Source:HGNC Symbol;Acc:HGNC:9789]	protein_coding	940.098	-1.71841	0.178086	-9.64932	4.94814e-22	1.87387e-20
ENSG00000138798	EGF	epidermal growth factor [Source:HGNC Symbol;Acc:HGNC:3229]	protein_coding	291.436	-1.87147	0.194044	-9.64458	5.18248e-22	1.95969e-20
ENSG00000155816	FMN2	formin 2 [Source:HGNC Symbol;Acc:HGNC:14074]	protein_coding	1878.24	-1.10328	0.11443	-9.64152	5.33895e-22	2.01585e-20
ENSG00000108829	LRRC59	leucine rich repeat containing 59 [Source:HGNC Symbol;Acc:HGNC:28817]	protein_coding	4335.95	0.947968	0.098379	9.63588	5.64058e-22	2.12657e-20
ENSG00000100557	CCDC198	coiled-coil domain containing 198 [Source:HGNC Symbol;Acc:HGNC:20189]	protein_coding	86.4362	-6.41966	0.667201	-9.62178	6.47007e-22	2.43569e-20
ENSG00000228716	DHFR	dihydrofolate reductase [Source:HGNC Symbol;Acc:HGNC:2861]	protein_coding	546.088	-1.41608	0.147236	-9.61779	6.72578e-22	2.5282e-20
ENSG00000184185	KCNJ12	potassium inwardly rectifying channel subfamily J member 12 [Source:HGNC Symbol;Acc:HGNC:6258]	protein_coding	260.1	1.74844	0.181863	9.61406	6.97457e-22	2.61784e-20
ENSG00000129493	HEATR5A	HEAT repeat containing 5A [Source:HGNC Symbol;Acc:HGNC:20276]	protein_coding	1077.31	-1.28419	0.133608	-9.61163	7.14084e-22	2.67629e-20
ENSG00000179119	SPTY2D1	SPT2 chromatin protein domain containing 1 [Source:HGNC Symbol;Acc:HGNC:26818]	protein_coding	1020.97	1.11259	0.115774	9.61001	7.25431e-22	2.7148e-20
ENSG00000166224	SGPL1	sphingosine-1-phosphate lyase 1 [Source:HGNC Symbol;Acc:HGNC:10817]	protein_coding	2147.01	-0.998329	0.103913	-9.60735	7.44376e-22	2.7816e-20
ENSG00000105976	MET	MET proto-oncogene, receptor tyrosine kinase [Source:HGNC Symbol;Acc:HGNC:7029]	protein_coding	82.5381	2.99081	0.311453	9.60275	7.78358e-22	2.9043e-20
ENSG00000162910	MRPL55	mitochondrial ribosomal protein L55 [Source:HGNC Symbol;Acc:HGNC:16686]	protein_coding	1609.75	1.36113	0.142063	9.58116	9.59626e-22	3.57017e-20
ENSG00000110427	KIAA1549L	KIAA1549 like [Source:HGNC Symbol;Acc:HGNC:24836]	protein_coding	2590.78	-1.3422	0.140094	-9.58065	9.6438e-22	3.58261e-20
ENSG00000124370	MCEE	methylmalonyl-CoA epimerase [Source:HGNC Symbol;Acc:HGNC:16732]	protein_coding	335.377	1.61441	0.168527	9.57948	9.75323e-22	3.61796e-20
ENSG00000184602	SNN	stannin [Source:HGNC Symbol;Acc:HGNC:11149]	protein_coding	6743.96	-1.03351	0.107932	-9.57555	1.01312e-21	3.7527e-20
ENSG00000165795	NDRG2	NDRG family member 2 [Source:HGNC Symbol;Acc:HGNC:14460]	protein_coding	2216.53	-1.56597	0.163646	-9.5693	1.0763e-21	3.9809e-20
ENSG00000099139	PCSK5	proprotein convertase subtilisin/kexin type 5 [Source:HGNC Symbol;Acc:HGNC:8747]	protein_coding	157.259	-2.031	0.212327	-9.56548	1.11687e-21	4.12495e-20
ENSG00000121440	PDZRN3	PDZ domain containing ring finger 3 [Source:HGNC Symbol;Acc:HGNC:17704]	protein_coding	1216.39	-1.3989	0.146349	-9.55871	1.19239e-21	4.39106e-20
ENSG00000117724	CENPF	centromere protein F [Source:HGNC Symbol;Acc:HGNC:1857]	protein_coding	1697.61	-1.69771	0.177753	-9.55099	1.28461e-21	4.72384e-20
ENSG00000007171	NOS2	nitric oxide synthase 2 [Source:HGNC Symbol;Acc:HGNC:7873]	protein_coding	156.501	2.21369	0.23185	9.54791	1.32336e-21	4.85927e-20
ENSG00000165480	SKA3	spindle and kinetochore associated complex subunit 3 [Source:HGNC Symbol;Acc:HGNC:20262]	protein_coding	158.93	-2.31941	0.243086	-9.54152	1.40755e-21	5.16095e-20
ENSG00000152409	JMY	junction mediating and regulatory protein, p53 cofactor [Source:HGNC Symbol;Acc:HGNC:28916]	protein_coding	1425.68	1.02443	0.107397	9.5388	1.44501e-21	5.29066e-20
ENSG00000064300	NGFR	nerve growth factor receptor [Source:HGNC Symbol;Acc:HGNC:7809]	protein_coding	258.878	1.94062	0.203455	9.53831	1.45178e-21	5.3078e-20
ENSG00000149328	GLB1L2	galactosidase beta 1 like 2 [Source:HGNC Symbol;Acc:HGNC:25129]	protein_coding	574.994	-1.32286	0.13873	-9.53554	1.49113e-21	5.44382e-20
ENSG00000166793	YPEL4	yippee like 4 [Source:HGNC Symbol;Acc:HGNC:18328]	protein_coding	905.046	1.64481	0.172576	9.53091	1.55914e-21	5.68391e-20
ENSG00000115641	FHL2	four and a half LIM domains 2 [Source:HGNC Symbol;Acc:HGNC:3703]	protein_coding	355.242	1.61785	0.169761	9.53014	1.57072e-21	5.71793e-20
ENSG00000136718	IMP4	IMP U3 small nucleolar ribonucleoprotein 4 [Source:HGNC Symbol;Acc:HGNC:30856]	protein_coding	2503.22	0.993642	0.104324	9.52458	1.65711e-21	6.01515e-20
ENSG00000010219	DYRK4	dual specificity tyrosine phosphorylation regulated kinase 4 [Source:HGNC Symbol;Acc:HGNC:3095]	protein_coding	738.728	1.32089	0.13901	9.50215	2.0561e-21	7.45278e-20
ENSG00000128683	GAD1	glutamate decarboxylase 1 [Source:HGNC Symbol;Acc:HGNC:4092]	protein_coding	10502	1.49184	0.15729	9.48459	2.43331e-21	8.80747e-20
ENSG00000237440	ZNF737	zinc finger protein 737 [Source:HGNC Symbol;Acc:HGNC:32468]	protein_coding	879.448	-1.26504	0.133385	-9.48409	2.44513e-21	8.83764e-20
ENSG00000153930	ANKFN1	ankyrin repeat and fibronectin type III domain containing 1 [Source:HGNC Symbol;Acc:HGNC:26766]	protein_coding	154.431	-2.25209	0.237699	-9.47455	2.67917e-21	9.65604e-20
ENSG00000108523	RNF167	ring finger protein 167 [Source:HGNC Symbol;Acc:HGNC:24544]	protein_coding	4446.37	0.994728	0.105117	9.46305	2.99102e-21	1.07647e-19
ENSG00000166741	NNMT	nicotinamide N-methyltransferase [Source:HGNC Symbol;Acc:HGNC:7861]	protein_coding	63.2628	3.6788	0.388815	9.46159	3.03308e-21	1.09006e-19
ENSG00000174776	WDR49	WD repeat domain 49 [Source:HGNC Symbol;Acc:HGNC:26587]	protein_coding	89.4075	-2.97552	0.314729	-9.45423	3.25409e-21	1.16784e-19
ENSG00000159403	C1R	complement C1r [Source:HGNC Symbol;Acc:HGNC:1246]	protein_coding	719.037	-1.65489	0.175266	-9.44218	3.65108e-21	1.30661e-19
ENSG00000121671	CRY2	cryptochrome circadian regulator 2 [Source:HGNC Symbol;Acc:HGNC:2385]	protein_coding	3347.82	0.95882	0.101611	9.43615	3.86717e-21	1.382e-19
ENSG00000026559	KCNG1	potassium voltage-gated channel modifier subfamily G member 1 [Source:HGNC Symbol;Acc:HGNC:6248]	protein_coding	625	-1.39303	0.14765	-9.43469	3.92153e-21	1.39945e-19
ENSG00000154975	CA10	carbonic anhydrase 10 [Source:HGNC Symbol;Acc:HGNC:1369]	protein_coding	295.874	-2.12999	0.22579	-9.4335	3.9662e-21	1.4134e-19
ENSG00000168394	TAP1	transporter 1, ATP binding cassette subfamily B member [Source:HGNC Symbol;Acc:HGNC:43]	protein_coding	487.206	-1.51174	0.160272	-9.43235	4.00996e-21	1.42699e-19
ENSG00000125148	MT2A	metallothionein 2A [Source:HGNC Symbol;Acc:HGNC:7406]	protein_coding	195.027	-1.87209	0.198522	-9.43013	4.09565e-21	1.45545e-19
ENSG00000129083	COPB1	COPI coat complex subunit beta 1 [Source:HGNC Symbol;Acc:HGNC:2231]	protein_coding	5151.85	0.942121	0.0999505	9.42587	4.26548e-21	1.51368e-19
ENSG00000101439	CST3	cystatin C [Source:HGNC Symbol;Acc:HGNC:2475]	protein_coding	4938.32	-1.60779	0.170754	-9.41583	4.69379e-21	1.66334e-19
ENSG00000189184	PCDH18	protocadherin 18 [Source:HGNC Symbol;Acc:HGNC:14268]	protein_coding	1092.71	-1.21613	0.12928	-9.40693	5.10839e-21	1.80774e-19
ENSG00000111058	ACSS3	acyl-CoA synthetase short chain family member 3 [Source:HGNC Symbol;Acc:HGNC:24723]	protein_coding	609.16	-1.53043	0.162703	-9.40631	5.13869e-21	1.81593e-19
ENSG00000066248	NGEF	neuronal guanine nucleotide exchange factor [Source:HGNC Symbol;Acc:HGNC:7807]	protein_coding	666.982	-1.5001	0.159597	-9.39931	5.49238e-21	1.93822e-19
ENSG00000174705	SH3PXD2B	SH3 and PX domains 2B [Source:HGNC Symbol;Acc:HGNC:29242]	protein_coding	4919.26	-1.20244	0.12802	-9.39263	5.85221e-21	2.06234e-19
ENSG00000105402	NAPA	NSF attachment protein alpha [Source:HGNC Symbol;Acc:HGNC:7641]	protein_coding	2455.41	1.038	0.110542	9.39003	5.99825e-21	2.11087e-19
ENSG00000103175	WFDC1	WAP four-disulfide core domain 1 [Source:HGNC Symbol;Acc:HGNC:15466]	protein_coding	147.682	2.25088	0.239845	9.38474	6.30737e-21	2.21658e-19
ENSG00000129195	PIMREG	PICALM interacting mitotic regulator [Source:HGNC Symbol;Acc:HGNC:25483]	protein_coding	490.099	-1.59964	0.170648	-9.37389	6.9906e-21	2.45329e-19
ENSG00000119917	IFIT3	interferon induced protein with tetratricopeptide repeats 3 [Source:HGNC Symbol;Acc:HGNC:5411]	protein_coding	434.217	-1.94446	0.207463	-9.37257	7.07842e-21	2.48067e-19
ENSG00000178522	AMBN	ameloblastin [Source:HGNC Symbol;Acc:HGNC:452]	protein_coding	73.3622	-4.05188	0.432924	-9.35934	8.02381e-21	2.80811e-19
ENSG00000082781	ITGB5	integrin subunit beta 5 [Source:HGNC Symbol;Acc:HGNC:6160]	protein_coding	2054.11	-1.35625	0.144916	-9.3589	8.05684e-21	2.81579e-19
ENSG00000136868	SLC31A1	solute carrier family 31 member 1 [Source:HGNC Symbol;Acc:HGNC:11016]	protein_coding	2459.52	1.06078	0.113418	9.35286	8.53055e-21	2.97316e-19
ENSG00000170412	GPRC5C	G protein-coupled receptor class C group 5 member C [Source:HGNC Symbol;Acc:HGNC:13309]	protein_coding	791.831	1.21866	0.130313	9.3518	8.61691e-21	2.99913e-19
ENSG00000176293	ZNF135	zinc finger protein 135 [Source:HGNC Symbol;Acc:HGNC:12919]	protein_coding	74.0037	-3.70283	0.395968	-9.35135	8.65357e-21	3.00777e-19
ENSG00000114166	KAT2B	lysine acetyltransferase 2B [Source:HGNC Symbol;Acc:HGNC:8638]	protein_coding	1534.04	-1.14787	0.122902	-9.33973	9.65825e-21	3.35238e-19
ENSG00000164761	TNFRSF11B	TNF receptor superfamily member 11b [Source:HGNC Symbol;Acc:HGNC:11909]	protein_coding	75.495	-3.11681	0.33404	-9.33064	1.05233e-20	3.64765e-19
ENSG00000168913	ENHO	energy homeostasis associated [Source:HGNC Symbol;Acc:HGNC:24838]	protein_coding	1022.07	-1.469	0.157486	-9.32782	1.08072e-20	3.74094e-19
ENSG00000119922	IFIT2	interferon induced protein with tetratricopeptide repeats 2 [Source:HGNC Symbol;Acc:HGNC:5409]	protein_coding	836.073	-4.41442	0.47348	-9.32334	1.12734e-20	3.897e-19
ENSG00000183655	KLHL25	kelch like family member 25 [Source:HGNC Symbol;Acc:HGNC:25732]	protein_coding	1910.31	-1.15601	0.124009	-9.32197	1.142e-20	3.94232e-19
ENSG00000087510	TFAP2C	transcription factor AP-2 gamma [Source:HGNC Symbol;Acc:HGNC:11744]	protein_coding	77.6212	-3.55161	0.381399	-9.31206	1.25375e-20	4.32219e-19
ENSG00000104738	MCM4	minichromosome maintenance complex component 4 [Source:HGNC Symbol;Acc:HGNC:6947]	protein_coding	2503.93	-0.949585	0.101988	-9.31074	1.26948e-20	4.37049e-19
ENSG00000166407	LMO1	LIM domain only 1 [Source:HGNC Symbol;Acc:HGNC:6641]	protein_coding	902.939	1.42119	0.152651	9.31005	1.27778e-20	4.39311e-19
ENSG00000178295	GEN1	GEN1 Holliday junction 5' flap endonuclease [Source:HGNC Symbol;Acc:HGNC:26881]	protein_coding	175.058	-1.87523	0.201455	-9.30843	1.29738e-20	4.45446e-19
ENSG00000131095	GFAP	glial fibrillary acidic protein [Source:HGNC Symbol;Acc:HGNC:4235]	protein_coding	9795.19	-3.39537	0.365098	-9.29988	1.40602e-20	4.82093e-19
ENSG00000165516	KLHDC2	kelch domain containing 2 [Source:HGNC Symbol;Acc:HGNC:20231]	protein_coding	2748.76	0.935624	0.100628	9.29785	1.4331e-20	4.90717e-19
ENSG00000142765	SYTL1	synaptotagmin like 1 [Source:HGNC Symbol;Acc:HGNC:15584]	protein_coding	86.1653	2.60273	0.279979	9.29615	1.45623e-20	4.97965e-19
ENSG00000143355	LHX9	LIM homeobox 9 [Source:HGNC Symbol;Acc:HGNC:14222]	protein_coding	269.34	-2.28691	0.246073	-9.29364	1.49096e-20	5.09155e-19
ENSG00000164897	TMUB1	transmembrane and ubiquitin like domain containing 1 [Source:HGNC Symbol;Acc:HGNC:21709]	protein_coding	2349.93	1.30127	0.140142	9.2854	1.61099e-20	5.48665e-19
ENSG00000005893	LAMP2	lysosomal associated membrane protein 2 [Source:HGNC Symbol;Acc:HGNC:6501]	protein_coding	6387.45	-0.875047	0.0942467	-9.28464	1.62248e-20	5.51838e-19
ENSG00000139269	INHBE	inhibin subunit beta E [Source:HGNC Symbol;Acc:HGNC:24029]	protein_coding	68.302	3.24017	0.349047	9.28291	1.64915e-20	5.6016e-19
ENSG00000167645	YIF1B	Yip1 interacting factor homolog B, membrane trafficking protein [Source:HGNC Symbol;Acc:HGNC:30511]	protein_coding	2228.68	1.10245	0.118803	9.27964	1.70054e-20	5.76842e-19
ENSG00000148248	SURF4	surfeit 4 [Source:HGNC Symbol;Acc:HGNC:11476]	protein_coding	7219.12	0.967532	0.104341	9.27283	1.81271e-20	6.1407e-19
ENSG00000116254	CHD5	chromodomain helicase DNA binding protein 5 [Source:HGNC Symbol;Acc:HGNC:16816]	protein_coding	2102.64	-1.123	0.121151	-9.26943	1.87135e-20	6.33091e-19
ENSG00000163064	EN1	engrailed homeobox 1 [Source:HGNC Symbol;Acc:HGNC:3342]	protein_coding	501.931	-8.43147	0.909633	-9.26909	1.87735e-20	6.34273e-19
ENSG00000130204	TOMM40	translocase of outer mitochondrial membrane 40 [Source:HGNC Symbol;Acc:HGNC:18001]	protein_coding	3262.24	1.01302	0.109312	9.26722	1.91063e-20	6.44659e-19
ENSG00000109956	B3GAT1	beta-1,3-glucuronyltransferase 1 [Source:HGNC Symbol;Acc:HGNC:921]	protein_coding	4797.1	-1.01262	0.109348	-9.26055	2.03383e-20	6.85318e-19
ENSG00000137474	MYO7A	myosin VIIA [Source:HGNC Symbol;Acc:HGNC:7606]	protein_coding	130.904	2.08391	0.225193	9.25386	2.16519e-20	7.28611e-19
ENSG00000130558	OLFM1	olfactomedin 1 [Source:HGNC Symbol;Acc:HGNC:17187]	protein_coding	5343.4	-0.923326	0.0997884	-9.25284	2.18601e-20	7.34644e-19
ENSG00000174938	SEZ6L2	seizure related 6 homolog like 2 [Source:HGNC Symbol;Acc:HGNC:30844]	protein_coding	11126.2	0.902956	0.0976232	9.2494	2.25767e-20	7.57722e-19
ENSG00000185551	NR2F2	nuclear receptor subfamily 2 group F member 2 [Source:HGNC Symbol;Acc:HGNC:7976]	protein_coding	4771.29	-3.07155	0.332256	-9.24454	2.36264e-20	7.91907e-19
ENSG00000089685	BIRC5	baculoviral IAP repeat containing 5 [Source:HGNC Symbol;Acc:HGNC:593]	protein_coding	646.075	-1.60209	0.173469	-9.23559	2.56856e-20	8.59788e-19
ENSG00000132975	GPR12	G protein-coupled receptor 12 [Source:HGNC Symbol;Acc:HGNC:4466]	protein_coding	623.074	-1.285	0.139193	-9.23181	2.66101e-20	8.89562e-19
ENSG00000138496	PARP9	poly(ADP-ribose) polymerase family member 9 [Source:HGNC Symbol;Acc:HGNC:24118]	protein_coding	263.746	-1.77296	0.192075	-9.23058	2.69174e-20	8.98651e-19
ENSG00000179163	FUCA1	alpha-L-fucosidase 1 [Source:HGNC Symbol;Acc:HGNC:4006]	protein_coding	1602.76	1.3348	0.144699	9.22469	2.84393e-20	9.48213e-19
ENSG00000127241	MASP1	MBL associated serine protease 1 [Source:HGNC Symbol;Acc:HGNC:6901]	protein_coding	1275.48	-1.74435	0.189122	-9.22341	2.87795e-20	9.58298e-19
ENSG00000111328	CDK2AP1	cyclin dependent kinase 2 associated protein 1 [Source:HGNC Symbol;Acc:HGNC:14002]	protein_coding	2676.03	-1.23014	0.133399	-9.22154	2.92874e-20	9.72658e-19
ENSG00000153823	PID1	phosphotyrosine interaction domain containing 1 [Source:HGNC Symbol;Acc:HGNC:26084]	protein_coding	1297.63	-1.13038	0.122648	-9.21646	3.0708e-20	1.0185e-18
ENSG00000151322	NPAS3	neuronal PAS domain protein 3 [Source:HGNC Symbol;Acc:HGNC:19311]	protein_coding	2384.83	-1.26624	0.137401	-9.21564	3.09439e-20	1.02499e-18
ENSG00000242498	ARPIN	actin related protein 2/3 complex inhibitor [Source:HGNC Symbol;Acc:HGNC:28782]	protein_coding	1629.22	-1.13642	0.123358	-9.21234	3.19088e-20	1.05557e-18
ENSG00000147536	GINS4	GINS complex subunit 4 [Source:HGNC Symbol;Acc:HGNC:28226]	protein_coding	166.697	-1.98853	0.215922	-9.20945	3.27791e-20	1.08295e-18
ENSG00000100439	ABHD4	abhydrolase domain containing 4, N-acyl phospholipase B [Source:HGNC Symbol;Acc:HGNC:20154]	protein_coding	2658.68	-1.33835	0.145563	-9.1943	3.77438e-20	1.24531e-18
ENSG00000022556	NLRP2	NLR family pyrin domain containing 2 [Source:HGNC Symbol;Acc:HGNC:22948]	protein_coding	235.566	9.50161	1.03344	9.19417	3.77916e-20	1.24531e-18
ENSG00000196967	ZNF585A	zinc finger protein 585A [Source:HGNC Symbol;Acc:HGNC:26305]	protein_coding	191.838	-1.82685	0.198736	-9.19234	3.84374e-20	1.26494e-18
ENSG00000135069	PSAT1	phosphoserine aminotransferase 1 [Source:HGNC Symbol;Acc:HGNC:19129]	protein_coding	3819.12	-1.55045	0.168682	-9.19156	3.87182e-20	1.27253e-18
ENSG00000125522	NPBWR2	neuropeptides B and W receptor 2 [Source:HGNC Symbol;Acc:HGNC:4530]	protein_coding	74.9251	3.04529	0.331432	9.18828	3.99185e-20	1.30859e-18
ENSG00000125651	GTF2F1	general transcription factor IIF subunit 1 [Source:HGNC Symbol;Acc:HGNC:4652]	protein_coding	5677.4	0.929815	0.101246	9.18371	4.16478e-20	1.36352e-18
ENSG00000087095	NLK	nemo like kinase [Source:HGNC Symbol;Acc:HGNC:29858]	protein_coding	2469.73	0.895254	0.0974857	9.18344	4.17536e-20	1.36522e-18
ENSG00000114200	BCHE	butyrylcholinesterase [Source:HGNC Symbol;Acc:HGNC:983]	protein_coding	627.585	-1.57604	0.171651	-9.18167	4.24446e-20	1.38603e-18
ENSG00000114670	NEK11	NIMA related kinase 11 [Source:HGNC Symbol;Acc:HGNC:18593]	protein_coding	261.364	-2.05009	0.223333	-9.1795	4.33086e-20	1.41243e-18
ENSG00000102226	USP11	ubiquitin specific peptidase 11 [Source:HGNC Symbol;Acc:HGNC:12609]	protein_coding	36309.7	0.895539	0.0975672	9.17869	4.36386e-20	1.42112e-18
ENSG00000028277	POU2F2	POU class 2 homeobox 2 [Source:HGNC Symbol;Acc:HGNC:9213]	protein_coding	1907.17	1.20048	0.130791	9.17857	4.3687e-20	1.42112e-18
ENSG00000118946	PCDH17	protocadherin 17 [Source:HGNC Symbol;Acc:HGNC:14267]	protein_coding	1835.54	1.2447	0.135767	9.16788	4.82398e-20	1.56721e-18
ENSG00000138376	BARD1	BRCA1 associated RING domain 1 [Source:HGNC Symbol;Acc:HGNC:952]	protein_coding	291.787	-1.84487	0.201246	-9.16727	4.8513e-20	1.57407e-18
ENSG00000211445	GPX3	glutathione peroxidase 3 [Source:HGNC Symbol;Acc:HGNC:4555]	protein_coding	1155.43	1.33884	0.146048	9.16711	4.85865e-20	1.57444e-18
ENSG00000167861	HID1	HID1 domain containing [Source:HGNC Symbol;Acc:HGNC:15736]	protein_coding	3660.97	0.989556	0.108032	9.15982	5.19841e-20	1.68239e-18
ENSG00000135472	FAIM2	Fas apoptotic inhibitory molecule 2 [Source:HGNC Symbol;Acc:HGNC:17067]	protein_coding	5693.46	1.00076	0.109292	9.15679	5.34642e-20	1.72809e-18
ENSG00000023909	GCLM	glutamate-cysteine ligase modifier subunit [Source:HGNC Symbol;Acc:HGNC:4312]	protein_coding	562.393	-1.19237	0.130234	-9.15554	5.4087e-20	1.74599e-18
ENSG00000141873	SLC39A3	solute carrier family 39 member 3 [Source:HGNC Symbol;Acc:HGNC:17128]	protein_coding	1680.54	1.15402	0.126081	9.15298	5.53847e-20	1.78561e-18
ENSG00000151725	CENPU	centromere protein U [Source:HGNC Symbol;Acc:HGNC:21348]	protein_coding	273.205	-1.69364	0.185099	-9.14991	5.69791e-20	1.83468e-18
ENSG00000136108	CKAP2	cytoskeleton associated protein 2 [Source:HGNC Symbol;Acc:HGNC:1990]	protein_coding	1596.31	-0.968864	0.105952	-9.14435	5.99868e-20	1.92908e-18
ENSG00000152953	STK32B	serine/threonine kinase 32B [Source:HGNC Symbol;Acc:HGNC:14217]	protein_coding	566.7	-1.72408	0.188589	-9.142	6.13054e-20	1.96899e-18
ENSG00000172716	SLFN11	schlafen family member 11 [Source:HGNC Symbol;Acc:HGNC:26633]	protein_coding	205.521	-2.68043	0.29325	-9.14042	6.22093e-20	1.9955e-18
ENSG00000137203	TFAP2A	transcription factor AP-2 alpha [Source:HGNC Symbol;Acc:HGNC:11742]	protein_coding	68.8076	-4.53972	0.496713	-9.13952	6.27323e-20	2.00973e-18
ENSG00000111206	FOXM1	forkhead box M1 [Source:HGNC Symbol;Acc:HGNC:3818]	protein_coding	646.03	-1.67044	0.182776	-9.13927	6.28727e-20	2.01169e-18
ENSG00000100219	XBP1	X-box binding protein 1 [Source:HGNC Symbol;Acc:HGNC:12801]	protein_coding	2375.55	1.0346	0.113358	9.12681	7.05471e-20	2.2544e-18
ENSG00000120694	HSPH1	heat shock protein family H (Hsp110) member 1 [Source:HGNC Symbol;Acc:HGNC:16969]	protein_coding	5752.87	1.06143	0.11644	9.11561	7.82286e-20	2.49672e-18
ENSG00000204899	MZT1	mitotic spindle organizing protein 1 [Source:HGNC Symbol;Acc:HGNC:33830]	protein_coding	1361.88	1.12579	0.123518	9.11439	7.91111e-20	2.52172e-18
ENSG00000133687	TMTC1	transmembrane O-mannosyltransferase targeting cadherins 1 [Source:HGNC Symbol;Acc:HGNC:24099]	protein_coding	478.57	-1.33394	0.146377	-9.11302	8.01201e-20	2.55067e-18
ENSG00000130287	NCAN	neurocan [Source:HGNC Symbol;Acc:HGNC:2465]	protein_coding	8206.33	-1.18065	0.129597	-9.11018	8.22462e-20	2.61508e-18
ENSG00000104722	NEFM	neurofilament medium chain [Source:HGNC Symbol;Acc:HGNC:7734]	protein_coding	2999.87	-1.18352	0.129916	-9.10991	8.24541e-20	2.61841e-18
ENSG00000171435	KSR2	kinase suppressor of ras 2 [Source:HGNC Symbol;Acc:HGNC:18610]	protein_coding	783.403	1.18733	0.13036	9.10812	8.38182e-20	2.6584e-18
ENSG00000196365	LONP1	lon peptidase 1, mitochondrial [Source:HGNC Symbol;Acc:HGNC:9479]	protein_coding	5694.9	0.88764	0.0974849	9.10541	8.59409e-20	2.72232e-18
ENSG00000139354	GAS2L3	growth arrest specific 2 like 3 [Source:HGNC Symbol;Acc:HGNC:27475]	protein_coding	800.949	-1.72146	0.18965	-9.07704	1.11572e-19	3.52981e-18
ENSG00000079689	SCGN	secretagogin, EF-hand calcium binding protein [Source:HGNC Symbol;Acc:HGNC:16941]	protein_coding	307.118	-6.67843	0.736127	-9.07239	1.16433e-19	3.67902e-18
ENSG00000133401	PDZD2	PDZ domain containing 2 [Source:HGNC Symbol;Acc:HGNC:18486]	protein_coding	368.908	-1.66193	0.183346	-9.06445	1.25229e-19	3.95203e-18
ENSG00000165304	MELK	maternal embryonic leucine zipper kinase [Source:HGNC Symbol;Acc:HGNC:16870]	protein_coding	285.034	-1.82954	0.201877	-9.06268	1.27286e-19	4.01196e-18
ENSG00000101057	MYBL2	MYB proto-oncogene like 2 [Source:HGNC Symbol;Acc:HGNC:7548]	protein_coding	659.666	-1.74161	0.192215	-9.06074	1.29563e-19	4.07866e-18
ENSG00000156486	KCNS2	potassium voltage-gated channel modifier subfamily S member 2 [Source:HGNC Symbol;Acc:HGNC:6301]	protein_coding	238.318	-1.88192	0.207869	-9.05342	1.38557e-19	4.35638e-18
ENSG00000144810	COL8A1	collagen type VIII alpha 1 chain [Source:HGNC Symbol;Acc:HGNC:2215]	protein_coding	2795.5	3.97133	0.438672	9.05307	1.38999e-19	4.36487e-18
ENSG00000105011	ASF1B	anti-silencing function 1B histone chaperone [Source:HGNC Symbol;Acc:HGNC:20996]	protein_coding	211.042	-1.886	0.208344	-9.05232	1.39961e-19	4.38965e-18
ENSG00000120262	CCDC170	coiled-coil domain containing 170 [Source:HGNC Symbol;Acc:HGNC:21177]	protein_coding	73.0461	-3.55256	0.392847	-9.04312	1.52268e-19	4.76974e-18
ENSG00000162496	DHRS3	dehydrogenase/reductase 3 [Source:HGNC Symbol;Acc:HGNC:17693]	protein_coding	175.431	-2.43512	0.269343	-9.04098	1.55266e-19	4.85768e-18
ENSG00000130477	UNC13A	unc-13 homolog A [Source:HGNC Symbol;Acc:HGNC:23150]	protein_coding	7796.11	1.03337	0.114308	9.04026	1.56295e-19	4.88382e-18
ENSG00000165730	STOX1	storkhead box 1 [Source:HGNC Symbol;Acc:HGNC:23508]	protein_coding	187.505	-1.82841	0.202349	-9.03591	1.62641e-19	5.07588e-18
ENSG00000171067	C11orf24	chromosome 11 open reading frame 24 [Source:HGNC Symbol;Acc:HGNC:1174]	protein_coding	1787.69	1.11752	0.123707	9.03356	1.6618e-19	5.17995e-18
ENSG00000168701	TMEM208	transmembrane protein 208 [Source:HGNC Symbol;Acc:HGNC:25015]	protein_coding	1241.08	1.31795	0.145907	9.03286	1.67242e-19	5.20666e-18
ENSG00000136824	SMC2	structural maintenance of chromosomes 2 [Source:HGNC Symbol;Acc:HGNC:14011]	protein_coding	782.768	-1.15934	0.128443	-9.0261	1.77894e-19	5.5315e-18
ENSG00000135750	KCNK1	potassium two pore domain channel subfamily K member 1 [Source:HGNC Symbol;Acc:HGNC:6272]	protein_coding	265.508	1.57444	0.174533	9.02085	1.86631e-19	5.79605e-18
ENSG00000175756	AURKAIP1	aurora kinase A interacting protein 1 [Source:HGNC Symbol;Acc:HGNC:24114]	protein_coding	2995.06	1.26426	0.140216	9.01651	1.94183e-19	6.02324e-18
ENSG00000056998	GYG2	glycogenin 2 [Source:HGNC Symbol;Acc:HGNC:4700]	protein_coding	2784.65	-1.16761	0.129527	-9.0144	1.97954e-19	6.13271e-18
ENSG00000198961	PJA2	praja ring finger ubiquitin ligase 2 [Source:HGNC Symbol;Acc:HGNC:17481]	protein_coding	18997.3	0.811479	0.0900326	9.01317	2.00181e-19	6.19414e-18
ENSG00000099958	DERL3	derlin 3 [Source:HGNC Symbol;Acc:HGNC:14236]	protein_coding	111.969	2.41219	0.267711	9.01042	2.05273e-19	6.34396e-18
ENSG00000064989	CALCRL	calcitonin receptor like receptor [Source:HGNC Symbol;Acc:HGNC:16709]	protein_coding	95.0675	-2.71111	0.300904	-9.00986	2.06328e-19	6.3688e-18
ENSG00000149485	FADS1	fatty acid desaturase 1 [Source:HGNC Symbol;Acc:HGNC:3574]	protein_coding	13107.9	0.922243	0.102368	9.00912	2.07722e-19	6.40404e-18
ENSG00000130193	THEM6	thioesterase superfamily member 6 [Source:HGNC Symbol;Acc:HGNC:29656]	protein_coding	935.129	1.022	0.113606	8.99604	2.3401e-19	7.20573e-18
ENSG00000137575	SDCBP	syndecan binding protein [Source:HGNC Symbol;Acc:HGNC:10662]	protein_coding	4461.26	-1.00032	0.11124	-8.99241	2.41868e-19	7.4387e-18
ENSG00000065485	PDIA5	protein disulfide isomerase family A member 5 [Source:HGNC Symbol;Acc:HGNC:24811]	protein_coding	746.627	-1.31141	0.145981	-8.9834	2.62526e-19	8.06425e-18
ENSG00000080573	COL5A3	collagen type V alpha 3 chain [Source:HGNC Symbol;Acc:HGNC:14864]	protein_coding	127.867	2.47374	0.275501	8.97908	2.73034e-19	8.37688e-18
ENSG00000153885	KCTD15	potassium channel tetramerization domain containing 15 [Source:HGNC Symbol;Acc:HGNC:23297]	protein_coding	1705.41	-0.973847	0.108463	-8.97857	2.74305e-19	8.40571e-18
ENSG00000172602	RND1	Rho family GTPase 1 [Source:HGNC Symbol;Acc:HGNC:18314]	protein_coding	487.312	-1.1927	0.132869	-8.97651	2.79488e-19	8.55421e-18
ENSG00000153904	DDAH1	dimethylarginine dimethylaminohydrolase 1 [Source:HGNC Symbol;Acc:HGNC:2715]	protein_coding	6759.31	-0.982919	0.109503	-8.97621	2.80251e-19	8.56725e-18
ENSG00000163938	GNL3	G protein nucleolar 3 [Source:HGNC Symbol;Acc:HGNC:29931]	protein_coding	2206.59	1.03025	0.114806	8.9738	2.86458e-19	8.74643e-18
ENSG00000180879	SSR4	signal sequence receptor subunit 4 [Source:HGNC Symbol;Acc:HGNC:11326]	protein_coding	3052.93	1.07994	0.120371	8.97178	2.91751e-19	8.89735e-18
ENSG00000197930	ERO1A	endoplasmic reticulum oxidoreductase 1 alpha [Source:HGNC Symbol;Acc:HGNC:13280]	protein_coding	2506.93	0.884206	0.0986989	8.95863	3.28751e-19	1.00017e-17
ENSG00000128283	CDC42EP1	CDC42 effector protein 1 [Source:HGNC Symbol;Acc:HGNC:17014]	protein_coding	650.507	-1.33836	0.14946	-8.95463	3.40872e-19	1.0358e-17
ENSG00000266094	RASSF5	Ras association domain family member 5 [Source:HGNC Symbol;Acc:HGNC:17609]	protein_coding	276.884	1.60704	0.179481	8.9538	3.43459e-19	1.04241e-17
ENSG00000105856	HBP1	HMG-box transcription factor 1 [Source:HGNC Symbol;Acc:HGNC:23200]	protein_coding	1082.23	0.984774	0.110112	8.94341	3.77342e-19	1.14252e-17
ENSG00000036054	TBC1D23	TBC1 domain family member 23 [Source:HGNC Symbol;Acc:HGNC:25622]	protein_coding	1787	0.997097	0.111579	8.93623	4.02681e-19	1.21779e-17
ENSG00000055483	USP36	ubiquitin specific peptidase 36 [Source:HGNC Symbol;Acc:HGNC:20062]	protein_coding	1989.01	1.02177	0.114391	8.93223	4.17512e-19	1.26114e-17
ENSG00000168502	MTCL1	microtubule crosslinking factor 1 [Source:HGNC Symbol;Acc:HGNC:29121]	protein_coding	2503.89	-1.13671	0.127276	-8.93111	4.21766e-19	1.27247e-17
ENSG00000273749	CYFIP1	cytoplasmic FMR1 interacting protein 1 [Source:HGNC Symbol;Acc:HGNC:13759]	protein_coding	2593.92	-0.893214	0.100052	-8.92754	4.35599e-19	1.31264e-17
ENSG00000066032	CTNNA2	catenin alpha 2 [Source:HGNC Symbol;Acc:HGNC:2510]	protein_coding	3233.34	-1.24751	0.139749	-8.92677	4.38622e-19	1.32018e-17
ENSG00000123901	GPR83	G protein-coupled receptor 83 [Source:HGNC Symbol;Acc:HGNC:4523]	protein_coding	207.042	1.81756	0.203628	8.9259	4.421e-19	1.32908e-17
ENSG00000156381	ANKRD9	ankyrin repeat domain 9 [Source:HGNC Symbol;Acc:HGNC:20096]	protein_coding	1321.45	-1.29102	0.144666	-8.92414	4.49175e-19	1.34875e-17
ENSG00000186638	KIF24	kinesin family member 24 [Source:HGNC Symbol;Acc:HGNC:19916]	protein_coding	175.03	-1.8409	0.206686	-8.90673	5.256e-19	1.57637e-17
ENSG00000130226	DPP6	dipeptidyl peptidase like 6 [Source:HGNC Symbol;Acc:HGNC:3010]	protein_coding	3751.95	-1.11936	0.125685	-8.90602	5.28954e-19	1.58455e-17
ENSG00000185722	ANKFY1	ankyrin repeat and FYVE domain containing 1 [Source:HGNC Symbol;Acc:HGNC:20763]	protein_coding	3852.97	-1.06841	0.119971	-8.90556	5.3119e-19	1.58937e-17
ENSG00000178602	OTOS	otospiralin [Source:HGNC Symbol;Acc:HGNC:22644]	protein_coding	52.1561	5.12977	0.576358	8.90032	5.56844e-19	1.66417e-17
ENSG00000119927	GPAM	glycerol-3-phosphate acyltransferase, mitochondrial [Source:HGNC Symbol;Acc:HGNC:24865]	protein_coding	1245.02	-0.994432	0.111812	-8.89377	5.90699e-19	1.76327e-17
ENSG00000137727	ARHGAP20	Rho GTPase activating protein 20 [Source:HGNC Symbol;Acc:HGNC:18357]	protein_coding	191.204	-2.19738	0.247154	-8.89071	6.07193e-19	1.81038e-17
ENSG00000131016	AKAP12	A-kinase anchoring protein 12 [Source:HGNC Symbol;Acc:HGNC:370]	protein_coding	10126.1	0.895646	0.100906	8.87602	6.92985e-19	2.06374e-17
ENSG00000117682	DHDDS	dehydrodolichyl diphosphate synthase subunit [Source:HGNC Symbol;Acc:HGNC:20603]	protein_coding	2225.68	0.977438	0.110204	8.86938	7.35527e-19	2.18787e-17
ENSG00000142632	ARHGEF19	Rho guanine nucleotide exchange factor 19 [Source:HGNC Symbol;Acc:HGNC:26604]	protein_coding	172.52	1.88091	0.212174	8.86495	7.65379e-19	2.274e-17
ENSG00000120438	TCP1	t-complex 1 [Source:HGNC Symbol;Acc:HGNC:11655]	protein_coding	8920.48	0.843606	0.0951675	8.86443	7.68933e-19	2.28189e-17
ENSG00000134594	RAB33A	RAB33A, member RAS oncogene family [Source:HGNC Symbol;Acc:HGNC:9773]	protein_coding	1035.12	1.21806	0.137614	8.85128	8.65188e-19	2.56453e-17
ENSG00000142700	DMRTA2	DMRT like family A2 [Source:HGNC Symbol;Acc:HGNC:13908]	protein_coding	87.3866	-2.79793	0.316124	-8.85073	8.69498e-19	2.5743e-17
ENSG00000126012	KDM5C	lysine demethylase 5C [Source:HGNC Symbol;Acc:HGNC:11114]	protein_coding	13098.1	0.849841	0.0960526	8.84767	8.93656e-19	2.64274e-17
ENSG00000095139	ARCN1	archain 1 [Source:HGNC Symbol;Acc:HGNC:649]	protein_coding	6975.99	0.890743	0.100682	8.84712	8.98063e-19	2.65268e-17
ENSG00000092850	TEKT2	tektin 2 [Source:HGNC Symbol;Acc:HGNC:11725]	protein_coding	509.148	1.21088	0.136879	8.84636	9.04194e-19	2.66769e-17
ENSG00000115825	PRKD3	protein kinase D3 [Source:HGNC Symbol;Acc:HGNC:9408]	protein_coding	877.734	-1.23386	0.139549	-8.84174	9.42369e-19	2.77709e-17
ENSG00000188803	SHISA6	shisa family member 6 [Source:HGNC Symbol;Acc:HGNC:34491]	protein_coding	446.377	-1.66202	0.188232	-8.82962	1.05036e-18	3.09172e-17
ENSG00000165802	NSMF	NMDA receptor synaptonuclear signaling and neuronal migration factor [Source:HGNC Symbol;Acc:HGNC:29843]	protein_coding	7650.16	-1.1673	0.132291	-8.82369	1.10751e-18	3.25617e-17
ENSG00000114853	ZBTB47	zinc finger and BTB domain containing 47 [Source:HGNC Symbol;Acc:HGNC:26955]	protein_coding	1189.63	-1.31874	0.149482	-8.82206	1.12374e-18	3.2964e-17
ENSG00000179954	SSC5D	scavenger receptor cysteine rich family member with 5 domains [Source:HGNC Symbol;Acc:HGNC:26641]	protein_coding	296.198	1.46777	0.166375	8.82205	1.12379e-18	3.2964e-17
ENSG00000130844	ZNF331	zinc finger protein 331 [Source:HGNC Symbol;Acc:HGNC:15489]	protein_coding	1409.96	1.10379	0.125155	8.81942	1.15057e-18	3.37105e-17
ENSG00000204065	TCEAL5	transcription elongation factor A like 5 [Source:HGNC Symbol;Acc:HGNC:22282]	protein_coding	1106.57	1.38687	0.157261	8.81886	1.15634e-18	3.38405e-17
ENSG00000196220	SRGAP3	SLIT-ROBO Rho GTPase activating protein 3 [Source:HGNC Symbol;Acc:HGNC:19744]	protein_coding	4431.13	-1.09703	0.124629	-8.80233	1.34e-18	3.90802e-17
ENSG00000106341	PPP1R17	protein phosphatase 1 regulatory subunit 17 [Source:HGNC Symbol;Acc:HGNC:16973]	protein_coding	156.847	-2.74015	0.311535	-8.79563	1.42248e-18	4.1438e-17
ENSG00000173465	ZNRD2	zinc ribbon domain containing 2 [Source:HGNC Symbol;Acc:HGNC:11328]	protein_coding	950.939	1.09061	0.124003	8.79504	1.43003e-18	4.16103e-17
ENSG00000121297	TSHZ3	teashirt zinc finger homeobox 3 [Source:HGNC Symbol;Acc:HGNC:30700]	protein_coding	735.274	1.26609	0.144018	8.79116	1.48018e-18	4.30201e-17
ENSG00000167785	ZNF558	zinc finger protein 558 [Source:HGNC Symbol;Acc:HGNC:26422]	protein_coding	130.142	10.4973	1.1942	8.79021	1.49282e-18	4.33379e-17
ENSG00000136628	EPRS1	glutamyl-prolyl-tRNA synthetase 1 [Source:HGNC Symbol;Acc:HGNC:3418]	protein_coding	6668.1	0.830697	0.0945092	8.78959	1.50109e-18	4.35281e-17
ENSG00000151023	ENKUR	enkurin, TRPC channel interacting protein [Source:HGNC Symbol;Acc:HGNC:28388]	protein_coding	195.98	-2.2165	0.252506	-8.77803	1.66369e-18	4.81883e-17
ENSG00000103647	CORO2B	coronin 2B [Source:HGNC Symbol;Acc:HGNC:2256]	protein_coding	5210.54	-0.962083	0.109728	-8.76787	1.82078e-18	5.2618e-17
ENSG00000119283	TRIM67	tripartite motif containing 67 [Source:HGNC Symbol;Acc:HGNC:31859]	protein_coding	1972.08	-0.989154	0.112834	-8.76649	1.84325e-18	5.31715e-17
ENSG00000163902	RPN1	ribophorin I [Source:HGNC Symbol;Acc:HGNC:10381]	protein_coding	9604.61	0.99722	0.113754	8.76644	1.84412e-18	5.31715e-17
ENSG00000160957	RECQL4	RecQ like helicase 4 [Source:HGNC Symbol;Acc:HGNC:9949]	protein_coding	1108.23	1.12996	0.128904	8.76588	1.85321e-18	5.33727e-17
ENSG00000187123	LYPD6	LY6/PLAUR domain containing 6 [Source:HGNC Symbol;Acc:HGNC:28751]	protein_coding	275.489	-2.00259	0.228523	-8.76319	1.89809e-18	5.46034e-17
ENSG00000198598	MMP17	matrix metallopeptidase 17 [Source:HGNC Symbol;Acc:HGNC:7163]	protein_coding	1490.18	-1.34865	0.154229	-8.74451	2.2399e-18	6.4132e-17
ENSG00000052841	TTC17	tetratricopeptide repeat domain 17 [Source:HGNC Symbol;Acc:HGNC:25596]	protein_coding	4308.78	0.982215	0.112325	8.7444	2.24195e-18	6.4132e-17
ENSG00000204335	SP5	Sp5 transcription factor [Source:HGNC Symbol;Acc:HGNC:14529]	protein_coding	83.6062	2.69985	0.308915	8.73977	2.33594e-18	6.67222e-17
ENSG00000171119	NRTN	neurturin [Source:HGNC Symbol;Acc:HGNC:8007]	protein_coding	152.143	2.50076	0.286138	8.73968	2.33776e-18	6.67222e-17
ENSG00000081803	CADPS2	calcium dependent secretion activator 2 [Source:HGNC Symbol;Acc:HGNC:16018]	protein_coding	505.511	1.52038	0.174016	8.73704	2.39298e-18	6.82214e-17
ENSG00000062038	CDH3	cadherin 3 [Source:HGNC Symbol;Acc:HGNC:1762]	protein_coding	745.709	1.32447	0.151806	8.72476	2.66756e-18	7.59642e-17
ENSG00000119681	LTBP2	latent transforming growth factor beta binding protein 2 [Source:HGNC Symbol;Acc:HGNC:6715]	protein_coding	685.707	1.09257	0.12523	8.72454	2.67262e-18	7.60227e-17
ENSG00000035862	TIMP2	TIMP metallopeptidase inhibitor 2 [Source:HGNC Symbol;Acc:HGNC:11821]	protein_coding	19568.8	-1.01526	0.116436	-8.71944	2.79582e-18	7.94383e-17
ENSG00000186635	ARAP1	ArfGAP with RhoGAP domain, ankyrin repeat and PH domain 1 [Source:HGNC Symbol;Acc:HGNC:16925]	protein_coding	2031.01	0.941648	0.108041	8.71568	2.89018e-18	8.20275e-17
ENSG00000105669	COPE	COPI coat complex subunit epsilon [Source:HGNC Symbol;Acc:HGNC:2234]	protein_coding	3419.11	0.932161	0.106999	8.7119	2.98821e-18	8.4715e-17
ENSG00000146072	TNFRSF21	TNF receptor superfamily member 21 [Source:HGNC Symbol;Acc:HGNC:13469]	protein_coding	1837.21	-1.13485	0.130332	-8.70738	3.10975e-18	8.79639e-17
ENSG00000137285	TUBB2B	tubulin beta 2B class IIb [Source:HGNC Symbol;Acc:HGNC:30829]	protein_coding	47345.8	-0.775433	0.089071	-8.70578	3.15396e-18	8.91151e-17
ENSG00000114861	FOXP1	forkhead box P1 [Source:HGNC Symbol;Acc:HGNC:3823]	protein_coding	602.131	-1.50197	0.172615	-8.70125	3.28242e-18	9.26417e-17
ENSG00000118965	WDR35	WD repeat domain 35 [Source:HGNC Symbol;Acc:HGNC:29250]	protein_coding	780.379	-1.10468	0.127036	-8.69579	3.44415e-18	9.70983e-17
ENSG00000137193	PIM1	Pim-1 proto-oncogene, serine/threonine kinase [Source:HGNC Symbol;Acc:HGNC:8986]	protein_coding	950.582	1.13795	0.131053	8.68314	3.84989e-18	1.08416e-16
ENSG00000132661	NXT1	nuclear transport factor 2 like export factor 1 [Source:HGNC Symbol;Acc:HGNC:15913]	protein_coding	693.088	1.35673	0.156307	8.67993	3.96007e-18	1.11396e-16
ENSG00000204060	FOXO6	forkhead box O6 [Source:HGNC Symbol;Acc:HGNC:24814]	protein_coding	1388.92	1.15149	0.132769	8.67283	4.21522e-18	1.18442e-16
ENSG00000136542	GALNT5	polypeptide N-acetylgalactosaminyltransferase 5 [Source:HGNC Symbol;Acc:HGNC:4127]	protein_coding	160.573	2.04841	0.236239	8.67093	4.28615e-18	1.20301e-16
ENSG00000123080	CDKN2C	cyclin dependent kinase inhibitor 2C [Source:HGNC Symbol;Acc:HGNC:1789]	protein_coding	299.425	-1.77488	0.204707	-8.67035	4.30794e-18	1.2078e-16
ENSG00000173218	VANGL1	VANGL planar cell polarity protein 1 [Source:HGNC Symbol;Acc:HGNC:15512]	protein_coding	245.243	-1.52767	0.176271	-8.66664	4.45074e-18	1.24645e-16
ENSG00000140450	ARRDC4	arrestin domain containing 4 [Source:HGNC Symbol;Acc:HGNC:28087]	protein_coding	1834.3	-1.30491	0.150582	-8.66574	4.48586e-18	1.2549e-16
ENSG00000198018	ENTPD7	ectonucleoside triphosphate diphosphohydrolase 7 [Source:HGNC Symbol;Acc:HGNC:19745]	protein_coding	783.704	1.06958	0.123449	8.66411	4.55039e-18	1.26865e-16
ENSG00000154478	GPR26	G protein-coupled receptor 26 [Source:HGNC Symbol;Acc:HGNC:4481]	protein_coding	576	-1.2889	0.148764	-8.664	4.55501e-18	1.26865e-16
ENSG00000185650	ZFP36L1	ZFP36 ring finger protein like 1 [Source:HGNC Symbol;Acc:HGNC:1107]	protein_coding	2955.51	-1.21154	0.139874	-8.66168	4.64876e-18	1.29334e-16
ENSG00000136099	PCDH8	protocadherin 8 [Source:HGNC Symbol;Acc:HGNC:8660]	protein_coding	1701.13	-1.00245	0.11574	-8.66129	4.66457e-18	1.29632e-16
ENSG00000240184	PCDHGC3	protocadherin gamma subfamily C, 3 [Source:HGNC Symbol;Acc:HGNC:8716]	protein_coding	2320.36	-1.14372	0.132063	-8.66041	4.70069e-18	1.30493e-16
ENSG00000059573	ALDH18A1	aldehyde dehydrogenase 18 family member A1 [Source:HGNC Symbol;Acc:HGNC:9722]	protein_coding	3513.09	0.829609	0.0959199	8.64897	5.19641e-18	1.44097e-16
ENSG00000178445	GLDC	glycine decarboxylase [Source:HGNC Symbol;Acc:HGNC:4313]	protein_coding	988.245	-1.21988	0.141164	-8.64161	5.54269e-18	1.53531e-16
ENSG00000162783	IER5	immediate early response 5 [Source:HGNC Symbol;Acc:HGNC:5393]	protein_coding	1610.4	-1.01375	0.117413	-8.63403	5.92254e-18	1.63874e-16
ENSG00000137414	FAM8A1	family with sequence similarity 8 member A1 [Source:HGNC Symbol;Acc:HGNC:16372]	protein_coding	4325.67	0.832463	0.0964433	8.63163	6.04827e-18	1.67171e-16
ENSG00000138160	KIF11	kinesin family member 11 [Source:HGNC Symbol;Acc:HGNC:6388]	protein_coding	682.559	-1.45277	0.168356	-8.6292	6.1782e-18	1.70576e-16
ENSG00000134121	CHL1	cell adhesion molecule L1 like [Source:HGNC Symbol;Acc:HGNC:1939]	protein_coding	7720.14	-1.19064	0.138303	-8.60898	7.37127e-18	2.03295e-16
ENSG00000178035	IMPDH2	inosine monophosphate dehydrogenase 2 [Source:HGNC Symbol;Acc:HGNC:6053]	protein_coding	6316.67	0.873526	0.101585	8.59895	8.04462e-18	2.21384e-16
ENSG00000162616	DNAJB4	DnaJ heat shock protein family (Hsp40) member B4 [Source:HGNC Symbol;Acc:HGNC:14886]	protein_coding	938.485	0.987858	0.11489	8.59831	8.08966e-18	2.22382e-16
ENSG00000123219	CENPK	centromere protein K [Source:HGNC Symbol;Acc:HGNC:29479]	protein_coding	177.65	-1.79198	0.208621	-8.58967	8.72201e-18	2.39247e-16
ENSG00000198838	RYR3	ryanodine receptor 3 [Source:HGNC Symbol;Acc:HGNC:10485]	protein_coding	260.735	-1.50458	0.175171	-8.58922	8.75603e-18	2.39921e-16
ENSG00000124466	LYPD3	LY6/PLAUR domain containing 3 [Source:HGNC Symbol;Acc:HGNC:24880]	protein_coding	138.703	1.89185	0.220306	8.58735	8.8997e-18	2.43595e-16
ENSG00000072310	SREBF1	sterol regulatory element binding transcription factor 1 [Source:HGNC Symbol;Acc:HGNC:11289]	protein_coding	1963.23	-0.887154	0.10332	-8.58643	8.97115e-18	2.45285e-16
ENSG00000276600	RAB7B	RAB7B, member RAS oncogene family [Source:HGNC Symbol;Acc:HGNC:30513]	protein_coding	73.4429	-3.1438	0.366165	-8.58575	9.02454e-18	2.4648e-16
ENSG00000134057	CCNB1	cyclin B1 [Source:HGNC Symbol;Acc:HGNC:1579]	protein_coding	807.283	-1.16078	0.13536	-8.57548	9.86783e-18	2.68933e-16
ENSG00000148516	ZEB1	zinc finger E-box binding homeobox 1 [Source:HGNC Symbol;Acc:HGNC:11642]	protein_coding	3147.84	-0.963719	0.112417	-8.57272	1.01065e-17	2.75142e-16
ENSG00000065911	MTHFD2	methylenetetrahydrofolate dehydrogenase (NADP+ dependent) 2, methenyltetrahydrofolate cyclohydrolase [Source:HGNC Symbol;Acc:HGNC:7434]	protein_coding	1703.94	0.959346	0.111916	8.57204	1.01666e-17	2.76481e-16
ENSG00000130055	GDPD2	glycerophosphodiester phosphodiesterase domain containing 2 [Source:HGNC Symbol;Acc:HGNC:25974]	protein_coding	867.43	-3.10596	0.362346	-8.57182	1.01863e-17	2.76721e-16
ENSG00000135063	FAM189A2	family with sequence similarity 189 member A2 [Source:HGNC Symbol;Acc:HGNC:24820]	protein_coding	499.201	-1.65664	0.193279	-8.57125	1.02371e-17	2.77804e-16
ENSG00000150540	HNMT	histamine N-methyltransferase [Source:HGNC Symbol;Acc:HGNC:5028]	protein_coding	72.4841	-3.67232	0.428676	-8.56665	1.06537e-17	2.8849e-16
ENSG00000143369	ECM1	extracellular matrix protein 1 [Source:HGNC Symbol;Acc:HGNC:3153]	protein_coding	152.884	2.12659	0.248286	8.56506	1.08022e-17	2.92202e-16
ENSG00000179348	GATA2	GATA binding protein 2 [Source:HGNC Symbol;Acc:HGNC:4171]	protein_coding	63.366	3.05588	0.356962	8.56082	1.12072e-17	3.02709e-16
ENSG00000130703	OSBPL2	oxysterol binding protein like 2 [Source:HGNC Symbol;Acc:HGNC:15761]	protein_coding	3830.14	0.931782	0.108844	8.56074	1.12145e-17	3.02709e-16
ENSG00000125746	EML2	EMAP like 2 [Source:HGNC Symbol;Acc:HGNC:18035]	protein_coding	1467.05	0.994671	0.116275	8.55449	1.18394e-17	3.19237e-16
ENSG00000173786	CNP	2',3'-cyclic nucleotide 3' phosphodiesterase [Source:HGNC Symbol;Acc:HGNC:2158]	protein_coding	4888.66	-1.0431	0.12197	-8.55209	1.20875e-17	3.25581e-16
ENSG00000188760	TMEM198	transmembrane protein 198 [Source:HGNC Symbol;Acc:HGNC:33704]	protein_coding	1661.35	0.977289	0.114309	8.54957	1.23551e-17	3.32434e-16
ENSG00000182667	NTM	neurotrimin [Source:HGNC Symbol;Acc:HGNC:17941]	protein_coding	2048.69	-1.24322	0.145456	-8.54704	1.26289e-17	3.39442e-16
ENSG00000101003	GINS1	GINS complex subunit 1 [Source:HGNC Symbol;Acc:HGNC:28980]	protein_coding	511.548	-1.13001	0.132338	-8.53884	1.3558e-17	3.64029e-16
ENSG00000169607	CKAP2L	cytoskeleton associated protein 2 like [Source:HGNC Symbol;Acc:HGNC:26877]	protein_coding	248.427	-1.85006	0.216713	-8.53694	1.37821e-17	3.69654e-16
ENSG00000089693	MLF2	myeloid leukemia factor 2 [Source:HGNC Symbol;Acc:HGNC:7126]	protein_coding	11162.1	0.960243	0.112493	8.536	1.38944e-17	3.72272e-16
ENSG00000095637	SORBS1	sorbin and SH3 domain containing 1 [Source:HGNC Symbol;Acc:HGNC:14565]	protein_coding	2302.22	-1.0667	0.124986	-8.53456	1.40691e-17	3.76555e-16
ENSG00000162236	STX5	syntaxin 5 [Source:HGNC Symbol;Acc:HGNC:11440]	protein_coding	2015.1	0.924982	0.108464	8.528	1.48902e-17	3.98114e-16
ENSG00000156802	ATAD2	ATPase family AAA domain containing 2 [Source:HGNC Symbol;Acc:HGNC:30123]	protein_coding	688.584	-1.33017	0.156047	-8.52418	1.539e-17	4.11042e-16
ENSG00000188624	IGFL3	IGF like family member 3 [Source:HGNC Symbol;Acc:HGNC:32930]	protein_coding	56.8814	6.13246	0.720207	8.51486	1.66794e-17	4.45013e-16
ENSG00000134697	GNL2	G protein nucleolar 2 [Source:HGNC Symbol;Acc:HGNC:29925]	protein_coding	1975.61	0.924613	0.108623	8.51215	1.70737e-17	4.55053e-16
ENSG00000149403	GRIK4	glutamate ionotropic receptor kainate type subunit 4 [Source:HGNC Symbol;Acc:HGNC:4582]	protein_coding	542.357	-1.43958	0.169135	-8.51142	1.71809e-17	4.57431e-16
ENSG00000137812	KNL1	kinetochore scaffold 1 [Source:HGNC Symbol;Acc:HGNC:24054]	protein_coding	295.514	-1.88009	0.220955	-8.50892	1.75568e-17	4.66949e-16
ENSG00000186188	FFAR4	free fatty acid receptor 4 [Source:HGNC Symbol;Acc:HGNC:19061]	protein_coding	47.9464	3.69241	0.433999	8.50788	1.77141e-17	4.70639e-16
ENSG00000140961	OSGIN1	oxidative stress induced growth inhibitor 1 [Source:HGNC Symbol;Acc:HGNC:30093]	protein_coding	333.941	-1.46927	0.17272	-8.50662	1.79071e-17	4.75268e-16
ENSG00000112759	SLC29A1	solute carrier family 29 member 1 (Augustine blood group) [Source:HGNC Symbol;Acc:HGNC:11003]	protein_coding	1216.54	1.00971	0.118723	8.5047	1.8206e-17	4.82697e-16
ENSG00000135636	DYSF	dysferlin [Source:HGNC Symbol;Acc:HGNC:3097]	protein_coding	127.156	2.27811	0.267933	8.50254	1.8549e-17	4.91278e-16
ENSG00000140525	FANCI	FA complementation group I [Source:HGNC Symbol;Acc:HGNC:25568]	protein_coding	633.098	-1.53334	0.180377	-8.50075	1.88369e-17	4.98381e-16
ENSG00000101746	NOL4	nucleolar protein 4 [Source:HGNC Symbol;Acc:HGNC:7870]	protein_coding	1752.16	1.16954	0.13775	8.4903	2.06111e-17	5.44757e-16
ENSG00000237649	KIFC1	kinesin family member C1 [Source:HGNC Symbol;Acc:HGNC:6389]	protein_coding	574.427	-1.5378	0.181171	-8.48809	2.1006e-17	5.54614e-16
ENSG00000185149	NPY2R	neuropeptide Y receptor Y2 [Source:HGNC Symbol;Acc:HGNC:7957]	protein_coding	75.8857	-2.57105	0.303036	-8.48431	2.16993e-17	5.71731e-16
ENSG00000124160	NCOA5	nuclear receptor coactivator 5 [Source:HGNC Symbol;Acc:HGNC:15909]	protein_coding	1206.08	-1.10291	0.130015	-8.48292	2.19606e-17	5.78015e-16
ENSG00000125266	EFNB2	ephrin B2 [Source:HGNC Symbol;Acc:HGNC:3227]	protein_coding	1437.61	-1.36442	0.161021	-8.47353	2.38065e-17	6.25951e-16
ENSG00000197299	BLM	BLM RecQ like helicase [Source:HGNC Symbol;Acc:HGNC:1058]	protein_coding	168.856	-1.87374	0.221618	-8.4548	2.7957e-17	7.33367e-16
ENSG00000198729	PPP1R14C	protein phosphatase 1 regulatory inhibitor subunit 14C [Source:HGNC Symbol;Acc:HGNC:14952]	protein_coding	514.147	-1.77046	0.209405	-8.45471	2.79785e-17	7.33367e-16
ENSG00000170075	GPR37L1	G protein-coupled receptor 37 like 1 [Source:HGNC Symbol;Acc:HGNC:14923]	protein_coding	260.862	-4.02034	0.475672	-8.45191	2.86567e-17	7.50369e-16
ENSG00000104897	SF3A2	splicing factor 3a subunit 2 [Source:HGNC Symbol;Acc:HGNC:10766]	protein_coding	3560.23	0.895764	0.106055	8.44624	3.0083e-17	7.86903e-16
ENSG00000074695	LMAN1	lectin, mannose binding 1 [Source:HGNC Symbol;Acc:HGNC:6631]	protein_coding	3072.42	0.820283	0.0971394	8.44438	3.05654e-17	7.98698e-16
ENSG00000105135	ILVBL	ilvB acetolactate synthase like [Source:HGNC Symbol;Acc:HGNC:6041]	protein_coding	3074.86	0.978983	0.115965	8.44208	3.1175e-17	8.1379e-16
ENSG00000143457	GOLPH3L	golgi phosphoprotein 3 like [Source:HGNC Symbol;Acc:HGNC:24882]	protein_coding	764.368	1.04536	0.123835	8.4416	3.13033e-17	8.163e-16
ENSG00000144847	IGSF11	immunoglobulin superfamily member 11 [Source:HGNC Symbol;Acc:HGNC:16669]	protein_coding	333.065	-3.63175	0.430274	-8.44054	3.15862e-17	8.22831e-16
ENSG00000122694	GLIPR2	GLI pathogenesis related 2 [Source:HGNC Symbol;Acc:HGNC:18007]	protein_coding	955.198	-1.17568	0.139332	-8.43795	3.22963e-17	8.40465e-16
ENSG00000115507	OTX1	orthodenticle homeobox 1 [Source:HGNC Symbol;Acc:HGNC:8521]	protein_coding	149.878	-2.1886	0.25946	-8.43523	3.30542e-17	8.59308e-16
ENSG00000112378	PERP	p53 apoptosis effector related to PMP22 [Source:HGNC Symbol;Acc:HGNC:17637]	protein_coding	336.088	1.36742	0.16222	8.42947	3.47249e-17	9.01817e-16
ENSG00000175697	GPR156	G protein-coupled receptor 156 [Source:HGNC Symbol;Acc:HGNC:20844]	protein_coding	103.102	-2.08271	0.247237	-8.42394	3.64024e-17	9.44415e-16
ENSG00000178449	COX14	cytochrome c oxidase assembly factor COX14 [Source:HGNC Symbol;Acc:HGNC:28216]	protein_coding	836.727	1.32704	0.157605	8.42004	3.7634e-17	9.7537e-16
ENSG00000164330	EBF1	EBF transcription factor 1 [Source:HGNC Symbol;Acc:HGNC:3126]	protein_coding	1045.67	-3.51986	0.418167	-8.41736	3.85069e-17	9.96974e-16
ENSG00000166501	PRKCB	protein kinase C beta [Source:HGNC Symbol;Acc:HGNC:9395]	protein_coding	1714.39	-0.930454	0.110672	-8.40734	4.19406e-17	1.08477e-15
ENSG00000254656	RTL1	retrotransposon Gag like 1 [Source:HGNC Symbol;Acc:HGNC:14665]	protein_coding	769.148	2.935	0.349365	8.40096	4.42854e-17	1.14425e-15
ENSG00000033627	ATP6V0A1	ATPase H+ transporting V0 subunit a1 [Source:HGNC Symbol;Acc:HGNC:865]	protein_coding	10570.5	0.795593	0.0947091	8.40038	4.45023e-17	1.14868e-15
ENSG00000172269	DPAGT1	dolichyl-phosphate N-acetylglucosaminephosphotransferase 1 [Source:HGNC Symbol;Acc:HGNC:2995]	protein_coding	1345.15	1.06074	0.126282	8.3998	4.47248e-17	1.15325e-15
ENSG00000136698	CFC1	cripto, FRL-1, cryptic family 1 [Source:HGNC Symbol;Acc:HGNC:18292]	protein_coding	184.247	2.07987	0.247676	8.39753	4.55956e-17	1.17451e-15
ENSG00000112773	TENT5A	terminal nucleotidyltransferase 5A [Source:HGNC Symbol;Acc:HGNC:18345]	protein_coding	287.65	-1.81265	0.215893	-8.39605	4.61733e-17	1.18819e-15
ENSG00000137207	YIPF3	Yip1 domain family member 3 [Source:HGNC Symbol;Acc:HGNC:21023]	protein_coding	4891.7	0.818522	0.0975159	8.39373	4.7096e-17	1.21071e-15
ENSG00000134363	FST	follistatin [Source:HGNC Symbol;Acc:HGNC:3971]	protein_coding	119.05	2.01637	0.240265	8.39228	4.76787e-17	1.22444e-15
ENSG00000152778	IFIT5	interferon induced protein with tetratricopeptide repeats 5 [Source:HGNC Symbol;Acc:HGNC:13328]	protein_coding	1025.68	-1.15827	0.138084	-8.38818	4.93729e-17	1.26667e-15
ENSG00000225110	PNMA6F	PNMA family member 6F [Source:HGNC Symbol;Acc:HGNC:53119]	protein_coding	823.356	1.74211	0.207763	8.38508	5.06933e-17	1.29923e-15
ENSG00000164129	NPY5R	neuropeptide Y receptor Y5 [Source:HGNC Symbol;Acc:HGNC:7958]	protein_coding	52.0166	-4.00885	0.47811	-8.38477	5.08232e-17	1.30125e-15
ENSG00000138180	CEP55	centrosomal protein 55 [Source:HGNC Symbol;Acc:HGNC:1161]	protein_coding	184.94	-1.68051	0.20045	-8.38367	5.13023e-17	1.31219e-15
ENSG00000136928	GABBR2	gamma-aminobutyric acid type B receptor subunit 2 [Source:HGNC Symbol;Acc:HGNC:4507]	protein_coding	4473.38	-1.20608	0.143889	-8.38197	5.20502e-17	1.32998e-15
ENSG00000149428	HYOU1	hypoxia up-regulated 1 [Source:HGNC Symbol;Acc:HGNC:16931]	protein_coding	7418.99	0.822787	0.0981886	8.37967	5.30784e-17	1.35489e-15
ENSG00000176986	SEC24C	SEC24 homolog C, COPII coat complex component [Source:HGNC Symbol;Acc:HGNC:10705]	protein_coding	3741.75	0.954114	0.114062	8.36486	6.01884e-17	1.53484e-15
ENSG00000249242	TMEM150C	transmembrane protein 150C [Source:HGNC Symbol;Acc:HGNC:37263]	protein_coding	409.389	-1.30554	0.156118	-8.36254	6.13819e-17	1.5637e-15
ENSG00000157833	GAREM2	GRB2 associated regulator of MAPK1 subtype 2 [Source:HGNC Symbol;Acc:HGNC:27172]	protein_coding	2755.19	-0.830201	0.0992879	-8.36155	6.19006e-17	1.57533e-15
ENSG00000142731	PLK4	polo like kinase 4 [Source:HGNC Symbol;Acc:HGNC:11397]	protein_coding	322.43	-1.52193	0.182055	-8.35971	6.28745e-17	1.59816e-15
ENSG00000197872	CYRIA	CYFIP related Rac1 interactor A [Source:HGNC Symbol;Acc:HGNC:25373]	protein_coding	2001.31	-0.969486	0.116045	-8.35437	6.57831e-17	1.66745e-15
ENSG00000161249	DMKN	dermokine [Source:HGNC Symbol;Acc:HGNC:25063]	protein_coding	70.4649	2.91486	0.349144	8.34859	6.90808e-17	1.74929e-15
ENSG00000136986	DERL1	derlin 1 [Source:HGNC Symbol;Acc:HGNC:28454]	protein_coding	3125.34	0.809459	0.0970095	8.34413	7.17425e-17	1.81488e-15
ENSG00000152782	PANK1	pantothenate kinase 1 [Source:HGNC Symbol;Acc:HGNC:8598]	protein_coding	508.668	-1.18524	0.142072	-8.34252	7.27217e-17	1.83782e-15
ENSG00000013364	MVP	major vault protein [Source:HGNC Symbol;Acc:HGNC:7531]	protein_coding	980.372	1.51972	0.182175	8.3421	7.29799e-17	1.84251e-15
ENSG00000117643	MAN1C1	mannosidase alpha class 1C member 1 [Source:HGNC Symbol;Acc:HGNC:19080]	protein_coding	726.429	-1.0153	0.121719	-8.34129	7.34837e-17	1.85304e-15
ENSG00000147883	CDKN2B	cyclin dependent kinase inhibitor 2B [Source:HGNC Symbol;Acc:HGNC:1788]	protein_coding	256.761	1.44939	0.173763	8.3412	7.35433e-17	1.85304e-15
ENSG00000215301	DDX3X	DEAD-box helicase 3 X-linked [Source:HGNC Symbol;Acc:HGNC:2745]	protein_coding	13336.7	-0.786462	0.0943267	-8.33764	7.57868e-17	1.90768e-15
ENSG00000182957	SPATA13	spermatogenesis associated 13 [Source:HGNC Symbol;Acc:HGNC:23222]	protein_coding	1391.06	-1.03056	0.123612	-8.3371	7.61338e-17	1.91287e-15
ENSG00000177917	ARL6IP6	ADP ribosylation factor like GTPase 6 interacting protein 6 [Source:HGNC Symbol;Acc:HGNC:24048]	protein_coding	881.57	-0.995622	0.119421	-8.33709	7.6144e-17	1.91287e-15
ENSG00000161888	SPC24	SPC24 component of NDC80 kinetochore complex [Source:HGNC Symbol;Acc:HGNC:26913]	protein_coding	227.026	-1.75525	0.210661	-8.33211	7.94135e-17	1.99304e-15
ENSG00000162437	RAVER2	ribonucleoprotein, PTB binding 2 [Source:HGNC Symbol;Acc:HGNC:25577]	protein_coding	664.819	-1.25732	0.150927	-8.33064	8.04038e-17	2.01589e-15
ENSG00000123562	MORF4L2	mortality factor 4 like 2 [Source:HGNC Symbol;Acc:HGNC:16849]	protein_coding	13809.6	0.899351	0.10805	8.32348	8.54211e-17	2.13957e-15
ENSG00000182010	RTKN2	rhotekin 2 [Source:HGNC Symbol;Acc:HGNC:19364]	protein_coding	210.237	-1.91971	0.230733	-8.32008	8.79043e-17	2.1996e-15
ENSG00000106638	TBL2	transducin beta like 2 [Source:HGNC Symbol;Acc:HGNC:11586]	protein_coding	1678.81	0.887733	0.106741	8.31671	9.04397e-17	2.26081e-15
ENSG00000091136	LAMB1	laminin subunit beta 1 [Source:HGNC Symbol;Acc:HGNC:6486]	protein_coding	1559.91	1.38381	0.166489	8.31173	9.43136e-17	2.35533e-15
ENSG00000112559	MDFI	MyoD family inhibitor [Source:HGNC Symbol;Acc:HGNC:6967]	protein_coding	1320.66	-1.16183	0.139816	-8.30974	9.59135e-17	2.39293e-15
ENSG00000133816	MICAL2	microtubule associated monooxygenase, calponin and LIM domain containing 2 [Source:HGNC Symbol;Acc:HGNC:24693]	protein_coding	398.959	1.66187	0.200317	8.29617	1.07517e-16	2.6798e-15
ENSG00000198075	SULT1C4	sulfotransferase family 1C member 4 [Source:HGNC Symbol;Acc:HGNC:11457]	protein_coding	626.911	-1.44906	0.174724	-8.29345	1.10014e-16	2.73935e-15
ENSG00000117528	ABCD3	ATP binding cassette subfamily D member 3 [Source:HGNC Symbol;Acc:HGNC:67]	protein_coding	1971.79	-1.06073	0.127909	-8.29284	1.10574e-16	2.75059e-15
ENSG00000111834	RSPH4A	radial spoke head component 4A [Source:HGNC Symbol;Acc:HGNC:21558]	protein_coding	108.129	-2.33571	0.281691	-8.29173	1.1161e-16	2.77362e-15
ENSG00000023191	RNH1	ribonuclease/angiogenin inhibitor 1 [Source:HGNC Symbol;Acc:HGNC:10074]	protein_coding	4586.75	0.862041	0.103976	8.29074	1.1255e-16	2.79425e-15
ENSG00000188316	ENO4	enolase 4 [Source:HGNC Symbol;Acc:HGNC:31670]	protein_coding	70.9572	-2.90044	0.349894	-8.28949	1.1374e-16	2.82104e-15
ENSG00000114107	CEP70	centrosomal protein 70 [Source:HGNC Symbol;Acc:HGNC:29972]	protein_coding	1106.75	0.996513	0.120234	8.28812	1.15055e-16	2.85088e-15
ENSG00000117971	CHRNB4	cholinergic receptor nicotinic beta 4 subunit [Source:HGNC Symbol;Acc:HGNC:1964]	protein_coding	219.863	-1.43838	0.173564	-8.28735	1.15801e-16	2.86656e-15
ENSG00000105639	JAK3	Janus kinase 3 [Source:HGNC Symbol;Acc:HGNC:6193]	protein_coding	343.015	1.38521	0.16721	8.28422	1.18885e-16	2.94002e-15
ENSG00000099992	TBC1D10A	TBC1 domain family member 10A [Source:HGNC Symbol;Acc:HGNC:23609]	protein_coding	678.254	1.19452	0.144275	8.27948	1.23709e-16	3.05635e-15
ENSG00000112309	B3GAT2	beta-1,3-glucuronyltransferase 2 [Source:HGNC Symbol;Acc:HGNC:922]	protein_coding	324.298	-1.3247	0.160056	-8.27649	1.26861e-16	3.13118e-15
ENSG00000147145	LPAR4	lysophosphatidic acid receptor 4 [Source:HGNC Symbol;Acc:HGNC:4478]	protein_coding	147.47	-1.8706	0.226044	-8.27535	1.2808e-16	3.15818e-15
ENSG00000166685	COG1	component of oligomeric golgi complex 1 [Source:HGNC Symbol;Acc:HGNC:6545]	protein_coding	2242.14	0.916599	0.110792	8.27314	1.30473e-16	3.21407e-15
ENSG00000145681	HAPLN1	hyaluronan and proteoglycan link protein 1 [Source:HGNC Symbol;Acc:HGNC:2380]	protein_coding	65.5523	3.37416	0.407955	8.27093	1.32915e-16	3.27104e-15
ENSG00000106636	YKT6	YKT6 v-SNARE homolog [Source:HGNC Symbol;Acc:HGNC:16959]	protein_coding	9450.72	0.894038	0.108106	8.26999	1.33972e-16	3.29386e-15
ENSG00000134042	MRO	maestro [Source:HGNC Symbol;Acc:HGNC:24121]	protein_coding	55.4285	-5.75882	0.696748	-8.26528	1.3937e-16	3.42326e-15
ENSG00000167657	DAPK3	death associated protein kinase 3 [Source:HGNC Symbol;Acc:HGNC:2676]	protein_coding	3773.65	1.00139	0.121181	8.26358	1.41367e-16	3.46895e-15
ENSG00000184459	BPIFC	BPI fold containing family C [Source:HGNC Symbol;Acc:HGNC:16503]	protein_coding	48.0334	3.56489	0.43143	8.26297	1.4209e-16	3.48334e-15
ENSG00000096384	HSP90AB1	heat shock protein 90 alpha family class B member 1 [Source:HGNC Symbol;Acc:HGNC:5258]	protein_coding	49313.3	0.827996	0.100267	8.25788	1.48281e-16	3.63159e-15
ENSG00000185668	POU3F1	POU class 3 homeobox 1 [Source:HGNC Symbol;Acc:HGNC:9214]	protein_coding	464.569	-1.89594	0.229857	-8.24835	1.60603e-16	3.92958e-15
ENSG00000165507	DEPP1	DEPP1 autophagy regulator [Source:HGNC Symbol;Acc:HGNC:23355]	protein_coding	281.288	1.67305	0.202951	8.2436	1.671e-16	4.08461e-15
ENSG00000158856	DMTN	dematin actin binding protein [Source:HGNC Symbol;Acc:HGNC:3382]	protein_coding	3628.64	0.791959	0.0961455	8.23709	1.76451e-16	4.30904e-15
ENSG00000096070	BRPF3	bromodomain and PHD finger containing 3 [Source:HGNC Symbol;Acc:HGNC:14256]	protein_coding	3761.46	0.880403	0.106905	8.23536	1.7902e-16	4.36757e-15
ENSG00000159212	CLIC6	chloride intracellular channel 6 [Source:HGNC Symbol;Acc:HGNC:2065]	protein_coding	72.6601	3.19789	0.388323	8.23514	1.79345e-16	4.3713e-15
ENSG00000158042	MRPL17	mitochondrial ribosomal protein L17 [Source:HGNC Symbol;Acc:HGNC:14053]	protein_coding	1313.31	1.02755	0.124897	8.22724	1.91579e-16	4.665e-15
ENSG00000108433	GOSR2	golgi SNAP receptor complex member 2 [Source:HGNC Symbol;Acc:HGNC:4431]	protein_coding	2257.3	0.848692	0.103168	8.22629	1.93104e-16	4.69763e-15
ENSG00000138600	SPPL2A	signal peptide peptidase like 2A [Source:HGNC Symbol;Acc:HGNC:30227]	protein_coding	904.293	-1.08463	0.131911	-8.22246	1.99379e-16	4.84564e-15
ENSG00000179115	FARSA	phenylalanyl-tRNA synthetase subunit alpha [Source:HGNC Symbol;Acc:HGNC:3592]	protein_coding	3269.01	0.892824	0.108618	8.21988	2.03714e-16	4.94626e-15
ENSG00000116117	PARD3B	par-3 family cell polarity regulator beta [Source:HGNC Symbol;Acc:HGNC:14446]	protein_coding	1105.06	-1.39671	0.170042	-8.21392	2.14078e-16	5.19292e-15
ENSG00000135315	CEP162	centrosomal protein 162 [Source:HGNC Symbol;Acc:HGNC:21107]	protein_coding	264.978	-1.46696	0.178663	-8.21078	2.19749e-16	5.32031e-15
ENSG00000172264	MACROD2	mono-ADP ribosylhydrolase 2 [Source:HGNC Symbol;Acc:HGNC:16126]	protein_coding	486.5	-1.21277	0.147734	-8.20914	2.22782e-16	5.3886e-15
ENSG00000215041	NEURL4	neuralized E3 ubiquitin protein ligase 4 [Source:HGNC Symbol;Acc:HGNC:34410]	protein_coding	2453.53	0.883114	0.107635	8.20469	2.31194e-16	5.58675e-15
ENSG00000138758	SEPTIN11	septin 11 [Source:HGNC Symbol;Acc:HGNC:25589]	protein_coding	9649.63	-0.970694	0.118446	-8.19528	2.50016e-16	6.03583e-15
ENSG00000187837	H1-2	H1.2 linker histone, cluster member [Source:HGNC Symbol;Acc:HGNC:4716]	protein_coding	236.332	2.19609	0.267987	8.19475	2.51108e-16	6.05643e-15
ENSG00000144152	FBLN7	fibulin 7 [Source:HGNC Symbol;Acc:HGNC:26740]	protein_coding	273.452	-1.41567	0.172804	-8.19232	2.56248e-16	6.17453e-15
ENSG00000099998	GGT5	gamma-glutamyltransferase 5 [Source:HGNC Symbol;Acc:HGNC:4260]	protein_coding	73.4517	2.92902	0.357644	8.18977	2.61719e-16	6.29579e-15
ENSG00000249471	ZNF324B	zinc finger protein 324B [Source:HGNC Symbol;Acc:HGNC:33107]	protein_coding	756.876	1.17885	0.143942	8.18975	2.61776e-16	6.29579e-15
ENSG00000150510	FAM124A	family with sequence similarity 124 member A [Source:HGNC Symbol;Acc:HGNC:26413]	protein_coding	535.395	-1.38077	0.168628	-8.18823	2.65096e-16	6.36959e-15
ENSG00000110315	RNF141	ring finger protein 141 [Source:HGNC Symbol;Acc:HGNC:21159]	protein_coding	2344.52	-0.840915	0.102707	-8.1875	2.66711e-16	6.40233e-15
ENSG00000141556	TBCD	tubulin folding cofactor D [Source:HGNC Symbol;Acc:HGNC:11581]	protein_coding	3686.43	-0.896708	0.109566	-8.18422	2.74072e-16	6.5728e-15
ENSG00000140263	SORD	sorbitol dehydrogenase [Source:HGNC Symbol;Acc:HGNC:11184]	protein_coding	748.411	-1.13173	0.138284	-8.18406	2.74432e-16	6.57523e-15
ENSG00000147874	HAUS6	HAUS augmin like complex subunit 6 [Source:HGNC Symbol;Acc:HGNC:25948]	protein_coding	1121.35	-0.953932	0.116651	-8.17767	2.8939e-16	6.92706e-15
ENSG00000169604	ANTXR1	ANTXR cell adhesion molecule 1 [Source:HGNC Symbol;Acc:HGNC:21014]	protein_coding	2284.55	-1.02723	0.125807	-8.1651	3.21157e-16	7.67299e-15
ENSG00000180155	LYNX1	Ly6/neurotoxin 1 [Source:HGNC Symbol;Acc:HGNC:29604]	protein_coding	1278.7	-0.990559	0.121329	-8.16425	3.23427e-16	7.71996e-15
ENSG00000123364	HOXC13	homeobox C13 [Source:HGNC Symbol;Acc:HGNC:5125]	protein_coding	51.3469	3.20774	0.392941	8.1634	3.25724e-16	7.76747e-15
ENSG00000135269	TES	testin LIM domain protein [Source:HGNC Symbol;Acc:HGNC:14620]	protein_coding	273.96	1.48031	0.181413	8.15987	3.3538e-16	7.99024e-15
ENSG00000089048	ESF1	ESF1 nucleolar pre-rRNA processing protein homolog [Source:HGNC Symbol;Acc:HGNC:15898]	protein_coding	590.062	-1.21471	0.148977	-8.15364	3.5313e-16	8.40523e-15
ENSG00000104549	SQLE	squalene epoxidase [Source:HGNC Symbol;Acc:HGNC:11279]	protein_coding	8609.2	0.838087	0.102827	8.15048	3.62471e-16	8.61947e-15
ENSG00000009709	PAX7	paired box 7 [Source:HGNC Symbol;Acc:HGNC:8621]	protein_coding	44.3919	-3.86965	0.474829	-8.14958	3.65183e-16	8.67583e-15
ENSG00000205336	ADGRG1	adhesion G protein-coupled receptor G1 [Source:HGNC Symbol;Acc:HGNC:4512]	protein_coding	21604	-0.773307	0.0949986	-8.14019	3.94644e-16	9.36697e-15
ENSG00000115275	MOGS	mannosyl-oligosaccharide glucosidase [Source:HGNC Symbol;Acc:HGNC:24862]	protein_coding	2553.46	0.959573	0.117888	8.13973	3.96161e-16	9.39419e-15
ENSG00000235034	C19orf81	chromosome 19 open reading frame 81 [Source:HGNC Symbol;Acc:HGNC:40041]	protein_coding	266.545	1.55229	0.190723	8.13898	3.98616e-16	9.44358e-15
ENSG00000143228	NUF2	NUF2 component of NDC80 kinetochore complex [Source:HGNC Symbol;Acc:HGNC:14621]	protein_coding	264.321	-1.60036	0.196696	-8.13619	4.07899e-16	9.65449e-15
ENSG00000001461	NIPAL3	NIPA like domain containing 3 [Source:HGNC Symbol;Acc:HGNC:25233]	protein_coding	2159.74	0.809849	0.0995768	8.13291	4.19106e-16	9.91051e-15
ENSG00000130227	XPO7	exportin 7 [Source:HGNC Symbol;Acc:HGNC:14108]	protein_coding	6528.55	0.792358	0.0974295	8.13263	4.20062e-16	9.92386e-15
ENSG00000158769	F11R	F11 receptor [Source:HGNC Symbol;Acc:HGNC:14685]	protein_coding	197.805	1.57605	0.193798	8.13244	4.20743e-16	9.9307e-15
ENSG00000126602	TRAP1	TNF receptor associated protein 1 [Source:HGNC Symbol;Acc:HGNC:16264]	protein_coding	2699.46	0.897692	0.110403	8.13102	4.25697e-16	1.00383e-14
ENSG00000175894	TSPEAR	thrombospondin type laminin G domain and EAR repeats [Source:HGNC Symbol;Acc:HGNC:1268]	protein_coding	200.454	1.45486	0.178967	8.12921	4.32086e-16	1.01795e-14
ENSG00000184967	NOC4L	nucleolar complex associated 4 homolog [Source:HGNC Symbol;Acc:HGNC:28461]	protein_coding	1141.28	1.11586	0.137351	8.1241	4.50676e-16	1.06076e-14
ENSG00000189195	BTBD8	BTB domain containing 8 [Source:HGNC Symbol;Acc:HGNC:21019]	protein_coding	1147.32	0.88875	0.109428	8.12176	4.59483e-16	1.08004e-14
ENSG00000127580	WDR24	WD repeat domain 24 [Source:HGNC Symbol;Acc:HGNC:20852]	protein_coding	1316.36	1.08522	0.133685	8.11774	4.74936e-16	1.11264e-14
ENSG00000121957	GPSM2	G protein signaling modulator 2 [Source:HGNC Symbol;Acc:HGNC:29501]	protein_coding	630.945	-1.19754	0.147522	-8.11769	4.75121e-16	1.11264e-14
ENSG00000162849	KIF26B	kinesin family member 26B [Source:HGNC Symbol;Acc:HGNC:25484]	protein_coding	1539.72	-1.1528	0.142012	-8.11764	4.75349e-16	1.11264e-14
ENSG00000250722	SELENOP	selenoprotein P [Source:HGNC Symbol;Acc:HGNC:10751]	protein_coding	87.4225	-2.2424	0.276255	-8.11711	4.77407e-16	1.11643e-14
ENSG00000136379	ABHD17C	abhydrolase domain containing 17C, depalmitoylase [Source:HGNC Symbol;Acc:HGNC:26925]	protein_coding	1077.57	-1.0642	0.131172	-8.11303	4.93731e-16	1.15354e-14
ENSG00000115561	CHMP3	charged multivesicular body protein 3 [Source:HGNC Symbol;Acc:HGNC:29865]	protein_coding	1050.64	-1.01792	0.125478	-8.11235	4.96518e-16	1.15898e-14
ENSG00000102007	PLP2	proteolipid protein 2 [Source:HGNC Symbol;Acc:HGNC:9087]	protein_coding	313.418	1.30754	0.161259	8.10832	5.13236e-16	1.19691e-14
ENSG00000104450	SPAG1	sperm associated antigen 1 [Source:HGNC Symbol;Acc:HGNC:11212]	protein_coding	208.25	-1.97633	0.243794	-8.10653	5.20844e-16	1.21353e-14
ENSG00000102978	POLR2C	RNA polymerase II subunit C [Source:HGNC Symbol;Acc:HGNC:9189]	protein_coding	2687.21	0.84618	0.104399	8.10528	5.26245e-16	1.22499e-14
ENSG00000119878	CRIPT	CXXC repeat containing interactor of PDZ3 domain [Source:HGNC Symbol;Acc:HGNC:14312]	protein_coding	1465.17	1.02786	0.126849	8.10301	5.36172e-16	1.24696e-14
ENSG00000205629	LCMT1	leucine carboxyl methyltransferase 1 [Source:HGNC Symbol;Acc:HGNC:17557]	protein_coding	2230.37	0.942989	0.116384	8.10242	5.38752e-16	1.25181e-14
ENSG00000130176	CNN1	calponin 1 [Source:HGNC Symbol;Acc:HGNC:2155]	protein_coding	257.195	1.39773	0.172515	8.10208	5.40262e-16	1.25417e-14
ENSG00000059769	DNAJC25	DnaJ heat shock protein family (Hsp40) member C25 [Source:HGNC Symbol;Acc:HGNC:34187]	protein_coding	499.635	1.31484	0.162294	8.10164	5.42245e-16	1.25762e-14
ENSG00000176046	NUPR1	nuclear protein 1, transcriptional regulator [Source:HGNC Symbol;Acc:HGNC:29990]	protein_coding	41.3347	-4.17862	0.516226	-8.09456	5.74738e-16	1.33176e-14
ENSG00000146090	RASGEF1C	RasGEF domain family member 1C [Source:HGNC Symbol;Acc:HGNC:27400]	protein_coding	171.885	-1.91685	0.236909	-8.09107	5.91418e-16	1.36917e-14
ENSG00000163359	COL6A3	collagen type VI alpha 3 chain [Source:HGNC Symbol;Acc:HGNC:2213]	protein_coding	258.786	4.81385	0.595349	8.08577	6.17725e-16	1.42876e-14
ENSG00000166448	TMEM130	transmembrane protein 130 [Source:HGNC Symbol;Acc:HGNC:25429]	protein_coding	5077.23	0.954343	0.118036	8.08522	6.20533e-16	1.43395e-14
ENSG00000095209	TMEM38B	transmembrane protein 38B [Source:HGNC Symbol;Acc:HGNC:25535]	protein_coding	746.098	1.03851	0.128471	8.08359	6.28851e-16	1.45185e-14
ENSG00000185340	GAS2L1	growth arrest specific 2 like 1 [Source:HGNC Symbol;Acc:HGNC:16955]	protein_coding	617.039	-1.09823	0.135941	-8.07871	6.54553e-16	1.50981e-14
ENSG00000119787	ATL2	atlastin GTPase 2 [Source:HGNC Symbol;Acc:HGNC:24047]	protein_coding	1865.28	0.876107	0.108452	8.07832	6.56645e-16	1.51327e-14
ENSG00000116147	TNR	tenascin R [Source:HGNC Symbol;Acc:HGNC:11953]	protein_coding	582.501	-1.28476	0.159199	-8.07015	7.02131e-16	1.61662e-14
ENSG00000139697	SBNO1	strawberry notch homolog 1 [Source:HGNC Symbol;Acc:HGNC:22973]	protein_coding	2599.69	0.818557	0.101454	8.06826	7.13072e-16	1.64033e-14
ENSG00000150594	ADRA2A	adrenoceptor alpha 2A [Source:HGNC Symbol;Acc:HGNC:281]	protein_coding	559.999	-1.0526	0.130525	-8.06435	7.36265e-16	1.69214e-14
ENSG00000136982	DSCC1	DNA replication and sister chromatid cohesion 1 [Source:HGNC Symbol;Acc:HGNC:24453]	protein_coding	135.537	-2.33051	0.289081	-8.0618	7.51821e-16	1.72633e-14
ENSG00000011523	CEP68	centrosomal protein 68 [Source:HGNC Symbol;Acc:HGNC:29076]	protein_coding	1650.27	-0.881875	0.109408	-8.06041	7.60408e-16	1.74447e-14
ENSG00000156860	FBRS	fibrosin [Source:HGNC Symbol;Acc:HGNC:20442]	protein_coding	4191.52	0.828387	0.102821	8.05656	7.84724e-16	1.79863e-14
ENSG00000138722	MMRN1	multimerin 1 [Source:HGNC Symbol;Acc:HGNC:7178]	protein_coding	219.983	-1.72071	0.213613	-8.05529	7.92901e-16	1.81573e-14
ENSG00000185070	FLRT2	fibronectin leucine rich transmembrane protein 2 [Source:HGNC Symbol;Acc:HGNC:3761]	protein_coding	483.522	-1.31563	0.16345	-8.04915	8.33711e-16	1.90746e-14
ENSG00000013810	TACC3	transforming acidic coiled-coil containing protein 3 [Source:HGNC Symbol;Acc:HGNC:11524]	protein_coding	920.416	-1.20945	0.150591	-8.03132	9.64277e-16	2.2042e-14
ENSG00000173852	DPY19L1	dpy-19 like C-mannosyltransferase 1 [Source:HGNC Symbol;Acc:HGNC:22205]	protein_coding	1155.81	-1.01324	0.126195	-8.02913	9.81639e-16	2.24187e-14
ENSG00000100220	RTCB	RNA 2',3'-cyclic phosphate and 5'-OH ligase [Source:HGNC Symbol;Acc:HGNC:26935]	protein_coding	3005.03	0.825626	0.102831	8.02895	9.83067e-16	2.24311e-14
ENSG00000203805	PLPP4	phospholipid phosphatase 4 [Source:HGNC Symbol;Acc:HGNC:23531]	protein_coding	108.606	-2.07261	0.258222	-8.02647	1.00314e-15	2.28685e-14
ENSG00000162909	CAPN2	calpain 2 [Source:HGNC Symbol;Acc:HGNC:1479]	protein_coding	3677.52	-0.794225	0.0989652	-8.0253	1.01279e-15	2.30679e-14
ENSG00000135409	AMHR2	anti-Mullerian hormone receptor type 2 [Source:HGNC Symbol;Acc:HGNC:465]	protein_coding	52.1169	3.55348	0.442968	8.02198	1.04051e-15	2.36779e-14
ENSG00000131899	LLGL1	LLGL scribble cell polarity complex component 1 [Source:HGNC Symbol;Acc:HGNC:6628]	protein_coding	4873.55	-0.828833	0.103432	-8.01331	1.1166e-15	2.53866e-14
ENSG00000134940	ACRV1	acrosomal vesicle protein 1 [Source:HGNC Symbol;Acc:HGNC:127]	protein_coding	67.8905	-2.84533	0.355178	-8.011	1.13779e-15	2.58452e-14
ENSG00000087077	TRIP6	thyroid hormone receptor interactor 6 [Source:HGNC Symbol;Acc:HGNC:12311]	protein_coding	963.064	-0.97022	0.121131	-8.00968	1.15004e-15	2.61002e-14
ENSG00000068120	COASY	Coenzyme A synthase [Source:HGNC Symbol;Acc:HGNC:29932]	protein_coding	3096.3	0.90761	0.113344	8.00759	1.16978e-15	2.65244e-14
ENSG00000112110	MRPL18	mitochondrial ribosomal protein L18 [Source:HGNC Symbol;Acc:HGNC:14477]	protein_coding	1442.09	0.940027	0.117433	8.00477	1.19692e-15	2.71155e-14
ENSG00000168918	INPP5D	inositol polyphosphate-5-phosphatase D [Source:HGNC Symbol;Acc:HGNC:6079]	protein_coding	151.755	1.69353	0.211836	7.99455	1.30049e-15	2.94356e-14
ENSG00000165240	ATP7A	ATPase copper transporting alpha [Source:HGNC Symbol;Acc:HGNC:869]	protein_coding	727.505	1.03003	0.129012	7.98396	1.41717e-15	3.2048e-14
ENSG00000102195	GPR50	G protein-coupled receptor 50 [Source:HGNC Symbol;Acc:HGNC:4506]	protein_coding	776.895	1.43858	0.180207	7.98289	1.42946e-15	3.22972e-14
ENSG00000188620	HMX3	H6 family homeobox 3 [Source:HGNC Symbol;Acc:HGNC:5019]	protein_coding	38.2149	4.22055	0.528803	7.98134	1.44757e-15	3.2665e-14
ENSG00000128590	DNAJB9	DnaJ heat shock protein family (Hsp40) member B9 [Source:HGNC Symbol;Acc:HGNC:6968]	protein_coding	1709.95	1.02469	0.128386	7.98127	1.44832e-15	3.2665e-14
ENSG00000142627	EPHA2	EPH receptor A2 [Source:HGNC Symbol;Acc:HGNC:3386]	protein_coding	968.004	1.27664	0.160027	7.97765	1.49146e-15	3.36081e-14
ENSG00000143476	DTL	denticleless E3 ubiquitin protein ligase homolog [Source:HGNC Symbol;Acc:HGNC:30288]	protein_coding	243.465	-2.05183	0.257282	-7.97502	1.52355e-15	3.43007e-14
ENSG00000198822	GRM3	glutamate metabotropic receptor 3 [Source:HGNC Symbol;Acc:HGNC:4595]	protein_coding	649.969	-1.28076	0.160764	-7.9667	1.62965e-15	3.6657e-14
ENSG00000102575	ACP5	acid phosphatase 5, tartrate resistant [Source:HGNC Symbol;Acc:HGNC:124]	protein_coding	40.7351	3.68715	0.463179	7.96053	1.713e-15	3.84978e-14
ENSG00000154127	UBASH3B	ubiquitin associated and SH3 domain containing B [Source:HGNC Symbol;Acc:HGNC:29884]	protein_coding	925.817	-0.960661	0.120726	-7.95735	1.75765e-15	3.94662e-14
ENSG00000197608	ZNF841	zinc finger protein 841 [Source:HGNC Symbol;Acc:HGNC:27611]	protein_coding	324.855	1.41412	0.177791	7.95385	1.80802e-15	4.05614e-14
ENSG00000182087	TMEM259	transmembrane protein 259 [Source:HGNC Symbol;Acc:HGNC:17039]	protein_coding	6166.02	0.893531	0.112437	7.94697	1.91129e-15	4.28403e-14
ENSG00000080986	NDC80	NDC80 kinetochore complex component [Source:HGNC Symbol;Acc:HGNC:16909]	protein_coding	210.266	-1.53789	0.193554	-7.94553	1.93354e-15	4.33008e-14
ENSG00000163781	TOPBP1	DNA topoisomerase II binding protein 1 [Source:HGNC Symbol;Acc:HGNC:17008]	protein_coding	2678.4	0.789755	0.0994884	7.93816	2.05202e-15	4.5873e-14
ENSG00000233670	PIRT	phosphoinositide interacting regulator of transient receptor potential channels [Source:HGNC Symbol;Acc:HGNC:37239]	protein_coding	138.042	-2.27504	0.28667	-7.93609	2.08658e-15	4.66047e-14
ENSG00000242247	ARFGAP3	ADP ribosylation factor GTPase activating protein 3 [Source:HGNC Symbol;Acc:HGNC:661]	protein_coding	2375.82	0.841811	0.106146	7.93065	2.17994e-15	4.86471e-14
ENSG00000107521	HPS1	HPS1 biogenesis of lysosomal organelles complex 3 subunit 1 [Source:HGNC Symbol;Acc:HGNC:5163]	protein_coding	1161.86	-1.0365	0.130699	-7.93045	2.18354e-15	4.86846e-14
ENSG00000136002	ARHGEF4	Rho guanine nucleotide exchange factor 4 [Source:HGNC Symbol;Acc:HGNC:684]	protein_coding	2639.29	-1.07161	0.135128	-7.93033	2.18562e-15	4.86881e-14
ENSG00000007968	E2F2	E2F transcription factor 2 [Source:HGNC Symbol;Acc:HGNC:3114]	protein_coding	181.442	-1.86246	0.23495	-7.92705	2.24406e-15	4.99022e-14
ENSG00000165813	CCDC186	coiled-coil domain containing 186 [Source:HGNC Symbol;Acc:HGNC:24349]	protein_coding	1314.91	0.929217	0.117236	7.92603	2.26266e-15	5.02718e-14
ENSG00000055332	EIF2AK2	eukaryotic translation initiation factor 2 alpha kinase 2 [Source:HGNC Symbol;Acc:HGNC:9437]	protein_coding	2039.79	-0.977879	0.123412	-7.92371	2.30523e-15	5.11729e-14
ENSG00000177674	AGTRAP	angiotensin II receptor associated protein [Source:HGNC Symbol;Acc:HGNC:13539]	protein_coding	446.829	-1.46061	0.184348	-7.9231	2.31662e-15	5.13793e-14
ENSG00000099899	TRMT2A	tRNA methyltransferase 2 homolog A [Source:HGNC Symbol;Acc:HGNC:24974]	protein_coding	1246.65	0.936096	0.118149	7.92299	2.31858e-15	5.13793e-14
ENSG00000198774	RASSF9	Ras association domain family member 9 [Source:HGNC Symbol;Acc:HGNC:15739]	protein_coding	49.3437	-3.48113	0.439611	-7.91866	2.40087e-15	5.31563e-14
ENSG00000136811	ODF2	outer dense fiber of sperm tails 2 [Source:HGNC Symbol;Acc:HGNC:8114]	protein_coding	2307.09	0.914654	0.115517	7.91793	2.41498e-15	5.34222e-14
ENSG00000134504	KCTD1	potassium channel tetramerization domain containing 1 [Source:HGNC Symbol;Acc:HGNC:18249]	protein_coding	1178.81	-0.947099	0.119664	-7.91466	2.47928e-15	5.47969e-14
ENSG00000163898	LIPH	lipase H [Source:HGNC Symbol;Acc:HGNC:18483]	protein_coding	76.0059	-2.64768	0.334609	-7.91276	2.51736e-15	5.55902e-14
ENSG00000183718	TRIM52	tripartite motif containing 52 [Source:HGNC Symbol;Acc:HGNC:19024]	protein_coding	984.18	0.973297	0.123011	7.91231	2.52666e-15	5.57468e-14
ENSG00000101457	DNTTIP1	deoxynucleotidyltransferase terminal interacting protein 1 [Source:HGNC Symbol;Acc:HGNC:16160]	protein_coding	1178.88	1.05644	0.133542	7.91093	2.55481e-15	5.63191e-14
ENSG00000215644	GCGR	glucagon receptor [Source:HGNC Symbol;Acc:HGNC:4192]	protein_coding	40.4723	4.7284	0.598358	7.90228	2.73838e-15	6.03133e-14
ENSG00000175224	ATG13	autophagy related 13 [Source:HGNC Symbol;Acc:HGNC:29091]	protein_coding	3640.59	0.835167	0.105719	7.89989	2.79151e-15	6.14302e-14
ENSG00000122884	P4HA1	prolyl 4-hydroxylase subunit alpha 1 [Source:HGNC Symbol;Acc:HGNC:8546]	protein_coding	3554.16	0.908547	0.11502	7.89905	2.8104e-15	6.17922e-14
ENSG00000135127	BICDL1	BICD family like cargo adaptor 1 [Source:HGNC Symbol;Acc:HGNC:28095]	protein_coding	1384.58	0.938716	0.11887	7.89701	2.85669e-15	6.27557e-14
ENSG00000163683	SMIM14	small integral membrane protein 14 [Source:HGNC Symbol;Acc:HGNC:27321]	protein_coding	2894.4	0.86545	0.10963	7.8943	2.91957e-15	6.40816e-14
ENSG00000164211	STARD4	StAR related lipid transfer domain containing 4 [Source:HGNC Symbol;Acc:HGNC:18058]	protein_coding	1918.4	0.887638	0.112472	7.89207	2.97216e-15	6.51794e-14
ENSG00000176142	TMEM39A	transmembrane protein 39A [Source:HGNC Symbol;Acc:HGNC:25600]	protein_coding	694.588	1.10528	0.140334	7.87607	3.3784e-15	7.39605e-14
ENSG00000167977	KCTD5	potassium channel tetramerization domain containing 5 [Source:HGNC Symbol;Acc:HGNC:21423]	protein_coding	2016.01	-0.923576	0.117283	-7.87473	3.41472e-15	7.46912e-14
ENSG00000010704	HFE	homeostatic iron regulator [Source:HGNC Symbol;Acc:HGNC:4886]	protein_coding	118.511	-1.87645	0.23847	-7.8687	3.58356e-15	7.83166e-14
ENSG00000154217	PITPNC1	phosphatidylinositol transfer protein cytoplasmic 1 [Source:HGNC Symbol;Acc:HGNC:21045]	protein_coding	1397.6	-0.842951	0.107134	-7.86822	3.59718e-15	7.85468e-14
ENSG00000171241	SHCBP1	SHC binding and spindle associated 1 [Source:HGNC Symbol;Acc:HGNC:29547]	protein_coding	132.508	-1.79153	0.227968	-7.85868	3.88195e-15	8.46919e-14
ENSG00000168140	VASN	vasorin [Source:HGNC Symbol;Acc:HGNC:18517]	protein_coding	578.972	1.60087	0.203838	7.85365	4.04101e-15	8.80864e-14
ENSG00000187416	LHFPL3	LHFPL tetraspan subfamily member 3 [Source:HGNC Symbol;Acc:HGNC:6589]	protein_coding	234.231	-1.9833	0.252575	-7.85234	4.08335e-15	8.89329e-14
ENSG00000165810	BTNL9	butyrophilin like 9 [Source:HGNC Symbol;Acc:HGNC:24176]	protein_coding	85.8853	-2.18524	0.278327	-7.85134	4.11616e-15	8.95706e-14
ENSG00000134138	MEIS2	Meis homeobox 2 [Source:HGNC Symbol;Acc:HGNC:7001]	protein_coding	4717.62	-1.2201	0.155461	-7.84825	4.21869e-15	9.17231e-14
ENSG00000136535	TBR1	T-box brain transcription factor 1 [Source:HGNC Symbol;Acc:HGNC:11590]	protein_coding	528.703	-5.21295	0.664459	-7.84541	4.31539e-15	9.37453e-14
ENSG00000086232	EIF2AK1	eukaryotic translation initiation factor 2 alpha kinase 1 [Source:HGNC Symbol;Acc:HGNC:24921]	protein_coding	6752.94	0.735383	0.0937553	7.84365	4.37642e-15	9.49897e-14
ENSG00000160818	GPATCH4	G-patch domain containing 4 [Source:HGNC Symbol;Acc:HGNC:25982]	protein_coding	585.526	-1.17319	0.149628	-7.84073	4.47951e-15	9.71441e-14
ENSG00000184113	CLDN5	claudin 5 [Source:HGNC Symbol;Acc:HGNC:2047]	protein_coding	82.2495	-2.89338	0.369082	-7.83941	4.52655e-15	9.80803e-14
ENSG00000141252	VPS53	VPS53 subunit of GARP complex [Source:HGNC Symbol;Acc:HGNC:25608]	protein_coding	4750.88	0.804941	0.102727	7.83571	4.66193e-15	1.00927e-13
ENSG00000160209	PDXK	pyridoxal kinase [Source:HGNC Symbol;Acc:HGNC:8819]	protein_coding	7131.33	0.819924	0.104685	7.83231	4.78988e-15	1.03609e-13
ENSG00000139926	FRMD6	FERM domain containing 6 [Source:HGNC Symbol;Acc:HGNC:19839]	protein_coding	395.314	1.31102	0.167439	7.82983	4.88535e-15	1.05584e-13
ENSG00000093009	CDC45	cell division cycle 45 [Source:HGNC Symbol;Acc:HGNC:1739]	protein_coding	128.54	-1.816	0.232046	-7.82605	5.03457e-15	1.08717e-13
ENSG00000111783	RFX4	regulatory factor X4 [Source:HGNC Symbol;Acc:HGNC:9985]	protein_coding	817.38	-3.26022	0.416675	-7.82436	5.10236e-15	1.10087e-13
ENSG00000253873	PCDHGA11	protocadherin gamma subfamily A, 11 [Source:HGNC Symbol;Acc:HGNC:8698]	protein_coding	79.5356	2.87772	0.368089	7.81802	5.36624e-15	1.15682e-13
ENSG00000082556	OPRK1	opioid receptor kappa 1 [Source:HGNC Symbol;Acc:HGNC:8154]	protein_coding	54.7542	-2.79992	0.358298	-7.8145	5.51795e-15	1.18788e-13
ENSG00000149557	FEZ1	fasciculation and elongation protein zeta 1 [Source:HGNC Symbol;Acc:HGNC:3659]	protein_coding	9853.96	-0.812865	0.104021	-7.81447	5.51968e-15	1.18788e-13
ENSG00000131435	PDLIM4	PDZ and LIM domain 4 [Source:HGNC Symbol;Acc:HGNC:16501]	protein_coding	982.959	-1.05209	0.134863	-7.80116	6.13406e-15	1.31786e-13
ENSG00000144218	AFF3	AF4/FMR2 family member 3 [Source:HGNC Symbol;Acc:HGNC:6473]	protein_coding	2148.16	-0.863786	0.110752	-7.79929	6.22554e-15	1.33638e-13
ENSG00000179604	CDC42EP4	CDC42 effector protein 4 [Source:HGNC Symbol;Acc:HGNC:17147]	protein_coding	3827.38	-0.929422	0.119222	-7.79574	6.40334e-15	1.37339e-13
ENSG00000049323	LTBP1	latent transforming growth factor beta binding protein 1 [Source:HGNC Symbol;Acc:HGNC:6714]	protein_coding	1342.25	1.005	0.128957	7.79331	6.5277e-15	1.39857e-13
ENSG00000197496	SLC2A10	solute carrier family 2 member 10 [Source:HGNC Symbol;Acc:HGNC:13444]	protein_coding	572.568	-1.30683	0.167688	-7.79323	6.53178e-15	1.39857e-13
ENSG00000180287	PLD5	phospholipase D family member 5 [Source:HGNC Symbol;Acc:HGNC:26879]	protein_coding	161.244	-1.66138	0.213269	-7.79007	6.69731e-15	1.43281e-13
ENSG00000162624	LHX8	LIM homeobox 8 [Source:HGNC Symbol;Acc:HGNC:28838]	protein_coding	1564.62	3.87499	0.497456	7.78961	6.72159e-15	1.43679e-13
ENSG00000256797	KLRF2	killer cell lectin like receptor F2 [Source:HGNC Symbol;Acc:HGNC:37646]	protein_coding	91.7777	2.65123	0.340396	7.78866	6.77236e-15	1.44642e-13
ENSG00000196141	SPATS2L	spermatogenesis associated serine rich 2 like [Source:HGNC Symbol;Acc:HGNC:24574]	protein_coding	1990.61	-1.19281	0.153213	-7.7853	6.95493e-15	1.48417e-13
ENSG00000130829	DUSP9	dual specificity phosphatase 9 [Source:HGNC Symbol;Acc:HGNC:3076]	protein_coding	245.289	1.37483	0.176599	7.78502	6.97031e-15	1.4862e-13
ENSG00000177409	SAMD9L	sterile alpha motif domain containing 9 like [Source:HGNC Symbol;Acc:HGNC:1349]	protein_coding	80.2908	-2.55643	0.328603	-7.77968	7.27058e-15	1.54892e-13
ENSG00000106565	TMEM176B	transmembrane protein 176B [Source:HGNC Symbol;Acc:HGNC:29596]	protein_coding	96.296	2.19171	0.281889	7.77508	7.54007e-15	1.60498e-13
ENSG00000196139	AKR1C3	aldo-keto reductase family 1 member C3 [Source:HGNC Symbol;Acc:HGNC:386]	protein_coding	51.4103	-3.22733	0.415143	-7.77402	7.60345e-15	1.61712e-13
ENSG00000187239	FNBP1	formin binding protein 1 [Source:HGNC Symbol;Acc:HGNC:17069]	protein_coding	2705.49	-0.850523	0.109415	-7.77334	7.64431e-15	1.62445e-13
ENSG00000129038	LOXL1	lysyl oxidase like 1 [Source:HGNC Symbol;Acc:HGNC:6665]	protein_coding	1736.8	1.21694	0.156622	7.76992	7.85339e-15	1.66748e-13
ENSG00000136161	RCBTB2	RCC1 and BTB domain containing protein 2 [Source:HGNC Symbol;Acc:HGNC:1914]	protein_coding	513.104	-1.35378	0.174297	-7.76712	8.0289e-15	1.70332e-13
ENSG00000154059	IMPACT	impact RWD domain protein [Source:HGNC Symbol;Acc:HGNC:20387]	protein_coding	1279.6	-1.00885	0.12989	-7.76698	8.03772e-15	1.70377e-13
ENSG00000188229	TUBB4B	tubulin beta 4B class IVb [Source:HGNC Symbol;Acc:HGNC:20771]	protein_coding	6375.07	-0.737366	0.0949524	-7.76563	8.12396e-15	1.72061e-13
ENSG00000086205	FOLH1	folate hydrolase 1 [Source:HGNC Symbol;Acc:HGNC:3788]	protein_coding	60.0583	9.38049	1.20998	7.7526	9.00299e-15	1.9052e-13
ENSG00000089597	GANAB	glucosidase II alpha subunit [Source:HGNC Symbol;Acc:HGNC:4138]	protein_coding	14408.2	0.748649	0.096589	7.75088	9.12605e-15	1.92963e-13
ENSG00000146701	MDH2	malate dehydrogenase 2 [Source:HGNC Symbol;Acc:HGNC:6971]	protein_coding	7190.12	0.827341	0.106761	7.74945	9.22926e-15	1.94982e-13
ENSG00000157456	CCNB2	cyclin B2 [Source:HGNC Symbol;Acc:HGNC:1580]	protein_coding	427.166	-1.27845	0.16498	-7.74911	9.25389e-15	1.9534e-13
ENSG00000262655	SPON1	spondin 1 [Source:HGNC Symbol;Acc:HGNC:11252]	protein_coding	3174.29	-4.92994	0.637165	-7.7373	1.01553e-14	2.14189e-13
ENSG00000182108	DEXI	Dexi homolog [Source:HGNC Symbol;Acc:HGNC:13267]	protein_coding	238.546	1.63964	0.211939	7.73637	1.02299e-14	2.15584e-13
ENSG00000247626	MARS2	methionyl-tRNA synthetase 2, mitochondrial [Source:HGNC Symbol;Acc:HGNC:25133]	protein_coding	269.475	-1.25781	0.162586	-7.73625	1.02389e-14	2.15594e-13
ENSG00000109805	NCAPG	non-SMC condensin I complex subunit G [Source:HGNC Symbol;Acc:HGNC:24304]	protein_coding	295.185	-1.73514	0.224387	-7.73281	1.05199e-14	2.21328e-13
ENSG00000117475	BLZF1	basic leucine zipper nuclear factor 1 [Source:HGNC Symbol;Acc:HGNC:1065]	protein_coding	788.259	0.928301	0.120216	7.72191	1.146e-14	2.40907e-13
ENSG00000150361	KLHL1	kelch like family member 1 [Source:HGNC Symbol;Acc:HGNC:6352]	protein_coding	201.03	-1.56984	0.203301	-7.72174	1.14753e-14	2.41028e-13
ENSG00000133460	SLC2A11	solute carrier family 2 member 11 [Source:HGNC Symbol;Acc:HGNC:14239]	protein_coding	781.67	0.930276	0.120505	7.71979	1.16521e-14	2.4454e-13
ENSG00000052344	PRSS8	serine protease 8 [Source:HGNC Symbol;Acc:HGNC:9491]	protein_coding	64.869	2.85151	0.369813	7.71068	1.25145e-14	2.62421e-13
ENSG00000172179	PRL	prolactin [Source:HGNC Symbol;Acc:HGNC:9445]	protein_coding	38.8355	5.26933	0.683976	7.70398	1.31895e-14	2.76348e-13
ENSG00000132780	NASP	nuclear autoantigenic sperm protein [Source:HGNC Symbol;Acc:HGNC:7644]	protein_coding	3986.97	-0.782233	0.101557	-7.70242	1.33517e-14	2.79516e-13
ENSG00000159873	CCDC117	coiled-coil domain containing 117 [Source:HGNC Symbol;Acc:HGNC:26599]	protein_coding	1383.65	0.822689	0.106884	7.69702	1.39275e-14	2.91029e-13
ENSG00000164438	TLX3	T cell leukemia homeobox 3 [Source:HGNC Symbol;Acc:HGNC:13532]	protein_coding	114.963	-9.31758	1.21056	-7.69694	1.39361e-14	2.91029e-13
ENSG00000100258	LMF2	lipase maturation factor 2 [Source:HGNC Symbol;Acc:HGNC:25096]	protein_coding	3278.33	0.955554	0.124151	7.69672	1.39602e-14	2.91281e-13
ENSG00000175376	EIF1AD	eukaryotic translation initiation factor 1A domain containing [Source:HGNC Symbol;Acc:HGNC:28147]	protein_coding	1049.64	0.940032	0.122136	7.69662	1.39711e-14	2.91281e-13
ENSG00000075461	CACNG4	calcium voltage-gated channel auxiliary subunit gamma 4 [Source:HGNC Symbol;Acc:HGNC:1408]	protein_coding	6329.74	-0.936808	0.121762	-7.69378	1.42848e-14	2.97576e-13
ENSG00000130751	NPAS1	neuronal PAS domain protein 1 [Source:HGNC Symbol;Acc:HGNC:7894]	protein_coding	261.724	1.28493	0.167149	7.68732	1.50255e-14	3.12749e-13
ENSG00000128059	PPAT	phosphoribosyl pyrophosphate amidotransferase [Source:HGNC Symbol;Acc:HGNC:9238]	protein_coding	1311.81	0.851882	0.110838	7.6858	1.52048e-14	3.16222e-13
ENSG00000106714	CNTNAP3	contactin associated protein family member 3 [Source:HGNC Symbol;Acc:HGNC:13834]	protein_coding	254.576	-1.53998	0.200378	-7.68539	1.5253e-14	3.16966e-13
ENSG00000196498	NCOR2	nuclear receptor corepressor 2 [Source:HGNC Symbol;Acc:HGNC:7673]	protein_coding	6192.26	0.843713	0.109818	7.6828	1.55653e-14	3.22925e-13
ENSG00000148408	CACNA1B	calcium voltage-gated channel subunit alpha1 B [Source:HGNC Symbol;Acc:HGNC:1389]	protein_coding	3360.85	0.863397	0.112387	7.68235	1.56195e-14	3.23785e-13
ENSG00000140650	PMM2	phosphomannomutase 2 [Source:HGNC Symbol;Acc:HGNC:9115]	protein_coding	326.768	1.25207	0.162987	7.68203	1.56586e-14	3.24332e-13
ENSG00000171208	NETO2	neuropilin and tolloid like 2 [Source:HGNC Symbol;Acc:HGNC:14644]	protein_coding	1609.47	-1.05647	0.137548	-7.68072	1.58198e-14	3.27403e-13
ENSG00000203952	CCDC160	coiled-coil domain containing 160 [Source:HGNC Symbol;Acc:HGNC:37286]	protein_coding	83.8048	-2.21147	0.288068	-7.67688	1.63004e-14	3.37074e-13
ENSG00000144893	MED12L	mediator complex subunit 12L [Source:HGNC Symbol;Acc:HGNC:16050]	protein_coding	568.175	1.24507	0.162199	7.67615	1.63944e-14	3.38741e-13
ENSG00000144283	PKP4	plakophilin 4 [Source:HGNC Symbol;Acc:HGNC:9026]	protein_coding	2223.87	0.820696	0.107032	7.66775	1.75038e-14	3.61226e-13
ENSG00000089169	RPH3A	rabphilin 3A [Source:HGNC Symbol;Acc:HGNC:17056]	protein_coding	272.268	-1.55595	0.202925	-7.66762	1.75221e-14	3.61226e-13
ENSG00000183255	PTTG1IP	PTTG1 interacting protein [Source:HGNC Symbol;Acc:HGNC:13524]	protein_coding	7994.88	-0.843269	0.109978	-7.66759	1.75253e-14	3.61226e-13
ENSG00000132640	BTBD3	BTB domain containing 3 [Source:HGNC Symbol;Acc:HGNC:15854]	protein_coding	2505.98	-1.07293	0.139975	-7.6652	1.78547e-14	3.67717e-13
ENSG00000185043	CIB1	calcium and integrin binding 1 [Source:HGNC Symbol;Acc:HGNC:16920]	protein_coding	1266.27	1.27045	0.165755	7.66463	1.79349e-14	3.69069e-13
ENSG00000138778	CENPE	centromere protein E [Source:HGNC Symbol;Acc:HGNC:1856]	protein_coding	274.949	-1.82138	0.237645	-7.6643	1.79812e-14	3.69722e-13
ENSG00000167005	NUDT21	nudix hydrolase 21 [Source:HGNC Symbol;Acc:HGNC:13870]	protein_coding	7173.67	0.788267	0.102857	7.6637	1.80651e-14	3.71147e-13
ENSG00000198795	ZNF521	zinc finger protein 521 [Source:HGNC Symbol;Acc:HGNC:24605]	protein_coding	2570.19	-1.15668	0.150934	-7.66345	1.80999e-14	3.71561e-13
ENSG00000049246	PER3	period circadian regulator 3 [Source:HGNC Symbol;Acc:HGNC:8847]	protein_coding	518.734	-1.18825	0.155091	-7.66164	1.83571e-14	3.76536e-13
ENSG00000082512	TRAF5	TNF receptor associated factor 5 [Source:HGNC Symbol;Acc:HGNC:12035]	protein_coding	283.415	-1.22023	0.159269	-7.66145	1.83848e-14	3.76799e-13
ENSG00000128849	CGNL1	cingulin like 1 [Source:HGNC Symbol;Acc:HGNC:25931]	protein_coding	283.395	-1.43886	0.187836	-7.66018	1.8567e-14	3.80225e-13
ENSG00000166233	ARIH1	ariadne RBR E3 ubiquitin protein ligase 1 [Source:HGNC Symbol;Acc:HGNC:689]	protein_coding	4466.6	0.812251	0.106041	7.65975	1.8629e-14	3.81188e-13
ENSG00000185436	IFNLR1	interferon lambda receptor 1 [Source:HGNC Symbol;Acc:HGNC:18584]	protein_coding	182.656	1.61063	0.210295	7.65893	1.87488e-14	3.83331e-13
ENSG00000121898	CPXM2	carboxypeptidase X, M14 family member 2 [Source:HGNC Symbol;Acc:HGNC:26977]	protein_coding	1185.02	-3.32687	0.434395	-7.65864	1.87914e-14	3.83844e-13
ENSG00000048342	CC2D2A	coiled-coil and C2 domain containing 2A [Source:HGNC Symbol;Acc:HGNC:29253]	protein_coding	769.44	-1.19006	0.15539	-7.65855	1.88042e-14	3.83844e-13
ENSG00000073670	ADAM11	ADAM metallopeptidase domain 11 [Source:HGNC Symbol;Acc:HGNC:189]	protein_coding	553.068	-1.11846	0.146048	-7.65816	1.88616e-14	3.84706e-13
ENSG00000143183	TMCO1	transmembrane and coiled-coil domains 1 [Source:HGNC Symbol;Acc:HGNC:18188]	protein_coding	3182.3	0.825253	0.10782	7.65401	1.94807e-14	3.97015e-13
ENSG00000135298	ADGRB3	adhesion G protein-coupled receptor B3 [Source:HGNC Symbol;Acc:HGNC:945]	protein_coding	1753.93	-0.964969	0.126119	-7.65126	1.99014e-14	4.05263e-13
ENSG00000135480	KRT7	keratin 7 [Source:HGNC Symbol;Acc:HGNC:6445]	protein_coding	428.229	5.88499	0.769175	7.65105	1.99352e-14	4.05626e-13
ENSG00000197530	MIB2	MIB E3 ubiquitin protein ligase 2 [Source:HGNC Symbol;Acc:HGNC:30577]	protein_coding	3730.92	0.966749	0.12637	7.65012	2.00796e-14	4.08237e-13
ENSG00000164649	CDCA7L	cell division cycle associated 7 like [Source:HGNC Symbol;Acc:HGNC:30777]	protein_coding	387.218	-1.85009	0.242025	-7.64422	2.10214e-14	4.27043e-13
ENSG00000147475	ERLIN2	ER lipid raft associated 2 [Source:HGNC Symbol;Acc:HGNC:1356]	protein_coding	2519.35	-0.78252	0.102456	-7.63759	2.21321e-14	4.49246e-13
ENSG00000188211	NCR3LG1	natural killer cell cytotoxicity receptor 3 ligand 1 [Source:HGNC Symbol;Acc:HGNC:42400]	protein_coding	748.101	1.04914	0.137374	7.63707	2.22221e-14	4.50713e-13
ENSG00000108179	PPIF	peptidylprolyl isomerase F [Source:HGNC Symbol;Acc:HGNC:9259]	protein_coding	944.161	-1.05125	0.137694	-7.63464	2.26455e-14	4.58933e-13
ENSG00000175084	DES	desmin [Source:HGNC Symbol;Acc:HGNC:2770]	protein_coding	281.447	3.50513	0.459194	7.63323	2.28937e-14	4.63593e-13
ENSG00000101412	E2F1	E2F transcription factor 1 [Source:HGNC Symbol;Acc:HGNC:3113]	protein_coding	495.822	-1.23223	0.161588	-7.62572	2.42682e-14	4.91033e-13
ENSG00000146670	CDCA5	cell division cycle associated 5 [Source:HGNC Symbol;Acc:HGNC:14626]	protein_coding	513.452	-1.16157	0.152335	-7.62512	2.43809e-14	4.92921e-13
ENSG00000129521	EGLN3	egl-9 family hypoxia inducible factor 3 [Source:HGNC Symbol;Acc:HGNC:14661]	protein_coding	1399.4	1.00597	0.131986	7.62174	2.50269e-14	5.0558e-13
ENSG00000132938	MTUS2	microtubule associated scaffold protein 2 [Source:HGNC Symbol;Acc:HGNC:20595]	protein_coding	270.596	-1.54356	0.202548	-7.6207	2.52296e-14	5.09268e-13
ENSG00000111247	RAD51AP1	RAD51 associated protein 1 [Source:HGNC Symbol;Acc:HGNC:16956]	protein_coding	191.925	-1.79612	0.235748	-7.61882	2.56003e-14	5.16341e-13
ENSG00000163840	DTX3L	deltex E3 ubiquitin ligase 3L [Source:HGNC Symbol;Acc:HGNC:30323]	protein_coding	241.079	-1.55257	0.20386	-7.61587	2.61922e-14	5.27858e-13
ENSG00000112715	VEGFA	vascular endothelial growth factor A [Source:HGNC Symbol;Acc:HGNC:12680]	protein_coding	12712.2	1.01139	0.132817	7.61488	2.63941e-14	5.31085e-13
ENSG00000176463	SLCO3A1	solute carrier organic anion transporter family member 3A1 [Source:HGNC Symbol;Acc:HGNC:10952]	protein_coding	819.913	-1.03935	0.136511	-7.61364	2.66489e-14	5.35786e-13
ENSG00000114268	PFKFB4	6-phosphofructo-2-kinase/fructose-2,6-biphosphatase 4 [Source:HGNC Symbol;Acc:HGNC:8875]	protein_coding	2011.14	1.06893	0.140415	7.61269	2.6845e-14	5.39301e-13
ENSG00000109132	PHOX2B	paired like homeobox 2B [Source:HGNC Symbol;Acc:HGNC:9143]	protein_coding	55.8264	-6.78345	0.891197	-7.61161	2.70696e-14	5.43383e-13
ENSG00000157856	DRC1	dynein regulatory complex subunit 1 [Source:HGNC Symbol;Acc:HGNC:24245]	protein_coding	337.535	-1.39827	0.183721	-7.61084	2.72317e-14	5.46206e-13
ENSG00000196767	POU3F4	POU class 3 homeobox 4 [Source:HGNC Symbol;Acc:HGNC:9217]	protein_coding	909.481	-2.77177	0.364198	-7.61063	2.72767e-14	5.46676e-13
ENSG00000150457	LATS2	large tumor suppressor kinase 2 [Source:HGNC Symbol;Acc:HGNC:6515]	protein_coding	621.595	1.21642	0.159886	7.60801	2.78349e-14	5.57423e-13
ENSG00000131771	PPP1R1B	protein phosphatase 1 regulatory inhibitor subunit 1B [Source:HGNC Symbol;Acc:HGNC:9287]	protein_coding	87.3746	-2.03313	0.267432	-7.60245	2.90584e-14	5.81467e-13
ENSG00000156970	BUB1B	BUB1 mitotic checkpoint serine/threonine kinase B [Source:HGNC Symbol;Acc:HGNC:1149]	protein_coding	427.369	-1.52629	0.200829	-7.59995	2.96235e-14	5.92306e-13
ENSG00000165244	ZNF367	zinc finger protein 367 [Source:HGNC Symbol;Acc:HGNC:18320]	protein_coding	213.82	-1.40912	0.185534	-7.59494	3.07929e-14	6.15203e-13
ENSG00000170390	DCLK2	doublecortin like kinase 2 [Source:HGNC Symbol;Acc:HGNC:19002]	protein_coding	9064.48	-0.877339	0.115545	-7.59307	3.12419e-14	6.23683e-13
ENSG00000165029	ABCA1	ATP binding cassette subfamily A member 1 [Source:HGNC Symbol;Acc:HGNC:29]	protein_coding	1025.63	-1.14327	0.150692	-7.58679	3.27924e-14	6.5412e-13
ENSG00000196440	ARMCX4	armadillo repeat containing X-linked 4 [Source:HGNC Symbol;Acc:HGNC:28615]	protein_coding	2158.5	0.934615	0.123199	7.58621	3.29411e-14	6.5657e-13
ENSG00000131446	MGAT1	alpha-1,3-mannosyl-glycoprotein 2-beta-N-acetylglucosaminyltransferase [Source:HGNC Symbol;Acc:HGNC:7044]	protein_coding	3154.52	0.863023	0.113898	7.57715	3.53222e-14	7.03477e-13
ENSG00000180660	MAB21L1	mab-21 like 1 [Source:HGNC Symbol;Acc:HGNC:6757]	protein_coding	261.667	-5.18817	0.684851	-7.57561	3.57443e-14	7.11326e-13
ENSG00000198034	RPS4X	ribosomal protein S4 X-linked [Source:HGNC Symbol;Acc:HGNC:10424]	protein_coding	18021.9	0.844883	0.111602	7.57051	3.71767e-14	7.39252e-13
ENSG00000012660	ELOVL5	ELOVL fatty acid elongase 5 [Source:HGNC Symbol;Acc:HGNC:21308]	protein_coding	5819.03	0.772595	0.102067	7.56945	3.74804e-14	7.44707e-13
ENSG00000077713	SLC25A43	solute carrier family 25 member 43 [Source:HGNC Symbol;Acc:HGNC:30557]	protein_coding	151.471	-1.72171	0.227491	-7.56826	3.78243e-14	7.50952e-13
ENSG00000169249	ZRSR2	zinc finger CCCH-type, RNA binding motif and serine/arginine rich 2 [Source:HGNC Symbol;Acc:HGNC:23019]	protein_coding	999.913	1.01483	0.134094	7.56803	3.78924e-14	7.51716e-13
ENSG00000105281	SLC1A5	solute carrier family 1 member 5 [Source:HGNC Symbol;Acc:HGNC:10943]	protein_coding	1685.2	1.14279	0.151044	7.56591	3.85159e-14	7.63488e-13
ENSG00000021300	PLEKHB1	pleckstrin homology domain containing B1 [Source:HGNC Symbol;Acc:HGNC:19079]	protein_coding	947.388	-1.30748	0.173125	-7.55221	4.27936e-14	8.46959e-13
ENSG00000186866	POFUT2	protein O-fucosyltransferase 2 [Source:HGNC Symbol;Acc:HGNC:14683]	protein_coding	2038.32	0.873591	0.115676	7.55205	4.28458e-14	8.47331e-13
ENSG00000173542	MOB1B	MOB kinase activator 1B [Source:HGNC Symbol;Acc:HGNC:29801]	protein_coding	1398.23	-0.824255	0.109186	-7.54906	4.38422e-14	8.65687e-13
ENSG00000109083	IFT20	intraflagellar transport 20 [Source:HGNC Symbol;Acc:HGNC:30989]	protein_coding	989.604	0.929772	0.123167	7.54889	4.38993e-14	8.66141e-13
ENSG00000148672	GLUD1	glutamate dehydrogenase 1 [Source:HGNC Symbol;Acc:HGNC:4335]	protein_coding	5253.8	-0.963	0.127609	-7.54646	4.47241e-14	8.81729e-13
ENSG00000168874	ATOH8	atonal bHLH transcription factor 8 [Source:HGNC Symbol;Acc:HGNC:24126]	protein_coding	116.265	-1.94009	0.257129	-7.54521	4.51563e-14	8.89262e-13
ENSG00000148154	UGCG	UDP-glucose ceramide glucosyltransferase [Source:HGNC Symbol;Acc:HGNC:12524]	protein_coding	1665.36	0.804728	0.106655	7.54515	4.51763e-14	8.89262e-13
ENSG00000163535	SGO2	shugoshin 2 [Source:HGNC Symbol;Acc:HGNC:30812]	protein_coding	284.259	-1.56125	0.206945	-7.54429	4.54765e-14	8.94378e-13
ENSG00000198947	DMD	dystrophin [Source:HGNC Symbol;Acc:HGNC:2928]	protein_coding	1060.89	-1.13527	0.150482	-7.5442	4.55067e-14	8.94378e-13
ENSG00000268041	ERFL	ETS repressor factor like [Source:HGNC Symbol;Acc:HGNC:53894]	protein_coding	302.719	1.33921	0.177658	7.53811	4.76837e-14	9.36438e-13
ENSG00000065882	TBC1D1	TBC1 domain family member 1 [Source:HGNC Symbol;Acc:HGNC:11578]	protein_coding	873.834	-1.01271	0.134356	-7.53755	4.78875e-14	9.39714e-13
ENSG00000137033	IL33	interleukin 33 [Source:HGNC Symbol;Acc:HGNC:16028]	protein_coding	413.309	-1.51759	0.201458	-7.53303	4.95773e-14	9.72121e-13
ENSG00000002933	TMEM176A	transmembrane protein 176A [Source:HGNC Symbol;Acc:HGNC:24930]	protein_coding	67.0556	2.56263	0.340192	7.53291	4.96236e-14	9.72278e-13
ENSG00000162066	AMDHD2	amidohydrolase domain containing 2 [Source:HGNC Symbol;Acc:HGNC:24262]	protein_coding	423.457	-1.30791	0.173784	-7.52605	5.2297e-14	1.02308e-12
ENSG00000120217	CD274	CD274 molecule [Source:HGNC Symbol;Acc:HGNC:17635]	protein_coding	68.1215	3.16747	0.421227	7.51964	5.4929e-14	1.07374e-12
ENSG00000034239	EFCAB1	EF-hand calcium binding domain 1 [Source:HGNC Symbol;Acc:HGNC:25678]	protein_coding	82.7655	-2.11551	0.281476	-7.51579	5.65697e-14	1.10496e-12
ENSG00000131094	C1QL1	complement C1q like 1 [Source:HGNC Symbol;Acc:HGNC:24182]	protein_coding	2599.66	-3.42404	0.455594	-7.51555	5.66705e-14	1.10608e-12
ENSG00000117360	PRPF3	pre-mRNA processing factor 3 [Source:HGNC Symbol;Acc:HGNC:17348]	protein_coding	1490.44	0.814217	0.108383	7.51241	5.80508e-14	1.13215e-12
ENSG00000166801	FAM111A	FAM111 trypsin like peptidase A [Source:HGNC Symbol;Acc:HGNC:24725]	protein_coding	335.635	-1.30323	0.17368	-7.50362	6.20774e-14	1.20975e-12
ENSG00000167670	CHAF1A	chromatin assembly factor 1 subunit A [Source:HGNC Symbol;Acc:HGNC:1910]	protein_coding	574.197	-0.994929	0.132648	-7.50054	6.35573e-14	1.23764e-12
ENSG00000151239	TWF1	twinfilin actin binding protein 1 [Source:HGNC Symbol;Acc:HGNC:9620]	protein_coding	2053.66	-0.868788	0.115866	-7.4982	6.47017e-14	1.25799e-12
ENSG00000044090	CUL7	cullin 7 [Source:HGNC Symbol;Acc:HGNC:21024]	protein_coding	3543.77	0.901155	0.120193	7.49756	6.50144e-14	1.26214e-12
ENSG00000137628	DDX60	DExD/H-box helicase 60 [Source:HGNC Symbol;Acc:HGNC:25942]	protein_coding	84.2389	-2.13896	0.285404	-7.49449	6.65558e-14	1.29107e-12
ENSG00000110917	MLEC	malectin [Source:HGNC Symbol;Acc:HGNC:28973]	protein_coding	6375.01	0.71186	0.0950014	7.49315	6.72391e-14	1.30333e-12
ENSG00000175854	SWI5	SWI5 homologous recombination repair protein [Source:HGNC Symbol;Acc:HGNC:31412]	protein_coding	656.853	1.06422	0.14203	7.49292	6.73556e-14	1.30459e-12
ENSG00000135447	PPP1R1A	protein phosphatase 1 regulatory inhibitor subunit 1A [Source:HGNC Symbol;Acc:HGNC:9286]	protein_coding	1302.43	-1.04708	0.139761	-7.49195	6.78568e-14	1.3133e-12
ENSG00000005513	SOX8	SRY-box transcription factor 8 [Source:HGNC Symbol;Acc:HGNC:11203]	protein_coding	1603.4	-0.790791	0.105555	-7.49171	6.79805e-14	1.31469e-12
ENSG00000174799	CEP135	centrosomal protein 135 [Source:HGNC Symbol;Acc:HGNC:29086]	protein_coding	289.257	-1.22214	0.163263	-7.48574	7.11431e-14	1.3748e-12
ENSG00000105063	PPP6R1	protein phosphatase 6 regulatory subunit 1 [Source:HGNC Symbol;Acc:HGNC:29195]	protein_coding	3581.58	0.737692	0.0985976	7.48185	7.32839e-14	1.41509e-12
ENSG00000179104	TMTC2	transmembrane O-mannosyltransferase targeting cadherins 2 [Source:HGNC Symbol;Acc:HGNC:25440]	protein_coding	2158.05	-1.06105	0.141863	-7.4794	7.46638e-14	1.44064e-12
ENSG00000113749	HRH2	histamine receptor H2 [Source:HGNC Symbol;Acc:HGNC:5183]	protein_coding	67.6024	-2.38589	0.319019	-7.47885	7.49734e-14	1.44552e-12
ENSG00000145685	LHFPL2	LHFPL tetraspan subfamily member 2 [Source:HGNC Symbol;Acc:HGNC:6588]	protein_coding	362.584	-1.23952	0.165741	-7.47863	7.50993e-14	1.44684e-12
ENSG00000135677	GNS	glucosamine (N-acetyl)-6-sulfatase [Source:HGNC Symbol;Acc:HGNC:4422]	protein_coding	5169.46	-0.805863	0.107761	-7.47824	7.53254e-14	1.4501e-12
ENSG00000165806	CASP7	caspase 7 [Source:HGNC Symbol;Acc:HGNC:1508]	protein_coding	140.498	-1.6972	0.226959	-7.47802	7.545e-14	1.4514e-12
ENSG00000107625	DDX50	DExD-box helicase 50 [Source:HGNC Symbol;Acc:HGNC:17906]	protein_coding	1842.83	0.796322	0.106501	7.47714	7.5958e-14	1.46006e-12
ENSG00000204961	PCDHA9	protocadherin alpha 9 [Source:HGNC Symbol;Acc:HGNC:8675]	protein_coding	78.3318	2.5355	0.339164	7.47575	7.67625e-14	1.47441e-12
ENSG00000105835	NAMPT	nicotinamide phosphoribosyltransferase [Source:HGNC Symbol;Acc:HGNC:30092]	protein_coding	2373.69	0.756205	0.101232	7.47003	8.01761e-14	1.53765e-12
ENSG00000159346	ADIPOR1	adiponectin receptor 1 [Source:HGNC Symbol;Acc:HGNC:24040]	protein_coding	3312.29	0.767751	0.10279	7.46909	8.07504e-14	1.54749e-12
ENSG00000183840	GPR39	G protein-coupled receptor 39 [Source:HGNC Symbol;Acc:HGNC:4496]	protein_coding	47.2154	-3.78793	0.507239	-7.46774	8.15832e-14	1.56227e-12
ENSG00000103811	CTSH	cathepsin H [Source:HGNC Symbol;Acc:HGNC:2535]	protein_coding	651.799	-1.6062	0.215354	-7.45841	8.75717e-14	1.67568e-12
ENSG00000179820	MYADM	myeloid associated differentiation marker [Source:HGNC Symbol;Acc:HGNC:7544]	protein_coding	1598.6	0.797967	0.10701	7.45695	8.85492e-14	1.69311e-12
ENSG00000184584	STING1	stimulator of interferon response cGAMP interactor 1 [Source:HGNC Symbol;Acc:HGNC:27962]	protein_coding	120.795	1.94269	0.260563	7.45574	8.93655e-14	1.70743e-12
ENSG00000145247	OCIAD2	OCIA domain containing 2 [Source:HGNC Symbol;Acc:HGNC:28685]	protein_coding	1269.09	0.978458	0.131257	7.45451	9.02048e-14	1.72217e-12
ENSG00000117410	ATP6V0B	ATPase H+ transporting V0 subunit b [Source:HGNC Symbol;Acc:HGNC:861]	protein_coding	5439.37	0.929336	0.124674	7.4541	9.04842e-14	1.72621e-12
ENSG00000099256	PRTFDC1	phosphoribosyl transferase domain containing 1 [Source:HGNC Symbol;Acc:HGNC:23333]	protein_coding	527.52	-1.38327	0.185597	-7.45311	9.11657e-14	1.7366e-12
ENSG00000165782	PIP4P1	phosphatidylinositol-4,5-bisphosphate 4-phosphatase 1 [Source:HGNC Symbol;Acc:HGNC:19299]	protein_coding	2435.94	0.907738	0.121815	7.45175	9.21101e-14	1.75327e-12
ENSG00000161714	PLCD3	phospholipase C delta 3 [Source:HGNC Symbol;Acc:HGNC:9061]	protein_coding	1690.7	-0.898545	0.12059	-7.45122	9.24823e-14	1.75904e-12
ENSG00000184840	TMED9	transmembrane p24 trafficking protein 9 [Source:HGNC Symbol;Acc:HGNC:24878]	protein_coding	5470.39	0.868871	0.116627	7.45003	9.33218e-14	1.77367e-12
ENSG00000138182	KIF20B	kinesin family member 20B [Source:HGNC Symbol;Acc:HGNC:7212]	protein_coding	263.123	-1.26586	0.16992	-7.44975	9.35154e-14	1.77602e-12
ENSG00000118298	CA14	carbonic anhydrase 14 [Source:HGNC Symbol;Acc:HGNC:1372]	protein_coding	818.728	-1.32663	0.178128	-7.44761	9.50447e-14	1.80372e-12
ENSG00000187676	B3GLCT	beta 3-glucosyltransferase [Source:HGNC Symbol;Acc:HGNC:20207]	protein_coding	494.138	-1.39758	0.187682	-7.44656	9.58026e-14	1.81674e-12
ENSG00000181690	PLAG1	PLAG1 zinc finger [Source:HGNC Symbol;Acc:HGNC:9045]	protein_coding	395.256	1.2334	0.165764	7.44074	1.00123e-13	1.89726e-12
ENSG00000131871	SELENOS	selenoprotein S [Source:HGNC Symbol;Acc:HGNC:30396]	protein_coding	1327.62	0.936723	0.125913	7.43945	1.01106e-13	1.91445e-12
ENSG00000204950	LRRC10B	leucine rich repeat containing 10B [Source:HGNC Symbol;Acc:HGNC:37215]	protein_coding	354.064	-1.13327	0.152365	-7.43787	1.02325e-13	1.93609e-12
ENSG00000147065	MSN	moesin [Source:HGNC Symbol;Acc:HGNC:7373]	protein_coding	7782.53	-0.831211	0.111805	-7.43444	1.05012e-13	1.98544e-12
ENSG00000145623	OSMR	oncostatin M receptor [Source:HGNC Symbol;Acc:HGNC:8507]	protein_coding	404.323	-1.65421	0.222543	-7.43323	1.05979e-13	2.00223e-12
ENSG00000196482	ESRRG	estrogen related receptor gamma [Source:HGNC Symbol;Acc:HGNC:3474]	protein_coding	308.57	-1.40503	0.189206	-7.42588	1.12029e-13	2.11497e-12
ENSG00000013374	NUB1	negative regulator of ubiquitin like proteins 1 [Source:HGNC Symbol;Acc:HGNC:17623]	protein_coding	2241.45	0.831461	0.112013	7.42292	1.14562e-13	2.16118e-12
ENSG00000168309	FAM107A	family with sequence similarity 107 member A [Source:HGNC Symbol;Acc:HGNC:30827]	protein_coding	1818.37	-0.890104	0.119929	-7.42195	1.1541e-13	2.17556e-12
ENSG00000139722	VPS37B	VPS37B subunit of ESCRT-I [Source:HGNC Symbol;Acc:HGNC:25754]	protein_coding	1943.87	-0.809005	0.109041	-7.41928	1.17755e-13	2.21812e-12
ENSG00000235194	PPP1R3E	protein phosphatase 1 regulatory subunit 3E [Source:HGNC Symbol;Acc:HGNC:14943]	protein_coding	1471.89	0.925845	0.124794	7.41897	1.18035e-13	2.22173e-12
ENSG00000132471	WBP2	WW domain binding protein 2 [Source:HGNC Symbol;Acc:HGNC:12738]	protein_coding	7293.23	0.777666	0.104832	7.41818	1.18741e-13	2.23337e-12
ENSG00000188596	CFAP54	cilia and flagella associated protein 54 [Source:HGNC Symbol;Acc:HGNC:26456]	protein_coding	93.2565	-2.41364	0.325614	-7.41257	1.23873e-13	2.32645e-12
ENSG00000171033	PKIA	cAMP-dependent protein kinase inhibitor alpha [Source:HGNC Symbol;Acc:HGNC:9017]	protein_coding	8801.52	-0.830975	0.112154	-7.40921	1.27055e-13	2.38297e-12
ENSG00000095303	PTGS1	prostaglandin-endoperoxide synthase 1 [Source:HGNC Symbol;Acc:HGNC:9604]	protein_coding	60.9915	2.49256	0.336415	7.40919	1.2707e-13	2.38297e-12
ENSG00000162298	SYVN1	synoviolin 1 [Source:HGNC Symbol;Acc:HGNC:20738]	protein_coding	2206.67	0.87961	0.118774	7.40575	1.30412e-13	2.44383e-12
ENSG00000156968	MPV17L	MPV17 mitochondrial inner membrane protein like [Source:HGNC Symbol;Acc:HGNC:26827]	protein_coding	608.065	1.17598	0.158798	7.40547	1.30683e-13	2.44709e-12
ENSG00000126768	TIMM17B	translocase of inner mitochondrial membrane 17B [Source:HGNC Symbol;Acc:HGNC:17310]	protein_coding	3148.92	0.755644	0.102048	7.40478	1.31366e-13	2.45808e-12
ENSG00000136492	BRIP1	BRCA1 interacting helicase 1 [Source:HGNC Symbol;Acc:HGNC:20473]	protein_coding	134.62	-1.99932	0.27004	-7.40379	1.32354e-13	2.47474e-12
ENSG00000176720	BOK	BCL2 family apoptosis regulator BOK [Source:HGNC Symbol;Acc:HGNC:1087]	protein_coding	1207.4	-1.00328	0.135537	-7.4023	1.33849e-13	2.50085e-12
ENSG00000143106	PSMA5	proteasome 20S subunit alpha 5 [Source:HGNC Symbol;Acc:HGNC:9534]	protein_coding	2515.85	0.861268	0.116448	7.39616	1.40176e-13	2.61714e-12
ENSG00000146535	GNA12	G protein subunit alpha 12 [Source:HGNC Symbol;Acc:HGNC:4380]	protein_coding	4994.24	-0.811649	0.109757	-7.39498	1.41429e-13	2.63859e-12
ENSG00000220205	VAMP2	vesicle associated membrane protein 2 [Source:HGNC Symbol;Acc:HGNC:12643]	protein_coding	11036	0.754411	0.102023	7.39455	1.41886e-13	2.64516e-12
ENSG00000110104	CCDC86	coiled-coil domain containing 86 [Source:HGNC Symbol;Acc:HGNC:28359]	protein_coding	276.673	-1.43529	0.19411	-7.39421	1.42256e-13	2.65012e-12
ENSG00000178401	DNAJC22	DnaJ heat shock protein family (Hsp40) member C22 [Source:HGNC Symbol;Acc:HGNC:25802]	protein_coding	96.1107	-1.99951	0.270675	-7.38712	1.50045e-13	2.79318e-12
ENSG00000085733	CTTN	cortactin [Source:HGNC Symbol;Acc:HGNC:3338]	protein_coding	3421.73	-0.743114	0.10061	-7.38607	1.51234e-13	2.81324e-12
ENSG00000043093	DCUN1D1	defective in cullin neddylation 1 domain containing 1 [Source:HGNC Symbol;Acc:HGNC:18184]	protein_coding	885.899	-0.899109	0.121806	-7.38148	1.56545e-13	2.90991e-12
ENSG00000116815	CD58	CD58 molecule [Source:HGNC Symbol;Acc:HGNC:1688]	protein_coding	111.695	-1.84778	0.250565	-7.37445	1.65021e-13	3.06521e-12
ENSG00000185339	TCN2	transcobalamin 2 [Source:HGNC Symbol;Acc:HGNC:11653]	protein_coding	1170.28	-1.12714	0.152849	-7.37421	1.65318e-13	3.06848e-12
ENSG00000196743	GM2A	GM2 ganglioside activator [Source:HGNC Symbol;Acc:HGNC:4367]	protein_coding	2035.17	-1.09675	0.148851	-7.3681	1.7308e-13	3.2102e-12
ENSG00000174371	EXO1	exonuclease 1 [Source:HGNC Symbol;Acc:HGNC:3511]	protein_coding	103.826	-2.02719	0.275152	-7.36752	1.73832e-13	3.2218e-12
ENSG00000133640	LRRIQ1	leucine rich repeats and IQ motif containing 1 [Source:HGNC Symbol;Acc:HGNC:25708]	protein_coding	219.409	-1.47162	0.199749	-7.36735	1.74051e-13	3.22351e-12
ENSG00000171044	XKR6	XK related 6 [Source:HGNC Symbol;Acc:HGNC:27806]	protein_coding	373.271	1.07235	0.145609	7.36457	1.77717e-13	3.28899e-12
ENSG00000124313	IQSEC2	IQ motif and Sec7 domain ArfGEF 2 [Source:HGNC Symbol;Acc:HGNC:29059]	protein_coding	1817.86	0.920199	0.124953	7.36437	1.77988e-13	3.29152e-12
ENSG00000105926	PALS2	protein associated with LIN7 2, MAGUK family member [Source:HGNC Symbol;Acc:HGNC:18167]	protein_coding	632.842	-1.05913	0.143821	-7.36427	1.78113e-13	3.29152e-12
ENSG00000101199	ARFGAP1	ADP ribosylation factor GTPase activating protein 1 [Source:HGNC Symbol;Acc:HGNC:15852]	protein_coding	4429.74	0.906211	0.123146	7.35881	1.85555e-13	3.42406e-12
ENSG00000118707	TGIF2	TGFB induced factor homeobox 2 [Source:HGNC Symbol;Acc:HGNC:15764]	protein_coding	677.029	-1.11981	0.152223	-7.35637	1.88979e-13	3.48472e-12
ENSG00000182870	GALNT9	polypeptide N-acetylgalactosaminyltransferase 9 [Source:HGNC Symbol;Acc:HGNC:4131]	protein_coding	796.03	1.26613	0.172264	7.34991	1.98342e-13	3.65471e-12
ENSG00000130720	FIBCD1	fibrinogen C domain containing 1 [Source:HGNC Symbol;Acc:HGNC:25922]	protein_coding	157.312	-1.82133	0.247989	-7.3444	2.06683e-13	3.80564e-12
ENSG00000077348	EXOSC5	exosome component 5 [Source:HGNC Symbol;Acc:HGNC:24662]	protein_coding	403.894	1.0867	0.148028	7.34115	2.11761e-13	3.89632e-12
ENSG00000115163	CENPA	centromere protein A [Source:HGNC Symbol;Acc:HGNC:1851]	protein_coding	115.929	-1.96891	0.268754	-7.32605	2.37029e-13	4.35807e-12
ENSG00000140937	CDH11	cadherin 11 [Source:HGNC Symbol;Acc:HGNC:1750]	protein_coding	794.191	-1.04289	0.142369	-7.32527	2.38413e-13	4.38033e-12
ENSG00000182628	SKA2	spindle and kinetochore associated complex subunit 2 [Source:HGNC Symbol;Acc:HGNC:28006]	protein_coding	1935.76	-0.820686	0.112102	-7.32092	2.46285e-13	4.5217e-12
ENSG00000100196	KDELR3	KDEL endoplasmic reticulum protein retention receptor 3 [Source:HGNC Symbol;Acc:HGNC:6306]	protein_coding	320.805	1.16096	0.158619	7.31917	2.49508e-13	4.57425e-12
ENSG00000118242	MREG	melanoregulin [Source:HGNC Symbol;Acc:HGNC:25478]	protein_coding	198.27	-1.49474	0.204239	-7.3186	2.50563e-13	4.59028e-12
ENSG00000146918	NCAPG2	non-SMC condensin II complex subunit G2 [Source:HGNC Symbol;Acc:HGNC:21904]	protein_coding	768.943	-1.09299	0.149359	-7.31788	2.51919e-13	4.61179e-12
ENSG00000090889	KIF4A	kinesin family member 4A [Source:HGNC Symbol;Acc:HGNC:13339]	protein_coding	394.992	-1.2741	0.174137	-7.31666	2.54218e-13	4.65052e-12
ENSG00000130175	PRKCSH	protein kinase C substrate 80K-H [Source:HGNC Symbol;Acc:HGNC:9411]	protein_coding	9837.54	0.745817	0.102022	7.31037	2.66405e-13	4.86996e-12
ENSG00000110436	SLC1A2	solute carrier family 1 member 2 [Source:HGNC Symbol;Acc:HGNC:10940]	protein_coding	3116.73	-0.920866	0.12597	-7.31021	2.66723e-13	4.87226e-12
ENSG00000164746	C7orf57	chromosome 7 open reading frame 57 [Source:HGNC Symbol;Acc:HGNC:22247]	protein_coding	35.9888	-4.87919	0.66754	-7.3092	2.68731e-13	4.90541e-12
ENSG00000159199	ATP5MC1	ATP synthase membrane subunit c locus 1 [Source:HGNC Symbol;Acc:HGNC:841]	protein_coding	1580.96	0.936135	0.128175	7.30356	2.80252e-13	5.11204e-12
ENSG00000169744	LDB2	LIM domain binding 2 [Source:HGNC Symbol;Acc:HGNC:6533]	protein_coding	993.151	-1.08307	0.148346	-7.30095	2.85742e-13	5.20362e-12
ENSG00000083123	BCKDHB	branched chain keto acid dehydrogenase E1 subunit beta [Source:HGNC Symbol;Acc:HGNC:987]	protein_coding	692.954	-1.04274	0.142823	-7.30088	2.85888e-13	5.20362e-12
ENSG00000107731	UNC5B	unc-5 netrin receptor B [Source:HGNC Symbol;Acc:HGNC:12568]	protein_coding	918.261	0.95713	0.131126	7.29931	2.89246e-13	5.26096e-12
ENSG00000169083	AR	androgen receptor [Source:HGNC Symbol;Acc:HGNC:644]	protein_coding	264.627	-1.28023	0.175399	-7.29892	2.9009e-13	5.27254e-12
ENSG00000134243	SORT1	sortilin 1 [Source:HGNC Symbol;Acc:HGNC:11186]	protein_coding	8130.62	-0.817167	0.112016	-7.2951	2.98427e-13	5.4163e-12
ENSG00000146216	TTBK1	tau tubulin kinase 1 [Source:HGNC Symbol;Acc:HGNC:19140]	protein_coding	3220.08	0.831452	0.113979	7.29477	2.99178e-13	5.42605e-12
ENSG00000142530	FAM71E1	family with sequence similarity 71 member E1 [Source:HGNC Symbol;Acc:HGNC:25107]	protein_coding	219.628	1.48653	0.203918	7.28984	3.10314e-13	5.62399e-12
ENSG00000133794	ARNTL	aryl hydrocarbon receptor nuclear translocator like [Source:HGNC Symbol;Acc:HGNC:701]	protein_coding	438.9	-1.20368	0.165124	-7.28955	3.1099e-13	5.63222e-12
ENSG00000013619	MAMLD1	mastermind like domain containing 1 [Source:HGNC Symbol;Acc:HGNC:2568]	protein_coding	590.758	-1.03155	0.141532	-7.28847	3.13505e-13	5.67372e-12
ENSG00000134253	TRIM45	tripartite motif containing 45 [Source:HGNC Symbol;Acc:HGNC:19018]	protein_coding	471.341	-1.10984	0.152276	-7.28836	3.13762e-13	5.67433e-12
ENSG00000111678	C12orf57	chromosome 12 open reading frame 57 [Source:HGNC Symbol;Acc:HGNC:29521]	protein_coding	772.443	0.994826	0.136515	7.2873	3.16235e-13	5.71498e-12
ENSG00000130779	CLIP1	CAP-Gly domain containing linker protein 1 [Source:HGNC Symbol;Acc:HGNC:10461]	protein_coding	2530.1	-0.768589	0.105504	-7.28494	3.21812e-13	5.81164e-12
ENSG00000131171	SH3BGRL	SH3 domain binding glutamate rich protein like [Source:HGNC Symbol;Acc:HGNC:10823]	protein_coding	2621.91	-0.970733	0.133276	-7.28364	3.24937e-13	5.86388e-12
ENSG00000180535	BHLHA15	basic helix-loop-helix family member a15 [Source:HGNC Symbol;Acc:HGNC:22265]	protein_coding	85.093	-2.12675	0.292017	-7.28298	3.26535e-13	5.88853e-12
ENSG00000205707	ETFRF1	electron transfer flavoprotein regulatory factor 1 [Source:HGNC Symbol;Acc:HGNC:27052]	protein_coding	532.545	-1.14471	0.157229	-7.28052	3.32528e-13	5.99236e-12
ENSG00000105401	CDC37	cell division cycle 37, HSP90 cochaperone [Source:HGNC Symbol;Acc:HGNC:1735]	protein_coding	4969.15	0.806649	0.110819	7.27897	3.36384e-13	6.05755e-12
ENSG00000196584	XRCC2	X-ray repair cross complementing 2 [Source:HGNC Symbol;Acc:HGNC:12829]	protein_coding	158.85	-1.76512	0.242516	-7.27838	3.3786e-13	6.0798e-12
ENSG00000076944	STXBP2	syntaxin binding protein 2 [Source:HGNC Symbol;Acc:HGNC:11445]	protein_coding	122.446	1.70395	0.234161	7.27682	3.41783e-13	6.14605e-12
ENSG00000197324	LRP10	LDL receptor related protein 10 [Source:HGNC Symbol;Acc:HGNC:14553]	protein_coding	3481.05	-0.818487	0.112483	-7.27656	3.42429e-13	6.1533e-12
ENSG00000158258	CLSTN2	calsyntenin 2 [Source:HGNC Symbol;Acc:HGNC:17448]	protein_coding	2806.5	0.894596	0.123025	7.27166	3.55096e-13	6.37639e-12
ENSG00000110693	SOX6	SRY-box transcription factor 6 [Source:HGNC Symbol;Acc:HGNC:16421]	protein_coding	2263.33	1.23502	0.169882	7.26988	3.59797e-13	6.45624e-12
ENSG00000256229	ZNF486	zinc finger protein 486 [Source:HGNC Symbol;Acc:HGNC:20807]	protein_coding	189.824	-1.36644	0.18812	-7.26365	3.76781e-13	6.75622e-12
ENSG00000081913	PHLPP1	PH domain and leucine rich repeat protein phosphatase 1 [Source:HGNC Symbol;Acc:HGNC:20610]	protein_coding	2160.84	-0.8484	0.116808	-7.2632	3.78043e-13	6.77407e-12
ENSG00000196268	ZNF493	zinc finger protein 493 [Source:HGNC Symbol;Acc:HGNC:23708]	protein_coding	632.986	-0.912046	0.125579	-7.26271	3.79408e-13	6.79373e-12
ENSG00000163630	SYNPR	synaptoporin [Source:HGNC Symbol;Acc:HGNC:16507]	protein_coding	742.565	-1.49905	0.206408	-7.26258	3.79777e-13	6.79554e-12
ENSG00000134824	FADS2	fatty acid desaturase 2 [Source:HGNC Symbol;Acc:HGNC:3575]	protein_coding	24639	0.690931	0.0951697	7.25999	3.8712e-13	6.92205e-12
ENSG00000186470	BTN3A2	butyrophilin subfamily 3 member A2 [Source:HGNC Symbol;Acc:HGNC:1139]	protein_coding	428.373	-1.1573	0.159505	-7.25556	3.99999e-13	7.14731e-12
ENSG00000165084	C8orf34	chromosome 8 open reading frame 34 [Source:HGNC Symbol;Acc:HGNC:30905]	protein_coding	57.2782	-2.45953	0.339397	-7.24675	4.26878e-13	7.61686e-12
ENSG00000160200	CBS	cystathionine beta-synthase [Source:HGNC Symbol;Acc:HGNC:1550]	protein_coding	375.478	-1.17021	0.161483	-7.24661	4.2732e-13	7.61938e-12
ENSG00000099860	GADD45B	growth arrest and DNA damage inducible beta [Source:HGNC Symbol;Acc:HGNC:4096]	protein_coding	224.738	1.39275	0.192204	7.24625	4.28482e-13	7.63474e-12
ENSG00000090932	DLL3	delta like canonical Notch ligand 3 [Source:HGNC Symbol;Acc:HGNC:2909]	protein_coding	1732.28	-1.16541	0.160929	-7.24178	4.42844e-13	7.88512e-12
ENSG00000148175	STOM	stomatin [Source:HGNC Symbol;Acc:HGNC:3383]	protein_coding	460.139	-1.26429	0.174643	-7.23928	4.51072e-13	8.02597e-12
ENSG00000108219	TSPAN14	tetraspanin 14 [Source:HGNC Symbol;Acc:HGNC:23303]	protein_coding	4840.8	-0.783577	0.108273	-7.23708	4.58434e-13	8.15125e-12
ENSG00000172081	MOB3A	MOB kinase activator 3A [Source:HGNC Symbol;Acc:HGNC:29802]	protein_coding	1546.9	-0.861888	0.119122	-7.23536	4.64298e-13	8.24975e-12
ENSG00000174177	CTU2	cytosolic thiouridylase subunit 2 [Source:HGNC Symbol;Acc:HGNC:28005]	protein_coding	796.984	0.955458	0.132078	7.23405	4.68807e-13	8.32403e-12
ENSG00000105559	PLEKHA4	pleckstrin homology domain containing A4 [Source:HGNC Symbol;Acc:HGNC:14339]	protein_coding	782.867	-1.25454	0.173429	-7.23373	4.69912e-13	8.33781e-12
ENSG00000085741	WNT11	Wnt family member 11 [Source:HGNC Symbol;Acc:HGNC:12776]	protein_coding	103.305	2.01976	0.279243	7.23297	4.72547e-13	8.37872e-12
ENSG00000198538	ZNF28	zinc finger protein 28 [Source:HGNC Symbol;Acc:HGNC:13073]	protein_coding	438.926	-1.03772	0.143497	-7.23167	4.77088e-13	8.45332e-12
ENSG00000265808	SEC22B	SEC22 homolog B, vesicle trafficking protein [Source:HGNC Symbol;Acc:HGNC:10700]	protein_coding	2954.61	0.731812	0.101199	7.23143	4.77928e-13	8.46229e-12
ENSG00000105726	ATP13A1	ATPase 13A1 [Source:HGNC Symbol;Acc:HGNC:24215]	protein_coding	2447.1	0.809702	0.111986	7.23039	4.81623e-13	8.52177e-12
ENSG00000018408	WWTR1	WW domain containing transcription regulator 1 [Source:HGNC Symbol;Acc:HGNC:24042]	protein_coding	1903.87	-1.10376	0.152659	-7.23021	4.82263e-13	8.52714e-12
ENSG00000075218	GTSE1	G2 and S-phase expressed 1 [Source:HGNC Symbol;Acc:HGNC:13698]	protein_coding	404.059	-1.45112	0.200891	-7.22341	5.07016e-13	8.95647e-12
ENSG00000101346	POFUT1	protein O-fucosyltransferase 1 [Source:HGNC Symbol;Acc:HGNC:14988]	protein_coding	1689.19	-0.857317	0.118745	-7.21983	5.20517e-13	9.18434e-12
ENSG00000129245	FXR2	FMR1 autosomal homolog 2 [Source:HGNC Symbol;Acc:HGNC:4024]	protein_coding	3952.67	0.779263	0.10794	7.21942	5.22098e-13	9.20584e-12
ENSG00000106803	SEC61B	SEC61 translocon subunit beta [Source:HGNC Symbol;Acc:HGNC:16993]	protein_coding	1718.34	0.849111	0.11762	7.21908	5.2341e-13	9.22255e-12
ENSG00000167654	ATCAY	ATCAY kinesin light chain interacting caytaxin [Source:HGNC Symbol;Acc:HGNC:779]	protein_coding	13437	0.79833	0.110622	7.21674	5.32484e-13	9.37594e-12
ENSG00000205710	C17orf107	chromosome 17 open reading frame 107 [Source:HGNC Symbol;Acc:HGNC:37238]	protein_coding	46.2835	2.81658	0.390334	7.21582	5.36115e-13	9.43332e-12
ENSG00000100714	MTHFD1	methylenetetrahydrofolate dehydrogenase, cyclohydrolase and formyltetrahydrofolate synthetase 1 [Source:HGNC Symbol;Acc:HGNC:7432]	protein_coding	1556.16	-0.930115	0.128908	-7.21532	5.38065e-13	9.46106e-12
ENSG00000167553	TUBA1C	tubulin alpha 1c [Source:HGNC Symbol;Acc:HGNC:20768]	protein_coding	913.36	-0.903116	0.125217	-7.2124	5.49756e-13	9.65995e-12
ENSG00000041982	TNC	tenascin C [Source:HGNC Symbol;Acc:HGNC:5318]	protein_coding	6882.58	-2.43462	0.337567	-7.21227	5.50274e-13	9.66236e-12
ENSG00000029534	ANK1	ankyrin 1 [Source:HGNC Symbol;Acc:HGNC:492]	protein_coding	466.053	-1.06455	0.147621	-7.21138	5.53857e-13	9.71408e-12
ENSG00000198677	TTC37	tetratricopeptide repeat domain 37 [Source:HGNC Symbol;Acc:HGNC:23639]	protein_coding	2767.56	-0.734572	0.101863	-7.21135	5.53986e-13	9.71408e-12
ENSG00000133110	POSTN	periostin [Source:HGNC Symbol;Acc:HGNC:16953]	protein_coding	69.0637	2.80527	0.389018	7.21116	5.54791e-13	9.71725e-12
ENSG00000164338	UTP15	UTP15 small subunit processome component [Source:HGNC Symbol;Acc:HGNC:25758]	protein_coding	332.909	-1.13664	0.157624	-7.21112	5.54932e-13	9.71725e-12
ENSG00000181938	GINS3	GINS complex subunit 3 [Source:HGNC Symbol;Acc:HGNC:25851]	protein_coding	135.032	-1.58162	0.219417	-7.20828	5.66628e-13	9.91521e-12
ENSG00000125675	GRIA3	glutamate ionotropic receptor AMPA type subunit 3 [Source:HGNC Symbol;Acc:HGNC:4573]	protein_coding	977.021	-1.24262	0.172437	-7.2062	5.75342e-13	1.00608e-11
ENSG00000170043	TRAPPC1	trafficking protein particle complex subunit 1 [Source:HGNC Symbol;Acc:HGNC:19894]	protein_coding	2736.25	0.783345	0.108781	7.2011	5.97284e-13	1.04301e-11
ENSG00000198796	ALPK2	alpha kinase 2 [Source:HGNC Symbol;Acc:HGNC:20565]	protein_coding	204.353	-1.61052	0.223654	-7.20092	5.98057e-13	1.04364e-11
ENSG00000170382	LRRN2	leucine rich repeat neuronal 2 [Source:HGNC Symbol;Acc:HGNC:16914]	protein_coding	2992.19	-1.10605	0.153633	-7.19931	6.05176e-13	1.05533e-11
ENSG00000196155	PLEKHG4	pleckstrin homology and RhoGEF domain containing G4 [Source:HGNC Symbol;Acc:HGNC:24501]	protein_coding	176.659	2.01161	0.279501	7.19715	6.14837e-13	1.07145e-11
ENSG00000131368	MRPS25	mitochondrial ribosomal protein S25 [Source:HGNC Symbol;Acc:HGNC:14511]	protein_coding	1248.34	-0.787296	0.109448	-7.19335	6.32212e-13	1.10021e-11
ENSG00000021826	CPS1	carbamoyl-phosphate synthase 1 [Source:HGNC Symbol;Acc:HGNC:2323]	protein_coding	305.189	-1.46409	0.203568	-7.19212	6.37922e-13	1.10939e-11
ENSG00000065000	AP3D1	adaptor related protein complex 3 subunit delta 1 [Source:HGNC Symbol;Acc:HGNC:568]	protein_coding	12734	0.743804	0.103436	7.19096	6.4335e-13	1.11806e-11
ENSG00000168032	ENTPD3	ectonucleoside triphosphate diphosphohydrolase 3 [Source:HGNC Symbol;Acc:HGNC:3365]	protein_coding	125.47	-1.63529	0.227491	-7.18838	6.55661e-13	1.13868e-11
ENSG00000166912	MTMR10	myotubularin related protein 10 [Source:HGNC Symbol;Acc:HGNC:25999]	protein_coding	571.622	-0.993939	0.138325	-7.18552	6.69518e-13	1.16195e-11
ENSG00000181652	ATG9B	autophagy related 9B [Source:HGNC Symbol;Acc:HGNC:21899]	protein_coding	233.407	1.49483	0.208056	7.18475	6.73284e-13	1.16768e-11
ENSG00000130164	LDLR	low density lipoprotein receptor [Source:HGNC Symbol;Acc:HGNC:6547]	protein_coding	3450.19	0.813864	0.113365	7.17912	7.01618e-13	1.21599e-11
ENSG00000213625	LEPROT	leptin receptor overlapping transcript [Source:HGNC Symbol;Acc:HGNC:29477]	protein_coding	1523.18	-0.961246	0.13392	-7.17778	7.08505e-13	1.22709e-11
ENSG00000204542	C6orf15	chromosome 6 open reading frame 15 [Source:HGNC Symbol;Acc:HGNC:13927]	protein_coding	33.8002	4.85575	0.676561	7.1771	7.12047e-13	1.23198e-11
ENSG00000166900	STX3	syntaxin 3 [Source:HGNC Symbol;Acc:HGNC:11438]	protein_coding	1008.74	1.0403	0.144948	7.17705	7.123e-13	1.23198e-11
ENSG00000180914	OXTR	oxytocin receptor [Source:HGNC Symbol;Acc:HGNC:8529]	protein_coding	146.945	2.17667	0.303422	7.17375	7.29715e-13	1.26124e-11
ENSG00000134873	CLDN10	claudin 10 [Source:HGNC Symbol;Acc:HGNC:2033]	protein_coding	56.9199	-2.72848	0.380517	-7.17044	7.47571e-13	1.29123e-11
ENSG00000181788	SIAH2	siah E3 ubiquitin protein ligase 2 [Source:HGNC Symbol;Acc:HGNC:10858]	protein_coding	1409.54	0.826889	0.11533	7.16974	7.51415e-13	1.29698e-11
ENSG00000110148	CCKBR	cholecystokinin B receptor [Source:HGNC Symbol;Acc:HGNC:1571]	protein_coding	476.463	1.1674	0.162847	7.16868	7.57252e-13	1.30617e-11
ENSG00000136044	APPL2	adaptor protein, phosphotyrosine interacting with PH domain and leucine zipper 2 [Source:HGNC Symbol;Acc:HGNC:18242]	protein_coding	1475.44	-0.787295	0.109846	-7.16727	7.65081e-13	1.31878e-11
ENSG00000085999	RAD54L	RAD54 like [Source:HGNC Symbol;Acc:HGNC:9826]	protein_coding	122.684	-1.66816	0.23276	-7.16685	7.67427e-13	1.32192e-11
ENSG00000077782	FGFR1	fibroblast growth factor receptor 1 [Source:HGNC Symbol;Acc:HGNC:3688]	protein_coding	4852.58	-0.709024	0.0989345	-7.1666	7.68828e-13	1.32344e-11
ENSG00000168214	RBPJ	recombination signal binding protein for immunoglobulin kappa J region [Source:HGNC Symbol;Acc:HGNC:5724]	protein_coding	5545.95	0.813431	0.113514	7.16589	7.72841e-13	1.32944e-11
ENSG00000196235	SUPT5H	SPT5 homolog, DSIF elongation factor subunit [Source:HGNC Symbol;Acc:HGNC:11469]	protein_coding	8193.74	0.735785	0.102756	7.16052	8.03725e-13	1.38163e-11
ENSG00000141699	RETREG3	reticulophagy regulator family member 3 [Source:HGNC Symbol;Acc:HGNC:27258]	protein_coding	2355.88	0.740014	0.103436	7.15429	8.41064e-13	1.44386e-11
ENSG00000148396	SEC16A	SEC16 homolog A, endoplasmic reticulum export factor [Source:HGNC Symbol;Acc:HGNC:29006]	protein_coding	6614.38	0.796394	0.111364	7.15127	8.59797e-13	1.47485e-11
ENSG00000169230	PRELID1	PRELI domain containing 1 [Source:HGNC Symbol;Acc:HGNC:30255]	protein_coding	1527.63	0.901487	0.126062	7.15113	8.6067e-13	1.47485e-11
ENSG00000069399	BCL3	BCL3 transcription coactivator [Source:HGNC Symbol;Acc:HGNC:998]	protein_coding	388.376	1.0657	0.149026	7.1511	8.60858e-13	1.47485e-11
ENSG00000100462	PRMT5	protein arginine methyltransferase 5 [Source:HGNC Symbol;Acc:HGNC:10894]	protein_coding	1768.68	0.732032	0.102441	7.14589	8.94172e-13	1.53089e-11
ENSG00000186185	KIF18B	kinesin family member 18B [Source:HGNC Symbol;Acc:HGNC:27102]	protein_coding	283.378	-1.41754	0.198375	-7.14579	8.94773e-13	1.53089e-11
ENSG00000196247	ZNF107	zinc finger protein 107 [Source:HGNC Symbol;Acc:HGNC:12887]	protein_coding	275.784	-1.35963	0.19031	-7.14428	9.04701e-13	1.54683e-11
ENSG00000126787	DLGAP5	DLG associated protein 5 [Source:HGNC Symbol;Acc:HGNC:16864]	protein_coding	367.964	-1.60023	0.224025	-7.1431	9.12492e-13	1.5591e-11
ENSG00000120800	UTP20	UTP20 small subunit processome component [Source:HGNC Symbol;Acc:HGNC:17897]	protein_coding	492.711	-1.05882	0.148304	-7.13953	9.36482e-13	1.59794e-11
ENSG00000144959	NCEH1	neutral cholesterol ester hydrolase 1 [Source:HGNC Symbol;Acc:HGNC:29260]	protein_coding	305.147	1.20801	0.169262	7.13689	9.54656e-13	1.62786e-11
ENSG00000204264	PSMB8	proteasome 20S subunit beta 8 [Source:HGNC Symbol;Acc:HGNC:9545]	protein_coding	162.19	-1.98747	0.278529	-7.13559	9.63763e-13	1.64228e-11
ENSG00000140993	TIGD7	tigger transposable element derived 7 [Source:HGNC Symbol;Acc:HGNC:18331]	protein_coding	296.987	1.10717	0.15526	7.13108	9.95852e-13	1.69582e-11
ENSG00000110955	ATP5F1B	ATP synthase F1 subunit beta [Source:HGNC Symbol;Acc:HGNC:830]	protein_coding	22754.4	0.680522	0.0954453	7.12998	1.00387e-12	1.70832e-11
ENSG00000140090	SLC24A4	solute carrier family 24 member 4 [Source:HGNC Symbol;Acc:HGNC:10978]	protein_coding	33.1028	-4.07556	0.5719	-7.12634	1.03069e-12	1.75163e-11
ENSG00000153201	RANBP2	RAN binding protein 2 [Source:HGNC Symbol;Acc:HGNC:9848]	protein_coding	4450.47	0.741959	0.104121	7.1259	1.03403e-12	1.75613e-11
ENSG00000140285	FGF7	fibroblast growth factor 7 [Source:HGNC Symbol;Acc:HGNC:3685]	protein_coding	33.2923	4.02952	0.565833	7.12139	1.06847e-12	1.8134e-11
ENSG00000165637	VDAC2	voltage dependent anion channel 2 [Source:HGNC Symbol;Acc:HGNC:12672]	protein_coding	6065.46	0.722907	0.10155	7.11872	1.08935e-12	1.8476e-11
ENSG00000263528	IKBKE	inhibitor of nuclear factor kappa B kinase subunit epsilon [Source:HGNC Symbol;Acc:HGNC:14552]	protein_coding	184.787	-2.06178	0.289638	-7.1185	1.09108e-12	1.8493e-11
ENSG00000173230	GOLGB1	golgin B1 [Source:HGNC Symbol;Acc:HGNC:4429]	protein_coding	4949.02	0.733938	0.103142	7.1158	1.11265e-12	1.8839e-11
ENSG00000120594	PLXDC2	plexin domain containing 2 [Source:HGNC Symbol;Acc:HGNC:21013]	protein_coding	1327.74	-1.0405	0.146269	-7.11358	1.13072e-12	1.91266e-11
ENSG00000122507	BBS9	Bardet-Biedl syndrome 9 [Source:HGNC Symbol;Acc:HGNC:30000]	protein_coding	964.255	0.843681	0.118616	7.11273	1.13768e-12	1.92315e-11
ENSG00000116985	BMP8B	bone morphogenetic protein 8b [Source:HGNC Symbol;Acc:HGNC:1075]	protein_coding	188.561	1.35425	0.190448	7.11085	1.1533e-12	1.94824e-11
ENSG00000043143	JADE2	jade family PHD finger 2 [Source:HGNC Symbol;Acc:HGNC:22984]	protein_coding	776.827	0.917766	0.129069	7.11069	1.15467e-12	1.94927e-11
ENSG00000115310	RTN4	reticulon 4 [Source:HGNC Symbol;Acc:HGNC:14085]	protein_coding	21394.8	-0.681485	0.0958583	-7.10929	1.16639e-12	1.96775e-11
ENSG00000149658	YTHDF1	YTH N6-methyladenosine RNA binding protein 1 [Source:HGNC Symbol;Acc:HGNC:15867]	protein_coding	3746.59	0.767716	0.108015	7.10746	1.18195e-12	1.99134e-11
ENSG00000135763	URB2	URB2 ribosome biogenesis homolog [Source:HGNC Symbol;Acc:HGNC:28967]	protein_coding	505.936	-1.05728	0.148842	-7.10341	1.21714e-12	2.04928e-11
ENSG00000140105	WARS1	tryptophanyl-tRNA synthetase 1 [Source:HGNC Symbol;Acc:HGNC:12729]	protein_coding	3610.82	0.832794	0.117265	7.10182	1.23125e-12	2.07164e-11
ENSG00000131844	MCCC2	methylcrotonyl-CoA carboxylase subunit 2 [Source:HGNC Symbol;Acc:HGNC:6937]	protein_coding	1153.25	-0.818207	0.115213	-7.10168	1.23247e-12	2.07233e-11
ENSG00000261221	ZNF865	zinc finger protein 865 [Source:HGNC Symbol;Acc:HGNC:38705]	protein_coding	2538.7	0.895181	0.126059	7.10127	1.23611e-12	2.07708e-11
ENSG00000125741	OPA3	outer mitochondrial membrane lipid metabolism regulator OPA3 [Source:HGNC Symbol;Acc:HGNC:8142]	protein_coding	1104.03	0.845598	0.119134	7.09786	1.26706e-12	2.12627e-11
ENSG00000075426	FOSL2	FOS like 2, AP-1 transcription factor subunit [Source:HGNC Symbol;Acc:HGNC:3798]	protein_coding	1629.7	1.07989	0.152165	7.09682	1.27664e-12	2.14093e-11
ENSG00000182923	CEP63	centrosomal protein 63 [Source:HGNC Symbol;Acc:HGNC:25815]	protein_coding	1351.8	0.783574	0.11042	7.0963	1.28142e-12	2.14752e-11
ENSG00000172061	LRRC15	leucine rich repeat containing 15 [Source:HGNC Symbol;Acc:HGNC:20818]	protein_coding	36.0998	3.19284	0.45003	7.09473	1.29607e-12	2.17064e-11
ENSG00000142686	C1orf216	chromosome 1 open reading frame 216 [Source:HGNC Symbol;Acc:HGNC:26800]	protein_coding	2176.8	-0.750721	0.105849	-7.09236	1.31841e-12	2.2066e-11
ENSG00000204344	STK19	serine/threonine kinase 19 [Source:HGNC Symbol;Acc:HGNC:11398]	protein_coding	1022.74	0.864416	0.121912	7.09049	1.33634e-12	2.23514e-11
ENSG00000196305	IARS1	isoleucyl-tRNA synthetase 1 [Source:HGNC Symbol;Acc:HGNC:5330]	protein_coding	6423.86	0.725613	0.102342	7.09005	1.34066e-12	2.24087e-11
ENSG00000152092	ASTN1	astrotactin 1 [Source:HGNC Symbol;Acc:HGNC:773]	protein_coding	4579.7	-0.817398	0.115293	-7.08976	1.34344e-12	2.24405e-11
ENSG00000115267	IFIH1	interferon induced with helicase C domain 1 [Source:HGNC Symbol;Acc:HGNC:18873]	protein_coding	91.4067	-2.09379	0.295382	-7.08839	1.35683e-12	2.26492e-11
ENSG00000149575	SCN2B	sodium voltage-gated channel beta subunit 2 [Source:HGNC Symbol;Acc:HGNC:10589]	protein_coding	276.345	-1.22174	0.172409	-7.0863	1.3775e-12	2.29792e-11
ENSG00000134215	VAV3	vav guanine nucleotide exchange factor 3 [Source:HGNC Symbol;Acc:HGNC:12659]	protein_coding	127.109	-1.59885	0.225632	-7.0861	1.37943e-12	2.29868e-11
ENSG00000143155	TIPRL	TOR signaling pathway regulator [Source:HGNC Symbol;Acc:HGNC:30231]	protein_coding	3571.67	0.671396	0.0947488	7.08607	1.37977e-12	2.29868e-11
ENSG00000079150	FKBP7	FKBP prolyl isomerase 7 [Source:HGNC Symbol;Acc:HGNC:3723]	protein_coding	330.68	1.05904	0.149496	7.08405	1.39997e-12	2.33081e-11
ENSG00000066279	ASPM	assembly factor for spindle microtubules [Source:HGNC Symbol;Acc:HGNC:19048]	protein_coding	543.573	-1.55572	0.219688	-7.08151	1.42596e-12	2.37252e-11
ENSG00000164185	ZNF474	zinc finger protein 474 [Source:HGNC Symbol;Acc:HGNC:23245]	protein_coding	49.6049	-2.88517	0.407537	-7.07953	1.44645e-12	2.40503e-11
ENSG00000143032	BARHL2	BarH like homeobox 2 [Source:HGNC Symbol;Acc:HGNC:954]	protein_coding	42.0101	-6.35448	0.897805	-7.07779	1.46468e-12	2.43376e-11
ENSG00000162430	SELENON	selenoprotein N [Source:HGNC Symbol;Acc:HGNC:15999]	protein_coding	6822.48	-0.803662	0.113565	-7.07666	1.47669e-12	2.45172e-11
ENSG00000128833	MYO5C	myosin VC [Source:HGNC Symbol;Acc:HGNC:7604]	protein_coding	119.429	-2.23565	0.315921	-7.07659	1.47743e-12	2.45172e-11
ENSG00000113739	STC2	stanniocalcin 2 [Source:HGNC Symbol;Acc:HGNC:11374]	protein_coding	1640.97	1.05552	0.149208	7.07416	1.50358e-12	2.49349e-11
ENSG00000125817	CENPB	centromere protein B [Source:HGNC Symbol;Acc:HGNC:1852]	protein_coding	3810.2	-0.77553	0.10964	-7.0734	1.51179e-12	2.50547e-11
ENSG00000258289	CHURC1	churchill domain containing 1 [Source:HGNC Symbol;Acc:HGNC:20099]	protein_coding	955.807	-1.03082	0.145775	-7.07126	1.53528e-12	2.54274e-11
ENSG00000184162	NR2C2AP	nuclear receptor 2C2 associated protein [Source:HGNC Symbol;Acc:HGNC:30763]	protein_coding	143.153	-1.53509	0.217275	-7.06519	1.60399e-12	2.6548e-11
ENSG00000026025	VIM	vimentin [Source:HGNC Symbol;Acc:HGNC:12692]	protein_coding	19305.3	-0.759798	0.107554	-7.06433	1.61392e-12	2.66949e-11
ENSG00000101846	STS	steroid sulfatase [Source:HGNC Symbol;Acc:HGNC:11425]	protein_coding	606.912	-1.29486	0.183299	-7.06419	1.61551e-12	2.67038e-11
ENSG00000168386	FILIP1L	filamin A interacting protein 1 like [Source:HGNC Symbol;Acc:HGNC:24589]	protein_coding	218.807	1.32846	0.188084	7.06313	1.62798e-12	2.68925e-11
ENSG00000198862	LTN1	listerin E3 ubiquitin protein ligase 1 [Source:HGNC Symbol;Acc:HGNC:13082]	protein_coding	1919.88	0.757576	0.107304	7.06008	1.66412e-12	2.74716e-11
ENSG00000100029	PES1	pescadillo ribosomal biogenesis factor 1 [Source:HGNC Symbol;Acc:HGNC:8848]	protein_coding	2860.44	0.789378	0.111819	7.05942	1.67204e-12	2.75842e-11
ENSG00000168209	DDIT4	DNA damage inducible transcript 4 [Source:HGNC Symbol;Acc:HGNC:24944]	protein_coding	4677.46	0.834683	0.118286	7.05645	1.70809e-12	2.81466e-11
ENSG00000166275	BORCS7	BLOC-1 related complex subunit 7 [Source:HGNC Symbol;Acc:HGNC:23516]	protein_coding	490.921	-1.26024	0.178594	-7.05643	1.70834e-12	2.81466e-11
ENSG00000155926	SLA	Src like adaptor [Source:HGNC Symbol;Acc:HGNC:10902]	protein_coding	277.939	-3.70774	0.526409	-7.04346	1.87522e-12	3.0876e-11
ENSG00000087085	ACHE	acetylcholinesterase (Cartwright blood group) [Source:HGNC Symbol;Acc:HGNC:108]	protein_coding	3475.43	1.00528	0.142751	7.04218	1.89254e-12	3.1141e-11
ENSG00000140262	TCF12	transcription factor 12 [Source:HGNC Symbol;Acc:HGNC:11623]	protein_coding	4356.21	-0.97399	0.138342	-7.04043	1.91654e-12	3.15154e-11
ENSG00000007174	DNAH9	dynein axonemal heavy chain 9 [Source:HGNC Symbol;Acc:HGNC:2953]	protein_coding	173.984	-1.75845	0.249858	-7.03779	1.95309e-12	3.20957e-11
ENSG00000198899	MT-ATP6	mitochondrially encoded ATP synthase membrane subunit 6 [Source:HGNC Symbol;Acc:HGNC:7414]	protein_coding	56057.5	-1.01864	0.144746	-7.03744	1.95808e-12	3.21568e-11
ENSG00000155966	AFF2	AF4/FMR2 family member 2 [Source:HGNC Symbol;Acc:HGNC:3776]	protein_coding	3065.12	0.939702	0.133561	7.03576	1.98177e-12	3.25248e-11
ENSG00000124783	SSR1	signal sequence receptor subunit 1 [Source:HGNC Symbol;Acc:HGNC:11323]	protein_coding	4238.35	0.737648	0.104888	7.03269	2.02592e-12	3.3228e-11
ENSG00000085433	WDR47	WD repeat domain 47 [Source:HGNC Symbol;Acc:HGNC:29141]	protein_coding	3481.93	-0.695846	0.0989915	-7.02935	2.07493e-12	3.40098e-11
ENSG00000088205	DDX18	DEAD-box helicase 18 [Source:HGNC Symbol;Acc:HGNC:2741]	protein_coding	2618.65	0.693228	0.0986403	7.02783	2.09768e-12	3.43384e-11
ENSG00000173812	EIF1	eukaryotic translation initiation factor 1 [Source:HGNC Symbol;Acc:HGNC:3249]	protein_coding	17974.5	0.730345	0.103952	7.02581	2.12831e-12	3.48173e-11
ENSG00000203880	PCMTD2	protein-L-isoaspartate (D-aspartate) O-methyltransferase domain containing 2 [Source:HGNC Symbol;Acc:HGNC:15882]	protein_coding	2351.88	-0.722063	0.102785	-7.02495	2.1414e-12	3.50088e-11
ENSG00000171992	SYNPO	synaptopodin [Source:HGNC Symbol;Acc:HGNC:30672]	protein_coding	1040.66	1.12682	0.160411	7.02454	2.14769e-12	3.5089e-11
ENSG00000163879	DNALI1	dynein axonemal light intermediate chain 1 [Source:HGNC Symbol;Acc:HGNC:14353]	protein_coding	1402.66	-0.769843	0.109607	-7.02365	2.16144e-12	3.52747e-11
ENSG00000174807	CD248	CD248 molecule [Source:HGNC Symbol;Acc:HGNC:18219]	protein_coding	131.325	1.79873	0.256097	7.02363	2.16183e-12	3.52747e-11
ENSG00000121753	ADGRB2	adhesion G protein-coupled receptor B2 [Source:HGNC Symbol;Acc:HGNC:944]	protein_coding	7593.44	-0.652915	0.09306	-7.01606	2.28213e-12	3.72138e-11
ENSG00000081177	EXD2	exonuclease 3'-5' domain containing 2 [Source:HGNC Symbol;Acc:HGNC:20217]	protein_coding	2849.42	0.708772	0.101102	7.01043	2.37579e-12	3.87161e-11
ENSG00000144554	FANCD2	FA complementation group D2 [Source:HGNC Symbol;Acc:HGNC:3585]	protein_coding	313.347	-1.33535	0.190553	-7.00776	2.42157e-12	3.94367e-11
ENSG00000128512	DOCK4	dedicator of cytokinesis 4 [Source:HGNC Symbol;Acc:HGNC:19192]	protein_coding	1071.27	-0.905485	0.129224	-7.00707	2.43359e-12	3.96071e-11
ENSG00000123096	SSPN	sarcospan [Source:HGNC Symbol;Acc:HGNC:11322]	protein_coding	290.058	-1.36871	0.195337	-7.00691	2.43635e-12	3.96267e-11
ENSG00000125844	RRBP1	ribosome binding protein 1 [Source:HGNC Symbol;Acc:HGNC:10448]	protein_coding	2871.96	0.882218	0.125929	7.00567	2.45807e-12	3.99543e-11
ENSG00000115884	SDC1	syndecan 1 [Source:HGNC Symbol;Acc:HGNC:10658]	protein_coding	1065.41	0.808576	0.115439	7.00435	2.48127e-12	4.03055e-11
ENSG00000102924	CBLN1	cerebellin 1 precursor [Source:HGNC Symbol;Acc:HGNC:1543]	protein_coding	318.082	-1.23498	0.176401	-7.00094	2.54255e-12	4.12745e-11
ENSG00000213523	SRA1	steroid receptor RNA activator 1 [Source:HGNC Symbol;Acc:HGNC:11281]	protein_coding	1575.83	0.957844	0.136916	6.99586	2.63642e-12	4.2771e-11
ENSG00000213760	ATP6V1G2	ATPase H+ transporting V1 subunit G2 [Source:HGNC Symbol;Acc:HGNC:862]	protein_coding	2322.85	0.708236	0.101292	6.99202	2.70949e-12	4.39283e-11
ENSG00000072210	ALDH3A2	aldehyde dehydrogenase 3 family member A2 [Source:HGNC Symbol;Acc:HGNC:403]	protein_coding	2265.6	-0.755462	0.108155	-6.98498	2.84904e-12	4.61613e-11
ENSG00000108187	PBLD	phenazine biosynthesis like protein domain containing [Source:HGNC Symbol;Acc:HGNC:23301]	protein_coding	261.915	-1.25034	0.179031	-6.98394	2.87005e-12	4.64713e-11
ENSG00000198216	CACNA1E	calcium voltage-gated channel subunit alpha1 E [Source:HGNC Symbol;Acc:HGNC:1392]	protein_coding	2326.74	-0.932047	0.133457	-6.98386	2.87183e-12	4.64713e-11
ENSG00000165973	NELL1	neural EGFL like 1 [Source:HGNC Symbol;Acc:HGNC:7750]	protein_coding	512.526	-1.20321	0.172379	-6.98002	2.95133e-12	4.77273e-11
ENSG00000198648	STK39	serine/threonine kinase 39 [Source:HGNC Symbol;Acc:HGNC:17717]	protein_coding	2088.25	-0.868191	0.124437	-6.97693	3.01696e-12	4.87576e-11
ENSG00000133083	DCLK1	doublecortin like kinase 1 [Source:HGNC Symbol;Acc:HGNC:2700]	protein_coding	10804	-0.776205	0.111261	-6.97646	3.02715e-12	4.88911e-11
ENSG00000162522	KIAA1522	KIAA1522 [Source:HGNC Symbol;Acc:HGNC:29301]	protein_coding	2680.82	0.71348	0.102273	6.97626	3.03148e-12	4.89299e-11
ENSG00000179344	HLA-DQB1	major histocompatibility complex, class II, DQ beta 1 [Source:HGNC Symbol;Acc:HGNC:4944]	protein_coding	122.169	1.89654	0.271984	6.97299	3.10284e-12	5.00498e-11
ENSG00000105404	RABAC1	Rab acceptor 1 [Source:HGNC Symbol;Acc:HGNC:9794]	protein_coding	304.503	1.12424	0.16124	6.97247	3.1142e-12	5.02011e-11
ENSG00000123485	HJURP	Holliday junction recognition protein [Source:HGNC Symbol;Acc:HGNC:25444]	protein_coding	321.783	-1.39278	0.199811	-6.97047	3.15877e-12	5.08872e-11
ENSG00000184408	KCND2	potassium voltage-gated channel subfamily D member 2 [Source:HGNC Symbol;Acc:HGNC:6238]	protein_coding	463.236	-1.12092	0.160821	-6.97004	3.16859e-12	5.1013e-11
ENSG00000159251	ACTC1	actin alpha cardiac muscle 1 [Source:HGNC Symbol;Acc:HGNC:143]	protein_coding	127.291	2.44568	0.3509	6.96973	3.1754e-12	5.10903e-11
ENSG00000132432	SEC61G	SEC61 translocon subunit gamma [Source:HGNC Symbol;Acc:HGNC:18277]	protein_coding	2907.14	0.941332	0.135108	6.96727	3.23147e-12	5.19441e-11
ENSG00000173208	ABCD2	ATP binding cassette subfamily D member 2 [Source:HGNC Symbol;Acc:HGNC:66]	protein_coding	144.116	-1.67883	0.240961	-6.96722	3.23256e-12	5.19441e-11
ENSG00000085840	ORC1	origin recognition complex subunit 1 [Source:HGNC Symbol;Acc:HGNC:8487]	protein_coding	110.322	-1.7249	0.247695	-6.96382	3.31171e-12	5.31822e-11
ENSG00000157399	ARSL	arylsulfatase L [Source:HGNC Symbol;Acc:HGNC:719]	protein_coding	74.5826	-2.43247	0.349419	-6.96147	3.36731e-12	5.40409e-11
ENSG00000143515	ATP8B2	ATPase phospholipid transporting 8B2 [Source:HGNC Symbol;Acc:HGNC:13534]	protein_coding	2531.85	0.938503	0.13484	6.96014	3.39945e-12	5.45222e-11
ENSG00000169679	BUB1	BUB1 mitotic checkpoint serine/threonine kinase [Source:HGNC Symbol;Acc:HGNC:1148]	protein_coding	533.506	-1.32858	0.190897	-6.95967	3.41069e-12	5.4668e-11
ENSG00000149929	HIRIP3	HIRA interacting protein 3 [Source:HGNC Symbol;Acc:HGNC:4917]	protein_coding	1593.71	0.87342	0.125522	6.95828	3.44447e-12	5.51746e-11
ENSG00000122786	CALD1	caldesmon 1 [Source:HGNC Symbol;Acc:HGNC:1441]	protein_coding	5221.91	0.734586	0.105582	6.95751	3.46348e-12	5.54442e-11
ENSG00000198840	MT-ND3	mitochondrially encoded NADH:ubiquinone oxidoreductase core subunit 3 [Source:HGNC Symbol;Acc:HGNC:7458]	protein_coding	12530.9	-0.971765	0.139792	-6.95151	3.61405e-12	5.77815e-11
ENSG00000154065	ANKRD29	ankyrin repeat domain 29 [Source:HGNC Symbol;Acc:HGNC:27110]	protein_coding	61.9638	-2.2462	0.323232	-6.94918	3.67411e-12	5.87048e-11
ENSG00000146648	EGFR	epidermal growth factor receptor [Source:HGNC Symbol;Acc:HGNC:3236]	protein_coding	1227.14	-3.16979	0.456179	-6.94856	3.6904e-12	5.89279e-11
ENSG00000119042	SATB2	SATB homeobox 2 [Source:HGNC Symbol;Acc:HGNC:21637]	protein_coding	97.8303	-2.05953	0.296534	-6.94534	3.77552e-12	6.02493e-11
ENSG00000160216	AGPAT3	1-acylglycerol-3-phosphate O-acyltransferase 3 [Source:HGNC Symbol;Acc:HGNC:326]	protein_coding	3349.99	-0.748035	0.107792	-6.93964	3.93089e-12	6.26891e-11
ENSG00000125459	MSTO1	misato mitochondrial distribution and morphology regulator 1 [Source:HGNC Symbol;Acc:HGNC:29678]	protein_coding	833.345	0.922764	0.132976	6.93933	3.93969e-12	6.279e-11
ENSG00000273706	LHX1	LIM homeobox 1 [Source:HGNC Symbol;Acc:HGNC:6593]	protein_coding	347.613	-1.52557	0.219853	-6.93903	3.94814e-12	6.28852e-11
ENSG00000047849	MAP4	microtubule associated protein 4 [Source:HGNC Symbol;Acc:HGNC:6862]	protein_coding	13826.7	-0.690522	0.0995646	-6.93542	4.05023e-12	6.44708e-11
ENSG00000148835	TAF5	TATA-box binding protein associated factor 5 [Source:HGNC Symbol;Acc:HGNC:11539]	protein_coding	557.293	0.887843	0.12803	6.93462	4.073e-12	6.47927e-11
ENSG00000178732	GP5	glycoprotein V platelet [Source:HGNC Symbol;Acc:HGNC:4443]	protein_coding	34.174	3.50973	0.506135	6.93439	4.07978e-12	6.48598e-11
ENSG00000090612	ZNF268	zinc finger protein 268 [Source:HGNC Symbol;Acc:HGNC:13061]	protein_coding	732.966	-0.902945	0.130295	-6.93001	4.20805e-12	6.68572e-11
ENSG00000170961	HAS2	hyaluronan synthase 2 [Source:HGNC Symbol;Acc:HGNC:4819]	protein_coding	113.784	-1.94964	0.281407	-6.92819	4.2625e-12	6.76799e-11
ENSG00000126903	SLC10A3	solute carrier family 10 member 3 [Source:HGNC Symbol;Acc:HGNC:22979]	protein_coding	498.188	1.07933	0.155866	6.92472	4.36849e-12	6.93193e-11
ENSG00000000003	TSPAN6	tetraspanin 6 [Source:HGNC Symbol;Acc:HGNC:11858]	protein_coding	1427.89	-0.910459	0.131541	-6.92147	4.46983e-12	7.08831e-11
ENSG00000214717	ZBED1	zinc finger BED-type containing 1 [Source:HGNC Symbol;Acc:HGNC:447]	protein_coding	1969.48	-0.927899	0.134088	-6.92006	4.51449e-12	7.15467e-11
ENSG00000129295	DNAAF11	dynein axonemal assembly factor 11 [Source:HGNC Symbol;Acc:HGNC:16725]	protein_coding	208.902	-1.41556	0.20463	-6.91765	4.59196e-12	7.27289e-11
ENSG00000089050	RBBP9	RB binding protein 9, serine hydrolase [Source:HGNC Symbol;Acc:HGNC:9892]	protein_coding	1192.78	-0.90161	0.130339	-6.91745	4.59859e-12	7.27886e-11
ENSG00000140931	CMTM3	CKLF like MARVEL transmembrane domain containing 3 [Source:HGNC Symbol;Acc:HGNC:19174]	protein_coding	734.667	-1.0518	0.15212	-6.9143	4.70164e-12	7.43732e-11
ENSG00000138650	PCDH10	protocadherin 10 [Source:HGNC Symbol;Acc:HGNC:13404]	protein_coding	3899.75	-0.727819	0.10527	-6.91386	4.71637e-12	7.45598e-11
ENSG00000182902	SLC25A18	solute carrier family 25 member 18 [Source:HGNC Symbol;Acc:HGNC:10988]	protein_coding	271.565	-3.10654	0.449415	-6.9124	4.76515e-12	7.5284e-11
ENSG00000121152	NCAPH	non-SMC condensin I complex subunit H [Source:HGNC Symbol;Acc:HGNC:1112]	protein_coding	271.557	-1.3793	0.19958	-6.91099	4.81279e-12	7.59894e-11
ENSG00000163428	LRRC58	leucine rich repeat containing 58 [Source:HGNC Symbol;Acc:HGNC:26968]	protein_coding	1623.16	-0.729794	0.105604	-6.91069	4.82317e-12	7.61058e-11
ENSG00000187094	CCK	cholecystokinin [Source:HGNC Symbol;Acc:HGNC:1569]	protein_coding	45.2132	3.3635	0.486868	6.90844	4.90006e-12	7.72711e-11
ENSG00000068697	LAPTM4A	lysosomal protein transmembrane 4 alpha [Source:HGNC Symbol;Acc:HGNC:6924]	protein_coding	4999.31	0.792026	0.114665	6.90728	4.94048e-12	7.78602e-11
ENSG00000110435	PDHX	pyruvate dehydrogenase complex component X [Source:HGNC Symbol;Acc:HGNC:21350]	protein_coding	2094.65	0.7399	0.10717	6.90396	5.05718e-12	7.96004e-11
ENSG00000157502	PWWP3B	PWWP domain containing 3B [Source:HGNC Symbol;Acc:HGNC:26583]	protein_coding	219.537	1.39899	0.202684	6.90232	5.11604e-12	8.0477e-11
ENSG00000134352	IL6ST	interleukin 6 cytokine family signal transducer [Source:HGNC Symbol;Acc:HGNC:6021]	protein_coding	2779.8	0.735277	0.106537	6.90164	5.14048e-12	8.08112e-11
ENSG00000119523	ALG2	ALG2 alpha-1,3/1,6-mannosyltransferase [Source:HGNC Symbol;Acc:HGNC:23159]	protein_coding	967.752	0.901489	0.130659	6.89954	5.21697e-12	8.19629e-11
ENSG00000088970	KIZ	kizuna centrosomal protein [Source:HGNC Symbol;Acc:HGNC:15865]	protein_coding	416.363	1.13419	0.164456	6.89659	5.32654e-12	8.36326e-11
ENSG00000155304	HSPA13	heat shock protein family A (Hsp70) member 13 [Source:HGNC Symbol;Acc:HGNC:11375]	protein_coding	5664.37	0.67676	0.0981324	6.8964	5.33357e-12	8.36911e-11
ENSG00000179632	MAF1	MAF1 homolog, negative regulator of RNA polymerase III [Source:HGNC Symbol;Acc:HGNC:24966]	protein_coding	3632.59	0.715171	0.103709	6.89594	5.35106e-12	8.39137e-11
ENSG00000243279	PRAF2	PRA1 domain family member 2 [Source:HGNC Symbol;Acc:HGNC:28911]	protein_coding	795.45	0.882217	0.127936	6.89579	5.35659e-12	8.39486e-11
ENSG00000177030	DEAF1	DEAF1 transcription factor [Source:HGNC Symbol;Acc:HGNC:14677]	protein_coding	3694.75	-0.672318	0.0975306	-6.89341	5.44719e-12	8.53158e-11
ENSG00000102699	PARP4	poly(ADP-ribose) polymerase family member 4 [Source:HGNC Symbol;Acc:HGNC:271]	protein_coding	1339.89	-0.789585	0.114605	-6.88963	5.59359e-12	8.75022e-11
ENSG00000119986	AVPI1	arginine vasopressin induced 1 [Source:HGNC Symbol;Acc:HGNC:30898]	protein_coding	381.149	1.09765	0.15932	6.88963	5.59368e-12	8.75022e-11
ENSG00000049089	COL9A2	collagen type IX alpha 2 chain [Source:HGNC Symbol;Acc:HGNC:2218]	protein_coding	598.697	1.10407	0.16027	6.8888	5.62642e-12	8.796e-11
ENSG00000111331	OAS3	2'-5'-oligoadenylate synthetase 3 [Source:HGNC Symbol;Acc:HGNC:8088]	protein_coding	73.2412	-2.883	0.418676	-6.88599	5.73885e-12	8.96072e-11
ENSG00000116521	SCAMP3	secretory carrier membrane protein 3 [Source:HGNC Symbol;Acc:HGNC:10565]	protein_coding	2856.25	0.871939	0.126632	6.88562	5.75363e-12	8.97827e-11
ENSG00000130522	JUND	JunD proto-oncogene, AP-1 transcription factor subunit [Source:HGNC Symbol;Acc:HGNC:6206]	protein_coding	14187.6	0.880663	0.127906	6.88525	5.76858e-12	8.99608e-11
ENSG00000008311	AASS	aminoadipate-semialdehyde synthase [Source:HGNC Symbol;Acc:HGNC:17366]	protein_coding	948.572	-0.879201	0.127714	-6.88412	5.81466e-12	9.06238e-11
ENSG00000083799	CYLD	CYLD lysine 63 deubiquitinase [Source:HGNC Symbol;Acc:HGNC:2584]	protein_coding	2093.43	0.687593	0.0998932	6.88328	5.84896e-12	9.11023e-11
ENSG00000179262	RAD23A	RAD23 homolog A, nucleotide excision repair protein [Source:HGNC Symbol;Acc:HGNC:9812]	protein_coding	2890.07	0.711606	0.103409	6.88145	5.92478e-12	9.21702e-11
ENSG00000122218	COPA	COPI coat complex subunit alpha [Source:HGNC Symbol;Acc:HGNC:2230]	protein_coding	10726.6	0.723931	0.105231	6.87942	6.00969e-12	9.34337e-11
ENSG00000124785	NRN1	neuritin 1 [Source:HGNC Symbol;Acc:HGNC:17972]	protein_coding	707.226	-3.10561	0.451636	-6.87636	6.14032e-12	9.54062e-11
ENSG00000145817	YIPF5	Yip1 domain family member 5 [Source:HGNC Symbol;Acc:HGNC:24877]	protein_coding	2028.7	0.79396	0.115476	6.87552	6.17636e-12	9.58551e-11
ENSG00000114923	SLC4A3	solute carrier family 4 member 3 [Source:HGNC Symbol;Acc:HGNC:11029]	protein_coding	2305.2	-0.765403	0.111323	-6.87551	6.17677e-12	9.58551e-11
ENSG00000108684	ASIC2	acid sensing ion channel subunit 2 [Source:HGNC Symbol;Acc:HGNC:99]	protein_coding	513.661	-1.30953	0.19052	-6.87347	6.26586e-12	9.71782e-11
ENSG00000197959	DNM3	dynamin 3 [Source:HGNC Symbol;Acc:HGNC:29125]	protein_coding	2622.23	0.683545	0.0994711	6.8718	6.33969e-12	9.82633e-11
ENSG00000114450	GNB4	G protein subunit beta 4 [Source:HGNC Symbol;Acc:HGNC:20731]	protein_coding	1416.61	-0.805101	0.117194	-6.86982	6.42823e-12	9.95748e-11
ENSG00000197859	ADAMTSL2	ADAMTS like 2 [Source:HGNC Symbol;Acc:HGNC:14631]	protein_coding	183.77	1.71887	0.250209	6.86973	6.43253e-12	9.95806e-11
ENSG00000064687	ABCA7	ATP binding cassette subfamily A member 7 [Source:HGNC Symbol;Acc:HGNC:37]	protein_coding	1208.24	0.907579	0.132126	6.86903	6.46404e-12	1.00007e-10
ENSG00000128829	EIF2AK4	eukaryotic translation initiation factor 2 alpha kinase 4 [Source:HGNC Symbol;Acc:HGNC:19687]	protein_coding	3171.97	0.694916	0.101188	6.86759	6.52964e-12	1.00961e-10
ENSG00000100364	KIAA0930	KIAA0930 [Source:HGNC Symbol;Acc:HGNC:1314]	protein_coding	5139.15	-0.687917	0.100185	-6.8665	6.57953e-12	1.01608e-10
ENSG00000070087	PFN2	profilin 2 [Source:HGNC Symbol;Acc:HGNC:8882]	protein_coding	14758.1	-0.71401	0.103989	-6.86623	6.59217e-12	1.01742e-10
ENSG00000109686	SH3D19	SH3 domain containing 19 [Source:HGNC Symbol;Acc:HGNC:30418]	protein_coding	546.68	-1.24239	0.180948	-6.86604	6.60099e-12	1.01816e-10
ENSG00000163697	APBB2	amyloid beta precursor protein binding family B member 2 [Source:HGNC Symbol;Acc:HGNC:582]	protein_coding	3026.26	-0.846537	0.123326	-6.86422	6.68556e-12	1.03026e-10
ENSG00000074842	MYDGF	myeloid derived growth factor [Source:HGNC Symbol;Acc:HGNC:16948]	protein_coding	2024.42	0.850125	0.12385	6.86418	6.68759e-12	1.03026e-10
ENSG00000147481	SNTG1	syntrophin gamma 1 [Source:HGNC Symbol;Acc:HGNC:13740]	protein_coding	165.761	-1.60908	0.234492	-6.86199	6.79078e-12	1.04489e-10
ENSG00000004961	HCCS	holocytochrome c synthase [Source:HGNC Symbol;Acc:HGNC:4837]	protein_coding	572.289	1.08387	0.157968	6.86134	6.82157e-12	1.04899e-10
ENSG00000101222	SPEF1	sperm flagellar 1 [Source:HGNC Symbol;Acc:HGNC:15874]	protein_coding	95.1167	-1.90333	0.277452	-6.86002	6.88492e-12	1.05809e-10
ENSG00000105438	KDELR1	KDEL endoplasmic reticulum protein retention receptor 1 [Source:HGNC Symbol;Acc:HGNC:6304]	protein_coding	6373.72	0.772111	0.112558	6.85969	6.90084e-12	1.0599e-10
ENSG00000175785	PRIMA1	proline rich membrane anchor 1 [Source:HGNC Symbol;Acc:HGNC:18319]	protein_coding	91.1045	-2.06591	0.301215	-6.85858	6.95463e-12	1.06751e-10
ENSG00000163297	ANTXR2	ANTXR cell adhesion molecule 2 [Source:HGNC Symbol;Acc:HGNC:21732]	protein_coding	440.51	-1.13393	0.165338	-6.85826	6.97045e-12	1.06896e-10
ENSG00000187634	SAMD11	sterile alpha motif domain containing 11 [Source:HGNC Symbol;Acc:HGNC:28706]	protein_coding	439.141	1.34003	0.19539	6.85822	6.97248e-12	1.06896e-10
ENSG00000116194	ANGPTL1	angiopoietin like 1 [Source:HGNC Symbol;Acc:HGNC:489]	protein_coding	36.8288	-3.25924	0.475245	-6.85802	6.98203e-12	1.06978e-10
ENSG00000197045	GMFB	glia maturation factor beta [Source:HGNC Symbol;Acc:HGNC:4373]	protein_coding	3339.66	-0.757905	0.110528	-6.85711	7.027e-12	1.07602e-10
ENSG00000142002	DPP9	dipeptidyl peptidase 9 [Source:HGNC Symbol;Acc:HGNC:18648]	protein_coding	1642.52	0.780092	0.113821	6.85366	7.19836e-12	1.10159e-10
ENSG00000137331	IER3	immediate early response 3 [Source:HGNC Symbol;Acc:HGNC:5392]	protein_coding	420.412	1.0283	0.150064	6.85243	7.26078e-12	1.11047e-10
ENSG00000197043	ANXA6	annexin A6 [Source:HGNC Symbol;Acc:HGNC:544]	protein_coding	3686.63	-0.854204	0.1247	-6.85007	7.38155e-12	1.12827e-10
ENSG00000160392	C19orf47	chromosome 19 open reading frame 47 [Source:HGNC Symbol;Acc:HGNC:26723]	protein_coding	911.219	0.871146	0.127214	6.84789	7.49487e-12	1.1449e-10
ENSG00000107223	EDF1	endothelial differentiation related factor 1 [Source:HGNC Symbol;Acc:HGNC:3164]	protein_coding	4252.24	0.867036	0.126651	6.84588	7.60075e-12	1.15967e-10
ENSG00000137171	KLC4	kinesin light chain 4 [Source:HGNC Symbol;Acc:HGNC:21624]	protein_coding	2054.59	0.756247	0.110479	6.84519	7.63729e-12	1.16455e-10
ENSG00000189127	ANKRD34B	ankyrin repeat domain 34B [Source:HGNC Symbol;Acc:HGNC:33736]	protein_coding	82.7641	1.91146	0.279358	6.84234	7.79108e-12	1.18729e-10
ENSG00000132274	TRIM22	tripartite motif containing 22 [Source:HGNC Symbol;Acc:HGNC:16379]	protein_coding	736.265	-0.940872	0.137576	-6.83895	7.97753e-12	1.21497e-10
ENSG00000156453	PCDH1	protocadherin 1 [Source:HGNC Symbol;Acc:HGNC:8655]	protein_coding	3104.36	0.721029	0.105453	6.83742	8.06329e-12	1.22729e-10
ENSG00000165588	OTX2	orthodenticle homeobox 2 [Source:HGNC Symbol;Acc:HGNC:8522]	protein_coding	1611.48	2.24668	0.328972	6.82941	8.52659e-12	1.29703e-10
ENSG00000105829	BET1	Bet1 golgi vesicular membrane trafficking protein [Source:HGNC Symbol;Acc:HGNC:14562]	protein_coding	711.735	0.831267	0.121739	6.82826	8.59527e-12	1.3067e-10
ENSG00000143756	FBXO28	F-box protein 28 [Source:HGNC Symbol;Acc:HGNC:29046]	protein_coding	768.745	-0.85559	0.125321	-6.82721	8.6581e-12	1.31474e-10
ENSG00000113083	LOX	lysyl oxidase [Source:HGNC Symbol;Acc:HGNC:6664]	protein_coding	1534.91	0.915391	0.13408	6.8272	8.65852e-12	1.31474e-10
ENSG00000274211	SOCS7	suppressor of cytokine signaling 7 [Source:HGNC Symbol;Acc:HGNC:29846]	protein_coding	4863.76	0.714568	0.104708	6.8244	8.82926e-12	1.33986e-10
ENSG00000172985	SH3RF3	SH3 domain containing ring finger 3 [Source:HGNC Symbol;Acc:HGNC:24699]	protein_coding	950.326	-1.12184	0.164505	-6.81944	9.13956e-12	1.38612e-10
ENSG00000184281	TSSC4	tumor suppressing subtransferable candidate 4 [Source:HGNC Symbol;Acc:HGNC:12386]	protein_coding	1545.56	0.810963	0.118927	6.81902	9.16663e-12	1.3894e-10
ENSG00000172123	SLFN12	schlafen family member 12 [Source:HGNC Symbol;Acc:HGNC:25500]	protein_coding	169.324	-1.86379	0.27346	-6.8156	9.38701e-12	1.4211e-10
ENSG00000185989	RASA3	RAS p21 protein activator 3 [Source:HGNC Symbol;Acc:HGNC:20331]	protein_coding	2099.94	-0.71191	0.104463	-6.81493	9.43095e-12	1.4269e-10
ENSG00000152253	SPC25	SPC25 component of NDC80 kinetochore complex [Source:HGNC Symbol;Acc:HGNC:24031]	protein_coding	102.601	-1.80702	0.265395	-6.8088	9.84186e-12	1.48819e-10
ENSG00000136295	TTYH3	tweety family member 3 [Source:HGNC Symbol;Acc:HGNC:22222]	protein_coding	23683.9	-0.815005	0.119752	-6.80577	1.00509e-11	1.5189e-10
ENSG00000188171	ZNF626	zinc finger protein 626 [Source:HGNC Symbol;Acc:HGNC:30461]	protein_coding	283.895	-1.21702	0.178878	-6.80361	1.0203e-11	1.54096e-10
ENSG00000069493	CLEC2D	C-type lectin domain family 2 member D [Source:HGNC Symbol;Acc:HGNC:14351]	protein_coding	130.917	-1.4739	0.21674	-6.80034	1.04375e-11	1.57544e-10
ENSG00000066926	FECH	ferrochelatase [Source:HGNC Symbol;Acc:HGNC:3647]	protein_coding	924.164	-0.828736	0.121881	-6.79954	1.04955e-11	1.58325e-10
ENSG00000086102	NFX1	nuclear transcription factor, X-box binding 1 [Source:HGNC Symbol;Acc:HGNC:7803]	protein_coding	2387.02	0.681586	0.100246	6.79917	1.05226e-11	1.58639e-10
ENSG00000107798	LIPA	lipase A, lysosomal acid type [Source:HGNC Symbol;Acc:HGNC:6617]	protein_coding	1674.67	-0.925542	0.136163	-6.79732	1.06587e-11	1.605e-10
ENSG00000182287	AP1S2	adaptor related protein complex 1 subunit sigma 2 [Source:HGNC Symbol;Acc:HGNC:560]	protein_coding	4641.33	-0.725108	0.106687	-6.79659	1.07126e-11	1.61217e-10
ENSG00000166197	NOLC1	nucleolar and coiled-body phosphoprotein 1 [Source:HGNC Symbol;Acc:HGNC:15608]	protein_coding	5608.67	0.696572	0.102523	6.79431	1.08831e-11	1.63685e-10
ENSG00000165271	NOL6	nucleolar protein 6 [Source:HGNC Symbol;Acc:HGNC:19910]	protein_coding	2057.78	0.757429	0.11151	6.79246	1.10234e-11	1.65697e-10
ENSG00000136297	MMD2	monocyte to macrophage differentiation associated 2 [Source:HGNC Symbol;Acc:HGNC:30133]	protein_coding	213.782	-1.89828	0.27962	-6.7888	1.13071e-11	1.6986e-10
ENSG00000099290	WASHC2A	WASH complex subunit 2A [Source:HGNC Symbol;Acc:HGNC:23416]	protein_coding	1444.49	-0.834665	0.12295	-6.78865	1.13187e-11	1.69934e-10
ENSG00000012171	SEMA3B	semaphorin 3B [Source:HGNC Symbol;Acc:HGNC:10724]	protein_coding	588.051	1.06912	0.157497	6.78822	1.13522e-11	1.70336e-10
ENSG00000260001	TGFBR3L	transforming growth factor beta receptor 3 like [Source:HGNC Symbol;Acc:HGNC:44152]	protein_coding	110.343	1.99498	0.293937	6.78711	1.14401e-11	1.71452e-10
ENSG00000123416	TUBA1B	tubulin alpha 1b [Source:HGNC Symbol;Acc:HGNC:18809]	protein_coding	12847.5	-0.680285	0.100259	-6.78531	1.15836e-11	1.73502e-10
ENSG00000171680	PLEKHG5	pleckstrin homology and RhoGEF domain containing G5 [Source:HGNC Symbol;Acc:HGNC:29105]	protein_coding	2127.97	-0.748782	0.110387	-6.78326	1.17496e-11	1.75883e-10
ENSG00000090581	GNPTG	N-acetylglucosamine-1-phosphate transferase subunit gamma [Source:HGNC Symbol;Acc:HGNC:23026]	protein_coding	1153.4	-1.06894	0.157588	-6.78315	1.17582e-11	1.75909e-10
ENSG00000139364	TMEM132B	transmembrane protein 132B [Source:HGNC Symbol;Acc:HGNC:29397]	protein_coding	862.962	-1.11848	0.164982	-6.77942	1.20655e-11	1.804e-10
ENSG00000141404	GNAL	G protein subunit alpha L [Source:HGNC Symbol;Acc:HGNC:4388]	protein_coding	1968.24	-0.787688	0.116203	-6.77855	1.21392e-11	1.81395e-10
ENSG00000271254			protein_coding	891.493	-0.970248	0.143137	-6.77845	1.21474e-11	1.81411e-10
ENSG00000106823	ECM2	extracellular matrix protein 2 [Source:HGNC Symbol;Acc:HGNC:3154]	protein_coding	44.1572	-2.9048	0.428563	-6.778	1.21854e-11	1.81856e-10
ENSG00000165194	PCDH19	protocadherin 19 [Source:HGNC Symbol;Acc:HGNC:14270]	protein_coding	1536.04	0.916934	0.135283	6.77792	1.21916e-11	1.81856e-10
ENSG00000144744	UBA3	ubiquitin like modifier activating enzyme 3 [Source:HGNC Symbol;Acc:HGNC:12470]	protein_coding	1275.52	-0.757545	0.11187	-6.77167	1.27306e-11	1.89785e-10
ENSG00000187840	EIF4EBP1	eukaryotic translation initiation factor 4E binding protein 1 [Source:HGNC Symbol;Acc:HGNC:3288]	protein_coding	1150.31	0.95269	0.140696	6.77125	1.27671e-11	1.90217e-10
ENSG00000145423	SFRP2	secreted frizzled related protein 2 [Source:HGNC Symbol;Acc:HGNC:10777]	protein_coding	306.839	-3.53853	0.522621	-6.77073	1.28137e-11	1.90799e-10
ENSG00000173530	TNFRSF10D	TNF receptor superfamily member 10d [Source:HGNC Symbol;Acc:HGNC:11907]	protein_coding	382.338	1.1916	0.176012	6.77	1.28784e-11	1.91651e-10
ENSG00000172817	CYP7B1	cytochrome P450 family 7 subfamily B member 1 [Source:HGNC Symbol;Acc:HGNC:2652]	protein_coding	205.1	-1.66654	0.246226	-6.76834	1.30267e-11	1.93744e-10
ENSG00000121964	GTDC1	glycosyltransferase like domain containing 1 [Source:HGNC Symbol;Acc:HGNC:20887]	protein_coding	496.182	-1.01683	0.150248	-6.76766	1.30879e-11	1.9454e-10
ENSG00000130254	SAFB2	scaffold attachment factor B2 [Source:HGNC Symbol;Acc:HGNC:21605]	protein_coding	3444.24	0.803787	0.118798	6.766	1.3239e-11	1.96671e-10
ENSG00000198466	ZNF587	zinc finger protein 587 [Source:HGNC Symbol;Acc:HGNC:30955]	protein_coding	1757.6	0.877993	0.129819	6.76319	1.34985e-11	2.00408e-10
ENSG00000170291	ELP5	elongator acetyltransferase complex subunit 5 [Source:HGNC Symbol;Acc:HGNC:30617]	protein_coding	1909.35	0.82318	0.121725	6.76264	1.35503e-11	2.01055e-10
ENSG00000179292	TMEM151A	transmembrane protein 151A [Source:HGNC Symbol;Acc:HGNC:28497]	protein_coding	2133.94	0.94981	0.140451	6.76256	1.35579e-11	2.01055e-10
ENSG00000117054	ACADM	acyl-CoA dehydrogenase medium chain [Source:HGNC Symbol;Acc:HGNC:89]	protein_coding	1078.28	-0.812615	0.120176	-6.76187	1.36226e-11	2.01896e-10
ENSG00000183570	PCBP3	poly(rC) binding protein 3 [Source:HGNC Symbol;Acc:HGNC:8651]	protein_coding	438.75	1.11313	0.164621	6.76175	1.36334e-11	2.01939e-10
ENSG00000050628	PTGER3	prostaglandin E receptor 3 [Source:HGNC Symbol;Acc:HGNC:9595]	protein_coding	314.489	-1.72793	0.255638	-6.75926	1.38695e-11	2.05315e-10
ENSG00000183579	ZNRF3	zinc and ring finger 3 [Source:HGNC Symbol;Acc:HGNC:18126]	protein_coding	663.568	-0.863891	0.127828	-6.75825	1.39673e-11	2.06643e-10
ENSG00000076108	BAZ2A	bromodomain adjacent to zinc finger domain 2A [Source:HGNC Symbol;Acc:HGNC:962]	protein_coding	4974.41	0.890399	0.131754	6.75802	1.39892e-11	2.06846e-10
ENSG00000114279	FGF12	fibroblast growth factor 12 [Source:HGNC Symbol;Acc:HGNC:3668]	protein_coding	532.657	-0.889614	0.131665	-6.75666	1.41209e-11	2.08672e-10
ENSG00000185361	TNFAIP8L1	TNF alpha induced protein 8 like 1 [Source:HGNC Symbol;Acc:HGNC:28279]	protein_coding	394.656	-0.973586	0.144098	-6.7564	1.41462e-11	2.08924e-10
ENSG00000127325	BEST3	bestrophin 3 [Source:HGNC Symbol;Acc:HGNC:17105]	protein_coding	61.638	-2.36365	0.349869	-6.7558	1.42052e-11	2.09673e-10
ENSG00000049130	KITLG	KIT ligand [Source:HGNC Symbol;Acc:HGNC:6343]	protein_coding	596.727	-1.38849	0.205548	-6.75505	1.42781e-11	2.10534e-10
ENSG00000120686	UFM1	ubiquitin fold modifier 1 [Source:HGNC Symbol;Acc:HGNC:20597]	protein_coding	3463.52	0.685885	0.101556	6.75376	1.4406e-11	2.12267e-10
ENSG00000126814	TRMT5	tRNA methyltransferase 5 [Source:HGNC Symbol;Acc:HGNC:23141]	protein_coding	564.925	-0.911028	0.134932	-6.75176	1.46062e-11	2.15091e-10
ENSG00000173402	DAG1	dystroglycan 1 [Source:HGNC Symbol;Acc:HGNC:2666]	protein_coding	7991.09	-0.82979	0.122911	-6.75117	1.4666e-11	2.15847e-10
ENSG00000158290	CUL4B	cullin 4B [Source:HGNC Symbol;Acc:HGNC:2555]	protein_coding	3573.92	0.645398	0.0956202	6.7496	1.48249e-11	2.1806e-10
ENSG00000162300	ZFPL1	zinc finger protein like 1 [Source:HGNC Symbol;Acc:HGNC:12868]	protein_coding	324.499	1.12806	0.167147	6.74894	1.48932e-11	2.18891e-10
ENSG00000007350	TKTL1	transketolase like 1 [Source:HGNC Symbol;Acc:HGNC:11835]	protein_coding	36.7331	-3.29199	0.487782	-6.74888	1.48987e-11	2.18891e-10
ENSG00000135451	TROAP	trophinin associated protein [Source:HGNC Symbol;Acc:HGNC:12327]	protein_coding	255.295	-1.45794	0.216035	-6.74862	1.49258e-11	2.19163e-10
ENSG00000173114	LRRN3	leucine rich repeat neuronal 3 [Source:HGNC Symbol;Acc:HGNC:17200]	protein_coding	2058.54	-1.00377	0.14879	-6.74618	1.51787e-11	2.22617e-10
ENSG00000063241	ISOC2	isochorismatase domain containing 2 [Source:HGNC Symbol;Acc:HGNC:26278]	protein_coding	1264.46	0.955308	0.141671	6.74314	1.54999e-11	2.27066e-10
ENSG00000112539	C6orf118	chromosome 6 open reading frame 118 [Source:HGNC Symbol;Acc:HGNC:21233]	protein_coding	87.9015	-1.91727	0.284379	-6.74194	1.56287e-11	2.28821e-10
ENSG00000143156	NME7	NME/NM23 family member 7 [Source:HGNC Symbol;Acc:HGNC:20461]	protein_coding	834.411	0.835082	0.123883	6.74087	1.57438e-11	2.30374e-10
ENSG00000066557	LRRC40	leucine rich repeat containing 40 [Source:HGNC Symbol;Acc:HGNC:26004]	protein_coding	1356.14	-0.824723	0.122469	-6.73413	1.64919e-11	2.4118e-10
ENSG00000167106	FAM102A	family with sequence similarity 102 member A [Source:HGNC Symbol;Acc:HGNC:31419]	protein_coding	1377.58	-0.732382	0.108778	-6.7328	1.66433e-11	2.43255e-10
ENSG00000167244	IGF2	insulin like growth factor 2 [Source:HGNC Symbol;Acc:HGNC:5466]	protein_coding	41.6646	2.65056	0.393742	6.73171	1.67679e-11	2.44793e-10
ENSG00000173145	NOC3L	NOC3 like DNA replication regulator [Source:HGNC Symbol;Acc:HGNC:24034]	protein_coding	364.248	-1.04083	0.154734	-6.72657	1.73715e-11	2.53314e-10
ENSG00000103549	RNF40	ring finger protein 40 [Source:HGNC Symbol;Acc:HGNC:16867]	protein_coding	5426.11	0.677437	0.10078	6.72197	1.79287e-11	2.61133e-10
ENSG00000101384	JAG1	jagged canonical Notch ligand 1 [Source:HGNC Symbol;Acc:HGNC:6188]	protein_coding	2316.25	-0.899964	0.133886	-6.72189	1.79385e-11	2.61133e-10
ENSG00000164114	MAP9	microtubule associated protein 9 [Source:HGNC Symbol;Acc:HGNC:26118]	protein_coding	2311.62	0.678572	0.100976	6.72012	1.8158e-11	2.64177e-10
ENSG00000168653	NDUFS5	NADH:ubiquinone oxidoreductase subunit S5 [Source:HGNC Symbol;Acc:HGNC:7712]	protein_coding	3433.18	0.737123	0.109691	6.72002	1.81694e-11	2.64191e-10
ENSG00000111490	TBC1D30	TBC1 domain family member 30 [Source:HGNC Symbol;Acc:HGNC:29164]	protein_coding	259.635	-1.10266	0.16412	-6.71859	1.83491e-11	2.6665e-10
ENSG00000140057	AK7	adenylate kinase 7 [Source:HGNC Symbol;Acc:HGNC:20091]	protein_coding	194.987	-1.29809	0.193364	-6.71316	1.90449e-11	2.76603e-10
ENSG00000141639	MAPK4	mitogen-activated protein kinase 4 [Source:HGNC Symbol;Acc:HGNC:6878]	protein_coding	1709.56	-0.770925	0.114847	-6.71263	1.91147e-11	2.77458e-10
ENSG00000125812	GZF1	GDNF inducible zinc finger protein 1 [Source:HGNC Symbol;Acc:HGNC:15808]	protein_coding	1420.06	0.72085	0.107421	6.71051	1.9395e-11	2.81205e-10
ENSG00000115486	GGCX	gamma-glutamyl carboxylase [Source:HGNC Symbol;Acc:HGNC:4247]	protein_coding	1544.57	0.722087	0.107615	6.70989	1.94774e-11	2.82239e-10
ENSG00000239857	GET4	guided entry of tail-anchored proteins factor 4 [Source:HGNC Symbol;Acc:HGNC:21690]	protein_coding	305.868	1.16405	0.173486	6.70975	1.94956e-11	2.82342e-10
ENSG00000108309	RUNDC3A	RUN domain containing 3A [Source:HGNC Symbol;Acc:HGNC:16984]	protein_coding	3862.57	0.662806	0.0987844	6.70962	1.95128e-11	2.82429e-10
ENSG00000178057	NDUFAF3	NADH:ubiquinone oxidoreductase complex assembly factor 3 [Source:HGNC Symbol;Acc:HGNC:29918]	protein_coding	1834.87	0.693936	0.103498	6.70481	2.01669e-11	2.91731e-10
ENSG00000156535	CD109	CD109 molecule [Source:HGNC Symbol;Acc:HGNC:21685]	protein_coding	179.264	-1.52811	0.227941	-6.70397	2.02837e-11	2.93253e-10
ENSG00000185236	RAB11B	RAB11B, member RAS oncogene family [Source:HGNC Symbol;Acc:HGNC:9761]	protein_coding	8098.24	0.73032	0.109024	6.69872	2.10247e-11	3.03793e-10
ENSG00000154080	CHST9	carbohydrate sulfotransferase 9 [Source:HGNC Symbol;Acc:HGNC:19898]	protein_coding	84.2205	-2.381	0.355536	-6.69692	2.12855e-11	3.07386e-10
ENSG00000163644	PPM1K	protein phosphatase, Mg2+/Mn2+ dependent 1K [Source:HGNC Symbol;Acc:HGNC:25415]	protein_coding	3802.02	0.888701	0.132706	6.69678	2.13056e-11	3.07501e-10
ENSG00000139579	NABP2	nucleic acid binding protein 2 [Source:HGNC Symbol;Acc:HGNC:28412]	protein_coding	2242.04	0.747346	0.111618	6.69556	2.14847e-11	3.0991e-10
ENSG00000157224	CLDN12	claudin 12 [Source:HGNC Symbol;Acc:HGNC:2034]	protein_coding	1516.77	0.742229	0.110869	6.69463	2.16214e-11	3.11704e-10
ENSG00000173110	HSPA6	heat shock protein family A (Hsp70) member 6 [Source:HGNC Symbol;Acc:HGNC:5239]	protein_coding	220.389	3.5935	0.53718	6.68958	2.23817e-11	3.22481e-10
ENSG00000188501	LCTL	lactase like [Source:HGNC Symbol;Acc:HGNC:15583]	protein_coding	66.4715	-2.20673	0.329932	-6.68844	2.25568e-11	3.2482e-10
ENSG00000003402	CFLAR	CASP8 and FADD like apoptosis regulator [Source:HGNC Symbol;Acc:HGNC:1876]	protein_coding	802.956	-0.927057	0.138615	-6.68798	2.26265e-11	3.25639e-10
ENSG00000160058	BSDC1	BSD domain containing 1 [Source:HGNC Symbol;Acc:HGNC:25501]	protein_coding	5398.93	0.669928	0.100267	6.68146	2.36576e-11	3.40285e-10
ENSG00000125257	ABCC4	ATP binding cassette subfamily C member 4 [Source:HGNC Symbol;Acc:HGNC:55]	protein_coding	404.368	-1.08234	0.161995	-6.68131	2.36819e-11	3.40442e-10
ENSG00000121904	CSMD2	CUB and Sushi multiple domains 2 [Source:HGNC Symbol;Acc:HGNC:19290]	protein_coding	836.551	-0.958381	0.143466	-6.6802	2.38619e-11	3.42835e-10
ENSG00000052749	RRP12	ribosomal RNA processing 12 homolog [Source:HGNC Symbol;Acc:HGNC:29100]	protein_coding	2356.63	0.748166	0.112033	6.67807	2.42112e-11	3.47658e-10
ENSG00000142634	EFHD2	EF-hand domain family member D2 [Source:HGNC Symbol;Acc:HGNC:28670]	protein_coding	1243.57	-1.14557	0.171572	-6.67692	2.44013e-11	3.50189e-10
ENSG00000055118	KCNH2	potassium voltage-gated channel subfamily H member 2 [Source:HGNC Symbol;Acc:HGNC:6251]	protein_coding	4002.93	0.730564	0.109434	6.67584	2.45823e-11	3.52588e-10
ENSG00000142621	FHAD1	forkhead associated phosphopeptide binding domain 1 [Source:HGNC Symbol;Acc:HGNC:29408]	protein_coding	80.1676	-2.10882	0.315963	-6.67427	2.48468e-11	3.5618e-10
ENSG00000150625	GPM6A	glycoprotein M6A [Source:HGNC Symbol;Acc:HGNC:4460]	protein_coding	23395.9	-0.694999	0.104142	-6.67357	2.49652e-11	3.57675e-10
ENSG00000215912	TTC34	tetratricopeptide repeat domain 34 [Source:HGNC Symbol;Acc:HGNC:34297]	protein_coding	120.584	-1.47301	0.220747	-6.67286	2.50869e-11	3.59215e-10
ENSG00000116604	MEF2D	myocyte enhancer factor 2D [Source:HGNC Symbol;Acc:HGNC:6997]	protein_coding	3050.38	0.7595	0.113844	6.6714	2.5338e-11	3.62487e-10
ENSG00000104365	IKBKB	inhibitor of nuclear factor kappa B kinase subunit beta [Source:HGNC Symbol;Acc:HGNC:5960]	protein_coding	671.362	-0.862071	0.12922	-6.67136	2.5344e-11	3.62487e-10
ENSG00000128564	VGF	VGF nerve growth factor inducible [Source:HGNC Symbol;Acc:HGNC:12684]	protein_coding	5948.65	1.03484	0.155131	6.67072	2.54546e-11	3.63864e-10
ENSG00000152578	GRIA4	glutamate ionotropic receptor AMPA type subunit 4 [Source:HGNC Symbol;Acc:HGNC:4574]	protein_coding	945.025	-1.05652	0.158401	-6.66987	2.56034e-11	3.65786e-10
ENSG00000063854	HAGH	hydroxyacylglutathione hydrolase [Source:HGNC Symbol;Acc:HGNC:4805]	protein_coding	1875.04	0.794294	0.119104	6.66893	2.57669e-11	3.67707e-10
ENSG00000100591	AHSA1	activator of HSP90 ATPase activity 1 [Source:HGNC Symbol;Acc:HGNC:1189]	protein_coding	3347.33	0.748966	0.112327	6.66774	2.59765e-11	3.7049e-10
ENSG00000122733	PHF24	PHD finger protein 24 [Source:HGNC Symbol;Acc:HGNC:29180]	protein_coding	1194.42	-0.927494	0.139142	-6.6658	2.63221e-11	3.75208e-10
ENSG00000017483	SLC38A5	solute carrier family 38 member 5 [Source:HGNC Symbol;Acc:HGNC:18070]	protein_coding	53.3153	2.43623	0.365636	6.663	2.68285e-11	3.82116e-10
ENSG00000165733	BMS1	BMS1 ribosome biogenesis factor [Source:HGNC Symbol;Acc:HGNC:23505]	protein_coding	2039.13	0.672996	0.101006	6.66296	2.68368e-11	3.82116e-10
ENSG00000132535	DLG4	discs large MAGUK scaffold protein 4 [Source:HGNC Symbol;Acc:HGNC:2903]	protein_coding	10226.8	0.651614	0.0978255	6.66098	2.71999e-11	3.87068e-10
ENSG00000167468	GPX4	glutathione peroxidase 4 [Source:HGNC Symbol;Acc:HGNC:4556]	protein_coding	8713.67	0.831869	0.125001	6.65491	2.8347e-11	4.03166e-10
ENSG00000100151	PICK1	protein interacting with PRKCA 1 [Source:HGNC Symbol;Acc:HGNC:9394]	protein_coding	1712.65	0.883352	0.132812	6.65117	2.90769e-11	4.13316e-10
ENSG00000115677	HDLBP	high density lipoprotein binding protein [Source:HGNC Symbol;Acc:HGNC:4857]	protein_coding	18596.7	0.62369	0.0938192	6.64778	2.97537e-11	4.22463e-10
ENSG00000146242	TPBG	trophoblast glycoprotein [Source:HGNC Symbol;Acc:HGNC:12004]	protein_coding	198.395	-1.2913	0.194276	-6.64673	2.99669e-11	4.25251e-10
ENSG00000188859	FAM78B	family with sequence similarity 78 member B [Source:HGNC Symbol;Acc:HGNC:13495]	protein_coding	204.053	-1.71443	0.257983	-6.64551	3.02173e-11	4.28565e-10
ENSG00000160469	BRSK1	BR serine/threonine kinase 1 [Source:HGNC Symbol;Acc:HGNC:18994]	protein_coding	8318.42	0.660827	0.0994484	6.64492	3.03378e-11	4.30035e-10
ENSG00000204516	MICB	MHC class I polypeptide-related sequence B [Source:HGNC Symbol;Acc:HGNC:7091]	protein_coding	92.6866	1.70677	0.256859	6.64477	3.0369e-11	4.30236e-10
ENSG00000100167	SEPTIN3	septin 3 [Source:HGNC Symbol;Acc:HGNC:10750]	protein_coding	27898.9	-0.699634	0.105315	-6.64322	3.06907e-11	4.34552e-10
ENSG00000123473	STIL	STIL centriolar assembly protein [Source:HGNC Symbol;Acc:HGNC:10879]	protein_coding	248.23	-1.16081	0.174802	-6.64071	3.1217e-11	4.41756e-10
ENSG00000113810	SMC4	structural maintenance of chromosomes 4 [Source:HGNC Symbol;Acc:HGNC:14013]	protein_coding	1023.56	-1.16186	0.175014	-6.63867	3.16519e-11	4.47661e-10
ENSG00000198668	CALM1	calmodulin 1 [Source:HGNC Symbol;Acc:HGNC:1442]	protein_coding	22336.3	-0.717215	0.108055	-6.6375	3.19049e-11	4.50988e-10
ENSG00000006534	ALDH3B1	aldehyde dehydrogenase 3 family member B1 [Source:HGNC Symbol;Acc:HGNC:410]	protein_coding	245.209	-1.35064	0.203511	-6.63668	3.20829e-11	4.53252e-10
ENSG00000177000	MTHFR	methylenetetrahydrofolate reductase [Source:HGNC Symbol;Acc:HGNC:7436]	protein_coding	3174.47	0.721836	0.108787	6.6353	3.23848e-11	4.57262e-10
ENSG00000186847	KRT14	keratin 14 [Source:HGNC Symbol;Acc:HGNC:6416]	protein_coding	28.3893	8.30561	1.2518	6.63493	3.24654e-11	4.58145e-10
ENSG00000183856	IQGAP3	IQ motif containing GTPase activating protein 3 [Source:HGNC Symbol;Acc:HGNC:20669]	protein_coding	413.994	-1.44731	0.218263	-6.63103	3.33349e-11	4.70153e-10
ENSG00000073008	PVR	PVR cell adhesion molecule [Source:HGNC Symbol;Acc:HGNC:9705]	protein_coding	1818.75	0.791913	0.119428	6.63091	3.33623e-11	4.70279e-10
ENSG00000184384	MAML2	mastermind like transcriptional coactivator 2 [Source:HGNC Symbol;Acc:HGNC:16259]	protein_coding	947.38	-1.0084	0.15208	-6.63073	3.34026e-11	4.70585e-10
ENSG00000073756	PTGS2	prostaglandin-endoperoxide synthase 2 [Source:HGNC Symbol;Acc:HGNC:9605]	protein_coding	35.1098	2.98391	0.450146	6.62877	3.38485e-11	4.76602e-10
ENSG00000164106	SCRG1	stimulator of chondrogenesis 1 [Source:HGNC Symbol;Acc:HGNC:17036]	protein_coding	233.766	-1.35245	0.20403	-6.62869	3.38672e-11	4.76602e-10
ENSG00000181035	SLC25A42	solute carrier family 25 member 42 [Source:HGNC Symbol;Acc:HGNC:28380]	protein_coding	1038.6	0.858712	0.129567	6.62754	3.41323e-11	4.80066e-10
ENSG00000122679	RAMP3	receptor activity modifying protein 3 [Source:HGNC Symbol;Acc:HGNC:9845]	protein_coding	32.7625	-5.24262	0.791719	-6.62182	3.54811e-11	4.98491e-10
ENSG00000157404	KIT	KIT proto-oncogene, receptor tyrosine kinase [Source:HGNC Symbol;Acc:HGNC:6342]	protein_coding	668.54	-1.1067	0.167129	-6.62181	3.54816e-11	4.98491e-10
ENSG00000104325	DECR1	2,4-dienoyl-CoA reductase 1 [Source:HGNC Symbol;Acc:HGNC:2753]	protein_coding	622.515	-1.20993	0.182777	-6.61971	3.59899e-11	5.05352e-10
ENSG00000106780	MEGF9	multiple EGF like domains 9 [Source:HGNC Symbol;Acc:HGNC:3234]	protein_coding	2360.84	-0.826995	0.124931	-6.61959	3.60185e-11	5.05475e-10
ENSG00000123496	IL13RA2	interleukin 13 receptor subunit alpha 2 [Source:HGNC Symbol;Acc:HGNC:5975]	protein_coding	458.038	-1.48689	0.224654	-6.6186	3.62608e-11	5.08593e-10
ENSG00000123595	RAB9A	RAB9A, member RAS oncogene family [Source:HGNC Symbol;Acc:HGNC:9792]	protein_coding	1032.45	-1.1831	0.17876	-6.61838	3.6315e-11	5.0893e-10
ENSG00000137872	SEMA6D	semaphorin 6D [Source:HGNC Symbol;Acc:HGNC:16770]	protein_coding	1937.65	-0.895648	0.135329	-6.61828	3.63412e-11	5.0893e-10
ENSG00000107077	KDM4C	lysine demethylase 4C [Source:HGNC Symbol;Acc:HGNC:17071]	protein_coding	1146.35	0.796285	0.120316	6.61826	3.6345e-11	5.0893e-10
ENSG00000110680	CALCA	calcitonin related polypeptide alpha [Source:HGNC Symbol;Acc:HGNC:1437]	protein_coding	28.9018	4.3778	0.661578	6.61721	3.66046e-11	5.12283e-10
ENSG00000179335	CLK3	CDC like kinase 3 [Source:HGNC Symbol;Acc:HGNC:2071]	protein_coding	2328.4	0.755474	0.11418	6.61654	3.67703e-11	5.14319e-10
ENSG00000106484	MEST	mesoderm specific transcript [Source:HGNC Symbol;Acc:HGNC:7028]	protein_coding	8615.41	0.83274	0.12586	6.61639	3.68084e-11	5.14568e-10
ENSG00000070081	NUCB2	nucleobindin 2 [Source:HGNC Symbol;Acc:HGNC:8044]	protein_coding	2270.85	0.771912	0.116675	6.61593	3.69218e-11	5.15869e-10
ENSG00000135540	NHSL1	NHS like 1 [Source:HGNC Symbol;Acc:HGNC:21021]	protein_coding	1521.44	-0.811083	0.122599	-6.61572	3.69749e-11	5.16326e-10
ENSG00000095906	NUBP2	nucleotide binding protein 2 [Source:HGNC Symbol;Acc:HGNC:8042]	protein_coding	2407.52	0.817063	0.12353	6.61428	3.73363e-11	5.21086e-10
ENSG00000184207	PGP	phosphoglycolate phosphatase [Source:HGNC Symbol;Acc:HGNC:8909]	protein_coding	1060.38	0.891184	0.13475	6.61363	3.75004e-11	5.23088e-10
ENSG00000034677	RNF19A	ring finger protein 19A, RBR E3 ubiquitin protein ligase [Source:HGNC Symbol;Acc:HGNC:13432]	protein_coding	2048.35	-0.734609	0.111129	-6.61041	3.83244e-11	5.34289e-10
ENSG00000100228	RAB36	RAB36, member RAS oncogene family [Source:HGNC Symbol;Acc:HGNC:9775]	protein_coding	814.4	-1.08548	0.164247	-6.60885	3.87327e-11	5.39683e-10
ENSG00000184515	BEX5	brain expressed X-linked 5 [Source:HGNC Symbol;Acc:HGNC:27990]	protein_coding	1045.54	1.0347	0.156603	6.60715	3.91792e-11	5.45605e-10
ENSG00000012963	UBR7	ubiquitin protein ligase E3 component n-recognin 7 [Source:HGNC Symbol;Acc:HGNC:20344]	protein_coding	1262.02	-0.752228	0.113895	-6.60456	3.98709e-11	5.54934e-10
ENSG00000110090	CPT1A	carnitine palmitoyltransferase 1A [Source:HGNC Symbol;Acc:HGNC:2328]	protein_coding	189.368	-1.40287	0.212437	-6.60368	4.01084e-11	5.57933e-10
ENSG00000157219	HTR5A	5-hydroxytryptamine receptor 5A [Source:HGNC Symbol;Acc:HGNC:5300]	protein_coding	239.145	1.19696	0.181386	6.59899	4.13981e-11	5.75558e-10
ENSG00000204356	NELFE	negative elongation factor complex member E [Source:HGNC Symbol;Acc:HGNC:13974]	protein_coding	2467.43	0.802082	0.121579	6.59724	4.18892e-11	5.82067e-10
ENSG00000197457	STMN3	stathmin 3 [Source:HGNC Symbol;Acc:HGNC:15926]	protein_coding	7948.81	-0.736471	0.1117	-6.5933	4.30158e-11	5.97394e-10
ENSG00000160888	IER2	immediate early response 2 [Source:HGNC Symbol;Acc:HGNC:28871]	protein_coding	710.569	0.848261	0.128696	6.59122	4.36223e-11	6.05486e-10
ENSG00000070061	ELP1	elongator acetyltransferase complex subunit 1 [Source:HGNC Symbol;Acc:HGNC:5959]	protein_coding	4127.53	0.664166	0.100776	6.59052	4.38299e-11	6.08035e-10
ENSG00000129654	FOXJ1	forkhead box J1 [Source:HGNC Symbol;Acc:HGNC:3816]	protein_coding	553.188	-2.80959	0.426317	-6.59039	4.38682e-11	6.08234e-10
ENSG00000198400	NTRK1	neurotrophic receptor tyrosine kinase 1 [Source:HGNC Symbol;Acc:HGNC:8031]	protein_coding	94.9453	2.3182	0.351868	6.58827	4.4499e-11	6.16643e-10
ENSG00000109323	MANBA	mannosidase beta [Source:HGNC Symbol;Acc:HGNC:6831]	protein_coding	1474.84	0.728284	0.110545	6.58812	4.45416e-11	6.16897e-10
ENSG00000073712	FERMT2	FERM domain containing kindlin 2 [Source:HGNC Symbol;Acc:HGNC:15767]	protein_coding	2231.66	-0.782996	0.118864	-6.5873	4.47899e-11	6.19997e-10
ENSG00000105497	ZNF175	zinc finger protein 175 [Source:HGNC Symbol;Acc:HGNC:12964]	protein_coding	412.944	0.949318	0.144124	6.5868	4.49403e-11	6.21659e-10
ENSG00000203772	SPRN	shadow of prion protein [Source:HGNC Symbol;Acc:HGNC:16871]	protein_coding	391.258	-1.14855	0.174374	-6.58674	4.4959e-11	6.21659e-10
ENSG00000108515	ENO3	enolase 3 [Source:HGNC Symbol;Acc:HGNC:3354]	protein_coding	263.009	1.23739	0.187948	6.58365	4.59037e-11	6.34031e-10
ENSG00000108018	SORCS1	sortilin related VPS10 domain containing receptor 1 [Source:HGNC Symbol;Acc:HGNC:16697]	protein_coding	1185.99	-2.38391	0.362145	-6.58275	4.61816e-11	6.37522e-10
ENSG00000139173	TMEM117	transmembrane protein 117 [Source:HGNC Symbol;Acc:HGNC:25308]	protein_coding	230.889	-1.19979	0.182272	-6.58243	4.62809e-11	6.38546e-10
ENSG00000110328	GALNT18	polypeptide N-acetylgalactosaminyltransferase 18 [Source:HGNC Symbol;Acc:HGNC:30488]	protein_coding	290.177	-1.22265	0.185781	-6.58114	4.66844e-11	6.43763e-10
ENSG00000115363	EVA1A	eva-1 homolog A, regulator of programmed cell death [Source:HGNC Symbol;Acc:HGNC:25816]	protein_coding	43.0265	2.48137	0.377131	6.57959	4.71746e-11	6.50169e-10
ENSG00000100433	KCNK10	potassium two pore domain channel subfamily K member 10 [Source:HGNC Symbol;Acc:HGNC:6273]	protein_coding	778.878	-1.04309	0.158539	-6.57938	4.72418e-11	6.50742e-10
ENSG00000006194	ZNF263	zinc finger protein 263 [Source:HGNC Symbol;Acc:HGNC:13056]	protein_coding	1927.6	0.722999	0.109904	6.57846	4.75344e-11	6.54417e-10
ENSG00000106236	NPTX2	neuronal pentraxin 2 [Source:HGNC Symbol;Acc:HGNC:7953]	protein_coding	1511.83	-0.827454	0.12579	-6.57805	4.76652e-11	6.55862e-10
ENSG00000110400	NECTIN1	nectin cell adhesion molecule 1 [Source:HGNC Symbol;Acc:HGNC:9706]	protein_coding	7815.44	0.684584	0.104074	6.57784	4.7734e-11	6.56453e-10
ENSG00000143367	TUFT1	tuftelin 1 [Source:HGNC Symbol;Acc:HGNC:12422]	protein_coding	912.363	0.744903	0.113249	6.57754	4.78285e-11	6.57396e-10
ENSG00000197818	SLC9A8	solute carrier family 9 member A8 [Source:HGNC Symbol;Acc:HGNC:20728]	protein_coding	784.75	-0.835721	0.127063	-6.57722	4.79321e-11	6.58463e-10
ENSG00000119820	YIPF4	Yip1 domain family member 4 [Source:HGNC Symbol;Acc:HGNC:28145]	protein_coding	3079.18	0.693914	0.105537	6.57505	4.86355e-11	6.67765e-10
ENSG00000158710	TAGLN2	transgelin 2 [Source:HGNC Symbol;Acc:HGNC:11554]	protein_coding	3017.01	-1.03774	0.157836	-6.5748	4.8719e-11	6.68549e-10
ENSG00000102158	MAGT1	magnesium transporter 1 [Source:HGNC Symbol;Acc:HGNC:28880]	protein_coding	1302.84	-0.941501	0.143312	-6.56957	5.04604e-11	6.91697e-10
ENSG00000149806	FAU	FAU ubiquitin like and ribosomal protein S30 fusion [Source:HGNC Symbol;Acc:HGNC:3597]	protein_coding	7481.09	0.785244	0.119538	6.56898	5.06598e-11	6.94055e-10
ENSG00000205929	C21orf62	chromosome 21 open reading frame 62 [Source:HGNC Symbol;Acc:HGNC:1305]	protein_coding	512.698	-1.18264	0.18004	-6.56874	5.07416e-11	6.94801e-10
ENSG00000164651	SP8	Sp8 transcription factor [Source:HGNC Symbol;Acc:HGNC:19196]	protein_coding	1182.06	-1.19616	0.182286	-6.56196	5.31051e-11	7.26772e-10
ENSG00000134317	GRHL1	grainyhead like transcription factor 1 [Source:HGNC Symbol;Acc:HGNC:17923]	protein_coding	211.522	-1.32736	0.202309	-6.56104	5.34347e-11	7.30889e-10
ENSG00000163611	SPICE1	spindle and centriole associated protein 1 [Source:HGNC Symbol;Acc:HGNC:25083]	protein_coding	130.842	1.41967	0.216439	6.55923	5.40859e-11	7.39398e-10
ENSG00000114757	PEX5L	peroxisomal biogenesis factor 5 like [Source:HGNC Symbol;Acc:HGNC:30024]	protein_coding	214.841	-1.18043	0.179993	-6.55821	5.4458e-11	7.44083e-10
ENSG00000154839	SKA1	spindle and kinetochore associated complex subunit 1 [Source:HGNC Symbol;Acc:HGNC:28109]	protein_coding	94.6	-1.77048	0.269994	-6.55747	5.47277e-11	7.47366e-10
ENSG00000150873	C2orf50	chromosome 2 open reading frame 50 [Source:HGNC Symbol;Acc:HGNC:26324]	protein_coding	113.209	-1.90018	0.28979	-6.55711	5.48596e-11	7.48764e-10
ENSG00000106772	PRUNE2	prune homolog 2 with BCH domain [Source:HGNC Symbol;Acc:HGNC:25209]	protein_coding	1554.92	-0.725299	0.11063	-6.55607	5.52454e-11	7.53625e-10
ENSG00000105854	PON2	paraoxonase 2 [Source:HGNC Symbol;Acc:HGNC:9205]	protein_coding	2055.36	-1.03629	0.158089	-6.55513	5.55917e-11	7.57941e-10
ENSG00000127863	TNFRSF19	TNF receptor superfamily member 19 [Source:HGNC Symbol;Acc:HGNC:11915]	protein_coding	623.373	-1.04054	0.158761	-6.55416	5.59572e-11	7.62515e-10
ENSG00000145428	RNF175	ring finger protein 175 [Source:HGNC Symbol;Acc:HGNC:27735]	protein_coding	299.866	-1.15891	0.176892	-6.55154	5.69478e-11	7.75181e-10
ENSG00000119630	PGF	placental growth factor [Source:HGNC Symbol;Acc:HGNC:8893]	protein_coding	141.243	1.54063	0.235174	6.55104	5.71391e-11	7.77368e-10
ENSG00000105193	RPS16	ribosomal protein S16 [Source:HGNC Symbol;Acc:HGNC:10396]	protein_coding	11763.6	0.718661	0.109715	6.55024	5.74436e-11	7.81092e-10
ENSG00000158023	CFAP251	cilia and flagella associated protein 251 [Source:HGNC Symbol;Acc:HGNC:28506]	protein_coding	113.504	1.48457	0.226653	6.55	5.75385e-11	7.81962e-10
ENSG00000067533	RRP15	ribosomal RNA processing 15 homolog [Source:HGNC Symbol;Acc:HGNC:24255]	protein_coding	396.949	-0.929855	0.142121	-6.5427	6.04188e-11	8.20668e-10
ENSG00000185818	NAT8L	N-acetyltransferase 8 like [Source:HGNC Symbol;Acc:HGNC:26742]	protein_coding	5071.06	-0.919036	0.140505	-6.54095	6.11297e-11	8.29436e-10
ENSG00000198763	MT-ND2	mitochondrially encoded NADH:ubiquinone oxidoreductase core subunit 2 [Source:HGNC Symbol;Acc:HGNC:7456]	protein_coding	41943.4	-0.854348	0.130619	-6.54075	6.1212e-11	8.30108e-10
ENSG00000079156	OSBPL6	oxysterol binding protein like 6 [Source:HGNC Symbol;Acc:HGNC:16388]	protein_coding	778.16	-0.861338	0.131717	-6.53932	6.18002e-11	8.37636e-10
ENSG00000100867	DHRS2	dehydrogenase/reductase 2 [Source:HGNC Symbol;Acc:HGNC:18349]	protein_coding	102.21	1.68559	0.257799	6.53839	6.21854e-11	8.42408e-10
ENSG00000169436	COL22A1	collagen type XXII alpha 1 chain [Source:HGNC Symbol;Acc:HGNC:22989]	protein_coding	194.505	-1.65838	0.253755	-6.53536	6.34579e-11	8.59188e-10
ENSG00000122986	HVCN1	hydrogen voltage gated channel 1 [Source:HGNC Symbol;Acc:HGNC:28240]	protein_coding	90.7019	-1.73599	0.265637	-6.5352	6.35252e-11	8.5964e-10
ENSG00000068912	ERLEC1	endoplasmic reticulum lectin 1 [Source:HGNC Symbol;Acc:HGNC:25222]	protein_coding	2808.84	0.770011	0.117828	6.53506	6.3584e-11	8.59977e-10
ENSG00000254087	LYN	LYN proto-oncogene, Src family tyrosine kinase [Source:HGNC Symbol;Acc:HGNC:6735]	protein_coding	127.48	-1.92536	0.294634	-6.53475	6.3715e-11	8.6129e-10
ENSG00000161940	BCL6B	BCL6B transcription repressor [Source:HGNC Symbol;Acc:HGNC:1002]	protein_coding	40.5777	2.92591	0.447755	6.53463	6.37662e-11	8.61523e-10
ENSG00000180354	MTURN	maturin, neural progenitor differentiation regulator homolog [Source:HGNC Symbol;Acc:HGNC:25457]	protein_coding	5697.22	-0.698333	0.106882	-6.53366	6.41816e-11	8.66674e-10
ENSG00000166002	SMCO4	single-pass membrane protein with coiled-coil domains 4 [Source:HGNC Symbol;Acc:HGNC:24810]	protein_coding	173.837	1.33438	0.204328	6.53057	6.55189e-11	8.84261e-10
ENSG00000197879	MYO1C	myosin IC [Source:HGNC Symbol;Acc:HGNC:7597]	protein_coding	1513.28	0.735355	0.112643	6.52816	6.6582e-11	8.98127e-10
ENSG00000137807	KIF23	kinesin family member 23 [Source:HGNC Symbol;Acc:HGNC:6392]	protein_coding	396.569	-1.29392	0.198208	-6.52808	6.66171e-11	8.98127e-10
ENSG00000177225	GATD1	glutamine amidotransferase class 1 domain containing 1 [Source:HGNC Symbol;Acc:HGNC:26616]	protein_coding	2984.5	-0.662311	0.101463	-6.52762	6.6823e-11	9.00425e-10
ENSG00000119638	NEK9	NIMA related kinase 9 [Source:HGNC Symbol;Acc:HGNC:18591]	protein_coding	1110.77	-0.964042	0.14772	-6.52614	6.74864e-11	9.08881e-10
ENSG00000115944	COX7A2L	cytochrome c oxidase subunit 7A2 like [Source:HGNC Symbol;Acc:HGNC:2289]	protein_coding	3944.67	0.753911	0.115541	6.52505	6.79774e-11	9.15009e-10
ENSG00000153561	RMND5A	required for meiotic nuclear division 5 homolog A [Source:HGNC Symbol;Acc:HGNC:25850]	protein_coding	2555.63	0.649839	0.0995945	6.52485	6.8071e-11	9.15783e-10
ENSG00000117228	GBP1	guanylate binding protein 1 [Source:HGNC Symbol;Acc:HGNC:4182]	protein_coding	29.7072	-3.79432	0.581542	-6.52459	6.81887e-11	9.1688e-10
ENSG00000198797	BRINP2	BMP/retinoic acid inducible neural specific 2 [Source:HGNC Symbol;Acc:HGNC:13746]	protein_coding	1006.32	-0.969375	0.148579	-6.5243	6.83208e-11	9.18169e-10
ENSG00000144891	AGTR1	angiotensin II receptor type 1 [Source:HGNC Symbol;Acc:HGNC:336]	protein_coding	29.6425	-3.65939	0.561067	-6.52219	6.92869e-11	9.3066e-10
ENSG00000105877	DNAH11	dynein axonemal heavy chain 11 [Source:HGNC Symbol;Acc:HGNC:2942]	protein_coding	77.8195	-2.54361	0.390171	-6.51922	7.06733e-11	9.48278e-10
ENSG00000099341	PSMD8	proteasome 26S subunit, non-ATPase 8 [Source:HGNC Symbol;Acc:HGNC:9566]	protein_coding	5807.52	0.749805	0.115018	6.51901	7.07751e-11	9.49142e-10
ENSG00000149451	ADAM33	ADAM metallopeptidase domain 33 [Source:HGNC Symbol;Acc:HGNC:15478]	protein_coding	72.2322	-2.38264	0.365556	-6.51786	7.13171e-11	9.55872e-10
ENSG00000203727	SAMD5	sterile alpha motif domain containing 5 [Source:HGNC Symbol;Acc:HGNC:21180]	protein_coding	749.45	0.972781	0.14925	6.51779	7.13523e-11	9.55872e-10
ENSG00000120889	TNFRSF10B	TNF receptor superfamily member 10b [Source:HGNC Symbol;Acc:HGNC:11905]	protein_coding	3299.33	0.772295	0.118576	6.51306	7.36333e-11	9.8591e-10
ENSG00000185133	INPP5J	inositol polyphosphate-5-phosphatase J [Source:HGNC Symbol;Acc:HGNC:8956]	protein_coding	889.622	0.811643	0.124626	6.51262	7.38495e-11	9.88283e-10
ENSG00000197785	ATAD3A	ATPase family AAA domain containing 3A [Source:HGNC Symbol;Acc:HGNC:25567]	protein_coding	1804.48	0.78509	0.120576	6.51118	7.45648e-11	9.97329e-10
ENSG00000142227	EMP3	epithelial membrane protein 3 [Source:HGNC Symbol;Acc:HGNC:3335]	protein_coding	716.316	-0.817894	0.125649	-6.50936	7.54706e-11	1.00838e-09
ENSG00000173821	RNF213	ring finger protein 213 [Source:HGNC Symbol;Acc:HGNC:14539]	protein_coding	1851.23	-0.772509	0.118706	-6.50776	7.62821e-11	1.01869e-09
ENSG00000104290	FZD3	frizzled class receptor 3 [Source:HGNC Symbol;Acc:HGNC:4041]	protein_coding	4168.55	-0.762282	0.117145	-6.50717	7.65797e-11	1.02212e-09
ENSG00000187792	ZNF70	zinc finger protein 70 [Source:HGNC Symbol;Acc:HGNC:13140]	protein_coding	848.816	0.808678	0.124278	6.50703	7.66499e-11	1.02252e-09
ENSG00000123374	CDK2	cyclin dependent kinase 2 [Source:HGNC Symbol;Acc:HGNC:1771]	protein_coding	552.925	-0.965339	0.148399	-6.50501	7.76877e-11	1.03582e-09
ENSG00000116981	NT5C1A	5'-nucleotidase, cytosolic IA [Source:HGNC Symbol;Acc:HGNC:17819]	protein_coding	53.0978	2.20574	0.339171	6.50334	7.85584e-11	1.04688e-09
ENSG00000135925	WNT10A	Wnt family member 10A [Source:HGNC Symbol;Acc:HGNC:13829]	protein_coding	44.2415	2.68892	0.413534	6.5023	7.90988e-11	1.05353e-09
ENSG00000138029	HADHB	hydroxyacyl-CoA dehydrogenase trifunctional multienzyme complex subunit beta [Source:HGNC Symbol;Acc:HGNC:4803]	protein_coding	1852.77	-0.892704	0.137295	-6.50211	7.92032e-11	1.05437e-09
ENSG00000148399	DPH7	diphthamide biosynthesis 7 [Source:HGNC Symbol;Acc:HGNC:25199]	protein_coding	1565.93	0.793186	0.121996	6.50172	7.94046e-11	1.05649e-09
ENSG00000172340	SUCLG2	succinate-CoA ligase GDP-forming subunit beta [Source:HGNC Symbol;Acc:HGNC:11450]	protein_coding	556.792	-0.990622	0.152393	-6.50043	8.00923e-11	1.06509e-09
ENSG00000196935	SRGAP1	SLIT-ROBO Rho GTPase activating protein 1 [Source:HGNC Symbol;Acc:HGNC:17382]	protein_coding	1868.17	-0.986712	0.151926	-6.49468	8.32123e-11	1.106e-09
ENSG00000213199	ASIC3	acid sensing ion channel subunit 3 [Source:HGNC Symbol;Acc:HGNC:101]	protein_coding	494.024	1.02305	0.157572	6.49259	8.43731e-11	1.12066e-09
ENSG00000116017	ARID3A	AT-rich interaction domain 3A [Source:HGNC Symbol;Acc:HGNC:3031]	protein_coding	614.884	0.951478	0.146549	6.49253	8.44043e-11	1.12066e-09
ENSG00000101180	HRH3	histamine receptor H3 [Source:HGNC Symbol;Acc:HGNC:5184]	protein_coding	304.263	1.11955	0.172477	6.49101	8.52654e-11	1.13151e-09
ENSG00000169299	PGM2	phosphoglucomutase 2 [Source:HGNC Symbol;Acc:HGNC:8906]	protein_coding	371.346	-1.05269	0.162183	-6.49079	8.53869e-11	1.13253e-09
ENSG00000184661	CDCA2	cell division cycle associated 2 [Source:HGNC Symbol;Acc:HGNC:14623]	protein_coding	129.82	-1.51296	0.233144	-6.48937	8.61941e-11	1.14263e-09
ENSG00000115266	APC2	APC regulator of WNT signaling pathway 2 [Source:HGNC Symbol;Acc:HGNC:24036]	protein_coding	14214.9	-0.798113	0.123017	-6.48782	8.70885e-11	1.15389e-09
ENSG00000123395	ATG101	autophagy related 101 [Source:HGNC Symbol;Acc:HGNC:25679]	protein_coding	830.957	0.822218	0.126745	6.48717	8.74661e-11	1.15829e-09
ENSG00000215788	TNFRSF25	TNF receptor superfamily member 25 [Source:HGNC Symbol;Acc:HGNC:11910]	protein_coding	509.235	-0.961392	0.148209	-6.48673	8.77218e-11	1.16107e-09
ENSG00000130962	PRRG1	proline rich and Gla domain 1 [Source:HGNC Symbol;Acc:HGNC:9469]	protein_coding	559.608	-0.968146	0.149292	-6.48492	8.87804e-11	1.17446e-09
ENSG00000104320	NBN	nibrin [Source:HGNC Symbol;Acc:HGNC:7652]	protein_coding	776.057	-0.84354	0.130158	-6.48092	9.1167e-11	1.20541e-09
ENSG00000134709	HOOK1	hook microtubule tethering protein 1 [Source:HGNC Symbol;Acc:HGNC:19884]	protein_coding	555.723	0.922654	0.142382	6.48013	9.1644e-11	1.21109e-09
ENSG00000172575	RASGRP1	RAS guanyl releasing protein 1 [Source:HGNC Symbol;Acc:HGNC:9878]	protein_coding	414.401	-1.14998	0.17752	-6.47806	9.29119e-11	1.2272e-09
ENSG00000115159	GPD2	glycerol-3-phosphate dehydrogenase 2 [Source:HGNC Symbol;Acc:HGNC:4456]	protein_coding	880.868	-0.904734	0.139766	-6.47319	9.59573e-11	1.26611e-09
ENSG00000163686	ABHD6	abhydrolase domain containing 6, acylglycerol lipase [Source:HGNC Symbol;Acc:HGNC:21398]	protein_coding	601.286	-0.884204	0.136595	-6.47319	9.59577e-11	1.26611e-09
ENSG00000168004	PLAAT5	phospholipase A and acyltransferase 5 [Source:HGNC Symbol;Acc:HGNC:24978]	protein_coding	43.3051	-3.2889	0.50815	-6.4723	9.65205e-11	1.27288e-09
ENSG00000204314	PRRT1	proline rich transmembrane protein 1 [Source:HGNC Symbol;Acc:HGNC:13943]	protein_coding	640.487	0.982337	0.151797	6.4714	9.70995e-11	1.27985e-09
ENSG00000157895	C12orf43	chromosome 12 open reading frame 43 [Source:HGNC Symbol;Acc:HGNC:25719]	protein_coding	658.312	-0.856116	0.132329	-6.4696	9.82604e-11	1.29448e-09
ENSG00000153832	FBXO36	F-box protein 36 [Source:HGNC Symbol;Acc:HGNC:27020]	protein_coding	412.262	-1.08955	0.168443	-6.46835	9.908e-11	1.3046e-09
ENSG00000151116	UEVLD	UEV and lactate/malate dehyrogenase domains [Source:HGNC Symbol;Acc:HGNC:30866]	protein_coding	727.032	-0.913529	0.141245	-6.46768	9.95169e-11	1.30918e-09
ENSG00000230453	ANKRD18B	ankyrin repeat domain 18B [Source:HGNC Symbol;Acc:HGNC:23644]	protein_coding	55.4648	2.12866	0.329124	6.46766	9.95312e-11	1.30918e-09
ENSG00000180616	SSTR2	somatostatin receptor 2 [Source:HGNC Symbol;Acc:HGNC:11331]	protein_coding	551.75	-0.927144	0.143367	-6.46693	1.00011e-10	1.3148e-09
ENSG00000133275	CSNK1G2	casein kinase 1 gamma 2 [Source:HGNC Symbol;Acc:HGNC:2455]	protein_coding	3443.62	0.709344	0.10969	6.4668	1.00102e-10	1.31533e-09
ENSG00000186352	ANKRD37	ankyrin repeat domain 37 [Source:HGNC Symbol;Acc:HGNC:29593]	protein_coding	240.68	1.22194	0.189114	6.4614	1.03737e-10	1.36238e-09
ENSG00000102271	KLHL4	kelch like family member 4 [Source:HGNC Symbol;Acc:HGNC:6355]	protein_coding	252.232	-1.52159	0.235493	-6.46128	1.03819e-10	1.36276e-09
ENSG00000135835	KIAA1614	KIAA1614 [Source:HGNC Symbol;Acc:HGNC:29327]	protein_coding	148.001	-1.36866	0.211865	-6.46007	1.04652e-10	1.37297e-09
ENSG00000138709	LARP1B	La ribonucleoprotein 1B [Source:HGNC Symbol;Acc:HGNC:24704]	protein_coding	1181.75	0.745212	0.115363	6.45974	1.04883e-10	1.37529e-09
ENSG00000116983	HPCAL4	hippocalcin like 4 [Source:HGNC Symbol;Acc:HGNC:18212]	protein_coding	6346.61	0.652057	0.100951	6.45917	1.0528e-10	1.37979e-09
ENSG00000143319	ISG20L2	interferon stimulated exonuclease gene 20 like 2 [Source:HGNC Symbol;Acc:HGNC:25745]	protein_coding	2057.78	0.724945	0.112279	6.45664	1.07053e-10	1.4023e-09
ENSG00000136158	SPRY2	sprouty RTK signaling antagonist 2 [Source:HGNC Symbol;Acc:HGNC:11270]	protein_coding	1007.42	-1.03688	0.160624	-6.45534	1.07973e-10	1.41362e-09
ENSG00000031003	FAM13B	family with sequence similarity 13 member B [Source:HGNC Symbol;Acc:HGNC:1335]	protein_coding	936.972	-0.883215	0.136859	-6.45345	1.0933e-10	1.43065e-09
ENSG00000198743	SLC5A3	solute carrier family 5 member 3 [Source:HGNC Symbol;Acc:HGNC:11038]	protein_coding	1860.45	0.757306	0.117397	6.45079	1.11271e-10	1.4553e-09
ENSG00000102034	ELF4	E74 like ETS transcription factor 4 [Source:HGNC Symbol;Acc:HGNC:3319]	protein_coding	187.51	1.35431	0.209947	6.4507	1.11331e-10	1.45534e-09
ENSG00000140807	NKD1	NKD inhibitor of WNT signaling pathway 1 [Source:HGNC Symbol;Acc:HGNC:17045]	protein_coding	541.465	-1.29627	0.200956	-6.45052	1.11466e-10	1.45634e-09
ENSG00000050165	DKK3	dickkopf WNT signaling pathway inhibitor 3 [Source:HGNC Symbol;Acc:HGNC:2893]	protein_coding	12503.7	-0.685654	0.106312	-6.44947	1.12239e-10	1.46569e-09
ENSG00000134899	ERCC5	ERCC excision repair 5, endonuclease [Source:HGNC Symbol;Acc:HGNC:3437]	protein_coding	216.684	1.1431	0.177268	6.4484	1.13037e-10	1.4746e-09
ENSG00000182698	RESP18	regulated endocrine specific protein 18 [Source:HGNC Symbol;Acc:HGNC:33762]	protein_coding	38.5409	2.85389	0.442648	6.44731	1.13854e-10	1.48449e-09
ENSG00000005108	THSD7A	thrombospondin type 1 domain containing 7A [Source:HGNC Symbol;Acc:HGNC:22207]	protein_coding	742.212	-1.1184	0.173572	-6.44342	1.16814e-10	1.5223e-09
ENSG00000171858	RPS21	ribosomal protein S21 [Source:HGNC Symbol;Acc:HGNC:10409]	protein_coding	3276.84	0.717012	0.111282	6.4432	1.16983e-10	1.52373e-09
ENSG00000120327	PCDHB14	protocadherin beta 14 [Source:HGNC Symbol;Acc:HGNC:8685]	protein_coding	574.499	0.870018	0.13505	6.4422	1.17756e-10	1.53295e-09
ENSG00000154655	L3MBTL4	L3MBTL histone methyl-lysine binding protein 4 [Source:HGNC Symbol;Acc:HGNC:26677]	protein_coding	60.0073	-2.35525	0.365601	-6.44213	1.17812e-10	1.53295e-09
ENSG00000204580	DDR1	discoidin domain receptor tyrosine kinase 1 [Source:HGNC Symbol;Acc:HGNC:2730]	protein_coding	25512.7	-0.643192	0.0998742	-6.44002	1.19455e-10	1.55353e-09
ENSG00000013375	PGM3	phosphoglucomutase 3 [Source:HGNC Symbol;Acc:HGNC:8907]	protein_coding	2215.25	0.678933	0.105461	6.43777	1.21245e-10	1.57599e-09
ENSG00000040341	STAU2	staufen double-stranded RNA binding protein 2 [Source:HGNC Symbol;Acc:HGNC:11371]	protein_coding	2396.55	-0.730336	0.1135	-6.43467	1.23738e-10	1.60758e-09
ENSG00000099957	P2RX6	purinergic receptor P2X 6 [Source:HGNC Symbol;Acc:HGNC:8538]	protein_coding	224.071	-1.27757	0.198617	-6.43231	1.25683e-10	1.63118e-09
ENSG00000173120	KDM2A	lysine demethylase 2A [Source:HGNC Symbol;Acc:HGNC:13606]	protein_coding	3311.58	0.629487	0.0979001	6.42989	1.27698e-10	1.65648e-09
ENSG00000172071	EIF2AK3	eukaryotic translation initiation factor 2 alpha kinase 3 [Source:HGNC Symbol;Acc:HGNC:3255]	protein_coding	1258.22	0.700466	0.108954	6.429	1.28442e-10	1.66528e-09
ENSG00000135929	CYP27A1	cytochrome P450 family 27 subfamily A member 1 [Source:HGNC Symbol;Acc:HGNC:2605]	protein_coding	429.61	-0.977343	0.152062	-6.42728	1.2991e-10	1.68346e-09
ENSG00000100138	SNU13	small nuclear ribonucleoprotein 13 [Source:HGNC Symbol;Acc:HGNC:7819]	protein_coding	4612.83	0.76632	0.119274	6.42485	1.31996e-10	1.70961e-09
ENSG00000109189	USP46	ubiquitin specific peptidase 46 [Source:HGNC Symbol;Acc:HGNC:20075]	protein_coding	1173.86	-0.710674	0.110626	-6.42412	1.32636e-10	1.71702e-09
ENSG00000168724	DNAJC21	DnaJ heat shock protein family (Hsp40) member C21 [Source:HGNC Symbol;Acc:HGNC:27030]	protein_coding	1126.16	0.707925	0.11023	6.42226	1.34268e-10	1.73638e-09
ENSG00000198853	RUSC2	RUN and SH3 domain containing 2 [Source:HGNC Symbol;Acc:HGNC:23625]	protein_coding	9010.57	0.686693	0.10696	6.42011	1.36178e-10	1.76019e-09
ENSG00000171444	MCC	MCC regulator of WNT signaling pathway [Source:HGNC Symbol;Acc:HGNC:6935]	protein_coding	1323.59	-0.876865	0.136596	-6.4194	1.36811e-10	1.76747e-09
ENSG00000026103	FAS	Fas cell surface death receptor [Source:HGNC Symbol;Acc:HGNC:11920]	protein_coding	139.311	-1.72657	0.268993	-6.41864	1.37501e-10	1.77457e-09
ENSG00000173258	ZNF483	zinc finger protein 483 [Source:HGNC Symbol;Acc:HGNC:23384]	protein_coding	1046.25	1.0148	0.158182	6.41537	1.40478e-10	1.81115e-09
ENSG00000124772	CPNE5	copine 5 [Source:HGNC Symbol;Acc:HGNC:2318]	protein_coding	1101.5	-0.796406	0.124186	-6.41299	1.42692e-10	1.83783e-09
ENSG00000132122	SPATA6	spermatogenesis associated 6 [Source:HGNC Symbol;Acc:HGNC:18309]	protein_coding	360.123	-1.00992	0.157583	-6.40879	1.4668e-10	1.88824e-09
ENSG00000170011	MYRIP	myosin VIIA and Rab interacting protein [Source:HGNC Symbol;Acc:HGNC:19156]	protein_coding	407.717	1.02303	0.159771	6.40313	1.5222e-10	1.95856e-09
ENSG00000160188	RSPH1	radial spoke head component 1 [Source:HGNC Symbol;Acc:HGNC:12371]	protein_coding	96.6121	-1.90771	0.297992	-6.40187	1.53488e-10	1.97388e-09
ENSG00000171649	ZIK1	zinc finger protein interacting with K protein 1 [Source:HGNC Symbol;Acc:HGNC:33104]	protein_coding	566.247	-0.853986	0.13344	-6.3998	1.55585e-10	1.99983e-09
ENSG00000010270	STARD3NL	STARD3 N-terminal like [Source:HGNC Symbol;Acc:HGNC:19169]	protein_coding	3553.14	0.67917	0.106164	6.39738	1.58063e-10	2.03065e-09
ENSG00000119913	TECTB	tectorin beta [Source:HGNC Symbol;Acc:HGNC:11721]	protein_coding	39.9466	-6.89186	1.07786	-6.39404	1.61555e-10	2.07342e-09
ENSG00000179603	GRM8	glutamate metabotropic receptor 8 [Source:HGNC Symbol;Acc:HGNC:4600]	protein_coding	85.5589	-1.92017	0.300428	-6.39146	1.64308e-10	2.10767e-09
ENSG00000134954	ETS1	ETS proto-oncogene 1, transcription factor [Source:HGNC Symbol;Acc:HGNC:3488]	protein_coding	218.795	1.50836	0.236201	6.38592	1.70368e-10	2.18431e-09
ENSG00000173156	RHOD	ras homolog family member D [Source:HGNC Symbol;Acc:HGNC:670]	protein_coding	38.7955	2.84393	0.44535	6.38583	1.70467e-10	2.18447e-09
ENSG00000142910	TINAGL1	tubulointerstitial nephritis antigen like 1 [Source:HGNC Symbol;Acc:HGNC:19168]	protein_coding	38.0212	6.86915	1.07588	6.38466	1.71779e-10	2.20017e-09
ENSG00000182378	PLCXD1	phosphatidylinositol specific phospholipase C X domain containing 1 [Source:HGNC Symbol;Acc:HGNC:23148]	protein_coding	2583.27	0.669196	0.104847	6.38257	1.74135e-10	2.22923e-09
ENSG00000025796	SEC63	SEC63 homolog, protein translocation regulator [Source:HGNC Symbol;Acc:HGNC:21082]	protein_coding	4357.66	0.623692	0.0977242	6.38217	1.74594e-10	2.23397e-09
ENSG00000139496	NUP58	nucleoporin 58 [Source:HGNC Symbol;Acc:HGNC:20261]	protein_coding	3142.08	0.665025	0.104231	6.38032	1.7672e-10	2.26003e-09
ENSG00000185386	MAPK11	mitogen-activated protein kinase 11 [Source:HGNC Symbol;Acc:HGNC:6873]	protein_coding	1062.21	-0.757338	0.118725	-6.37891	1.78353e-10	2.27978e-09
ENSG00000125995	ROMO1	reactive oxygen species modulator 1 [Source:HGNC Symbol;Acc:HGNC:16185]	protein_coding	902.741	0.906137	0.142059	6.37859	1.78728e-10	2.28341e-09
ENSG00000184047	DIABLO	diablo IAP-binding mitochondrial protein [Source:HGNC Symbol;Acc:HGNC:21528]	protein_coding	325.363	0.989794	0.155268	6.37474	1.83271e-10	2.34028e-09
ENSG00000169554	ZEB2	zinc finger E-box binding homeobox 2 [Source:HGNC Symbol;Acc:HGNC:14881]	protein_coding	2185.69	-0.968121	0.151887	-6.37395	1.8422e-10	2.35122e-09
ENSG00000145362	ANK2	ankyrin 2 [Source:HGNC Symbol;Acc:HGNC:493]	protein_coding	14041.4	-0.814842	0.127845	-6.37368	1.84548e-10	2.35422e-09
ENSG00000152256	PDK1	pyruvate dehydrogenase kinase 1 [Source:HGNC Symbol;Acc:HGNC:8809]	protein_coding	2786.24	0.948676	0.148892	6.37159	1.87079e-10	2.38531e-09
ENSG00000164292	RHOBTB3	Rho related BTB domain containing 3 [Source:HGNC Symbol;Acc:HGNC:18757]	protein_coding	3125.07	-0.923016	0.144898	-6.3701	1.88902e-10	2.40697e-09
ENSG00000129757	CDKN1C	cyclin dependent kinase inhibitor 1C [Source:HGNC Symbol;Acc:HGNC:1786]	protein_coding	2346.24	0.877036	0.137681	6.37005	1.88968e-10	2.40697e-09
ENSG00000185238	PRMT3	protein arginine methyltransferase 3 [Source:HGNC Symbol;Acc:HGNC:30163]	protein_coding	563.744	-0.950775	0.149274	-6.36931	1.89876e-10	2.41733e-09
ENSG00000165322	ARHGAP12	Rho GTPase activating protein 12 [Source:HGNC Symbol;Acc:HGNC:16348]	protein_coding	1874.2	-0.726596	0.114133	-6.36622	1.93747e-10	2.46537e-09
ENSG00000115353	TACR1	tachykinin receptor 1 [Source:HGNC Symbol;Acc:HGNC:11526]	protein_coding	53.6121	-2.36967	0.372294	-6.36506	1.95216e-10	2.4823e-09
ENSG00000146085	MMUT	methylmalonyl-CoA mutase [Source:HGNC Symbol;Acc:HGNC:7526]	protein_coding	2071.06	0.670843	0.105395	6.36501	1.95273e-10	2.4823e-09
ENSG00000141446	ESCO1	establishment of sister chromatid cohesion N-acetyltransferase 1 [Source:HGNC Symbol;Acc:HGNC:24645]	protein_coding	806.681	0.736415	0.115713	6.36415	1.96377e-10	2.49508e-09
ENSG00000115138	POMC	proopiomelanocortin [Source:HGNC Symbol;Acc:HGNC:9201]	protein_coding	29.2759	3.45348	0.542766	6.36275	1.98174e-10	2.51664e-09
ENSG00000077147	TM9SF3	transmembrane 9 superfamily member 3 [Source:HGNC Symbol;Acc:HGNC:21529]	protein_coding	7489.7	0.631258	0.0992157	6.36248	1.98516e-10	2.51974e-09
ENSG00000112651	MRPL2	mitochondrial ribosomal protein L2 [Source:HGNC Symbol;Acc:HGNC:14056]	protein_coding	252.971	1.06435	0.167307	6.36162	1.99631e-10	2.53262e-09
ENSG00000188522	FAM83G	family with sequence similarity 83 member G [Source:HGNC Symbol;Acc:HGNC:32554]	protein_coding	179.476	1.28511	0.20202	6.36131	2.00035e-10	2.53647e-09
ENSG00000156413	FUT6	fucosyltransferase 6 [Source:HGNC Symbol;Acc:HGNC:4017]	protein_coding	65.7962	2.2399	0.35212	6.36117	2.00222e-10	2.53758e-09
ENSG00000148110	MFSD14B	major facilitator superfamily domain containing 14B [Source:HGNC Symbol;Acc:HGNC:23376]	protein_coding	1155.23	-0.762257	0.119848	-6.36017	2.01531e-10	2.5529e-09
ENSG00000124406	ATP8A1	ATPase phospholipid transporting 8A1 [Source:HGNC Symbol;Acc:HGNC:13531]	protein_coding	1803.36	-0.716456	0.112652	-6.35993	2.01852e-10	2.55568e-09
ENSG00000196739	COL27A1	collagen type XXVII alpha 1 chain [Source:HGNC Symbol;Acc:HGNC:22986]	protein_coding	356.581	-1.30794	0.205684	-6.35896	2.0313e-10	2.57058e-09
ENSG00000187714	SLC18A3	solute carrier family 18 member A3 [Source:HGNC Symbol;Acc:HGNC:10936]	protein_coding	180.536	1.6467	0.25898	6.35842	2.0384e-10	2.57828e-09
ENSG00000106633	GCK	glucokinase [Source:HGNC Symbol;Acc:HGNC:4195]	protein_coding	427.858	1.18486	0.186361	6.35787	2.04573e-10	2.58626e-09
ENSG00000188766	SPRED3	sprouty related EVH1 domain containing 3 [Source:HGNC Symbol;Acc:HGNC:31041]	protein_coding	1075.16	-0.721743	0.113539	-6.3568	2.05994e-10	2.60293e-09
ENSG00000196376	SLC35F1	solute carrier family 35 member F1 [Source:HGNC Symbol;Acc:HGNC:21483]	protein_coding	3291.65	-0.880794	0.138593	-6.35527	2.08057e-10	2.62639e-09
ENSG00000166405	RIC3	RIC3 acetylcholine receptor chaperone [Source:HGNC Symbol;Acc:HGNC:30338]	protein_coding	1830.25	0.639442	0.10063	6.35439	2.09255e-10	2.64019e-09
ENSG00000092470	WDR76	WD repeat domain 76 [Source:HGNC Symbol;Acc:HGNC:25773]	protein_coding	292.459	-1.16061	0.182696	-6.3527	2.11565e-10	2.66801e-09
ENSG00000166963	MAP1A	microtubule associated protein 1A [Source:HGNC Symbol;Acc:HGNC:6835]	protein_coding	11272.3	-0.687661	0.108257	-6.35209	2.12415e-10	2.6774e-09
ENSG00000116285	ERRFI1	ERBB receptor feedback inhibitor 1 [Source:HGNC Symbol;Acc:HGNC:18185]	protein_coding	886.751	0.750564	0.118188	6.35057	2.14513e-10	2.7025e-09
ENSG00000171617	ENC1	ectodermal-neural cortex 1 [Source:HGNC Symbol;Acc:HGNC:3345]	protein_coding	11618.5	-0.87956	0.138514	-6.34999	2.15332e-10	2.71147e-09
ENSG00000198521	ZNF43	zinc finger protein 43 [Source:HGNC Symbol;Acc:HGNC:13109]	protein_coding	785.963	-0.860865	0.135609	-6.34814	2.17938e-10	2.74293e-09
ENSG00000187122	SLIT1	slit guidance ligand 1 [Source:HGNC Symbol;Acc:HGNC:11085]	protein_coding	16198.9	-2.16014	0.340322	-6.34735	2.19055e-10	2.75562e-09
ENSG00000272636	DOC2B	double C2 domain beta [Source:HGNC Symbol;Acc:HGNC:2986]	protein_coding	2744.77	-0.756792	0.11925	-6.34625	2.20631e-10	2.77407e-09
ENSG00000134532	SOX5	SRY-box transcription factor 5 [Source:HGNC Symbol;Acc:HGNC:11201]	protein_coding	788.913	-1.21986	0.192235	-6.34564	2.21502e-10	2.78365e-09
ENSG00000147571	CRH	corticotropin releasing hormone [Source:HGNC Symbol;Acc:HGNC:2355]	protein_coding	28.5987	-3.60943	0.568873	-6.34487	2.2262e-10	2.7963e-09
ENSG00000196218	RYR1	ryanodine receptor 1 [Source:HGNC Symbol;Acc:HGNC:10483]	protein_coding	603.336	1.28595	0.202735	6.34303	2.25296e-10	2.82852e-09
ENSG00000120833	SOCS2	suppressor of cytokine signaling 2 [Source:HGNC Symbol;Acc:HGNC:19382]	protein_coding	412.067	-0.904529	0.142619	-6.34229	2.2638e-10	2.84072e-09
ENSG00000141456	PELP1	proline, glutamate and leucine rich protein 1 [Source:HGNC Symbol;Acc:HGNC:30134]	protein_coding	4418.93	0.65515	0.103332	6.34026	2.2938e-10	2.87694e-09
ENSG00000108883	EFTUD2	elongation factor Tu GTP binding domain containing 2 [Source:HGNC Symbol;Acc:HGNC:30858]	protein_coding	3700.4	-0.618472	0.097575	-6.33843	2.32125e-10	2.90993e-09
ENSG00000168993	CPLX1	complexin 1 [Source:HGNC Symbol;Acc:HGNC:2309]	protein_coding	949.95	-2.38641	0.376522	-6.33804	2.32707e-10	2.91579e-09
ENSG00000074755	ZZEF1	zinc finger ZZ-type and EF-hand domain containing 1 [Source:HGNC Symbol;Acc:HGNC:29027]	protein_coding	3538.41	0.811238	0.128003	6.33767	2.33266e-10	2.92135e-09
ENSG00000167555	ZNF528	zinc finger protein 528 [Source:HGNC Symbol;Acc:HGNC:29384]	protein_coding	189.943	-1.41675	0.22355	-6.33752	2.33492e-10	2.92274e-09
ENSG00000170846		novel protein, similar to Morf4 family associated protein 1	protein_coding	1220.12	0.868667	0.137139	6.3342	2.3857e-10	2.98483e-09
ENSG00000104490	NCALD	neurocalcin delta [Source:HGNC Symbol;Acc:HGNC:7655]	protein_coding	3145.57	-0.850068	0.134233	-6.3328	2.40752e-10	3.01064e-09
ENSG00000171700	RGS19	regulator of G protein signaling 19 [Source:HGNC Symbol;Acc:HGNC:13735]	protein_coding	281.389	-1.15992	0.183214	-6.33095	2.43655e-10	3.04545e-09
ENSG00000109180	OCIAD1	OCIA domain containing 1 [Source:HGNC Symbol;Acc:HGNC:16074]	protein_coding	5265.08	0.725911	0.114662	6.33085	2.43808e-10	3.04586e-09
ENSG00000086065	CHMP5	charged multivesicular body protein 5 [Source:HGNC Symbol;Acc:HGNC:26942]	protein_coding	3249.12	0.700763	0.110721	6.32909	2.46613e-10	3.07939e-09
ENSG00000100504	PYGL	glycogen phosphorylase L [Source:HGNC Symbol;Acc:HGNC:9725]	protein_coding	700.379	-0.856735	0.135416	-6.32669	2.50477e-10	3.12609e-09
ENSG00000138080	EMILIN1	elastin microfibril interfacer 1 [Source:HGNC Symbol;Acc:HGNC:19880]	protein_coding	453.644	0.97781	0.154625	6.32373	2.55321e-10	3.18498e-09
ENSG00000129250	KIF1C	kinesin family member 1C [Source:HGNC Symbol;Acc:HGNC:6317]	protein_coding	2261.35	-0.8206	0.129782	-6.32289	2.56719e-10	3.20085e-09
ENSG00000087842	PIR	pirin [Source:HGNC Symbol;Acc:HGNC:30048]	protein_coding	881.05	-0.931871	0.147414	-6.32145	2.59113e-10	3.22911e-09
ENSG00000154845	PPP4R1	protein phosphatase 4 regulatory subunit 1 [Source:HGNC Symbol;Acc:HGNC:9320]	protein_coding	2499.98	-0.682734	0.108013	-6.32087	2.60098e-10	3.2398e-09
ENSG00000105327	BBC3	BCL2 binding component 3 [Source:HGNC Symbol;Acc:HGNC:17868]	protein_coding	1251.92	0.906231	0.143375	6.32072	2.60344e-10	3.24127e-09
ENSG00000198841	KTI12	KTI12 chromatin associated homolog [Source:HGNC Symbol;Acc:HGNC:25160]	protein_coding	178.91	1.27593	0.201872	6.32048	2.60756e-10	3.2448e-09
ENSG00000196990	FAM163B	family with sequence similarity 163 member B [Source:HGNC Symbol;Acc:HGNC:33277]	protein_coding	278.922	-1.16755	0.184892	-6.31479	2.70529e-10	3.36477e-09
ENSG00000112977	DAP	death associated protein [Source:HGNC Symbol;Acc:HGNC:2672]	protein_coding	2765.98	0.64604	0.102325	6.31362	2.72584e-10	3.387e-09
ENSG00000137601	NEK1	NIMA related kinase 1 [Source:HGNC Symbol;Acc:HGNC:7744]	protein_coding	781.866	-0.799268	0.1266	-6.31332	2.73109e-10	3.39187e-09
ENSG00000096433	ITPR3	inositol 1,4,5-trisphosphate receptor type 3 [Source:HGNC Symbol;Acc:HGNC:6182]	protein_coding	330.462	1.1795	0.186846	6.31267	2.74259e-10	3.40449e-09
ENSG00000086300	SNX10	sorting nexin 10 [Source:HGNC Symbol;Acc:HGNC:14974]	protein_coding	1075.63	-0.964282	0.152772	-6.31189	2.7564e-10	3.41996e-09
ENSG00000070718	AP3M2	adaptor related protein complex 3 subunit mu 2 [Source:HGNC Symbol;Acc:HGNC:570]	protein_coding	1965.02	-0.705522	0.111811	-6.30995	2.79133e-10	3.46161e-09
ENSG00000099995	SF3A1	splicing factor 3a subunit 1 [Source:HGNC Symbol;Acc:HGNC:10765]	protein_coding	4457.73	0.617135	0.0978138	6.30928	2.80338e-10	3.47485e-09
ENSG00000103496	STX4	syntaxin 4 [Source:HGNC Symbol;Acc:HGNC:11439]	protein_coding	1346.11	0.827956	0.131259	6.3078	2.83031e-10	3.50651e-09
ENSG00000196510	ANAPC7	anaphase promoting complex subunit 7 [Source:HGNC Symbol;Acc:HGNC:17380]	protein_coding	1179.03	-0.717407	0.113747	-6.30707	2.84376e-10	3.52146e-09
ENSG00000104133	SPG11	SPG11 vesicle trafficking associated, spatacsin [Source:HGNC Symbol;Acc:HGNC:11226]	protein_coding	2140.88	-0.716587	0.113636	-6.306	2.86343e-10	3.54409e-09
ENSG00000173436	MICOS10	mitochondrial contact site and cristae organizing system subunit 10 [Source:HGNC Symbol;Acc:HGNC:32068]	protein_coding	256.857	-1.09718	0.17403	-6.30455	2.89033e-10	3.57564e-09
ENSG00000076924	XAB2	XPA binding protein 2 [Source:HGNC Symbol;Acc:HGNC:14089]	protein_coding	2873.92	0.792343	0.125694	6.30375	2.90532e-10	3.59243e-09
ENSG00000068878	PSME4	proteasome activator subunit 4 [Source:HGNC Symbol;Acc:HGNC:20635]	protein_coding	2001.63	0.691188	0.109672	6.30231	2.93245e-10	3.62421e-09
ENSG00000159658	EFCAB14	EF-hand calcium binding domain 14 [Source:HGNC Symbol;Acc:HGNC:29051]	protein_coding	1877.44	-0.710913	0.112804	-6.30223	2.934e-10	3.62436e-09
ENSG00000249992	TMEM158	transmembrane protein 158 [Source:HGNC Symbol;Acc:HGNC:30293]	protein_coding	843.609	-1.15641	0.183533	-6.30085	2.96027e-10	3.65412e-09
ENSG00000103489	XYLT1	xylosyltransferase 1 [Source:HGNC Symbol;Acc:HGNC:15516]	protein_coding	980.921	-0.94905	0.150623	-6.30081	2.96097e-10	3.65412e-09
ENSG00000145386	CCNA2	cyclin A2 [Source:HGNC Symbol;Acc:HGNC:1578]	protein_coding	625.935	-1.25427	0.199082	-6.30025	2.97161e-10	3.66547e-09
ENSG00000181234	TMEM132C	transmembrane protein 132C [Source:HGNC Symbol;Acc:HGNC:25436]	protein_coding	95.1522	-2.30755	0.366409	-6.29774	3.02013e-10	3.7235e-09
ENSG00000166170	BAG5	BAG cochaperone 5 [Source:HGNC Symbol;Acc:HGNC:941]	protein_coding	2684.02	0.645137	0.10249	6.29462	3.08152e-10	3.79734e-09
ENSG00000076554	TPD52	tumor protein D52 [Source:HGNC Symbol;Acc:HGNC:12005]	protein_coding	720.547	0.853986	0.135726	6.29199	3.1343e-10	3.86051e-09
ENSG00000008282	SYPL1	synaptophysin like 1 [Source:HGNC Symbol;Acc:HGNC:11507]	protein_coding	853.542	-0.85357	0.135679	-6.29108	3.15262e-10	3.8812e-09
ENSG00000078177	N4BP2	NEDD4 binding protein 2 [Source:HGNC Symbol;Acc:HGNC:29851]	protein_coding	1595.24	0.789131	0.125469	6.28944	3.18623e-10	3.92067e-09
ENSG00000114738	MAPKAPK3	MAPK activated protein kinase 3 [Source:HGNC Symbol;Acc:HGNC:6888]	protein_coding	860.767	-1.03589	0.164757	-6.28736	3.229e-10	3.97137e-09
ENSG00000131323	TRAF3	TNF receptor associated factor 3 [Source:HGNC Symbol;Acc:HGNC:12033]	protein_coding	2376	-0.73133	0.116339	-6.28618	3.2538e-10	3.99799e-09
ENSG00000087116	ADAMTS2	ADAM metallopeptidase with thrombospondin type 1 motif 2 [Source:HGNC Symbol;Acc:HGNC:218]	protein_coding	346.668	-1.13022	0.179804	-6.28584	3.26081e-10	4.00467e-09
ENSG00000165985	C1QL3	complement C1q like 3 [Source:HGNC Symbol;Acc:HGNC:19359]	protein_coding	45.7685	-2.38921	0.380209	-6.28392	3.30132e-10	4.05247e-09
ENSG00000123095	BHLHE41	basic helix-loop-helix family member e41 [Source:HGNC Symbol;Acc:HGNC:16617]	protein_coding	291.903	-1.37378	0.218639	-6.28333	3.31391e-10	4.06595e-09
ENSG00000105227	PRX	periaxin [Source:HGNC Symbol;Acc:HGNC:13797]	protein_coding	294.904	-0.97118	0.154623	-6.28096	3.36482e-10	4.12642e-09
ENSG00000149100	EIF3M	eukaryotic translation initiation factor 3 subunit M [Source:HGNC Symbol;Acc:HGNC:24460]	protein_coding	3735.8	0.64052	0.102027	6.27794	3.43091e-10	4.20543e-09
ENSG00000145147	SLIT2	slit guidance ligand 2 [Source:HGNC Symbol;Acc:HGNC:11086]	protein_coding	4337.23	0.60811	0.0968701	6.27758	3.43886e-10	4.21314e-09
ENSG00000198517	MAFK	MAF bZIP transcription factor K [Source:HGNC Symbol;Acc:HGNC:6782]	protein_coding	598.32	0.849789	0.135386	6.27677	3.4569e-10	4.2332e-09
ENSG00000197852	INKA2	inka box actin regulator 2 [Source:HGNC Symbol;Acc:HGNC:28045]	protein_coding	1006.82	-1.22537	0.19524	-6.27625	3.46845e-10	4.2453e-09
ENSG00000139618	BRCA2	BRCA2 DNA repair associated [Source:HGNC Symbol;Acc:HGNC:1101]	protein_coding	97.7093	-1.69064	0.269446	-6.2745	3.50752e-10	4.29105e-09
ENSG00000138768	USO1	USO1 vesicle transport factor [Source:HGNC Symbol;Acc:HGNC:30904]	protein_coding	2890.98	0.65562	0.1045	6.27388	3.52151e-10	4.30609e-09
ENSG00000178999	AURKB	aurora kinase B [Source:HGNC Symbol;Acc:HGNC:11390]	protein_coding	283.097	-1.36253	0.217305	-6.27015	3.60693e-10	4.40841e-09
ENSG00000134323	MYCN	MYCN proto-oncogene, bHLH transcription factor [Source:HGNC Symbol;Acc:HGNC:7559]	protein_coding	1039	-0.760344	0.121352	-6.26559	3.71411e-10	4.53723e-09
ENSG00000171246	NPTX1	neuronal pentraxin 1 [Source:HGNC Symbol;Acc:HGNC:7952]	protein_coding	381.879	-1.14789	0.183227	-6.26485	3.73176e-10	4.55659e-09
ENSG00000166803	PCLAF	PCNA clamp associated factor [Source:HGNC Symbol;Acc:HGNC:28961]	protein_coding	75.5913	-1.81056	0.289062	-6.26356	3.76284e-10	4.59233e-09
ENSG00000144580	CNOT9	CCR4-NOT transcription complex subunit 9 [Source:HGNC Symbol;Acc:HGNC:10445]	protein_coding	3049.91	0.602538	0.096201	6.26333	3.76849e-10	4.59701e-09
ENSG00000196968	FUT11	fucosyltransferase 11 [Source:HGNC Symbol;Acc:HGNC:19233]	protein_coding	1519.29	0.753428	0.120299	6.26297	3.77711e-10	4.60531e-09
ENSG00000266412	NCOA4	nuclear receptor coactivator 4 [Source:HGNC Symbol;Acc:HGNC:7671]	protein_coding	4466.71	-0.657802	0.105054	-6.26154	3.81197e-10	4.64559e-09
ENSG00000079459	FDFT1	farnesyl-diphosphate farnesyltransferase 1 [Source:HGNC Symbol;Acc:HGNC:3629]	protein_coding	11397.9	0.639812	0.102189	6.26107	3.82345e-10	4.65734e-09
ENSG00000132680	KHDC4	KH domain containing 4, pre-mRNA splicing factor [Source:HGNC Symbol;Acc:HGNC:29145]	protein_coding	2390.56	0.653656	0.104459	6.25755	3.91064e-10	4.76126e-09
ENSG00000139350	NEDD1	NEDD1 gamma-tubulin ring complex targeting factor [Source:HGNC Symbol;Acc:HGNC:7723]	protein_coding	660.84	-0.884709	0.141392	-6.25715	3.92081e-10	4.77136e-09
ENSG00000186998	EMID1	EMI domain containing 1 [Source:HGNC Symbol;Acc:HGNC:18036]	protein_coding	386.186	-1.03017	0.164656	-6.25651	3.9369e-10	4.78503e-09
ENSG00000176871	WSB2	WD repeat and SOCS box containing 2 [Source:HGNC Symbol;Acc:HGNC:19222]	protein_coding	6234.84	-0.628287	0.100422	-6.25649	3.93727e-10	4.78503e-09
ENSG00000273748			protein_coding	35.9304	7.67396	1.22656	6.25648	3.93771e-10	4.78503e-09
ENSG00000063245	EPN1	epsin 1 [Source:HGNC Symbol;Acc:HGNC:21604]	protein_coding	9026.68	0.62506	0.099936	6.2546	3.98544e-10	4.84071e-09
ENSG00000144868	TMEM108	transmembrane protein 108 [Source:HGNC Symbol;Acc:HGNC:28451]	protein_coding	697.461	-0.810353	0.129573	-6.25403	3.99995e-10	4.85601e-09
ENSG00000095383	TBC1D2	TBC1 domain family member 2 [Source:HGNC Symbol;Acc:HGNC:18026]	protein_coding	268.081	1.04082	0.16646	6.25266	4.03516e-10	4.89408e-09
ENSG00000102312	PORCN	porcupine O-acyltransferase [Source:HGNC Symbol;Acc:HGNC:17652]	protein_coding	1034.93	0.730787	0.116923	6.25013	4.10101e-10	4.97157e-09
ENSG00000085998	POMGNT1	protein O-linked mannose N-acetylglucosaminyltransferase 1 (beta 1,2-) [Source:HGNC Symbol;Acc:HGNC:19139]	protein_coding	2374.13	-0.657833	0.105272	-6.24888	4.13401e-10	5.00918e-09
ENSG00000135241	PNPLA8	patatin like phospholipase domain containing 8 [Source:HGNC Symbol;Acc:HGNC:28900]	protein_coding	2950.66	0.650405	0.104107	6.24745	4.17203e-10	5.05283e-09
ENSG00000273604	EPOP	elongin BC and polycomb repressive complex 2 associated protein [Source:HGNC Symbol;Acc:HGNC:34493]	protein_coding	254.888	1.06436	0.170377	6.24708	4.18203e-10	5.06253e-09
ENSG00000213064	SFT2D2	SFT2 domain containing 2 [Source:HGNC Symbol;Acc:HGNC:25140]	protein_coding	882.328	-0.819598	0.13123	-6.24551	4.22431e-10	5.11128e-09
ENSG00000165138	ANKS6	ankyrin repeat and sterile alpha motif domain containing 6 [Source:HGNC Symbol;Acc:HGNC:26724]	protein_coding	560.652	-0.820799	0.131434	-6.24494	4.2397e-10	5.12745e-09
ENSG00000175764	TTLL11	tubulin tyrosine ligase like 11 [Source:HGNC Symbol;Acc:HGNC:18113]	protein_coding	560.231	0.823483	0.131897	6.24336	4.28257e-10	5.17683e-09
ENSG00000150394	CDH8	cadherin 8 [Source:HGNC Symbol;Acc:HGNC:1767]	protein_coding	923.942	-0.841266	0.134813	-6.24026	4.36842e-10	5.27809e-09
ENSG00000119718	EIF2B2	eukaryotic translation initiation factor 2B subunit beta [Source:HGNC Symbol;Acc:HGNC:3258]	protein_coding	1303.18	0.779271	0.124881	6.24008	4.37336e-10	5.28154e-09
ENSG00000170959	DCDC1	doublecortin domain containing 1 [Source:HGNC Symbol;Acc:HGNC:20625]	protein_coding	108.756	-1.64472	0.263578	-6.23995	4.37722e-10	5.28369e-09
ENSG00000151576	QTRT2	queuine tRNA-ribosyltransferase accessory subunit 2 [Source:HGNC Symbol;Acc:HGNC:25771]	protein_coding	321.819	-1.00567	0.161232	-6.23739	4.4493e-10	5.36815e-09
ENSG00000165416	SUGT1	SGT1 homolog, MIS12 kinetochore complex assembly cochaperone [Source:HGNC Symbol;Acc:HGNC:16987]	protein_coding	2030.35	0.742184	0.119029	6.23532	4.50864e-10	5.43457e-09
ENSG00000164885	CDK5	cyclin dependent kinase 5 [Source:HGNC Symbol;Acc:HGNC:1774]	protein_coding	1560.8	0.82191	0.131836	6.23433	4.53717e-10	5.46636e-09
ENSG00000196230	TUBB	tubulin beta class I [Source:HGNC Symbol;Acc:HGNC:20778]	protein_coding	45250.3	-0.638317	0.102422	-6.23222	4.5986e-10	5.53775e-09
ENSG00000118496	FBXO30	F-box protein 30 [Source:HGNC Symbol;Acc:HGNC:15600]	protein_coding	1288.37	-0.767078	0.123104	-6.23115	4.63012e-10	5.57305e-09
ENSG00000095752	IL11	interleukin 11 [Source:HGNC Symbol;Acc:HGNC:5966]	protein_coding	103.43	1.70064	0.273155	6.2259	4.78789e-10	5.7575e-09
ENSG00000121905	HPCA	hippocalcin [Source:HGNC Symbol;Acc:HGNC:5144]	protein_coding	713.394	-0.767229	0.123235	-6.22574	4.79302e-10	5.76093e-09
ENSG00000186862	PDZD7	PDZ domain containing 7 [Source:HGNC Symbol;Acc:HGNC:26257]	protein_coding	769.247	0.825488	0.132603	6.22525	4.80793e-10	5.77612e-09
ENSG00000164188	RANBP3L	RAN binding protein 3 like [Source:HGNC Symbol;Acc:HGNC:26353]	protein_coding	166.306	-3.61164	0.580209	-6.22473	4.82386e-10	5.79251e-09
ENSG00000131467	PSME3	proteasome activator subunit 3 [Source:HGNC Symbol;Acc:HGNC:9570]	protein_coding	2949.69	-0.735515	0.118184	-6.22348	4.8624e-10	5.83603e-09
ENSG00000067842	ATP2B3	ATPase plasma membrane Ca2+ transporting 3 [Source:HGNC Symbol;Acc:HGNC:816]	protein_coding	981.426	0.792417	0.127366	6.22156	4.92242e-10	5.90527e-09
ENSG00000088451	TGDS	TDP-glucose 4,6-dehydratase [Source:HGNC Symbol;Acc:HGNC:20324]	protein_coding	270.238	1.05322	0.169289	6.22144	4.92612e-10	5.90693e-09
ENSG00000125352	RNF113A	ring finger protein 113A [Source:HGNC Symbol;Acc:HGNC:12974]	protein_coding	724.184	0.840509	0.135167	6.2183	5.02568e-10	6.02061e-09
ENSG00000108840	HDAC5	histone deacetylase 5 [Source:HGNC Symbol;Acc:HGNC:14068]	protein_coding	7273.25	0.631114	0.101523	6.21648	5.0843e-10	6.08509e-09
ENSG00000005448	WDR54	WD repeat domain 54 [Source:HGNC Symbol;Acc:HGNC:25770]	protein_coding	1709.12	0.671253	0.107981	6.21639	5.08717e-10	6.08566e-09
ENSG00000176601	MAP3K19	mitogen-activated protein kinase kinase kinase 19 [Source:HGNC Symbol;Acc:HGNC:26249]	protein_coding	26.9369	-5.30763	0.853844	-6.21616	5.09476e-10	6.09186e-09
ENSG00000031691	CENPQ	centromere protein Q [Source:HGNC Symbol;Acc:HGNC:21347]	protein_coding	174.983	-1.31615	0.211759	-6.21534	5.12138e-10	6.12081e-09
ENSG00000136352	NKX2-1	NK2 homeobox 1 [Source:HGNC Symbol;Acc:HGNC:11825]	protein_coding	2398.7	4.12761	0.664522	6.21139	5.25167e-10	6.27357e-09
ENSG00000162510	MATN1	matrilin 1 [Source:HGNC Symbol;Acc:HGNC:6907]	protein_coding	104.424	1.7808	0.286709	6.21117	5.25906e-10	6.27944e-09
ENSG00000129534	MIS18BP1	MIS18 binding protein 1 [Source:HGNC Symbol;Acc:HGNC:20190]	protein_coding	283.044	-1.30536	0.210278	-6.20776	5.37441e-10	6.41416e-09
ENSG00000175175	PPM1E	protein phosphatase, Mg2+/Mn2+ dependent 1E [Source:HGNC Symbol;Acc:HGNC:19322]	protein_coding	1471.09	-0.817939	0.131777	-6.20699	5.40087e-10	6.4427e-09
ENSG00000133422	MORC2	MORC family CW-type zinc finger 2 [Source:HGNC Symbol;Acc:HGNC:23573]	protein_coding	2764.28	0.675235	0.108793	6.20659	5.41479e-10	6.45627e-09
ENSG00000143149	ALDH9A1	aldehyde dehydrogenase 9 family member A1 [Source:HGNC Symbol;Acc:HGNC:412]	protein_coding	1923.88	-0.780849	0.125834	-6.20541	5.45551e-10	6.50177e-09
ENSG00000091317	CMTM6	CKLF like MARVEL transmembrane domain containing 6 [Source:HGNC Symbol;Acc:HGNC:19177]	protein_coding	941.262	-0.836283	0.134791	-6.20429	5.49458e-10	6.54525e-09
ENSG00000106012	IQCE	IQ motif containing E [Source:HGNC Symbol;Acc:HGNC:29171]	protein_coding	2920.59	-0.615454	0.0992355	-6.20195	5.57675e-10	6.64002e-09
[truncated: 4,219 more rows]
