# Supplementary material for: Cortical neuronal hyperexcitability and synaptic changes in SGCE mutation-positive myoclonus dystonia
Source: Brain. 2022 Oct 7;146(4):1523–41. doi: 10.1093/brain/awac365 (PMC10115238; doi:10.1093/brain/awac365)
Supplement: awac365_Supplementary_Data [file awac365_supplementary_data.zip › brain-2022-00185-File013.xlsx]

## Sheet: Sheet 1
Table S3: D100 Protein Coding Differentially Expressed Genes (DEGs) between SGCEwt and SGCEko hESC lines
ensembl_gene_id	external_gene_name	description	gene_biotype	baseMean	log2FoldChange	lfcSE	stat	pvalue	padj
ENSG00000147257	GPC3	glypican 3 [Source:HGNC Symbol;Acc:HGNC:4451]	protein_coding	2824.92	5.49974	0.222341	24.7356	4.43295e-135	1.15514e-130
ENSG00000182732	RGS6	regulator of G protein signaling 6 [Source:HGNC Symbol;Acc:HGNC:10002]	protein_coding	913.376	-4.50289	0.187168	-24.0579	6.89556e-128	8.98423e-124
ENSG00000137573	SULF1	sulfatase 1 [Source:HGNC Symbol;Acc:HGNC:20391]	protein_coding	3847.41	5.45321	0.233051	23.3992	4.35828e-121	3.7856e-117
ENSG00000077274	CAPN6	calpain 6 [Source:HGNC Symbol;Acc:HGNC:1483]	protein_coding	3308.78	8.57078	0.372033	23.0377	1.9535e-117	1.27261e-113
ENSG00000091664	SLC17A6	solute carrier family 17 member 6 [Source:HGNC Symbol;Acc:HGNC:16703]	protein_coding	1490.05	-5.42856	0.238413	-22.7696	9.1826e-115	4.7856e-111
ENSG00000198732	SMOC1	SPARC related modular calcium binding 1 [Source:HGNC Symbol;Acc:HGNC:20318]	protein_coding	6503.35	-5.69151	0.258934	-21.9806	4.41847e-107	1.91894e-103
ENSG00000125378	BMP4	bone morphogenetic protein 4 [Source:HGNC Symbol;Acc:HGNC:1071]	protein_coding	406.438	5.24286	0.259319	20.2178	6.82932e-91	2.54226e-87
ENSG00000141433	ADCYAP1	adenylate cyclase activating polypeptide 1 [Source:HGNC Symbol;Acc:HGNC:241]	protein_coding	495.316	-5.86834	0.293849	-19.9706	9.92588e-89	3.23311e-85
ENSG00000156140	ADAMTS3	ADAM metallopeptidase with thrombospondin type 1 motif 3 [Source:HGNC Symbol;Acc:HGNC:219]	protein_coding	536.073	-3.50067	0.180209	-19.4256	4.69166e-84	1.35839e-80
ENSG00000100505	TRIM9	tripartite motif containing 9 [Source:HGNC Symbol;Acc:HGNC:16288]	protein_coding	3981.7	-3.04497	0.162101	-18.7844	1.01261e-78	2.63866e-75
ENSG00000159263	SIM2	SIM bHLH transcription factor 2 [Source:HGNC Symbol;Acc:HGNC:10883]	protein_coding	770.131	8.2887	0.443223	18.701	4.85968e-78	1.15121e-74
ENSG00000198105	ZNF248	zinc finger protein 248 [Source:HGNC Symbol;Acc:HGNC:13041]	protein_coding	353.228	6.20681	0.33227	18.68	7.19699e-78	1.56283e-74
ENSG00000171729	TMEM51	transmembrane protein 51 [Source:HGNC Symbol;Acc:HGNC:25488]	protein_coding	396.758	-4.48918	0.241211	-18.611	2.61747e-77	5.24661e-74
ENSG00000185551	NR2F2	nuclear receptor subfamily 2 group F member 2 [Source:HGNC Symbol;Acc:HGNC:7976]	protein_coding	5154.17	-3.62969	0.195786	-18.5391	9.99446e-77	1.86025e-73
ENSG00000129151	BBOX1	gamma-butyrobetaine hydroxylase 1 [Source:HGNC Symbol;Acc:HGNC:964]	protein_coding	872.962	-4.84717	0.267912	-18.0924	3.65751e-73	6.35382e-70
ENSG00000064692	SNCAIP	synuclein alpha interacting protein [Source:HGNC Symbol;Acc:HGNC:11139]	protein_coding	2025.69	-2.68495	0.149808	-17.9226	7.85261e-72	1.2789e-68
ENSG00000081665	ZNF506	zinc finger protein 506 [Source:HGNC Symbol;Acc:HGNC:23780]	protein_coding	271.143	4.94532	0.284877	17.3595	1.67093e-67	2.56124e-64
ENSG00000170549	IRX1	iroquois homeobox 1 [Source:HGNC Symbol;Acc:HGNC:14358]	protein_coding	904.308	-5.22075	0.303631	-17.1944	2.92369e-66	4.23252e-63
ENSG00000172164	SNTB1	syntrophin beta 1 [Source:HGNC Symbol;Acc:HGNC:11168]	protein_coding	581.406	-3.48288	0.203888	-17.0823	2.00901e-65	2.7553e-62
ENSG00000111057	KRT18	keratin 18 [Source:HGNC Symbol;Acc:HGNC:6430]	protein_coding	497.142	3.27971	0.193508	16.9487	1.96768e-64	2.56369e-61
ENSG00000108001	EBF3	EBF transcription factor 3 [Source:HGNC Symbol;Acc:HGNC:19087]	protein_coding	435.068	-3.99035	0.236421	-16.8781	6.51869e-64	8.08877e-61
ENSG00000135905	DOCK10	dedicator of cytokinesis 10 [Source:HGNC Symbol;Acc:HGNC:23479]	protein_coding	1248.57	-4.49661	0.272723	-16.4878	4.4874e-61	5.31512e-58
ENSG00000132692	BCAN	brevican [Source:HGNC Symbol;Acc:HGNC:23059]	protein_coding	14323.8	-5.56136	0.338263	-16.4409	9.74424e-61	1.10398e-57
ENSG00000170561	IRX2	iroquois homeobox 2 [Source:HGNC Symbol;Acc:HGNC:14359]	protein_coding	528.684	-4.355	0.26539	-16.4098	1.62751e-60	1.76707e-57
ENSG00000164690	SHH	sonic hedgehog signaling molecule [Source:HGNC Symbol;Acc:HGNC:10848]	protein_coding	1091.45	5.2965	0.335419	15.7907	3.60745e-56	3.76012e-53
ENSG00000171100	MTM1	myotubularin 1 [Source:HGNC Symbol;Acc:HGNC:7448]	protein_coding	1293.87	-2.27723	0.145267	-15.6762	2.20172e-55	2.20663e-52
ENSG00000152192	POU4F1	POU class 4 homeobox 1 [Source:HGNC Symbol;Acc:HGNC:9218]	protein_coding	476.348	-7.01169	0.453469	-15.4624	6.22764e-54	6.01037e-51
ENSG00000124479	NDP	norrin cystine knot growth factor NDP [Source:HGNC Symbol;Acc:HGNC:7678]	protein_coding	274.61	-4.15715	0.272367	-15.263	1.34883e-52	1.212e-49
ENSG00000176842	IRX5	iroquois homeobox 5 [Source:HGNC Symbol;Acc:HGNC:14361]	protein_coding	374.208	-6.94548	0.455448	-15.2498	1.65217e-52	1.43507e-49
ENSG00000143772	ITPKB	inositol-trisphosphate 3-kinase B [Source:HGNC Symbol;Acc:HGNC:6179]	protein_coding	7597.12	-3.79538	0.251174	-15.1105	1.37993e-51	1.15994e-48
ENSG00000185518	SV2B	synaptic vesicle glycoprotein 2B [Source:HGNC Symbol;Acc:HGNC:16874]	protein_coding	260.567	-4.59014	0.307263	-14.9388	1.84226e-50	1.50017e-47
ENSG00000182968	SOX1	SRY-box transcription factor 1 [Source:HGNC Symbol;Acc:HGNC:11189]	protein_coding	2225.33	-2.91688	0.196287	-14.8603	5.96633e-50	4.71123e-47
ENSG00000119922	IFIT2	interferon induced protein with tetratricopeptide repeats 2 [Source:HGNC Symbol;Acc:HGNC:5409]	protein_coding	1475.08	-3.37141	0.227301	-14.8324	9.04386e-50	6.93132e-47
ENSG00000074410	CA12	carbonic anhydrase 12 [Source:HGNC Symbol;Acc:HGNC:1371]	protein_coding	3289.04	-2.78397	0.188064	-14.8033	1.39451e-49	1.03823e-46
ENSG00000168447	SCNN1B	sodium channel epithelial 1 subunit beta [Source:HGNC Symbol;Acc:HGNC:10600]	protein_coding	200.253	-5.185	0.350521	-14.7923	1.64356e-49	1.18966e-46
ENSG00000087250	MT3	metallothionein 3 [Source:HGNC Symbol;Acc:HGNC:7408]	protein_coding	1102.13	-3.33747	0.226876	-14.7105	5.51593e-49	3.8847e-46
ENSG00000105894	PTN	pleiotrophin [Source:HGNC Symbol;Acc:HGNC:9630]	protein_coding	12197.3	-3.74527	0.255382	-14.6654	1.07446e-48	7.36795e-46
ENSG00000125430	HS3ST3B1	heparan sulfate-glucosamine 3-sulfotransferase 3B1 [Source:HGNC Symbol;Acc:HGNC:5198]	protein_coding	514.901	-3.44533	0.235557	-14.6263	1.90932e-48	1.27572e-45
ENSG00000197587	DMBX1	diencephalon/mesencephalon homeobox 1 [Source:HGNC Symbol;Acc:HGNC:19026]	protein_coding	504.782	6.24896	0.429323	14.5554	5.39954e-48	3.48182e-45
ENSG00000163485	ADORA1	adenosine A1 receptor [Source:HGNC Symbol;Acc:HGNC:262]	protein_coding	998.195	-2.73682	0.188041	-14.5544	5.47834e-48	3.48182e-45
ENSG00000165588	OTX2	orthodenticle homeobox 2 [Source:HGNC Symbol;Acc:HGNC:8522]	protein_coding	1944.72	4.05896	0.279388	14.528	8.05131e-48	4.99527e-45
ENSG00000182253	SYNM	synemin [Source:HGNC Symbol;Acc:HGNC:24466]	protein_coding	7193.04	-2.23132	0.154313	-14.4597	2.17654e-47	1.31898e-44
ENSG00000187017	ESPN	espin [Source:HGNC Symbol;Acc:HGNC:13281]	protein_coding	1698.04	-5.43218	0.378826	-14.3395	1.23925e-46	7.33917e-44
ENSG00000177508	IRX3	iroquois homeobox 3 [Source:HGNC Symbol;Acc:HGNC:14360]	protein_coding	317.521	-5.52991	0.387382	-14.2751	3.12896e-46	1.81188e-43
ENSG00000046653	GPM6B	glycoprotein M6B [Source:HGNC Symbol;Acc:HGNC:4461]	protein_coding	36451	-2.8456	0.201275	-14.1379	2.21935e-45	1.25721e-42
ENSG00000163064	EN1	engrailed homeobox 1 [Source:HGNC Symbol;Acc:HGNC:3342]	protein_coding	285.888	-6.54613	0.4649	-14.0807	4.98965e-45	2.76639e-42
ENSG00000171766	GATM	glycine amidinotransferase [Source:HGNC Symbol;Acc:HGNC:4175]	protein_coding	4772.9	-2.84163	0.201991	-14.0681	5.96135e-45	3.23627e-42
ENSG00000148053	NTRK2	neurotrophic receptor tyrosine kinase 2 [Source:HGNC Symbol;Acc:HGNC:8032]	protein_coding	30739.2	-5.2079	0.370708	-14.0485	7.86547e-45	4.12006e-42
ENSG00000182752	PAPPA	pappalysin 1 [Source:HGNC Symbol;Acc:HGNC:8602]	protein_coding	434.685	3.7366	0.265985	14.0482	7.90556e-45	4.12006e-42
ENSG00000170421	KRT8	keratin 8 [Source:HGNC Symbol;Acc:HGNC:6446]	protein_coding	1417.98	5.24045	0.373726	14.0222	1.14073e-44	5.82846e-42
ENSG00000171956	FOXB1	forkhead box B1 [Source:HGNC Symbol;Acc:HGNC:3799]	protein_coding	250.867	-5.71807	0.407975	-14.0157	1.2488e-44	6.25795e-42
ENSG00000079689	SCGN	secretagogin, EF-hand calcium binding protein [Source:HGNC Symbol;Acc:HGNC:16941]	protein_coding	403.756	-8.23182	0.591489	-13.9171	4.98645e-44	2.45164e-41
ENSG00000018625	ATP1A2	ATPase Na+/K+ transporting subunit alpha 2 [Source:HGNC Symbol;Acc:HGNC:800]	protein_coding	5963.33	-4.06992	0.292674	-13.906	5.82533e-44	2.81104e-41
ENSG00000133048	CHI3L1	chitinase 3 like 1 [Source:HGNC Symbol;Acc:HGNC:1932]	protein_coding	9351.6	-4.41388	0.319637	-13.809	2.24822e-43	1.06517e-40
ENSG00000096696	DSP	desmoplakin [Source:HGNC Symbol;Acc:HGNC:3052]	protein_coding	1163.71	6.20607	0.449467	13.8076	2.29326e-43	1.0671e-40
ENSG00000147485	PXDNL	peroxidasin like [Source:HGNC Symbol;Acc:HGNC:26359]	protein_coding	428.302	-5.13961	0.373781	-13.7503	5.07147e-43	2.31846e-40
ENSG00000117122	MFAP2	microfibril associated protein 2 [Source:HGNC Symbol;Acc:HGNC:7033]	protein_coding	1188.09	3.81154	0.277349	13.7427	5.62964e-43	2.52926e-40
ENSG00000118322	ATP10B	ATPase phospholipid transporting 10B (putative) [Source:HGNC Symbol;Acc:HGNC:13543]	protein_coding	318.468	-8.08531	0.598036	-13.5198	1.19533e-41	5.19133e-39
ENSG00000110675	ELMOD1	ELMO domain containing 1 [Source:HGNC Symbol;Acc:HGNC:25334]	protein_coding	1175.42	-3.29776	0.245201	-13.4492	3.11173e-41	1.32927e-38
ENSG00000144645	OSBPL10	oxysterol binding protein like 10 [Source:HGNC Symbol;Acc:HGNC:16395]	protein_coding	613.574	2.63952	0.197023	13.397	6.29427e-41	2.64542e-38
ENSG00000126803	HSPA2	heat shock protein family A (Hsp70) member 2 [Source:HGNC Symbol;Acc:HGNC:5235]	protein_coding	284.516	3.93101	0.29392	13.3744	8.53448e-41	3.53002e-38
ENSG00000177098	SCN4B	sodium voltage-gated channel beta subunit 4 [Source:HGNC Symbol;Acc:HGNC:10592]	protein_coding	2626.04	-3.66301	0.274141	-13.3618	1.0113e-40	4.11755e-38
ENSG00000007372	PAX6	paired box 6 [Source:HGNC Symbol;Acc:HGNC:8620]	protein_coding	611.148	-3.79519	0.284482	-13.3407	1.34203e-40	5.38009e-38
ENSG00000046889	PREX2	phosphatidylinositol-3,4,5-trisphosphate dependent Rac exchange factor 2 [Source:HGNC Symbol;Acc:HGNC:22950]	protein_coding	345.049	-3.33867	0.250469	-13.3297	1.55521e-40	6.14024e-38
ENSG00000174080	CTSF	cathepsin F [Source:HGNC Symbol;Acc:HGNC:2531]	protein_coding	253.603	-3.86256	0.290347	-13.3033	2.216e-40	8.61857e-38
ENSG00000164007	CLDN19	claudin 19 [Source:HGNC Symbol;Acc:HGNC:2040]	protein_coding	332.299	5.55143	0.419591	13.2306	5.84418e-40	2.23952e-37
ENSG00000112319	EYA4	EYA transcriptional coactivator and phosphatase 4 [Source:HGNC Symbol;Acc:HGNC:3522]	protein_coding	371.33	2.62282	0.198379	13.2212	6.6187e-40	2.49957e-37
ENSG00000162407	PLPP3	phospholipid phosphatase 3 [Source:HGNC Symbol;Acc:HGNC:9229]	protein_coding	3941.69	-3.04228	0.230946	-13.1731	1.25313e-39	4.59918e-37
ENSG00000164330	EBF1	EBF transcription factor 1 [Source:HGNC Symbol;Acc:HGNC:3126]	protein_coding	329.059	-3.69868	0.281532	-13.1377	2.00253e-39	7.2475e-37
ENSG00000101134	DOK5	docking protein 5 [Source:HGNC Symbol;Acc:HGNC:16173]	protein_coding	989.023	-2.28374	0.174426	-13.0929	3.61731e-39	1.29123e-36
ENSG00000079215	SLC1A3	solute carrier family 1 member 3 [Source:HGNC Symbol;Acc:HGNC:10941]	protein_coding	3841.77	-4.22278	0.325515	-12.9726	1.75003e-38	6.16246e-36
ENSG00000046604	DSG2	desmoglein 2 [Source:HGNC Symbol;Acc:HGNC:3049]	protein_coding	1064.53	3.2834	0.254086	12.9224	3.36351e-38	1.16862e-35
ENSG00000159212	CLIC6	chloride intracellular channel 6 [Source:HGNC Symbol;Acc:HGNC:2065]	protein_coding	263.659	7.48428	0.581965	12.8604	7.52351e-38	2.57957e-35
ENSG00000182902	SLC25A18	solute carrier family 25 member 18 [Source:HGNC Symbol;Acc:HGNC:10988]	protein_coding	680.626	-3.89787	0.304101	-12.8177	1.3058e-37	4.41905e-35
ENSG00000121898	CPXM2	carboxypeptidase X, M14 family member 2 [Source:HGNC Symbol;Acc:HGNC:26977]	protein_coding	2770.88	-2.8682	0.224828	-12.7573	2.83746e-37	9.47929e-35
ENSG00000189431	RASSF10	Ras association domain family member 10 [Source:HGNC Symbol;Acc:HGNC:33984]	protein_coding	332.701	-5.08033	0.398728	-12.7413	3.48451e-37	1.13499e-34
ENSG00000006128	TAC1	tachykinin precursor 1 [Source:HGNC Symbol;Acc:HGNC:11517]	protein_coding	827.167	-3.98955	0.314511	-12.6849	7.16796e-37	2.27784e-34
ENSG00000147509	RGS20	regulator of G protein signaling 20 [Source:HGNC Symbol;Acc:HGNC:14600]	protein_coding	230.39	-3.53312	0.279189	-12.655	1.05027e-36	3.29735e-34
ENSG00000140285	FGF7	fibroblast growth factor 7 [Source:HGNC Symbol;Acc:HGNC:3685]	protein_coding	154.21	5.60174	0.443066	12.6432	1.22064e-36	3.78659e-34
ENSG00000170624	SGCD	sarcoglycan delta [Source:HGNC Symbol;Acc:HGNC:10807]	protein_coding	327.772	-3.86583	0.30616	-12.6268	1.50233e-36	4.55207e-34
ENSG00000072952	IRAG1	inositol 1,4,5-triphosphate receptor associated 1 [Source:HGNC Symbol;Acc:HGNC:7237]	protein_coding	253.982	-3.16448	0.251335	-12.5907	2.37679e-36	7.1189e-34
ENSG00000012171	SEMA3B	semaphorin 3B [Source:HGNC Symbol;Acc:HGNC:10724]	protein_coding	1195.76	2.22644	0.176994	12.5791	2.75015e-36	8.14357e-34
ENSG00000136352	NKX2-1	NK2 homeobox 1 [Source:HGNC Symbol;Acc:HGNC:11825]	protein_coding	1972.06	4.8232	0.384802	12.5342	4.85094e-36	1.42029e-33
ENSG00000196867	ZFP28	ZFP28 zinc finger protein [Source:HGNC Symbol;Acc:HGNC:17801]	protein_coding	295.3	3.71441	0.296677	12.5201	5.79844e-36	1.67884e-33
ENSG00000185745	IFIT1	interferon induced protein with tetratricopeptide repeats 1 [Source:HGNC Symbol;Acc:HGNC:5407]	protein_coding	581.54	-2.8731	0.229738	-12.506	6.92195e-36	1.98211e-33
ENSG00000164853	UNCX	UNC homeobox [Source:HGNC Symbol;Acc:HGNC:33194]	protein_coding	140.132	-4.80016	0.38406	-12.4985	7.60812e-36	2.15492e-33
ENSG00000168140	VASN	vasorin [Source:HGNC Symbol;Acc:HGNC:18517]	protein_coding	1437.39	2.37819	0.190798	12.4644	1.16715e-35	3.27028e-33
ENSG00000203685	STUM	stum, mechanosensory transduction mediator homolog [Source:HGNC Symbol;Acc:HGNC:30491]	protein_coding	1527.37	-4.69813	0.377266	-12.4531	1.34484e-35	3.72807e-33
ENSG00000136535	TBR1	T-box brain transcription factor 1 [Source:HGNC Symbol;Acc:HGNC:11590]	protein_coding	380.595	-6.59949	0.530183	-12.4476	1.44188e-35	3.955e-33
ENSG00000134548	SPX	spexin hormone [Source:HGNC Symbol;Acc:HGNC:28139]	protein_coding	190.696	5.64193	0.454458	12.4146	2.17671e-35	5.90842e-33
ENSG00000137959	IFI44L	interferon induced protein 44 like [Source:HGNC Symbol;Acc:HGNC:17817]	protein_coding	723.201	-3.24677	0.262858	-12.3518	4.76304e-35	1.27954e-32
ENSG00000187244	BCAM	basal cell adhesion molecule (Lutheran blood group) [Source:HGNC Symbol;Acc:HGNC:6722]	protein_coding	2189.12	2.70712	0.220271	12.29	1.02504e-34	2.72556e-32
ENSG00000101463	SYNDIG1	synapse differentiation inducing 1 [Source:HGNC Symbol;Acc:HGNC:15885]	protein_coding	195.355	-3.62279	0.295859	-12.245	1.78664e-34	4.70265e-32
ENSG00000164929	BAALC	BAALC binder of MAP3K1 and KLF4 [Source:HGNC Symbol;Acc:HGNC:14333]	protein_coding	1568.63	-2.66672	0.218111	-12.2264	2.24562e-34	5.85164e-32
ENSG00000139117	CPNE8	copine 8 [Source:HGNC Symbol;Acc:HGNC:23498]	protein_coding	484.99	-2.24094	0.183702	-12.1988	3.15506e-34	8.14004e-32
ENSG00000168743	NPNT	nephronectin [Source:HGNC Symbol;Acc:HGNC:27405]	protein_coding	1773.92	3.21045	0.263684	12.1754	4.20383e-34	1.07396e-31
ENSG00000155816	FMN2	formin 2 [Source:HGNC Symbol;Acc:HGNC:14074]	protein_coding	1802.85	-1.93198	0.158875	-12.1604	5.05244e-34	1.27822e-31
ENSG00000134602	STK26	serine/threonine kinase 26 [Source:HGNC Symbol;Acc:HGNC:18174]	protein_coding	639.211	1.89934	0.156372	12.1462	6.00593e-34	1.50483e-31
ENSG00000144847	IGSF11	immunoglobulin superfamily member 11 [Source:HGNC Symbol;Acc:HGNC:16669]	protein_coding	441.329	-3.9895	0.328784	-12.1341	6.96806e-34	1.72927e-31
ENSG00000182175	RGMA	repulsive guidance molecule BMP co-receptor a [Source:HGNC Symbol;Acc:HGNC:30308]	protein_coding	7808.61	-2.60778	0.215958	-12.0754	1.42431e-33	3.50138e-31
ENSG00000277586	NEFL	neurofilament light chain [Source:HGNC Symbol;Acc:HGNC:7739]	protein_coding	12391.4	-2.69874	0.224409	-12.026	2.59416e-33	6.31763e-31
ENSG00000154188	ANGPT1	angiopoietin 1 [Source:HGNC Symbol;Acc:HGNC:484]	protein_coding	233.743	-3.42552	0.285054	-12.0171	2.89067e-33	6.97454e-31
ENSG00000164756	SLC30A8	solute carrier family 30 member 8 [Source:HGNC Symbol;Acc:HGNC:20303]	protein_coding	105.958	5.60705	0.468198	11.9758	4.75729e-33	1.12696e-30
ENSG00000184584	STING1	stimulator of interferon response cGAMP interactor 1 [Source:HGNC Symbol;Acc:HGNC:27962]	protein_coding	256.133	3.6402	0.304244	11.9647	5.43856e-33	1.27674e-30
ENSG00000042062	RIPOR3	RIPOR family member 3 [Source:HGNC Symbol;Acc:HGNC:16168]	protein_coding	238.094	-3.96883	0.331757	-11.9631	5.54764e-33	1.29072e-30
ENSG00000159251	ACTC1	actin alpha cardiac muscle 1 [Source:HGNC Symbol;Acc:HGNC:143]	protein_coding	204.905	4.99531	0.417759	11.9574	5.93959e-33	1.36968e-30
ENSG00000165478	HEPACAM	hepatic and glial cell adhesion molecule [Source:HGNC Symbol;Acc:HGNC:26361]	protein_coding	447.623	-5.05278	0.424101	-11.9141	9.99544e-33	2.28475e-30
ENSG00000154127	UBASH3B	ubiquitin associated and SH3 domain containing B [Source:HGNC Symbol;Acc:HGNC:29884]	protein_coding	890.028	-1.69669	0.143004	-11.8647	1.80631e-32	4.09294e-30
ENSG00000156675	RAB11FIP1	RAB11 family interacting protein 1 [Source:HGNC Symbol;Acc:HGNC:30265]	protein_coding	1479.79	3.17918	0.268992	11.8189	3.11921e-32	7.00693e-30
ENSG00000171885	AQP4	aquaporin 4 [Source:HGNC Symbol;Acc:HGNC:637]	protein_coding	11180.9	-5.92629	0.504312	-11.7512	6.9587e-32	1.54983e-29
ENSG00000120885	CLU	clusterin [Source:HGNC Symbol;Acc:HGNC:2095]	protein_coding	52117.1	-2.32793	0.198222	-11.7441	7.57686e-32	1.6732e-29
ENSG00000204219	TCEA3	transcription elongation factor A3 [Source:HGNC Symbol;Acc:HGNC:11615]	protein_coding	308.779	3.35556	0.287527	11.6704	1.80489e-31	3.95225e-29
ENSG00000162992	NEUROD1	neuronal differentiation 1 [Source:HGNC Symbol;Acc:HGNC:7762]	protein_coding	96.8829	-4.8032	0.41179	-11.6642	1.94237e-31	4.21785e-29
ENSG00000187122	SLIT1	slit guidance ligand 1 [Source:HGNC Symbol;Acc:HGNC:11085]	protein_coding	16684.2	-3.32285	0.285219	-11.6501	2.29058e-31	4.9329e-29
ENSG00000182118	FAM89A	family with sequence similarity 89 member A [Source:HGNC Symbol;Acc:HGNC:25057]	protein_coding	500.074	-3.22429	0.27687	-11.6455	2.41905e-31	5.16684e-29
ENSG00000116991	SIPA1L2	signal induced proliferation associated 1 like 2 [Source:HGNC Symbol;Acc:HGNC:23800]	protein_coding	2786.16	-1.69088	0.145319	-11.6356	2.71523e-31	5.75232e-29
ENSG00000008394	MGST1	microsomal glutathione S-transferase 1 [Source:HGNC Symbol;Acc:HGNC:7061]	protein_coding	2827.88	-2.07131	0.178046	-11.6336	2.78248e-31	5.83592e-29
ENSG00000093010	COMT	catechol-O-methyltransferase [Source:HGNC Symbol;Acc:HGNC:2228]	protein_coding	470.949	2.45098	0.210691	11.633	2.79949e-31	5.83592e-29
ENSG00000182103	FAM181B	family with sequence similarity 181 member B [Source:HGNC Symbol;Acc:HGNC:28512]	protein_coding	1172.59	-2.19269	0.189178	-11.5907	4.59553e-31	9.50399e-29
ENSG00000160307	S100B	S100 calcium binding protein B [Source:HGNC Symbol;Acc:HGNC:10500]	protein_coding	1458.76	-2.767	0.238879	-11.5832	5.01163e-31	1.02829e-28
ENSG00000154856	APCDD1	APC down-regulated 1 [Source:HGNC Symbol;Acc:HGNC:15718]	protein_coding	1215.34	-3.38296	0.292273	-11.5747	5.53898e-31	1.12762e-28
ENSG00000171388	APLN	apelin [Source:HGNC Symbol;Acc:HGNC:16665]	protein_coding	263.28	-3.15326	0.274358	-11.4932	1.42654e-30	2.88161e-28
ENSG00000172159	FRMD3	FERM domain containing 3 [Source:HGNC Symbol;Acc:HGNC:24125]	protein_coding	549.242	-3.22945	0.281074	-11.4897	1.48623e-30	2.9791e-28
ENSG00000166923	GREM1	gremlin 1, DAN family BMP antagonist [Source:HGNC Symbol;Acc:HGNC:2001]	protein_coding	231.507	4.20019	0.365696	11.4855	1.56093e-30	3.10494e-28
ENSG00000134569	LRP4	LDL receptor related protein 4 [Source:HGNC Symbol;Acc:HGNC:6696]	protein_coding	1784.96	-3.38865	0.295123	-11.4821	1.62203e-30	3.20204e-28
ENSG00000166450	PRTG	protogenin [Source:HGNC Symbol;Acc:HGNC:26373]	protein_coding	921.954	2.4115	0.210164	11.4744	1.7748e-30	3.47727e-28
ENSG00000141314	RHBDL3	rhomboid like 3 [Source:HGNC Symbol;Acc:HGNC:16502]	protein_coding	655.132	-2.34754	0.205202	-11.4401	2.6343e-30	5.12273e-28
ENSG00000003436	TFPI	tissue factor pathway inhibitor [Source:HGNC Symbol;Acc:HGNC:11760]	protein_coding	1302.41	-3.5902	0.314349	-11.4211	3.28195e-30	6.3349e-28
ENSG00000175426	PCSK1	proprotein convertase subtilisin/kexin type 1 [Source:HGNC Symbol;Acc:HGNC:8743]	protein_coding	795.898	-2.08528	0.18291	-11.4006	4.15465e-30	7.96042e-28
ENSG00000016391	CHDH	choline dehydrogenase [Source:HGNC Symbol;Acc:HGNC:24288]	protein_coding	550.995	-3.19511	0.280375	-11.3958	4.38671e-30	8.34371e-28
ENSG00000113083	LOX	lysyl oxidase [Source:HGNC Symbol;Acc:HGNC:6664]	protein_coding	2886.99	2.12143	0.186375	11.3826	5.10744e-30	9.64418e-28
ENSG00000112309	B3GAT2	beta-1,3-glucuronyltransferase 2 [Source:HGNC Symbol;Acc:HGNC:922]	protein_coding	410.865	-2.2829	0.200984	-11.3586	6.71892e-30	1.25958e-27
ENSG00000175445	LPL	lipoprotein lipase [Source:HGNC Symbol;Acc:HGNC:6677]	protein_coding	458.377	-4.66607	0.411229	-11.3466	7.70833e-30	1.43474e-27
ENSG00000131094	C1QL1	complement C1q like 1 [Source:HGNC Symbol;Acc:HGNC:24182]	protein_coding	3565.92	-2.49939	0.220342	-11.3432	8.01255e-30	1.48079e-27
ENSG00000170989	S1PR1	sphingosine-1-phosphate receptor 1 [Source:HGNC Symbol;Acc:HGNC:3165]	protein_coding	968.958	-2.97173	0.264202	-11.2479	2.37076e-29	4.32009e-27
ENSG00000103740	ACSBG1	acyl-CoA synthetase bubblegum family member 1 [Source:HGNC Symbol;Acc:HGNC:29567]	protein_coding	280.359	-2.81879	0.250758	-11.2411	2.56232e-29	4.63673e-27
ENSG00000132854	KANK4	KN motif and ankyrin repeat domains 4 [Source:HGNC Symbol;Acc:HGNC:27263]	protein_coding	255.035	5.52078	0.49213	11.2181	3.3216e-29	5.96926e-27
ENSG00000106078	COBL	cordon-bleu WH2 repeat protein [Source:HGNC Symbol;Acc:HGNC:22199]	protein_coding	389.078	-3.91019	0.348773	-11.2113	3.59038e-29	6.40809e-27
ENSG00000184470	TXNRD2	thioredoxin reductase 2 [Source:HGNC Symbol;Acc:HGNC:18155]	protein_coding	153.141	3.55167	0.316828	11.2101	3.63855e-29	6.44989e-27
ENSG00000162543	UBXN10	UBX domain protein 10 [Source:HGNC Symbol;Acc:HGNC:26354]	protein_coding	222.598	-4.00256	0.358252	-11.1725	5.56125e-29	9.79155e-27
ENSG00000176658	MYO1D	myosin ID [Source:HGNC Symbol;Acc:HGNC:7598]	protein_coding	445.856	1.85188	0.166639	11.1131	1.08306e-28	1.89412e-26
ENSG00000165905	LARGE2	LARGE xylosyl- and glucuronyltransferase 2 [Source:HGNC Symbol;Acc:HGNC:16522]	protein_coding	112.736	4.36859	0.394111	11.0847	1.48896e-28	2.58663e-26
ENSG00000167614	TTYH1	tweety family member 1 [Source:HGNC Symbol;Acc:HGNC:13476]	protein_coding	12036.9	-3.51134	0.320295	-10.9628	5.76626e-28	9.88535e-26
ENSG00000129675	ARHGEF6	Rac/Cdc42 guanine nucleotide exchange factor 6 [Source:HGNC Symbol;Acc:HGNC:685]	protein_coding	2354.12	-2.59011	0.236698	-10.9427	7.20174e-28	1.22656e-25
ENSG00000205683	DPF3	double PHD fingers 3 [Source:HGNC Symbol;Acc:HGNC:17427]	protein_coding	357.346	-2.71405	0.248742	-10.9111	1.0199e-27	1.71462e-25
ENSG00000162998	FRZB	frizzled related protein [Source:HGNC Symbol;Acc:HGNC:3959]	protein_coding	7995.95	3.31043	0.303962	10.8909	1.27366e-27	2.1275e-25
ENSG00000145428	RNF175	ring finger protein 175 [Source:HGNC Symbol;Acc:HGNC:27735]	protein_coding	267.211	-2.3501	0.216134	-10.8734	1.544e-27	2.56264e-25
ENSG00000198729	PPP1R14C	protein phosphatase 1 regulatory inhibitor subunit 14C [Source:HGNC Symbol;Acc:HGNC:14952]	protein_coding	818.13	-2.16694	0.199372	-10.8688	1.62262e-27	2.67609e-25
ENSG00000043355	ZIC2	Zic family member 2 [Source:HGNC Symbol;Acc:HGNC:12873]	protein_coding	1510.2	-3.69279	0.341593	-10.8105	3.07e-27	5.03132e-25
ENSG00000086289	EPDR1	ependymin related 1 [Source:HGNC Symbol;Acc:HGNC:17572]	protein_coding	1339.03	-1.62573	0.150448	-10.8059	3.22794e-27	5.2571e-25
ENSG00000114805	PLCH1	phospholipase C eta 1 [Source:HGNC Symbol;Acc:HGNC:29185]	protein_coding	811.966	-1.89406	0.175329	-10.8029	3.33497e-27	5.39769e-25
ENSG00000117385	P3H1	prolyl 3-hydroxylase 1 [Source:HGNC Symbol;Acc:HGNC:19316]	protein_coding	2718.11	2.17025	0.201393	10.7762	4.45968e-27	7.17348e-25
ENSG00000049089	COL9A2	collagen type IX alpha 2 chain [Source:HGNC Symbol;Acc:HGNC:2218]	protein_coding	516.655	1.84418	0.17157	10.7489	6.00038e-27	9.59251e-25
ENSG00000170075	GPR37L1	G protein-coupled receptor 37 like 1 [Source:HGNC Symbol;Acc:HGNC:14923]	protein_coding	714.161	-4.45515	0.414785	-10.7409	6.54176e-27	1.03312e-24
ENSG00000095637	SORBS1	sorbin and SH3 domain containing 1 [Source:HGNC Symbol;Acc:HGNC:14565]	protein_coding	2768.03	-2.40053	0.223534	-10.739	6.67692e-27	1.04812e-24
ENSG00000108018	SORCS1	sortilin related VPS10 domain containing receptor 1 [Source:HGNC Symbol;Acc:HGNC:16697]	protein_coding	744.829	-2.39158	0.222984	-10.7253	7.74146e-27	1.20795e-24
ENSG00000138650	PCDH10	protocadherin 10 [Source:HGNC Symbol;Acc:HGNC:13404]	protein_coding	3667.77	-1.8	0.167863	-10.7231	7.93362e-27	1.23056e-24
ENSG00000164300	SERINC5	serine incorporator 5 [Source:HGNC Symbol;Acc:HGNC:18825]	protein_coding	3194.86	-1.88095	0.177189	-10.6155	2.52499e-26	3.87037e-24
ENSG00000197977	ELOVL2	ELOVL fatty acid elongase 2 [Source:HGNC Symbol;Acc:HGNC:14416]	protein_coding	1606.07	-2.45793	0.233355	-10.533	6.08772e-26	9.27683e-24
ENSG00000066248	NGEF	neuronal guanine nucleotide exchange factor [Source:HGNC Symbol;Acc:HGNC:7807]	protein_coding	919.485	-2.78601	0.265684	-10.4862	1.00002e-25	1.50627e-23
ENSG00000102760	RGCC	regulator of cell cycle [Source:HGNC Symbol;Acc:HGNC:20369]	protein_coding	129.049	-3.88266	0.371304	-10.4568	1.36336e-25	2.03009e-23
ENSG00000164976	MYORG	myogenesis regulating glycosidase (putative) [Source:HGNC Symbol;Acc:HGNC:19918]	protein_coding	2040.93	-2.23581	0.213826	-10.4562	1.37239e-25	2.03192e-23
ENSG00000088970	KIZ	kizuna centrosomal protein [Source:HGNC Symbol;Acc:HGNC:15865]	protein_coding	490.857	1.73786	0.166271	10.452	1.43438e-25	2.11097e-23
ENSG00000253731	PCDHGA6	protocadherin gamma subfamily A, 6 [Source:HGNC Symbol;Acc:HGNC:8704]	protein_coding	124.401	6.97561	0.667425	10.4515	1.44199e-25	2.11097e-23
ENSG00000117266	CDK18	cyclin dependent kinase 18 [Source:HGNC Symbol;Acc:HGNC:8751]	protein_coding	385.063	1.80404	0.172636	10.45	1.46544e-25	2.13332e-23
ENSG00000172020	GAP43	growth associated protein 43 [Source:HGNC Symbol;Acc:HGNC:4140]	protein_coding	12869.4	-2.13683	0.204717	-10.438	1.66362e-25	2.40837e-23
ENSG00000125398	SOX9	SRY-box transcription factor 9 [Source:HGNC Symbol;Acc:HGNC:11204]	protein_coding	3922.86	-2.2752	0.218056	-10.434	1.73369e-25	2.49594e-23
ENSG00000168918	INPP5D	inositol polyphosphate-5-phosphatase D [Source:HGNC Symbol;Acc:HGNC:6079]	protein_coding	301.217	3.74473	0.35947	10.4174	2.06595e-25	2.95794e-23
ENSG00000107719	PALD1	phosphatase domain containing paladin 1 [Source:HGNC Symbol;Acc:HGNC:23530]	protein_coding	644.458	-1.90413	0.183225	-10.3923	2.68758e-25	3.82694e-23
ENSG00000154975	CA10	carbonic anhydrase 10 [Source:HGNC Symbol;Acc:HGNC:1369]	protein_coding	321.547	-3.84828	0.370725	-10.3804	3.0443e-25	4.31132e-23
ENSG00000205363	INSYN1	inhibitory synaptic factor 1 [Source:HGNC Symbol;Acc:HGNC:33753]	protein_coding	2291.63	-1.58426	0.152959	-10.3574	3.87273e-25	5.4549e-23
ENSG00000075429	CACNG5	calcium voltage-gated channel auxiliary subunit gamma 5 [Source:HGNC Symbol;Acc:HGNC:1409]	protein_coding	453.188	-4.14655	0.403451	-10.2777	8.88077e-25	1.24417e-22
ENSG00000064300	NGFR	nerve growth factor receptor [Source:HGNC Symbol;Acc:HGNC:7809]	protein_coding	532.371	2.94528	0.286638	10.2753	9.10924e-25	1.26935e-22
ENSG00000204472	AIF1	allograft inflammatory factor 1 [Source:HGNC Symbol;Acc:HGNC:352]	protein_coding	79.9723	5.74471	0.561037	10.2395	1.31983e-24	1.82936e-22
ENSG00000136869	TLR4	toll like receptor 4 [Source:HGNC Symbol;Acc:HGNC:11850]	protein_coding	207.619	-3.10268	0.303141	-10.2351	1.38058e-24	1.90026e-22
ENSG00000121570	DPPA4	developmental pluripotency associated 4 [Source:HGNC Symbol;Acc:HGNC:19200]	protein_coding	796.235	-4.11083	0.401654	-10.2347	1.38556e-24	1.90026e-22
ENSG00000086062	B4GALT1	beta-1,4-galactosyltransferase 1 [Source:HGNC Symbol;Acc:HGNC:924]	protein_coding	1244.06	2.54437	0.248633	10.2334	1.40432e-24	1.9159e-22
ENSG00000183196	CHST6	carbohydrate sulfotransferase 6 [Source:HGNC Symbol;Acc:HGNC:6938]	protein_coding	1114.84	-2.23969	0.2193	-10.2129	1.73575e-24	2.35573e-22
ENSG00000166501	PRKCB	protein kinase C beta [Source:HGNC Symbol;Acc:HGNC:9395]	protein_coding	1444.52	-2.85819	0.279989	-10.2082	1.82148e-24	2.45928e-22
ENSG00000153956	CACNA2D1	calcium voltage-gated channel auxiliary subunit alpha2delta 1 [Source:HGNC Symbol;Acc:HGNC:1399]	protein_coding	1421.41	-2.27394	0.223098	-10.1925	2.14109e-24	2.8759e-22
ENSG00000107742	SPOCK2	SPARC (osteonectin), cwcv and kazal like domains proteoglycan 2 [Source:HGNC Symbol;Acc:HGNC:13564]	protein_coding	15847.1	-2.28798	0.224742	-10.1805	2.42379e-24	3.23892e-22
ENSG00000069812	HES2	hes family bHLH transcription factor 2 [Source:HGNC Symbol;Acc:HGNC:16005]	protein_coding	152.113	-4.20876	0.413726	-10.1728	2.62222e-24	3.48622e-22
ENSG00000092421	SEMA6A	semaphorin 6A [Source:HGNC Symbol;Acc:HGNC:10738]	protein_coding	4667.81	-1.50072	0.147539	-10.1717	2.65195e-24	3.50784e-22
ENSG00000187068	C3orf70	chromosome 3 open reading frame 70 [Source:HGNC Symbol;Acc:HGNC:33731]	protein_coding	559.184	-3.27571	0.322996	-10.1417	3.60944e-24	4.75024e-22
ENSG00000104081	BMF	Bcl2 modifying factor [Source:HGNC Symbol;Acc:HGNC:24132]	protein_coding	471.101	2.14882	0.212047	10.1337	3.91532e-24	5.12691e-22
ENSG00000164188	RANBP3L	RAN binding protein 3 like [Source:HGNC Symbol;Acc:HGNC:26353]	protein_coding	216.422	-3.43617	0.339451	-10.1227	4.37995e-24	5.70664e-22
ENSG00000147588	PMP2	peripheral myelin protein 2 [Source:HGNC Symbol;Acc:HGNC:9117]	protein_coding	2167.73	-4.70958	0.466118	-10.1038	5.31241e-24	6.8871e-22
ENSG00000181649	PHLDA2	pleckstrin homology like domain family A member 2 [Source:HGNC Symbol;Acc:HGNC:12385]	protein_coding	176.724	2.59085	0.256686	10.0935	5.90389e-24	7.61601e-22
ENSG00000105855	ITGB8	integrin subunit beta 8 [Source:HGNC Symbol;Acc:HGNC:6163]	protein_coding	3842.73	-1.96056	0.194283	-10.0913	6.03877e-24	7.75163e-22
ENSG00000082684	SEMA5B	semaphorin 5B [Source:HGNC Symbol;Acc:HGNC:10737]	protein_coding	4173.3	-2.90069	0.287617	-10.0853	6.41888e-24	8.19917e-22
ENSG00000121440	PDZRN3	PDZ domain containing ring finger 3 [Source:HGNC Symbol;Acc:HGNC:17704]	protein_coding	1427.26	-1.81409	0.180081	-10.0737	7.21957e-24	9.17695e-22
ENSG00000108821	COL1A1	collagen type I alpha 1 chain [Source:HGNC Symbol;Acc:HGNC:2197]	protein_coding	64439.5	4.51494	0.448335	10.0705	7.46253e-24	9.43974e-22
ENSG00000187720	THSD4	thrombospondin type 1 domain containing 4 [Source:HGNC Symbol;Acc:HGNC:25835]	protein_coding	1939.66	2.59682	0.25824	10.0559	8.65596e-24	1.08965e-21
ENSG00000221818	EBF2	EBF transcription factor 2 [Source:HGNC Symbol;Acc:HGNC:19090]	protein_coding	112.271	-3.57754	0.356676	-10.0302	1.12278e-23	1.4066e-21
ENSG00000158089	GALNT14	polypeptide N-acetylgalactosaminyltransferase 14 [Source:HGNC Symbol;Acc:HGNC:22946]	protein_coding	442.169	2.57707	0.257685	10.0008	1.51127e-23	1.88424e-21
ENSG00000177551	NHLH2	nescient helix-loop-helix 2 [Source:HGNC Symbol;Acc:HGNC:7818]	protein_coding	184.305	-4.51375	0.45163	-9.99434	1.61364e-23	2.00229e-21
ENSG00000163347	CLDN1	claudin 1 [Source:HGNC Symbol;Acc:HGNC:2032]	protein_coding	656.381	4.59895	0.46023	9.99272	1.64014e-23	2.02553e-21
ENSG00000171189	GRIK1	glutamate ionotropic receptor kainate type subunit 1 [Source:HGNC Symbol;Acc:HGNC:4579]	protein_coding	492.962	-4.18145	0.418919	-9.98154	1.83596e-23	2.25667e-21
ENSG00000174348	PODN	podocan [Source:HGNC Symbol;Acc:HGNC:23174]	protein_coding	194.285	-2.61874	0.262425	-9.979	1.88363e-23	2.3044e-21
ENSG00000160282	FTCD	formimidoyltransferase cyclodeaminase [Source:HGNC Symbol;Acc:HGNC:3974]	protein_coding	270.395	3.74832	0.376043	9.96778	2.10882e-23	2.56783e-21
ENSG00000164687	FABP5	fatty acid binding protein 5 [Source:HGNC Symbol;Acc:HGNC:3560]	protein_coding	1839.74	-1.94864	0.195517	-9.96661	2.13378e-23	2.58614e-21
ENSG00000256797	KLRF2	killer cell lectin like receptor F2 [Source:HGNC Symbol;Acc:HGNC:37646]	protein_coding	173.681	2.88816	0.289901	9.96258	2.22227e-23	2.68092e-21
ENSG00000134013	LOXL2	lysyl oxidase like 2 [Source:HGNC Symbol;Acc:HGNC:6666]	protein_coding	3990.6	3.74127	0.375839	9.95447	2.411e-23	2.8952e-21
ENSG00000114670	NEK11	NIMA related kinase 11 [Source:HGNC Symbol;Acc:HGNC:18593]	protein_coding	418.585	-2.01152	0.202241	-9.94613	2.62169e-23	3.13376e-21
ENSG00000166147	FBN1	fibrillin 1 [Source:HGNC Symbol;Acc:HGNC:3603]	protein_coding	9191.13	4.28335	0.43077	9.94349	2.6923e-23	3.20347e-21
ENSG00000112539	C6orf118	chromosome 6 open reading frame 118 [Source:HGNC Symbol;Acc:HGNC:21233]	protein_coding	107.21	-3.55658	0.357979	-9.93517	2.92669e-23	3.46654e-21
ENSG00000103260	METRN	meteorin, glial cell differentiation regulator [Source:HGNC Symbol;Acc:HGNC:14151]	protein_coding	3699	-1.71479	0.172888	-9.91847	3.46007e-23	4.07976e-21
ENSG00000090339	ICAM1	intercellular adhesion molecule 1 [Source:HGNC Symbol;Acc:HGNC:5344]	protein_coding	580.103	2.11939	0.213711	9.9171	3.50811e-23	4.11777e-21
ENSG00000174776	WDR49	WD repeat domain 49 [Source:HGNC Symbol;Acc:HGNC:26587]	protein_coding	107.521	-3.25595	0.328416	-9.91408	3.61555e-23	4.22484e-21
ENSG00000087245	MMP2	matrix metallopeptidase 2 [Source:HGNC Symbol;Acc:HGNC:7166]	protein_coding	2782.81	3.06088	0.308847	9.91069	3.74062e-23	4.35148e-21
ENSG00000244486	SCARF2	scavenger receptor class F member 2 [Source:HGNC Symbol;Acc:HGNC:19869]	protein_coding	1707.35	1.42783	0.144588	9.87517	5.33449e-23	6.17805e-21
ENSG00000205978	NYNRIN	NYN domain and retroviral integrase containing [Source:HGNC Symbol;Acc:HGNC:20165]	protein_coding	4228.54	1.33371	0.135086	9.87301	5.45057e-23	6.28455e-21
ENSG00000206190	ATP10A	ATPase phospholipid transporting 10A (putative) [Source:HGNC Symbol;Acc:HGNC:13542]	protein_coding	303.629	3.11145	0.315231	9.87036	5.5963e-23	6.42415e-21
ENSG00000075142	SRI	sorcin [Source:HGNC Symbol;Acc:HGNC:11292]	protein_coding	3684.8	-1.39207	0.141624	-9.82932	8.41827e-23	9.62119e-21
ENSG00000126861	OMG	oligodendrocyte myelin glycoprotein [Source:HGNC Symbol;Acc:HGNC:8135]	protein_coding	322.638	-5.07776	0.517265	-9.81655	9.55567e-23	1.08734e-20
ENSG00000109971	HSPA8	heat shock protein family A (Hsp70) member 8 [Source:HGNC Symbol;Acc:HGNC:5241]	protein_coding	38702.8	-1.18611	0.120899	-9.81078	1.0118e-22	1.14632e-20
ENSG00000073350	LLGL2	LLGL scribble cell polarity complex component 2 [Source:HGNC Symbol;Acc:HGNC:6629]	protein_coding	72.6403	3.63624	0.370959	9.80227	1.10084e-22	1.24181e-20
ENSG00000112769	LAMA4	laminin subunit alpha 4 [Source:HGNC Symbol;Acc:HGNC:6484]	protein_coding	1738.25	-3.2501	0.332185	-9.78399	1.31904e-22	1.48153e-20
ENSG00000167191	GPRC5B	G protein-coupled receptor class C group 5 member B [Source:HGNC Symbol;Acc:HGNC:13308]	protein_coding	5742.23	-1.37019	0.140271	-9.76817	1.54214e-22	1.71731e-20
ENSG00000185436	IFNLR1	interferon lambda receptor 1 [Source:HGNC Symbol;Acc:HGNC:18584]	protein_coding	154.319	2.28945	0.23477	9.75191	1.81035e-22	2.00741e-20
ENSG00000233670	PIRT	phosphoinositide interacting regulator of transient receptor potential channels [Source:HGNC Symbol;Acc:HGNC:37239]	protein_coding	319.296	-3.77421	0.387151	-9.74866	1.86925e-22	2.06394e-20
ENSG00000179796	LRRC3B	leucine rich repeat containing 3B [Source:HGNC Symbol;Acc:HGNC:28105]	protein_coding	323.144	-3.38255	0.3479	-9.72278	2.41099e-22	2.65087e-20
ENSG00000008441	NFIX	nuclear factor I X [Source:HGNC Symbol;Acc:HGNC:7788]	protein_coding	7640.64	-2.31534	0.238807	-9.69545	3.15259e-22	3.45169e-20
ENSG00000211448	DIO2	iodothyronine deiodinase 2 [Source:HGNC Symbol;Acc:HGNC:2884]	protein_coding	162.932	4.98517	0.514853	9.6827	3.57148e-22	3.87774e-20
ENSG00000124785	NRN1	neuritin 1 [Source:HGNC Symbol;Acc:HGNC:17972]	protein_coding	890.913	-3.93694	0.406915	-9.6751	3.84727e-22	4.15984e-20
ENSG00000079156	OSBPL6	oxysterol binding protein like 6 [Source:HGNC Symbol;Acc:HGNC:16388]	protein_coding	1022.15	-1.38266	0.142963	-9.67146	3.98655e-22	4.29263e-20
ENSG00000163251	FZD5	frizzled class receptor 5 [Source:HGNC Symbol;Acc:HGNC:4043]	protein_coding	2211.96	2.8077	0.290445	9.66687	4.1694e-22	4.47104e-20
ENSG00000114654	EFCC1	EF-hand and coiled-coil domain containing 1 [Source:HGNC Symbol;Acc:HGNC:25692]	protein_coding	401.13	-4.52972	0.469431	-9.64937	4.94574e-22	5.28181e-20
ENSG00000007174	DNAH9	dynein axonemal heavy chain 9 [Source:HGNC Symbol;Acc:HGNC:2953]	protein_coding	252.181	-2.91045	0.302123	-9.63332	5.78281e-22	6.12555e-20
ENSG00000155368	DBI	diazepam binding inhibitor, acyl-CoA binding protein [Source:HGNC Symbol;Acc:HGNC:2690]	protein_coding	2274.27	-2.12689	0.220796	-9.63282	5.81102e-22	6.13051e-20
ENSG00000165061	ZMAT4	zinc finger matrin-type 4 [Source:HGNC Symbol;Acc:HGNC:25844]	protein_coding	195.924	-2.11877	0.220458	-9.61075	7.20208e-22	7.56741e-20
ENSG00000099994	SUSD2	sushi domain containing 2 [Source:HGNC Symbol;Acc:HGNC:30667]	protein_coding	315.924	3.4057	0.354751	9.60025	7.97485e-22	8.34573e-20
ENSG00000162344	FGF19	fibroblast growth factor 19 [Source:HGNC Symbol;Acc:HGNC:3675]	protein_coding	123.461	-4.36262	0.454524	-9.59823	8.1331e-22	8.47729e-20
ENSG00000143036	SLC44A3	solute carrier family 44 member 3 [Source:HGNC Symbol;Acc:HGNC:28689]	protein_coding	229.069	-2.50616	0.261516	-9.58319	9.4093e-22	9.76843e-20
ENSG00000080493	SLC4A4	solute carrier family 4 member 4 [Source:HGNC Symbol;Acc:HGNC:11030]	protein_coding	1184.27	-2.55043	0.266214	-9.58035	9.67185e-22	1.00012e-19
ENSG00000173156	RHOD	ras homolog family member D [Source:HGNC Symbol;Acc:HGNC:670]	protein_coding	82.4919	3.35132	0.350033	9.5743	1.0255e-21	1.05622e-19
ENSG00000166741	NNMT	nicotinamide N-methyltransferase [Source:HGNC Symbol;Acc:HGNC:7861]	protein_coding	92.8734	3.3019	0.345303	9.56233	1.15133e-21	1.18115e-19
ENSG00000144040	SFXN5	sideroflexin 5 [Source:HGNC Symbol;Acc:HGNC:16073]	protein_coding	2033.74	-2.23837	0.234729	-9.53599	1.48458e-21	1.51706e-19
ENSG00000173947	PIFO	primary cilia formation [Source:HGNC Symbol;Acc:HGNC:27009]	protein_coding	877.597	-2.61908	0.274772	-9.53184	1.54515e-21	1.57279e-19
ENSG00000135903	PAX3	paired box 3 [Source:HGNC Symbol;Acc:HGNC:8617]	protein_coding	106.598	-7.30326	0.766653	-9.52616	1.63203e-21	1.65476e-19
ENSG00000007171	NOS2	nitric oxide synthase 2 [Source:HGNC Symbol;Acc:HGNC:7873]	protein_coding	378.772	4.05073	0.425762	9.51405	1.83372e-21	1.85206e-19
ENSG00000078549	ADCYAP1R1	ADCYAP receptor type I [Source:HGNC Symbol;Acc:HGNC:242]	protein_coding	5455.85	-2.61797	0.275441	-9.50465	2.00724e-21	2.01949e-19
ENSG00000219438	TAFA5	TAFA chemokine like family member 5 [Source:HGNC Symbol;Acc:HGNC:21592]	protein_coding	1916.33	-1.84484	0.194107	-9.50424	2.0151e-21	2.0196e-19
ENSG00000198691	ABCA4	ATP binding cassette subfamily A member 4 [Source:HGNC Symbol;Acc:HGNC:34]	protein_coding	79.3306	4.15505	0.437529	9.49662	2.16817e-21	2.16468e-19
ENSG00000111783	RFX4	regulatory factor X4 [Source:HGNC Symbol;Acc:HGNC:9985]	protein_coding	1190.52	-3.89009	0.40966	-9.49592	2.18279e-21	2.17096e-19
ENSG00000142765	SYTL1	synaptotagmin like 1 [Source:HGNC Symbol;Acc:HGNC:15584]	protein_coding	108.815	3.00969	0.317007	9.49409	2.22143e-21	2.20099e-19
ENSG00000122547	EEPD1	endonuclease/exonuclease/phosphatase family domain containing 1 [Source:HGNC Symbol;Acc:HGNC:22223]	protein_coding	802.431	-2.62344	0.276915	-9.47381	2.69831e-21	2.66336e-19
ENSG00000020181	ADGRA2	adhesion G protein-coupled receptor A2 [Source:HGNC Symbol;Acc:HGNC:17849]	protein_coding	880.38	3.67236	0.388367	9.45589	3.20287e-21	3.14945e-19
ENSG00000185818	NAT8L	N-acetyltransferase 8 like [Source:HGNC Symbol;Acc:HGNC:26742]	protein_coding	5950.49	-1.81422	0.191869	-9.45548	3.21557e-21	3.15005e-19
ENSG00000166710	B2M	beta-2-microglobulin [Source:HGNC Symbol;Acc:HGNC:914]	protein_coding	12561.8	-1.92255	0.203677	-9.4392	3.75643e-21	3.6661e-19
ENSG00000185149	NPY2R	neuropeptide Y receptor Y2 [Source:HGNC Symbol;Acc:HGNC:7957]	protein_coding	153.042	-3.0596	0.324751	-9.42138	4.45193e-21	4.32868e-19
ENSG00000113594	LIFR	LIF receptor subunit alpha [Source:HGNC Symbol;Acc:HGNC:6597]	protein_coding	2633.37	-1.89586	0.201249	-9.42046	4.49121e-21	4.35063e-19
ENSG00000203805	PLPP4	phospholipid phosphatase 4 [Source:HGNC Symbol;Acc:HGNC:23531]	protein_coding	143.731	-2.36196	0.250878	-9.41478	4.74073e-21	4.57533e-19
ENSG00000152784	PRDM8	PR/SET domain 8 [Source:HGNC Symbol;Acc:HGNC:13993]	protein_coding	163.495	-5.1328	0.545246	-9.41374	4.78794e-21	4.60384e-19
ENSG00000145423	SFRP2	secreted frizzled related protein 2 [Source:HGNC Symbol;Acc:HGNC:10777]	protein_coding	215.957	-4.04123	0.430718	-9.38254	6.44013e-21	6.14714e-19
ENSG00000077522	ACTN2	actinin alpha 2 [Source:HGNC Symbol;Acc:HGNC:164]	protein_coding	524.815	-1.93671	0.206436	-9.38163	6.49604e-21	6.17788e-19
ENSG00000266094	RASSF5	Ras association domain family member 5 [Source:HGNC Symbol;Acc:HGNC:17609]	protein_coding	259.727	1.84612	0.196858	9.37793	6.72785e-21	6.37506e-19
ENSG00000151023	ENKUR	enkurin, TRPC channel interacting protein [Source:HGNC Symbol;Acc:HGNC:28388]	protein_coding	284.263	-2.72832	0.291808	-9.34972	8.78799e-21	8.29701e-19
ENSG00000047365	ARAP2	ArfGAP with RhoGAP domain, ankyrin repeat and PH domain 2 [Source:HGNC Symbol;Acc:HGNC:16924]	protein_coding	502.632	-2.26093	0.241871	-9.34764	8.96225e-21	8.43099e-19
ENSG00000188064	WNT7B	Wnt family member 7B [Source:HGNC Symbol;Acc:HGNC:12787]	protein_coding	625.537	-2.43561	0.260927	-9.33447	1.01498e-20	9.51379e-19
ENSG00000139800	ZIC5	Zic family member 5 [Source:HGNC Symbol;Acc:HGNC:20322]	protein_coding	331.075	-3.4061	0.365211	-9.32637	1.09561e-20	1.02327e-18
ENSG00000145908	ZNF300	zinc finger protein 300 [Source:HGNC Symbol;Acc:HGNC:13091]	protein_coding	263.274	-4.73985	0.508609	-9.31926	1.17159e-20	1.09033e-18
ENSG00000205336	ADGRG1	adhesion G protein-coupled receptor G1 [Source:HGNC Symbol;Acc:HGNC:4512]	protein_coding	18151.8	-1.87781	0.201587	-9.31513	1.21805e-20	1.12954e-18
ENSG00000185559	DLK1	delta like non-canonical Notch ligand 1 [Source:HGNC Symbol;Acc:HGNC:2907]	protein_coding	23677.7	4.21608	0.452992	9.30717	1.31283e-20	1.21311e-18
ENSG00000022556	NLRP2	NLR family pyrin domain containing 2 [Source:HGNC Symbol;Acc:HGNC:22948]	protein_coding	220.424	11.2538	1.20989	9.30152	1.38447e-20	1.27479e-18
ENSG00000162545	CAMK2N1	calcium/calmodulin dependent protein kinase II inhibitor 1 [Source:HGNC Symbol;Acc:HGNC:24190]	protein_coding	3591.8	-1.69392	0.182307	-9.29159	1.52002e-20	1.39467e-18
ENSG00000106624	AEBP1	AE binding protein 1 [Source:HGNC Symbol;Acc:HGNC:303]	protein_coding	4165.52	1.32344	0.142506	9.28694	1.58782e-20	1.45177e-18
ENSG00000177807	KCNJ10	potassium inwardly rectifying channel subfamily J member 10 [Source:HGNC Symbol;Acc:HGNC:6256]	protein_coding	626.166	-3.78057	0.407185	-9.28465	1.62242e-20	1.47822e-18
ENSG00000169946	ZFPM2	zinc finger protein, FOG family member 2 [Source:HGNC Symbol;Acc:HGNC:16700]	protein_coding	203.89	-2.21284	0.238699	-9.27044	1.85379e-20	1.68314e-18
ENSG00000144749	LRIG1	leucine rich repeats and immunoglobulin like domains 1 [Source:HGNC Symbol;Acc:HGNC:17360]	protein_coding	7441.75	-1.4966	0.16146	-9.26916	1.87612e-20	1.6975e-18
ENSG00000121966	CXCR4	C-X-C motif chemokine receptor 4 [Source:HGNC Symbol;Acc:HGNC:2561]	protein_coding	1142.73	-1.54289	0.16691	-9.24388	2.37716e-20	2.14339e-18
ENSG00000111186	WNT5B	Wnt family member 5B [Source:HGNC Symbol;Acc:HGNC:16265]	protein_coding	566.271	1.93009	0.209609	9.20806	3.32081e-20	2.98392e-18
ENSG00000116016	EPAS1	endothelial PAS domain protein 1 [Source:HGNC Symbol;Acc:HGNC:3374]	protein_coding	398.244	-2.14403	0.233082	-9.19862	3.6256e-20	3.24659e-18
ENSG00000187239	FNBP1	formin binding protein 1 [Source:HGNC Symbol;Acc:HGNC:17069]	protein_coding	3084.61	-1.4097	0.153348	-9.19281	3.82714e-20	3.41533e-18
ENSG00000132470	ITGB4	integrin subunit beta 4 [Source:HGNC Symbol;Acc:HGNC:6158]	protein_coding	2478.81	-1.72259	0.187414	-9.19132	3.88048e-20	3.45112e-18
ENSG00000109956	B3GAT1	beta-1,3-glucuronyltransferase 1 [Source:HGNC Symbol;Acc:HGNC:921]	protein_coding	3883.77	-2.27277	0.247332	-9.18914	3.9601e-20	3.50994e-18
ENSG00000134504	KCTD1	potassium channel tetramerization domain containing 1 [Source:HGNC Symbol;Acc:HGNC:18249]	protein_coding	1255.33	-1.28778	0.140316	-9.17773	4.40272e-20	3.88902e-18
ENSG00000119917	IFIT3	interferon induced protein with tetratricopeptide repeats 3 [Source:HGNC Symbol;Acc:HGNC:5411]	protein_coding	592.06	-2.26012	0.246633	-9.16391	5.00499e-20	4.40608e-18
ENSG00000164434	FABP7	fatty acid binding protein 7 [Source:HGNC Symbol;Acc:HGNC:3562]	protein_coding	4359.09	-2.60672	0.284764	-9.15396	5.48843e-20	4.81541e-18
ENSG00000180353	HCLS1	hematopoietic cell-specific Lyn substrate 1 [Source:HGNC Symbol;Acc:HGNC:4844]	protein_coding	84.7498	5.82727	0.638508	9.12639	7.0823e-20	6.17226e-18
ENSG00000041982	TNC	tenascin C [Source:HGNC Symbol;Acc:HGNC:5318]	protein_coding	9416.12	-2.16013	0.236744	-9.12436	7.21642e-20	6.25998e-18
ENSG00000140465	CYP1A1	cytochrome P450 family 1 subfamily A member 1 [Source:HGNC Symbol;Acc:HGNC:2595]	protein_coding	310.723	2.63558	0.288858	9.12414	7.231e-20	6.25998e-18
ENSG00000177106	EPS8L2	EPS8 like 2 [Source:HGNC Symbol;Acc:HGNC:21296]	protein_coding	572.175	1.87278	0.205287	9.12271	7.32682e-20	6.31008e-18
ENSG00000114166	KAT2B	lysine acetyltransferase 2B [Source:HGNC Symbol;Acc:HGNC:8638]	protein_coding	2712.28	-1.28425	0.140777	-9.12256	7.3373e-20	6.31008e-18
ENSG00000100714	MTHFD1	methylenetetrahydrofolate dehydrogenase, cyclohydrolase and formyltetrahydrofolate synthetase 1 [Source:HGNC Symbol;Acc:HGNC:7432]	protein_coding	2450.28	-1.32794	0.145632	-9.11844	7.62153e-20	6.53295e-18
ENSG00000155897	ADCY8	adenylate cyclase 8 [Source:HGNC Symbol;Acc:HGNC:239]	protein_coding	421.866	-2.37396	0.260478	-9.11388	7.94901e-20	6.79132e-18
ENSG00000167767	KRT80	keratin 80 [Source:HGNC Symbol;Acc:HGNC:27056]	protein_coding	218.278	3.92065	0.430957	9.09755	9.23937e-20	7.86795e-18
ENSG00000150540	HNMT	histamine N-methyltransferase [Source:HGNC Symbol;Acc:HGNC:5028]	protein_coding	174.293	-3.28321	0.361534	-9.08135	1.07231e-19	9.10175e-18
ENSG00000153976	HS3ST3A1	heparan sulfate-glucosamine 3-sulfotransferase 3A1 [Source:HGNC Symbol;Acc:HGNC:5196]	protein_coding	200.685	-2.68442	0.295961	-9.07018	1.18826e-19	1.00531e-17
ENSG00000152128	TMEM163	transmembrane protein 163 [Source:HGNC Symbol;Acc:HGNC:25380]	protein_coding	375.987	-3.57616	0.394371	-9.068	1.2122e-19	1.02225e-17
ENSG00000151617	EDNRA	endothelin receptor type A [Source:HGNC Symbol;Acc:HGNC:3179]	protein_coding	343.947	-3.76124	0.414981	-9.06364	1.26169e-19	1.06055e-17
ENSG00000134463	ECHDC3	enoyl-CoA hydratase domain containing 3 [Source:HGNC Symbol;Acc:HGNC:23489]	protein_coding	92.1014	3.43419	0.379548	9.0481	1.45477e-19	1.21892e-17
ENSG00000133321	PLAAT4	phospholipase A and acyltransferase 4 [Source:HGNC Symbol;Acc:HGNC:9869]	protein_coding	281.633	-3.68825	0.407708	-9.0463	1.47892e-19	1.23519e-17
ENSG00000100078	PLA2G3	phospholipase A2 group III [Source:HGNC Symbol;Acc:HGNC:17934]	protein_coding	151.42	3.28572	0.363245	9.04546	1.49031e-19	1.24072e-17
ENSG00000205922	ONECUT3	one cut homeobox 3 [Source:HGNC Symbol;Acc:HGNC:13399]	protein_coding	644.635	-4.16724	0.461078	-9.03805	1.59491e-19	1.32357e-17
ENSG00000132688	NES	nestin [Source:HGNC Symbol;Acc:HGNC:7756]	protein_coding	19742.5	-2.13783	0.236577	-9.03652	1.61735e-19	1.33529e-17
ENSG00000169908	TM4SF1	transmembrane 4 L six family member 1 [Source:HGNC Symbol;Acc:HGNC:11853]	protein_coding	78.8197	2.73991	0.303692	9.022	1.84682e-19	1.5086e-17
ENSG00000154217	PITPNC1	phosphatidylinositol transfer protein cytoplasmic 1 [Source:HGNC Symbol;Acc:HGNC:21045]	protein_coding	1162.09	-2.09504	0.232264	-9.02007	1.87961e-19	1.53059e-17
ENSG00000081803	CADPS2	calcium dependent secretion activator 2 [Source:HGNC Symbol;Acc:HGNC:16018]	protein_coding	788.108	2.31186	0.25637	9.01767	1.92129e-19	1.55966e-17
ENSG00000196358	NTNG2	netrin G2 [Source:HGNC Symbol;Acc:HGNC:14288]	protein_coding	514.649	-2.22924	0.24734	-9.01284	2.00783e-19	1.62485e-17
ENSG00000118985	ELL2	elongation factor for RNA polymerase II 2 [Source:HGNC Symbol;Acc:HGNC:17064]	protein_coding	682.108	2.59586	0.28837	9.00183	2.21992e-19	1.79092e-17
ENSG00000100427	MLC1	modulator of VRAC current 1 [Source:HGNC Symbol;Acc:HGNC:17082]	protein_coding	6649.59	-2.95867	0.328763	-8.9994	2.2695e-19	1.82527e-17
ENSG00000118432	CNR1	cannabinoid receptor 1 [Source:HGNC Symbol;Acc:HGNC:2159]	protein_coding	3277.61	-2.12686	0.236825	-8.98074	2.68949e-19	2.15639e-17
ENSG00000114473	IQCG	IQ motif containing G [Source:HGNC Symbol;Acc:HGNC:25251]	protein_coding	661.665	-1.40907	0.156921	-8.97947	2.72078e-19	2.17479e-17
ENSG00000102924	CBLN1	cerebellin 1 precursor [Source:HGNC Symbol;Acc:HGNC:1543]	protein_coding	335.531	-3.00122	0.334352	-8.97624	2.8018e-19	2.2327e-17
ENSG00000175356	SCUBE2	signal peptide, CUB domain and EGF like domain containing 2 [Source:HGNC Symbol;Acc:HGNC:30425]	protein_coding	404.101	-2.86227	0.318924	-8.97475	2.84003e-19	2.25626e-17
ENSG00000139352	ASCL1	achaete-scute family bHLH transcription factor 1 [Source:HGNC Symbol;Acc:HGNC:738]	protein_coding	2132.79	-1.51335	0.168758	-8.96756	3.03153e-19	2.40108e-17
ENSG00000133083	DCLK1	doublecortin like kinase 1 [Source:HGNC Symbol;Acc:HGNC:2700]	protein_coding	11807.9	-2.02812	0.226227	-8.96497	3.10361e-19	2.45073e-17
ENSG00000173641	HSPB7	heat shock protein family B (small) member 7 [Source:HGNC Symbol;Acc:HGNC:5249]	protein_coding	157.244	4.52663	0.506589	8.9355	4.05348e-19	3.19111e-17
ENSG00000165633	VSTM4	V-set and transmembrane domain containing 4 [Source:HGNC Symbol;Acc:HGNC:26470]	protein_coding	705.465	-2.44112	0.273531	-8.92447	4.47825e-19	3.51489e-17
ENSG00000132164	SLC6A11	solute carrier family 6 member 11 [Source:HGNC Symbol;Acc:HGNC:11044]	protein_coding	730.494	-4.32169	0.48476	-8.9151	4.87355e-19	3.81366e-17
ENSG00000196767	POU3F4	POU class 3 homeobox 4 [Source:HGNC Symbol;Acc:HGNC:9217]	protein_coding	591.839	-2.9863	0.335121	-8.91112	5.05187e-19	3.94137e-17
ENSG00000156466	GDF6	growth differentiation factor 6 [Source:HGNC Symbol;Acc:HGNC:4221]	protein_coding	119.124	4.23293	0.47506	8.91031	5.0889e-19	3.9584e-17
ENSG00000035862	TIMP2	TIMP metallopeptidase inhibitor 2 [Source:HGNC Symbol;Acc:HGNC:11821]	protein_coding	27706.1	-1.80316	0.202424	-8.90783	5.20408e-19	4.03595e-17
ENSG00000143768	LEFTY2	left-right determination factor 2 [Source:HGNC Symbol;Acc:HGNC:3122]	protein_coding	368.876	4.62172	0.518924	8.90635	5.27389e-19	4.07795e-17
ENSG00000123360	PDE1B	phosphodiesterase 1B [Source:HGNC Symbol;Acc:HGNC:8775]	protein_coding	304.597	-2.04747	0.22998	-8.90283	5.44381e-19	4.19689e-17
ENSG00000167785	ZNF558	zinc finger protein 558 [Source:HGNC Symbol;Acc:HGNC:26422]	protein_coding	150.703	10.7054	1.2032	8.89742	5.71607e-19	4.39378e-17
ENSG00000100557	CCDC198	coiled-coil domain containing 198 [Source:HGNC Symbol;Acc:HGNC:20189]	protein_coding	133.962	-8.05559	0.906324	-8.88821	6.21008e-19	4.75948e-17
ENSG00000126878	AIF1L	allograft inflammatory factor 1 like [Source:HGNC Symbol;Acc:HGNC:28904]	protein_coding	1187.21	-2.15312	0.242893	-8.86448	7.68614e-19	5.87348e-17
ENSG00000166887	VPS39	VPS39 subunit of HOPS complex [Source:HGNC Symbol;Acc:HGNC:20593]	protein_coding	3165.26	1.10227	0.124581	8.84782	8.9248e-19	6.80007e-17
ENSG00000157150	TIMP4	TIMP metallopeptidase inhibitor 4 [Source:HGNC Symbol;Acc:HGNC:11823]	protein_coding	140.338	-2.76006	0.312385	-8.83545	9.96984e-19	7.57417e-17
ENSG00000112378	PERP	p53 apoptosis effector related to PMP22 [Source:HGNC Symbol;Acc:HGNC:17637]	protein_coding	540.707	1.98056	0.224869	8.80764	1.27812e-18	9.68179e-17
ENSG00000029534	ANK1	ankyrin 1 [Source:HGNC Symbol;Acc:HGNC:492]	protein_coding	390.706	-1.93293	0.219799	-8.79406	1.44255e-18	1.08956e-16
ENSG00000180758	GPR157	G protein-coupled receptor 157 [Source:HGNC Symbol;Acc:HGNC:23687]	protein_coding	155.334	1.9926	0.226603	8.79337	1.45134e-18	1.09304e-16
ENSG00000180660	MAB21L1	mab-21 like 1 [Source:HGNC Symbol;Acc:HGNC:6757]	protein_coding	109.901	-5.32371	0.605713	-8.78916	1.50681e-18	1.13154e-16
ENSG00000157399	ARSL	arylsulfatase L [Source:HGNC Symbol;Acc:HGNC:719]	protein_coding	105.075	-2.26815	0.258855	-8.76223	1.9143e-18	1.43342e-16
ENSG00000187773	DIPK1C	divergent protein kinase domain 1C [Source:HGNC Symbol;Acc:HGNC:31729]	protein_coding	189.054	-4.29105	0.490024	-8.75682	2.00841e-18	1.49958e-16
ENSG00000165929	TC2N	tandem C2 domains, nuclear [Source:HGNC Symbol;Acc:HGNC:19859]	protein_coding	703.176	-1.58089	0.180631	-8.75201	2.0959e-18	1.56043e-16
ENSG00000158769	F11R	F11 receptor [Source:HGNC Symbol;Acc:HGNC:14685]	protein_coding	209.471	2.25352	0.257889	8.73834	2.36559e-18	1.7562e-16
ENSG00000163032	VSNL1	visinin like 1 [Source:HGNC Symbol;Acc:HGNC:12722]	protein_coding	904.154	-3.26302	0.373566	-8.73478	2.4412e-18	1.80718e-16
ENSG00000171812	COL8A2	collagen type VIII alpha 2 chain [Source:HGNC Symbol;Acc:HGNC:2216]	protein_coding	432.737	2.96238	0.339615	8.72276	2.7151e-18	2.00291e-16
ENSG00000155850	SLC26A2	solute carrier family 26 member 2 [Source:HGNC Symbol;Acc:HGNC:10994]	protein_coding	788.385	1.25004	0.143312	8.72251	2.72096e-18	2.00291e-16
ENSG00000184486	POU3F2	POU class 3 homeobox 2 [Source:HGNC Symbol;Acc:HGNC:9215]	protein_coding	1698.4	-2.58448	0.296385	-8.72004	2.78104e-18	2.04136e-16
ENSG00000115290	GRB14	growth factor receptor bound protein 14 [Source:HGNC Symbol;Acc:HGNC:4565]	protein_coding	213.313	-2.37977	0.273267	-8.70857	3.07731e-18	2.25249e-16
ENSG00000198797	BRINP2	BMP/retinoic acid inducible neural specific 2 [Source:HGNC Symbol;Acc:HGNC:13746]	protein_coding	866.215	-2.50718	0.288101	-8.70242	3.24879e-18	2.37135e-16
ENSG00000171119	NRTN	neurturin [Source:HGNC Symbol;Acc:HGNC:8007]	protein_coding	83.1117	3.07619	0.353823	8.69414	3.49469e-18	2.5437e-16
ENSG00000196141	SPATS2L	spermatogenesis associated serine rich 2 like [Source:HGNC Symbol;Acc:HGNC:24574]	protein_coding	2866.34	-1.4944	0.172034	-8.68664	3.73326e-18	2.70979e-16
ENSG00000117280	RAB29	RAB29, member RAS oncogene family [Source:HGNC Symbol;Acc:HGNC:9789]	protein_coding	1421.57	-1.7456	0.201031	-8.68323	3.84671e-18	2.78438e-16
ENSG00000050628	PTGER3	prostaglandin E receptor 3 [Source:HGNC Symbol;Acc:HGNC:9595]	protein_coding	316.402	-2.58607	0.298012	-8.67773	4.03751e-18	2.91439e-16
ENSG00000106278	PTPRZ1	protein tyrosine phosphatase receptor type Z1 [Source:HGNC Symbol;Acc:HGNC:9685]	protein_coding	20195.8	-2.9935	0.345344	-8.66815	4.3918e-18	3.16137e-16
ENSG00000148082	SHC3	SHC adaptor protein 3 [Source:HGNC Symbol;Acc:HGNC:18181]	protein_coding	4253.17	-1.87606	0.21679	-8.65381	4.98081e-18	3.57548e-16
ENSG00000150961	SEC24D	SEC24 homolog D, COPII coat complex component [Source:HGNC Symbol;Acc:HGNC:10706]	protein_coding	3432.85	1.79164	0.207298	8.64282	5.48426e-18	3.91531e-16
ENSG00000178445	GLDC	glycine decarboxylase [Source:HGNC Symbol;Acc:HGNC:4313]	protein_coding	1047.53	-1.77073	0.205094	-8.63374	5.93796e-18	4.22763e-16
ENSG00000164185	ZNF474	zinc finger protein 474 [Source:HGNC Symbol;Acc:HGNC:23245]	protein_coding	76.825	-3.16582	0.367069	-8.62459	6.43224e-18	4.56707e-16
ENSG00000144485	HES6	hes family bHLH transcription factor 6 [Source:HGNC Symbol;Acc:HGNC:18254]	protein_coding	2360.51	-1.90311	0.221225	-8.6026	7.79296e-18	5.51817e-16
ENSG00000273604	EPOP	elongin BC and polycomb repressive complex 2 associated protein [Source:HGNC Symbol;Acc:HGNC:34493]	protein_coding	255.713	1.8388	0.213787	8.60106	7.898e-18	5.5774e-16
ENSG00000004961	HCCS	holocytochrome c synthase [Source:HGNC Symbol;Acc:HGNC:4837]	protein_coding	826.282	1.49415	0.173729	8.60043	7.94153e-18	5.59299e-16
ENSG00000154803	FLCN	folliculin [Source:HGNC Symbol;Acc:HGNC:27310]	protein_coding	1523.26	-1.35436	0.157722	-8.58706	8.92221e-18	6.26671e-16
ENSG00000130203	APOE	apolipoprotein E [Source:HGNC Symbol;Acc:HGNC:613]	protein_coding	10018	-3.1205	0.363474	-8.58519	9.06862e-18	6.34099e-16
ENSG00000175785	PRIMA1	proline rich membrane anchor 1 [Source:HGNC Symbol;Acc:HGNC:18319]	protein_coding	96.7879	-2.95564	0.34428	-8.58499	9.08439e-18	6.34099e-16
ENSG00000163659	TIPARP	TCDD inducible poly(ADP-ribose) polymerase [Source:HGNC Symbol;Acc:HGNC:23696]	protein_coding	2243.09	1.41992	0.1654	8.58478	9.10097e-18	6.34099e-16
ENSG00000183454	GRIN2A	glutamate ionotropic receptor NMDA type subunit 2A [Source:HGNC Symbol;Acc:HGNC:4585]	protein_coding	846.128	-3.84257	0.449115	-8.55588	1.1697e-17	8.12798e-16
ENSG00000171246	NPTX1	neuronal pentraxin 1 [Source:HGNC Symbol;Acc:HGNC:7952]	protein_coding	924.603	-2.26891	0.265266	-8.55333	1.19587e-17	8.28775e-16
ENSG00000162734	PEA15	proliferation and apoptosis adaptor protein 15 [Source:HGNC Symbol;Acc:HGNC:8822]	protein_coding	30111.8	-1.97209	0.23123	-8.52868	1.48021e-17	1.02311e-15
ENSG00000182132	KCNIP1	potassium voltage-gated channel interacting protein 1 [Source:HGNC Symbol;Acc:HGNC:15521]	protein_coding	1188.36	-3.52737	0.413611	-8.52824	1.48585e-17	1.02429e-15
ENSG00000137561	TTPA	alpha tocopherol transfer protein [Source:HGNC Symbol;Acc:HGNC:12404]	protein_coding	90.557	-3.0694	0.359966	-8.5269	1.50323e-17	1.03354e-15
ENSG00000123096	SSPN	sarcospan [Source:HGNC Symbol;Acc:HGNC:11322]	protein_coding	583.272	-2.2689	0.266291	-8.52037	1.59038e-17	1.09058e-15
ENSG00000175352	NRIP3	nuclear receptor interacting protein 3 [Source:HGNC Symbol;Acc:HGNC:1167]	protein_coding	873.944	-1.5311	0.179794	-8.51585	1.65378e-17	1.13108e-15
ENSG00000183971	NPW	neuropeptide W [Source:HGNC Symbol;Acc:HGNC:30509]	protein_coding	167.184	3.45848	0.40626	8.51297	1.69536e-17	1.15648e-15
ENSG00000125285	SOX21	SRY-box transcription factor 21 [Source:HGNC Symbol;Acc:HGNC:11197]	protein_coding	2689.68	-1.68867	0.198711	-8.49814	1.9265e-17	1.30731e-15
ENSG00000106483	SFRP4	secreted frizzled related protein 4 [Source:HGNC Symbol;Acc:HGNC:10778]	protein_coding	184.221	-1.97059	0.23195	-8.49577	1.96632e-17	1.32976e-15
ENSG00000147408	CSGALNACT1	chondroitin sulfate N-acetylgalactosaminyltransferase 1 [Source:HGNC Symbol;Acc:HGNC:24290]	protein_coding	372.574	-3.04288	0.358173	-8.49556	1.96978e-17	1.32976e-15
ENSG00000086300	SNX10	sorting nexin 10 [Source:HGNC Symbol;Acc:HGNC:14974]	protein_coding	1316.84	-1.63889	0.193837	-8.45497	2.79158e-17	1.87482e-15
ENSG00000165322	ARHGAP12	Rho GTPase activating protein 12 [Source:HGNC Symbol;Acc:HGNC:16348]	protein_coding	2192.45	-1.11697	0.132416	-8.43526	3.30472e-17	2.21374e-15
ENSG00000105339	DENND3	DENN domain containing 3 [Source:HGNC Symbol;Acc:HGNC:29134]	protein_coding	479.243	1.42278	0.16872	8.43276	3.37611e-17	2.25576e-15
ENSG00000026559	KCNG1	potassium voltage-gated channel modifier subfamily G member 1 [Source:HGNC Symbol;Acc:HGNC:6248]	protein_coding	720.473	-1.76183	0.209077	-8.42671	3.55508e-17	2.36926e-15
ENSG00000197415	VEPH1	ventricular zone expressed PH domain containing 1 [Source:HGNC Symbol;Acc:HGNC:25735]	protein_coding	384.827	-2.85966	0.33941	-8.4254	3.59505e-17	2.38979e-15
ENSG00000184588	PDE4B	phosphodiesterase 4B [Source:HGNC Symbol;Acc:HGNC:8781]	protein_coding	1498.61	-2.18931	0.26005	-8.41878	3.80415e-17	2.52199e-15
ENSG00000114698	PLSCR4	phospholipid scramblase 4 [Source:HGNC Symbol;Acc:HGNC:16497]	protein_coding	407.809	-3.02154	0.358916	-8.4185	3.81327e-17	2.52199e-15
ENSG00000143819	EPHX1	epoxide hydrolase 1 [Source:HGNC Symbol;Acc:HGNC:3401]	protein_coding	3176.37	-1.23511	0.146837	-8.41145	4.04959e-17	2.6715e-15
ENSG00000095303	PTGS1	prostaglandin-endoperoxide synthase 1 [Source:HGNC Symbol;Acc:HGNC:9604]	protein_coding	157.847	4.45476	0.529713	8.40976	4.10837e-17	2.69662e-15
ENSG00000077585	GPR137B	G protein-coupled receptor 137B [Source:HGNC Symbol;Acc:HGNC:11862]	protein_coding	1389.06	-2.0839	0.248061	-8.40078	4.43525e-17	2.90386e-15
ENSG00000117707	PROX1	prospero homeobox 1 [Source:HGNC Symbol;Acc:HGNC:9459]	protein_coding	423.586	-1.64583	0.196364	-8.38155	5.22363e-17	3.41146e-15
ENSG00000123496	IL13RA2	interleukin 13 receptor subunit alpha 2 [Source:HGNC Symbol;Acc:HGNC:5975]	protein_coding	529.709	-2.19627	0.262132	-8.37848	5.36141e-17	3.49269e-15
ENSG00000073756	PTGS2	prostaglandin-endoperoxide synthase 2 [Source:HGNC Symbol;Acc:HGNC:9605]	protein_coding	114.391	3.52144	0.420557	8.37328	5.60385e-17	3.64152e-15
ENSG00000168993	CPLX1	complexin 1 [Source:HGNC Symbol;Acc:HGNC:2309]	protein_coding	895.111	-2.39183	0.285714	-8.37141	5.69347e-17	3.69056e-15
ENSG00000124302	CHST8	carbohydrate sulfotransferase 8 [Source:HGNC Symbol;Acc:HGNC:15993]	protein_coding	187.852	-2.48715	0.297134	-8.37047	5.73897e-17	3.71082e-15
ENSG00000180638	SLC47A2	solute carrier family 47 member 2 [Source:HGNC Symbol;Acc:HGNC:26439]	protein_coding	526.104	-2.95547	0.35313	-8.36934	5.79407e-17	3.73718e-15
ENSG00000177182	CLVS1	clavesin 1 [Source:HGNC Symbol;Acc:HGNC:23139]	protein_coding	186.805	-2.86738	0.342657	-8.36807	5.85709e-17	3.76134e-15
ENSG00000119630	PGF	placental growth factor [Source:HGNC Symbol;Acc:HGNC:8893]	protein_coding	164.999	2.26049	0.270135	8.368	5.8604e-17	3.76134e-15
ENSG00000197712	FAM114A1	family with sequence similarity 114 member A1 [Source:HGNC Symbol;Acc:HGNC:25087]	protein_coding	1760.27	1.59879	0.191266	8.35897	6.32702e-17	4.05084e-15
ENSG00000170571	EMB	embigin [Source:HGNC Symbol;Acc:HGNC:30465]	protein_coding	297.082	1.73221	0.207264	8.3575	6.40595e-17	4.09133e-15
ENSG00000168004	PLAAT5	phospholipase A and acyltransferase 5 [Source:HGNC Symbol;Acc:HGNC:24978]	protein_coding	66.9844	-4.09916	0.491434	-8.34122	7.35255e-17	4.68442e-15
ENSG00000093217	XYLB	xylulokinase [Source:HGNC Symbol;Acc:HGNC:12839]	protein_coding	106.996	-2.45125	0.293987	-8.33796	7.55825e-17	4.80373e-15
ENSG00000149557	FEZ1	fasciculation and elongation protein zeta 1 [Source:HGNC Symbol;Acc:HGNC:3659]	protein_coding	7950.2	-1.73891	0.208675	-8.33313	7.87333e-17	4.99181e-15
ENSG00000134042	MRO	maestro [Source:HGNC Symbol;Acc:HGNC:24121]	protein_coding	93.3229	-4.47464	0.537139	-8.33051	8.04958e-17	5.09116e-15
ENSG00000077092	RARB	retinoic acid receptor beta [Source:HGNC Symbol;Acc:HGNC:9865]	protein_coding	231.791	2.05813	0.247186	8.32623	8.34568e-17	5.26184e-15
ENSG00000213654	GPSM3	G protein signaling modulator 3 [Source:HGNC Symbol;Acc:HGNC:13945]	protein_coding	100.45	2.62381	0.315133	8.32603	8.35982e-17	5.26184e-15
ENSG00000102854	MSLN	mesothelin [Source:HGNC Symbol;Acc:HGNC:7371]	protein_coding	80.4336	4.05719	0.487721	8.31867	8.89591e-17	5.58577e-15
ENSG00000198034	RPS4X	ribosomal protein S4 X-linked [Source:HGNC Symbol;Acc:HGNC:10424]	protein_coding	14910	1.07925	0.129829	8.31287	9.34146e-17	5.85144e-15
ENSG00000182022	CHST15	carbohydrate sulfotransferase 15 [Source:HGNC Symbol;Acc:HGNC:18137]	protein_coding	1275.11	-2.19321	0.263909	-8.31048	9.53192e-17	5.95642e-15
ENSG00000101955	SRPX	sushi repeat containing protein X-linked [Source:HGNC Symbol;Acc:HGNC:11309]	protein_coding	223.538	-1.75184	0.210963	-8.30402	1.00644e-16	6.2741e-15
ENSG00000072201	LNX1	ligand of numb-protein X 1 [Source:HGNC Symbol;Acc:HGNC:6657]	protein_coding	423.793	-1.41014	0.169906	-8.29954	1.04513e-16	6.49975e-15
ENSG00000084453	SLCO1A2	solute carrier organic anion transporter family member 1A2 [Source:HGNC Symbol;Acc:HGNC:10956]	protein_coding	72.3036	2.77562	0.334446	8.29916	1.04846e-16	6.50495e-15
ENSG00000129654	FOXJ1	forkhead box J1 [Source:HGNC Symbol;Acc:HGNC:3816]	protein_coding	1061.29	-3.01224	0.363097	-8.29595	1.07717e-16	6.65579e-15
ENSG00000136859	ANGPTL2	angiopoietin like 2 [Source:HGNC Symbol;Acc:HGNC:490]	protein_coding	1059.11	-1.91582	0.230953	-8.29529	1.08324e-16	6.67304e-15
ENSG00000175348	TMEM9B	TMEM9 domain family member B [Source:HGNC Symbol;Acc:HGNC:1168]	protein_coding	2673.44	-1.05153	0.126932	-8.28426	1.18848e-16	7.30409e-15
ENSG00000114737	CISH	cytokine inducible SH2 containing protein [Source:HGNC Symbol;Acc:HGNC:1984]	protein_coding	139.757	1.85772	0.224383	8.27926	1.23944e-16	7.59939e-15
ENSG00000147481	SNTG1	syntrophin gamma 1 [Source:HGNC Symbol;Acc:HGNC:13740]	protein_coding	193.412	-2.6007	0.314864	-8.25974	1.4599e-16	8.90915e-15
ENSG00000163520	FBLN2	fibulin 2 [Source:HGNC Symbol;Acc:HGNC:3601]	protein_coding	401.71	2.60976	0.316403	8.24822	1.60775e-16	9.7885e-15
ENSG00000091592	NLRP1	NLR family pyrin domain containing 1 [Source:HGNC Symbol;Acc:HGNC:14374]	protein_coding	58.6083	4.09441	0.496911	8.23974	1.72582e-16	1.04828e-14
ENSG00000171385	KCND3	potassium voltage-gated channel subfamily D member 3 [Source:HGNC Symbol;Acc:HGNC:6239]	protein_coding	2108.78	-1.75436	0.213116	-8.23194	1.84212e-16	1.11632e-14
ENSG00000184221	OLIG1	oligodendrocyte transcription factor 1 [Source:HGNC Symbol;Acc:HGNC:16983]	protein_coding	465.384	-3.4494	0.419052	-8.23144	1.84977e-16	1.11836e-14
ENSG00000025039	RRAGD	Ras related GTP binding D [Source:HGNC Symbol;Acc:HGNC:19903]	protein_coding	4670.53	-1.69015	0.205399	-8.22864	1.89345e-16	1.14212e-14
ENSG00000106341	PPP1R17	protein phosphatase 1 regulatory subunit 17 [Source:HGNC Symbol;Acc:HGNC:16973]	protein_coding	171.572	-2.36851	0.288037	-8.22293	1.98586e-16	1.19509e-14
ENSG00000121653	MAPK8IP1	mitogen-activated protein kinase 8 interacting protein 1 [Source:HGNC Symbol;Acc:HGNC:6882]	protein_coding	5539.43	-1.39628	0.170116	-8.20778	2.25307e-16	1.35278e-14
ENSG00000154721	JAM2	junctional adhesion molecule 2 [Source:HGNC Symbol;Acc:HGNC:14686]	protein_coding	2227.29	-1.46974	0.179192	-8.202	2.36421e-16	1.41624e-14
ENSG00000077713	SLC25A43	solute carrier family 25 member 43 [Source:HGNC Symbol;Acc:HGNC:30557]	protein_coding	253.045	-1.62351	0.197956	-8.20135	2.37698e-16	1.42062e-14
ENSG00000124440	HIF3A	hypoxia inducible factor 3 subunit alpha [Source:HGNC Symbol;Acc:HGNC:15825]	protein_coding	781.252	1.50675	0.183726	8.20107	2.38265e-16	1.42076e-14
ENSG00000103449	SALL1	spalt like transcription factor 1 [Source:HGNC Symbol;Acc:HGNC:10524]	protein_coding	1680.56	-2.40912	0.29406	-8.19264	2.55564e-16	1.52043e-14
ENSG00000157890	MEGF11	multiple EGF like domains 11 [Source:HGNC Symbol;Acc:HGNC:29635]	protein_coding	712.987	-3.10398	0.379476	-8.17963	2.84706e-16	1.68995e-14
ENSG00000137809	ITGA11	integrin subunit alpha 11 [Source:HGNC Symbol;Acc:HGNC:6136]	protein_coding	691.919	3.59619	0.440591	8.16221	3.28956e-16	1.94817e-14
ENSG00000176971	FIBIN	fin bud initiation factor homolog [Source:HGNC Symbol;Acc:HGNC:33747]	protein_coding	1907.54	-2.05119	0.251457	-8.1572	3.42872e-16	2.02598e-14
ENSG00000120262	CCDC170	coiled-coil domain containing 170 [Source:HGNC Symbol;Acc:HGNC:21177]	protein_coding	124.41	-3.26714	0.400945	-8.1486	3.6816e-16	2.17048e-14
ENSG00000164651	SP8	Sp8 transcription factor [Source:HGNC Symbol;Acc:HGNC:19196]	protein_coding	509.943	-2.69293	0.330642	-8.14456	3.80658e-16	2.23909e-14
ENSG00000140280	LYSMD2	LysM domain containing 2 [Source:HGNC Symbol;Acc:HGNC:28571]	protein_coding	214.961	-1.69964	0.208697	-8.14409	3.82134e-16	2.24272e-14
ENSG00000171843	MLLT3	MLLT3 super elongation complex subunit [Source:HGNC Symbol;Acc:HGNC:7136]	protein_coding	684.969	-1.66384	0.204789	-8.12466	4.48634e-16	2.62708e-14
ENSG00000152377	SPOCK1	SPARC (osteonectin), cwcv and kazal like domains proteoglycan 1 [Source:HGNC Symbol;Acc:HGNC:11251]	protein_coding	4565.59	-1.29388	0.15935	-8.11977	4.67061e-16	2.72885e-14
ENSG00000143603	KCNN3	potassium calcium-activated channel subfamily N member 3 [Source:HGNC Symbol;Acc:HGNC:6292]	protein_coding	2583.21	-2.75321	0.339187	-8.11708	4.77523e-16	2.78373e-14
ENSG00000114646	CSPG5	chondroitin sulfate proteoglycan 5 [Source:HGNC Symbol;Acc:HGNC:2467]	protein_coding	3442.67	-3.22055	0.396795	-8.11639	4.80248e-16	2.78931e-14
ENSG00000006468	ETV1	ETS variant transcription factor 1 [Source:HGNC Symbol;Acc:HGNC:3490]	protein_coding	1095.94	-1.9398	0.239001	-8.1163	4.8062e-16	2.78931e-14
ENSG00000167641	PPP1R14A	protein phosphatase 1 regulatory inhibitor subunit 14A [Source:HGNC Symbol;Acc:HGNC:14871]	protein_coding	94.0438	2.70953	0.334016	8.11197	4.98053e-16	2.88406e-14
ENSG00000102174	PHEX	phosphate regulating endopeptidase homolog X-linked [Source:HGNC Symbol;Acc:HGNC:8918]	protein_coding	159.443	-2.21159	0.272982	-8.1016	5.42414e-16	3.12704e-14
ENSG00000076944	STXBP2	syntaxin binding protein 2 [Source:HGNC Symbol;Acc:HGNC:11445]	protein_coding	167.298	2.17416	0.268657	8.09268	5.8364e-16	3.35728e-14
ENSG00000153885	KCTD15	potassium channel tetramerization domain containing 15 [Source:HGNC Symbol;Acc:HGNC:23297]	protein_coding	1498.85	-1.21059	0.149738	-8.0847	6.23187e-16	3.56901e-14
ENSG00000135269	TES	testin LIM domain protein [Source:HGNC Symbol;Acc:HGNC:14620]	protein_coding	341.958	2.58178	0.319575	8.07878	6.54169e-16	3.73823e-14
ENSG00000135298	ADGRB3	adhesion G protein-coupled receptor B3 [Source:HGNC Symbol;Acc:HGNC:945]	protein_coding	1556.38	-1.71935	0.213236	-8.0631	7.43826e-16	4.24127e-14
ENSG00000112531	QKI	QKI, KH domain containing RNA binding [Source:HGNC Symbol;Acc:HGNC:21100]	protein_coding	18093.6	-1.75635	0.217838	-8.06262	7.46759e-16	4.2487e-14
ENSG00000148219	ASTN2	astrotactin 2 [Source:HGNC Symbol;Acc:HGNC:17021]	protein_coding	1067.42	-2.43705	0.302328	-8.06095	7.57069e-16	4.29797e-14
ENSG00000141540	TTYH2	tweety family member 2 [Source:HGNC Symbol;Acc:HGNC:13877]	protein_coding	1053.22	-2.22192	0.275907	-8.05314	8.06937e-16	4.57113e-14
ENSG00000130055	GDPD2	glycerophosphodiester phosphodiesterase domain containing 2 [Source:HGNC Symbol;Acc:HGNC:25974]	protein_coding	1209.96	-1.98202	0.246281	-8.04779	8.4303e-16	4.76522e-14
ENSG00000096433	ITPR3	inositol 1,4,5-trisphosphate receptor type 3 [Source:HGNC Symbol;Acc:HGNC:6182]	protein_coding	412.17	1.80471	0.224338	8.04462	8.65161e-16	4.87973e-14
ENSG00000170439	METTL7B	methyltransferase like 7B [Source:HGNC Symbol;Acc:HGNC:28276]	protein_coding	233.766	-3.2347	0.402239	-8.04173	8.85756e-16	4.9851e-14
ENSG00000172137	CALB2	calbindin 2 [Source:HGNC Symbol;Acc:HGNC:1435]	protein_coding	953.367	-2.69596	0.335469	-8.03638	9.25291e-16	5.18521e-14
ENSG00000172771	EFCAB12	EF-hand calcium binding domain 12 [Source:HGNC Symbol;Acc:HGNC:28061]	protein_coding	141.39	-2.20183	0.274097	-8.03304	9.50852e-16	5.31352e-14
ENSG00000143320	CRABP2	cellular retinoic acid binding protein 2 [Source:HGNC Symbol;Acc:HGNC:2339]	protein_coding	2286.43	2.1674	0.269816	8.03286	9.52265e-16	5.31352e-14
ENSG00000134755	DSC2	desmocollin 2 [Source:HGNC Symbol;Acc:HGNC:3036]	protein_coding	354.058	1.94328	0.242042	8.02867	9.85364e-16	5.48646e-14
ENSG00000112343	TRIM38	tripartite motif containing 38 [Source:HGNC Symbol;Acc:HGNC:10059]	protein_coding	56.2334	4.36788	0.545195	8.0116	1.13226e-15	6.27758e-14
ENSG00000164746	C7orf57	chromosome 7 open reading frame 57 [Source:HGNC Symbol;Acc:HGNC:22247]	protein_coding	64.1216	-3.60598	0.450095	-8.0116	1.13227e-15	6.27758e-14
ENSG00000129295	DNAAF11	dynein axonemal assembly factor 11 [Source:HGNC Symbol;Acc:HGNC:16725]	protein_coding	207.121	-1.73898	0.217656	-7.98957	1.35413e-15	7.47582e-14
ENSG00000091844	RGS17	regulator of G protein signaling 17 [Source:HGNC Symbol;Acc:HGNC:14088]	protein_coding	700.398	-1.34466	0.168369	-7.98635	1.38997e-15	7.65746e-14
ENSG00000166165	CKB	creatine kinase B [Source:HGNC Symbol;Acc:HGNC:1991]	protein_coding	20090.3	-1.18829	0.148861	-7.98252	1.43381e-15	7.87965e-14
ENSG00000171094	ALK	ALK receptor tyrosine kinase [Source:HGNC Symbol;Acc:HGNC:427]	protein_coding	659.703	-2.67721	0.335393	-7.9823	1.43635e-15	7.87965e-14
ENSG00000044090	CUL7	cullin 7 [Source:HGNC Symbol;Acc:HGNC:21024]	protein_coding	3322.57	1.3708	0.171744	7.98166	1.44378e-15	7.90377e-14
ENSG00000142632	ARHGEF19	Rho guanine nucleotide exchange factor 19 [Source:HGNC Symbol;Acc:HGNC:26604]	protein_coding	173.045	2.89921	0.363542	7.9749	1.5251e-15	8.33147e-14
ENSG00000204381	LAYN	layilin [Source:HGNC Symbol;Acc:HGNC:29471]	protein_coding	308.526	2.45117	0.307475	7.97194	1.56205e-15	8.51547e-14
ENSG00000070404	FSTL3	follistatin like 3 [Source:HGNC Symbol;Acc:HGNC:3973]	protein_coding	1708.04	2.23289	0.280109	7.9715	1.56755e-15	8.52759e-14
ENSG00000162817	C1orf115	chromosome 1 open reading frame 115 [Source:HGNC Symbol;Acc:HGNC:25873]	protein_coding	232.093	1.90024	0.238828	7.95651	1.76954e-15	9.60639e-14
ENSG00000187550	SBK2	SH3 domain binding kinase family member 2 [Source:HGNC Symbol;Acc:HGNC:34416]	protein_coding	40.6633	3.77403	0.474924	7.94659	1.91715e-15	1.03861e-13
ENSG00000174145	NWD2	NACHT and WD repeat domain containing 2 [Source:HGNC Symbol;Acc:HGNC:29229]	protein_coding	128.608	-8.58268	1.08112	-7.93873	2.04263e-15	1.10429e-13
ENSG00000111666	CHPT1	choline phosphotransferase 1 [Source:HGNC Symbol;Acc:HGNC:17852]	protein_coding	1656.98	-1.07901	0.13649	-7.90539	2.67099e-15	1.43803e-13
ENSG00000204128	C2orf72	chromosome 2 open reading frame 72 [Source:HGNC Symbol;Acc:HGNC:27418]	protein_coding	1498.85	-2.51007	0.317542	-7.90467	2.68638e-15	1.44333e-13
ENSG00000142627	EPHA2	EPH receptor A2 [Source:HGNC Symbol;Acc:HGNC:3386]	protein_coding	1557.78	2.55817	0.323718	7.90246	2.73454e-15	1.46604e-13
ENSG00000169862	CTNND2	catenin delta 2 [Source:HGNC Symbol;Acc:HGNC:2516]	protein_coding	6565.99	-2.0649	0.261306	-7.90222	2.73989e-15	1.46604e-13
ENSG00000137727	ARHGAP20	Rho GTPase activating protein 20 [Source:HGNC Symbol;Acc:HGNC:18357]	protein_coding	214.9	-3.22284	0.407898	-7.90109	2.76482e-15	1.47634e-13
ENSG00000137868	STRA6	signaling receptor and transporter of retinol STRA6 [Source:HGNC Symbol;Acc:HGNC:30650]	protein_coding	481.505	3.73861	0.47321	7.90052	2.77741e-15	1.48004e-13
ENSG00000166265	CYYR1	cysteine and tyrosine rich 1 [Source:HGNC Symbol;Acc:HGNC:16274]	protein_coding	225.792	1.65211	0.2093	7.89352	2.93782e-15	1.5601e-13
ENSG00000188783	PRELP	proline and arginine rich end leucine rich repeat protein [Source:HGNC Symbol;Acc:HGNC:9357]	protein_coding	255.431	-2.28892	0.289977	-7.89344	2.93964e-15	1.5601e-13
ENSG00000164100	NDST3	N-deacetylase and N-sulfotransferase 3 [Source:HGNC Symbol;Acc:HGNC:7682]	protein_coding	169.738	-3.06885	0.389264	-7.88372	3.17771e-15	1.67961e-13
ENSG00000002587	HS3ST1	heparan sulfate-glucosamine 3-sulfotransferase 1 [Source:HGNC Symbol;Acc:HGNC:5194]	protein_coding	100.164	-2.55388	0.324076	-7.88051	3.2606e-15	1.71993e-13
ENSG00000120875	DUSP4	dual specificity phosphatase 4 [Source:HGNC Symbol;Acc:HGNC:3070]	protein_coding	3114.53	-1.05422	0.133826	-7.87754	3.33878e-15	1.75762e-13
ENSG00000120658	ENOX1	ecto-NOX disulfide-thiol exchanger 1 [Source:HGNC Symbol;Acc:HGNC:25474]	protein_coding	457.046	-1.38374	0.175823	-7.87007	3.54443e-15	1.86211e-13
ENSG00000186340	THBS2	thrombospondin 2 [Source:HGNC Symbol;Acc:HGNC:11786]	protein_coding	1779.24	-1.1661	0.148281	-7.86411	3.71717e-15	1.94894e-13
ENSG00000117152	RGS4	regulator of G protein signaling 4 [Source:HGNC Symbol;Acc:HGNC:10000]	protein_coding	314.369	-2.23065	0.284155	-7.85012	4.15648e-15	2.17489e-13
ENSG00000155254	MARVELD1	MARVEL domain containing 1 [Source:HGNC Symbol;Acc:HGNC:28674]	protein_coding	1104.41	1.50924	0.192354	7.84619	4.2887e-15	2.23958e-13
ENSG00000121904	CSMD2	CUB and Sushi multiple domains 2 [Source:HGNC Symbol;Acc:HGNC:19290]	protein_coding	742.868	-2.7359	0.348923	-7.841	4.46988e-15	2.32487e-13
ENSG00000130303	BST2	bone marrow stromal cell antigen 2 [Source:HGNC Symbol;Acc:HGNC:1119]	protein_coding	451.331	2.82169	0.359991	7.83824	4.56895e-15	2.37167e-13
ENSG00000101220	C20orf27	chromosome 20 open reading frame 27 [Source:HGNC Symbol;Acc:HGNC:15873]	protein_coding	1175.93	-1.18153	0.150801	-7.83502	4.68769e-15	2.42847e-13
ENSG00000132386	SERPINF1	serpin family F member 1 [Source:HGNC Symbol;Acc:HGNC:8824]	protein_coding	2047.51	2.84189	0.362788	7.83348	4.7456e-15	2.45359e-13
ENSG00000183655	KLHL25	kelch like family member 25 [Source:HGNC Symbol;Acc:HGNC:25732]	protein_coding	1497.67	-1.51019	0.192908	-7.82854	4.93549e-15	2.54671e-13
ENSG00000186642	PDE2A	phosphodiesterase 2A [Source:HGNC Symbol;Acc:HGNC:8777]	protein_coding	789.632	-2.16095	0.276069	-7.82757	4.97388e-15	2.56145e-13
ENSG00000152578	GRIA4	glutamate ionotropic receptor AMPA type subunit 4 [Source:HGNC Symbol;Acc:HGNC:4574]	protein_coding	953.396	-1.79602	0.229672	-7.81993	5.28512e-15	2.71637e-13
ENSG00000124126	PREX1	phosphatidylinositol-3,4,5-trisphosphate dependent Rac exchange factor 1 [Source:HGNC Symbol;Acc:HGNC:32594]	protein_coding	4407.85	-1.51935	0.194312	-7.81912	5.31944e-15	2.72862e-13
ENSG00000110427	KIAA1549L	KIAA1549 like [Source:HGNC Symbol;Acc:HGNC:24836]	protein_coding	2031.93	-2.57872	0.330136	-7.81107	5.67048e-15	2.90298e-13
ENSG00000173068	BNC2	basonuclin 2 [Source:HGNC Symbol;Acc:HGNC:30988]	protein_coding	238.034	3.62536	0.464722	7.80115	6.13468e-15	3.13446e-13
ENSG00000102802	MEDAG	mesenteric estrogen dependent adipogenesis [Source:HGNC Symbol;Acc:HGNC:25926]	protein_coding	41.7913	3.33856	0.428089	7.79876	6.25201e-15	3.18816e-13
ENSG00000124920	MYRF	myelin regulatory factor [Source:HGNC Symbol;Acc:HGNC:1181]	protein_coding	542.941	2.26049	0.289926	7.79679	6.34996e-15	3.23178e-13
ENSG00000122756	CNTFR	ciliary neurotrophic factor receptor [Source:HGNC Symbol;Acc:HGNC:2170]	protein_coding	3403.94	-1.11295	0.142797	-7.79394	6.49497e-15	3.29914e-13
ENSG00000099337	KCNK6	potassium two pore domain channel subfamily K member 6 [Source:HGNC Symbol;Acc:HGNC:6281]	protein_coding	208.793	3.56228	0.457266	7.7904	6.67982e-15	3.38643e-13
ENSG00000122733	PHF24	PHD finger protein 24 [Source:HGNC Symbol;Acc:HGNC:29180]	protein_coding	1089.94	-2.23172	0.286543	-7.78845	6.78355e-15	3.43235e-13
ENSG00000140092	FBLN5	fibulin 5 [Source:HGNC Symbol;Acc:HGNC:3602]	protein_coding	1510.24	-1.94233	0.249446	-7.78658	6.88486e-15	3.47371e-13
ENSG00000142910	TINAGL1	tubulointerstitial nephritis antigen like 1 [Source:HGNC Symbol;Acc:HGNC:19168]	protein_coding	90.7768	6.52859	0.838455	7.78645	6.89196e-15	3.47371e-13
ENSG00000078401	EDN1	endothelin 1 [Source:HGNC Symbol;Acc:HGNC:3176]	protein_coding	170.991	3.0176	0.388513	7.76704	8.03384e-15	4.04142e-13
ENSG00000184156	KCNQ3	potassium voltage-gated channel subfamily Q member 3 [Source:HGNC Symbol;Acc:HGNC:6297]	protein_coding	1053	-2.74987	0.354124	-7.76527	8.14689e-15	4.0904e-13
ENSG00000162944	RFTN2	raftlin family member 2 [Source:HGNC Symbol;Acc:HGNC:26402]	protein_coding	494.647	-2.09732	0.270177	-7.76276	8.30992e-15	4.16423e-13
ENSG00000134940	ACRV1	acrosomal vesicle protein 1 [Source:HGNC Symbol;Acc:HGNC:127]	protein_coding	44.819	-4.18028	0.538536	-7.76229	8.34068e-15	4.17162e-13
ENSG00000119900	OGFRL1	opioid growth factor receptor like 1 [Source:HGNC Symbol;Acc:HGNC:21378]	protein_coding	2482.77	-1.67856	0.216393	-7.75699	8.69703e-15	4.33966e-13
ENSG00000186897	C1QL4	complement C1q like 4 [Source:HGNC Symbol;Acc:HGNC:31416]	protein_coding	678.591	-2.45163	0.316061	-7.7568	8.70997e-15	4.33966e-13
ENSG00000165084	C8orf34	chromosome 8 open reading frame 34 [Source:HGNC Symbol;Acc:HGNC:30905]	protein_coding	71.6327	-3.39502	0.437767	-7.7553	8.81314e-15	4.38269e-13
ENSG00000154229	PRKCA	protein kinase C alpha [Source:HGNC Symbol;Acc:HGNC:9393]	protein_coding	3917.11	-1.23228	0.158925	-7.75387	8.9136e-15	4.4242e-13
ENSG00000170961	HAS2	hyaluronan synthase 2 [Source:HGNC Symbol;Acc:HGNC:4819]	protein_coding	137.264	-1.98496	0.25607	-7.75161	9.07344e-15	4.49497e-13
ENSG00000162066	AMDHD2	amidohydrolase domain containing 2 [Source:HGNC Symbol;Acc:HGNC:24262]	protein_coding	555.453	-1.74519	0.225469	-7.74027	9.92079e-15	4.90542e-13
ENSG00000198598	MMP17	matrix metallopeptidase 17 [Source:HGNC Symbol;Acc:HGNC:7163]	protein_coding	708.812	-2.23944	0.289925	-7.72418	1.12572e-14	5.55567e-13
ENSG00000100433	KCNK10	potassium two pore domain channel subfamily K member 10 [Source:HGNC Symbol;Acc:HGNC:6273]	protein_coding	501.173	-2.32029	0.300576	-7.71948	1.16801e-14	5.75348e-13
ENSG00000104783	KCNN4	potassium calcium-activated channel subfamily N member 4 [Source:HGNC Symbol;Acc:HGNC:6293]	protein_coding	72.5942	3.00242	0.389104	7.71622	1.19831e-14	5.89162e-13
ENSG00000140067	FAM181A	family with sequence similarity 181 member A [Source:HGNC Symbol;Acc:HGNC:20491]	protein_coding	299.402	-2.0168	0.261516	-7.71195	1.23908e-14	6.08061e-13
ENSG00000091129	NRCAM	neuronal cell adhesion molecule [Source:HGNC Symbol;Acc:HGNC:7994]	protein_coding	7020.44	-1.26631	0.164371	-7.70398	1.31889e-14	6.44796e-13
ENSG00000128487	SPECC1	sperm antigen with calponin homology and coiled-coil domains 1 [Source:HGNC Symbol;Acc:HGNC:30615]	protein_coding	2529.66	-1.71752	0.222954	-7.7035	1.32389e-14	6.44822e-13
ENSG00000110436	SLC1A2	solute carrier family 1 member 2 [Source:HGNC Symbol;Acc:HGNC:10940]	protein_coding	2261.47	-1.98897	0.25821	-7.70292	1.32988e-14	6.46532e-13
ENSG00000120708	TGFBI	transforming growth factor beta induced [Source:HGNC Symbol;Acc:HGNC:11771]	protein_coding	1528.81	3.18333	0.414545	7.6791	1.60213e-14	7.7599e-13
ENSG00000139910	NOVA1	NOVA alternative splicing regulator 1 [Source:HGNC Symbol;Acc:HGNC:7886]	protein_coding	2749.4	-1.50353	0.196241	-7.66166	1.83548e-14	8.87362e-13
ENSG00000176293	ZNF135	zinc finger protein 135 [Source:HGNC Symbol;Acc:HGNC:12919]	protein_coding	62.5022	-2.47107	0.323157	-7.64666	2.06266e-14	9.94667e-13
ENSG00000213949	ITGA1	integrin subunit alpha 1 [Source:HGNC Symbol;Acc:HGNC:6134]	protein_coding	85.4667	4.45882	0.583118	7.64651	2.06507e-14	9.94667e-13
ENSG00000142552	RCN3	reticulocalbin 3 [Source:HGNC Symbol;Acc:HGNC:21145]	protein_coding	398.09	2.10382	0.275821	7.62747	2.39407e-14	1.15101e-12
ENSG00000131196	NFATC1	nuclear factor of activated T cells 1 [Source:HGNC Symbol;Acc:HGNC:7775]	protein_coding	174.468	2.03787	0.267218	7.62625	2.41681e-14	1.15931e-12
ENSG00000113645	WWC1	WW and C2 domain containing 1 [Source:HGNC Symbol;Acc:HGNC:29435]	protein_coding	1613.81	-2.59299	0.340017	-7.62607	2.42023e-14	1.15931e-12
ENSG00000137558	PI15	peptidase inhibitor 15 [Source:HGNC Symbol;Acc:HGNC:8946]	protein_coding	13915.8	-2.75935	0.362064	-7.62116	2.51404e-14	1.20203e-12
ENSG00000167642	SPINT2	serine peptidase inhibitor, Kunitz type 2 [Source:HGNC Symbol;Acc:HGNC:11247]	protein_coding	1674.02	1.32554	0.174114	7.61303	2.67739e-14	1.27779e-12
ENSG00000138675	FGF5	fibroblast growth factor 5 [Source:HGNC Symbol;Acc:HGNC:3683]	protein_coding	71.1374	3.70168	0.486383	7.61063	2.72771e-14	1.29787e-12
ENSG00000100292	HMOX1	heme oxygenase 1 [Source:HGNC Symbol;Acc:HGNC:5013]	protein_coding	580.263	-2.1092	0.277142	-7.61054	2.72943e-14	1.29787e-12
ENSG00000119471	HSDL2	hydroxysteroid dehydrogenase like 2 [Source:HGNC Symbol;Acc:HGNC:18572]	protein_coding	2428.22	-0.992369	0.130462	-7.60655	2.81504e-14	1.33614e-12
ENSG00000101542	CDH20	cadherin 20 [Source:HGNC Symbol;Acc:HGNC:1760]	protein_coding	489.773	-3.38364	0.44504	-7.603	2.89334e-14	1.37081e-12
ENSG00000122042	UBL3	ubiquitin like 3 [Source:HGNC Symbol;Acc:HGNC:12504]	protein_coding	4509.15	-1.27538	0.167805	-7.60037	2.95274e-14	1.39642e-12
ENSG00000143858	SYT2	synaptotagmin 2 [Source:HGNC Symbol;Acc:HGNC:11510]	protein_coding	71.0013	-3.33974	0.439481	-7.59928	2.97794e-14	1.40578e-12
ENSG00000175745	NR2F1	nuclear receptor subfamily 2 group F member 1 [Source:HGNC Symbol;Acc:HGNC:7975]	protein_coding	9007.95	-1.07795	0.141952	-7.59379	3.10678e-14	1.46395e-12
ENSG00000090581	GNPTG	N-acetylglucosamine-1-phosphate transferase subunit gamma [Source:HGNC Symbol;Acc:HGNC:23026]	protein_coding	1432.5	-1.33358	0.175664	-7.59161	3.15952e-14	1.48612e-12
ENSG00000196154	S100A4	S100 calcium binding protein A4 [Source:HGNC Symbol;Acc:HGNC:10494]	protein_coding	102.304	2.90144	0.382663	7.58223	3.39659e-14	1.59474e-12
ENSG00000169427	KCNK9	potassium two pore domain channel subfamily K member 9 [Source:HGNC Symbol;Acc:HGNC:6283]	protein_coding	336.096	-2.41029	0.317983	-7.57993	3.45735e-14	1.62035e-12
ENSG00000164761	TNFRSF11B	TNF receptor superfamily member 11b [Source:HGNC Symbol;Acc:HGNC:11909]	protein_coding	148.589	-2.7537	0.363348	-7.5787	3.49026e-14	1.63284e-12
ENSG00000172817	CYP7B1	cytochrome P450 family 7 subfamily B member 1 [Source:HGNC Symbol;Acc:HGNC:2652]	protein_coding	290.797	-2.17555	0.287132	-7.57682	3.54135e-14	1.65319e-12
ENSG00000205710	C17orf107	chromosome 17 open reading frame 107 [Source:HGNC Symbol;Acc:HGNC:37238]	protein_coding	58.6244	3.21864	0.424811	7.57663	3.54644e-14	1.65319e-12
ENSG00000188523	CFAP77	cilia and flagella associated protein 77 [Source:HGNC Symbol;Acc:HGNC:33776]	protein_coding	40.5138	-3.64284	0.482077	-7.55655	4.1389e-14	1.92592e-12
ENSG00000134352	IL6ST	interleukin 6 cytokine family signal transducer [Source:HGNC Symbol;Acc:HGNC:6021]	protein_coding	4225.23	1.04432	0.13839	7.5462	4.48151e-14	2.08163e-12
ENSG00000165023	DIRAS2	DIRAS family GTPase 2 [Source:HGNC Symbol;Acc:HGNC:19323]	protein_coding	1518.27	-1.2699	0.168397	-7.54114	4.65882e-14	2.16013e-12
ENSG00000103811	CTSH	cathepsin H [Source:HGNC Symbol;Acc:HGNC:2535]	protein_coding	1766.99	-1.78028	0.236143	-7.53899	4.73623e-14	2.19213e-12
ENSG00000170915	PAQR8	progestin and adipoQ receptor family member 8 [Source:HGNC Symbol;Acc:HGNC:15708]	protein_coding	674.854	-2.16415	0.287368	-7.53096	5.03671e-14	2.32707e-12
ENSG00000203727	SAMD5	sterile alpha motif domain containing 5 [Source:HGNC Symbol;Acc:HGNC:21180]	protein_coding	808.246	1.4307	0.190118	7.52529	5.26016e-14	2.426e-12
ENSG00000196220	SRGAP3	SLIT-ROBO Rho GTPase activating protein 3 [Source:HGNC Symbol;Acc:HGNC:19744]	protein_coding	3370.02	-1.80902	0.240588	-7.51915	5.51342e-14	2.53831e-12
ENSG00000057593	F7	coagulation factor VII [Source:HGNC Symbol;Acc:HGNC:3544]	protein_coding	95.1918	2.03424	0.270741	7.51359	5.75274e-14	2.64383e-12
ENSG00000136002	ARHGEF4	Rho guanine nucleotide exchange factor 4 [Source:HGNC Symbol;Acc:HGNC:684]	protein_coding	2845.42	-1.36584	0.181818	-7.51214	5.81686e-14	2.66859e-12
ENSG00000204580	DDR1	discoidin domain receptor tyrosine kinase 1 [Source:HGNC Symbol;Acc:HGNC:2730]	protein_coding	26067.8	-1.19869	0.159619	-7.5097	5.92619e-14	2.71396e-12
ENSG00000092068	SLC7A8	solute carrier family 7 member 8 [Source:HGNC Symbol;Acc:HGNC:11066]	protein_coding	624.874	1.51777	0.202127	7.50896	5.96012e-14	2.72471e-12
ENSG00000128512	DOCK4	dedicator of cytokinesis 4 [Source:HGNC Symbol;Acc:HGNC:19192]	protein_coding	1110.37	-1.7573	0.234078	-7.50731	6.03564e-14	2.75441e-12
ENSG00000170412	GPRC5C	G protein-coupled receptor class C group 5 member C [Source:HGNC Symbol;Acc:HGNC:13309]	protein_coding	890.233	1.75664	0.234315	7.4969	6.5343e-14	2.97172e-12
ENSG00000132613	MTSS2	MTSS I-BAR domain containing 2 [Source:HGNC Symbol;Acc:HGNC:25094]	protein_coding	3709.01	-1.33436	0.177996	-7.49655	6.55202e-14	2.97236e-12
ENSG00000182197	EXT1	exostosin glycosyltransferase 1 [Source:HGNC Symbol;Acc:HGNC:3512]	protein_coding	1950	1.28153	0.171071	7.49122	6.82339e-14	3.08687e-12
ENSG00000108639	SYNGR2	synaptogyrin 2 [Source:HGNC Symbol;Acc:HGNC:11499]	protein_coding	894.905	1.37275	0.183396	7.48521	7.14351e-14	3.2261e-12
ENSG00000170801	HTRA3	HtrA serine peptidase 3 [Source:HGNC Symbol;Acc:HGNC:30406]	protein_coding	201.196	3.56791	0.476871	7.4819	7.32534e-14	3.30249e-12
ENSG00000255690	TRIL	TLR4 interactor with leucine rich repeats [Source:HGNC Symbol;Acc:HGNC:22200]	protein_coding	1294.53	-2.86857	0.383687	-7.47632	7.64327e-14	3.43987e-12
ENSG00000148672	GLUD1	glutamate dehydrogenase 1 [Source:HGNC Symbol;Acc:HGNC:4335]	protein_coding	7312.48	-1.14566	0.15337	-7.46989	8.02592e-14	3.60585e-12
ENSG00000134762	DSC3	desmocollin 3 [Source:HGNC Symbol;Acc:HGNC:3037]	protein_coding	39.9567	5.32022	0.712847	7.46334	8.43541e-14	3.7833e-12
ENSG00000149575	SCN2B	sodium voltage-gated channel beta subunit 2 [Source:HGNC Symbol;Acc:HGNC:10589]	protein_coding	336.553	-2.39085	0.320609	-7.45723	8.83633e-14	3.95631e-12
ENSG00000151789	ZNF385D	zinc finger protein 385D [Source:HGNC Symbol;Acc:HGNC:26191]	protein_coding	343.668	-1.55178	0.208439	-7.44478	9.71089e-14	4.34042e-12
ENSG00000196376	SLC35F1	solute carrier family 35 member F1 [Source:HGNC Symbol;Acc:HGNC:21483]	protein_coding	2740.35	-1.52577	0.204973	-7.44376	9.78616e-14	4.36657e-12
ENSG00000152785	BMP3	bone morphogenetic protein 3 [Source:HGNC Symbol;Acc:HGNC:1070]	protein_coding	52.2088	-3.03839	0.408196	-7.44346	9.80807e-14	4.36886e-12
ENSG00000164438	TLX3	T cell leukemia homeobox 3 [Source:HGNC Symbol;Acc:HGNC:13532]	protein_coding	60.5253	-9.35713	1.25799	-7.43815	1.02104e-13	4.5403e-12
ENSG00000117598	PLPPR5	phospholipid phosphatase related 5 [Source:HGNC Symbol;Acc:HGNC:31703]	protein_coding	655.153	-1.69561	0.22856	-7.41864	1.18327e-13	5.24381e-12
ENSG00000188921	HACD4	3-hydroxyacyl-CoA dehydratase 4 [Source:HGNC Symbol;Acc:HGNC:20920]	protein_coding	293.497	-2.46172	0.332379	-7.40637	1.29804e-13	5.74269e-12
ENSG00000120217	CD274	CD274 molecule [Source:HGNC Symbol;Acc:HGNC:17635]	protein_coding	267.937	3.40174	0.45953	7.40266	1.33488e-13	5.87574e-12
ENSG00000101670	LIPG	lipase G, endothelial type [Source:HGNC Symbol;Acc:HGNC:6623]	protein_coding	1587.75	-2.05952	0.278905	-7.38429	1.53263e-13	6.7348e-12
ENSG00000186847	KRT14	keratin 14 [Source:HGNC Symbol;Acc:HGNC:6416]	protein_coding	72.5537	7.7891	1.05527	7.38115	1.5693e-13	6.88433e-12
ENSG00000177875	CCDC184	coiled-coil domain containing 184 [Source:HGNC Symbol;Acc:HGNC:33749]	protein_coding	1864.79	-1.64274	0.222806	-7.37295	1.66891e-13	7.29671e-12
ENSG00000183762	KREMEN1	kringle containing transmembrane protein 1 [Source:HGNC Symbol;Acc:HGNC:17550]	protein_coding	1362.36	1.43538	0.194761	7.36997	1.70665e-13	7.44922e-12
ENSG00000112218	GPR63	G protein-coupled receptor 63 [Source:HGNC Symbol;Acc:HGNC:13302]	protein_coding	231.063	1.62643	0.220767	7.36718	1.7428e-13	7.59429e-12
ENSG00000062038	CDH3	cadherin 3 [Source:HGNC Symbol;Acc:HGNC:1762]	protein_coding	1064.51	2.77321	0.376618	7.36346	1.79209e-13	7.78303e-12
ENSG00000206503	HLA-A	major histocompatibility complex, class I, A [Source:HGNC Symbol;Acc:HGNC:4931]	protein_coding	8000.86	-1.23155	0.167257	-7.36323	1.79516e-13	7.78341e-12
ENSG00000181215	C4orf50	chromosome 4 open reading frame 50 [Source:HGNC Symbol;Acc:HGNC:33766]	protein_coding	159.681	-3.07541	0.417899	-7.35924	1.84967e-13	8.00642e-12
ENSG00000103966	EHD4	EH domain containing 4 [Source:HGNC Symbol;Acc:HGNC:3245]	protein_coding	1131.96	1.6794	0.228607	7.34624	2.03863e-13	8.80973e-12
ENSG00000026508	CD44	CD44 molecule (Indian blood group) [Source:HGNC Symbol;Acc:HGNC:1681]	protein_coding	3240.89	-2.15219	0.293057	-7.34394	2.07392e-13	8.9474e-12
ENSG00000173208	ABCD2	ATP binding cassette subfamily D member 2 [Source:HGNC Symbol;Acc:HGNC:66]	protein_coding	134.275	-2.54565	0.346702	-7.34249	2.09654e-13	9.03003e-12
ENSG00000188624	IGFL3	IGF like family member 3 [Source:HGNC Symbol;Acc:HGNC:32930]	protein_coding	65.849	6.0343	0.822419	7.33726	2.18009e-13	9.37437e-12
ENSG00000174808	BTC	betacellulin [Source:HGNC Symbol;Acc:HGNC:1121]	protein_coding	50.5574	3.05882	0.417073	7.33401	2.23371e-13	9.58912e-12
ENSG00000127241	MASP1	MBL associated serine protease 1 [Source:HGNC Symbol;Acc:HGNC:6901]	protein_coding	738.182	-2.85344	0.389234	-7.33091	2.28599e-13	9.79117e-12
ENSG00000064886	CHI3L2	chitinase 3 like 2 [Source:HGNC Symbol;Acc:HGNC:1933]	protein_coding	51.6587	-5.06667	0.692889	-7.31238	2.62453e-13	1.12115e-11
ENSG00000182871	COL18A1	collagen type XVIII alpha 1 chain [Source:HGNC Symbol;Acc:HGNC:2195]	protein_coding	1853.76	2.39989	0.328308	7.30989	2.67363e-13	1.14025e-11
ENSG00000109132	PHOX2B	paired like homeobox 2B [Source:HGNC Symbol;Acc:HGNC:9143]	protein_coding	47.259	-8.99881	1.23123	-7.3088	2.69532e-13	1.14763e-11
ENSG00000135069	PSAT1	phosphoserine aminotransferase 1 [Source:HGNC Symbol;Acc:HGNC:19129]	protein_coding	5096.48	-1.42052	0.194509	-7.30311	2.81182e-13	1.19528e-11
ENSG00000177301	KCNA2	potassium voltage-gated channel subfamily A member 2 [Source:HGNC Symbol;Acc:HGNC:6220]	protein_coding	694.476	-2.12643	0.291195	-7.30243	2.82611e-13	1.19939e-11
ENSG00000171132	PRKCE	protein kinase C epsilon [Source:HGNC Symbol;Acc:HGNC:9401]	protein_coding	820.671	-2.18552	0.299393	-7.29982	2.88162e-13	1.22096e-11
ENSG00000162692	VCAM1	vascular cell adhesion molecule 1 [Source:HGNC Symbol;Acc:HGNC:12663]	protein_coding	2030.7	-2.27519	0.311775	-7.29756	2.93041e-13	1.23962e-11
ENSG00000147246	HTR2C	5-hydroxytryptamine receptor 2C [Source:HGNC Symbol;Acc:HGNC:5295]	protein_coding	447.973	2.48249	0.340242	7.29625	2.95909e-13	1.24972e-11
ENSG00000128285	MCHR1	melanin concentrating hormone receptor 1 [Source:HGNC Symbol;Acc:HGNC:4479]	protein_coding	434.34	-1.35747	0.186145	-7.29256	3.04126e-13	1.28235e-11
ENSG00000070718	AP3M2	adaptor related protein complex 3 subunit mu 2 [Source:HGNC Symbol;Acc:HGNC:570]	protein_coding	2042.09	-1.06442	0.146038	-7.28868	3.13012e-13	1.31768e-11
ENSG00000172995	ARPP21	cAMP regulated phosphoprotein 21 [Source:HGNC Symbol;Acc:HGNC:16968]	protein_coding	539.891	-1.90516	0.261562	-7.2838	3.24555e-13	1.36188e-11
ENSG00000185633	NDUFA4L2	NDUFA4 mitochondrial complex associated like 2 [Source:HGNC Symbol;Acc:HGNC:29836]	protein_coding	1236.83	1.9355	0.266094	7.27376	3.49626e-13	1.46472e-11
ENSG00000136732	GYPC	glycophorin C (Gerbich blood group) [Source:HGNC Symbol;Acc:HGNC:4704]	protein_coding	389.067	-2.12132	0.291759	-7.27078	3.57425e-13	1.49499e-11
ENSG00000147642	SYBU	syntabulin [Source:HGNC Symbol;Acc:HGNC:26011]	protein_coding	2150.82	-1.80274	0.248081	-7.26674	3.68273e-13	1.53789e-11
ENSG00000011376	LARS2	leucyl-tRNA synthetase 2, mitochondrial [Source:HGNC Symbol;Acc:HGNC:17095]	protein_coding	1625.55	-1.06165	0.146232	-7.26008	3.86859e-13	1.61292e-11
ENSG00000170190	SLC16A5	solute carrier family 16 member 5 [Source:HGNC Symbol;Acc:HGNC:10926]	protein_coding	43.9249	3.00001	0.413243	7.25969	3.87967e-13	1.61496e-11
ENSG00000139146	SINHCAF	SIN3-HDAC complex associated factor [Source:HGNC Symbol;Acc:HGNC:30702]	protein_coding	1110.89	1.79776	0.247661	7.25896	3.90068e-13	1.62111e-11
ENSG00000113578	FGF1	fibroblast growth factor 1 [Source:HGNC Symbol;Acc:HGNC:3665]	protein_coding	1677.4	-5.28064	0.728064	-7.25299	4.07676e-13	1.68891e-11
ENSG00000178538	CA8	carbonic anhydrase 8 [Source:HGNC Symbol;Acc:HGNC:1382]	protein_coding	159.22	-2.85632	0.394017	-7.24922	4.19172e-13	1.73378e-11
ENSG00000185880	TRIM69	tripartite motif containing 69 [Source:HGNC Symbol;Acc:HGNC:17857]	protein_coding	1467.47	-0.973383	0.134527	-7.23561	4.63425e-13	1.91378e-11
ENSG00000105376	ICAM5	intercellular adhesion molecule 5 [Source:HGNC Symbol;Acc:HGNC:5348]	protein_coding	1912.88	2.46811	0.341624	7.22465	5.02387e-13	2.07139e-11
ENSG00000277399	GPR179	G protein-coupled receptor 179 [Source:HGNC Symbol;Acc:HGNC:31371]	protein_coding	344.027	1.69223	0.234331	7.22153	5.14045e-13	2.11611e-11
ENSG00000006453	BAIAP2L1	BAR/IMD domain containing adaptor protein 2 like 1 [Source:HGNC Symbol;Acc:HGNC:21649]	protein_coding	152.328	1.65807	0.229639	7.22033	5.18624e-13	2.13159e-11
ENSG00000113361	CDH6	cadherin 6 [Source:HGNC Symbol;Acc:HGNC:1765]	protein_coding	2042.38	1.21855	0.16891	7.2142	5.42508e-13	2.22275e-11
ENSG00000198825	INPP5F	inositol polyphosphate-5-phosphatase F [Source:HGNC Symbol;Acc:HGNC:17054]	protein_coding	14843.9	1.29575	0.179634	7.21327	5.46258e-13	2.2346e-11
ENSG00000139874	SSTR1	somatostatin receptor 1 [Source:HGNC Symbol;Acc:HGNC:11330]	protein_coding	197.338	-2.25266	0.312821	-7.20111	5.97257e-13	2.43939e-11
ENSG00000076864	RAP1GAP	RAP1 GTPase activating protein [Source:HGNC Symbol;Acc:HGNC:9858]	protein_coding	2930.99	-1.33811	0.185874	-7.19901	6.06509e-13	2.4733e-11
ENSG00000162981	LRATD1	LRAT domain containing 1 [Source:HGNC Symbol;Acc:HGNC:20743]	protein_coding	831.29	-1.45848	0.202653	-7.19695	6.15747e-13	2.50705e-11
ENSG00000166016	ABTB2	ankyrin repeat and BTB domain containing 2 [Source:HGNC Symbol;Acc:HGNC:23842]	protein_coding	750.433	-1.87553	0.260671	-7.19502	6.24509e-13	2.53876e-11
ENSG00000154277	UCHL1	ubiquitin C-terminal hydrolase L1 [Source:HGNC Symbol;Acc:HGNC:12513]	protein_coding	18969.9	-0.919532	0.127811	-7.19447	6.27061e-13	2.54516e-11
ENSG00000147571	CRH	corticotropin releasing hormone [Source:HGNC Symbol;Acc:HGNC:2355]	protein_coding	59.925	-6.1292	0.852096	-7.19309	6.33412e-13	2.56695e-11
ENSG00000134215	VAV3	vav guanine nucleotide exchange factor 3 [Source:HGNC Symbol;Acc:HGNC:12659]	protein_coding	72.4271	-2.691	0.374411	-7.1873	6.60868e-13	2.67405e-11
ENSG00000155760	FZD7	frizzled class receptor 7 [Source:HGNC Symbol;Acc:HGNC:4045]	protein_coding	1622.29	-1.65041	0.229893	-7.17904	7.02033e-13	2.83621e-11
ENSG00000102271	KLHL4	kelch like family member 4 [Source:HGNC Symbol;Acc:HGNC:6355]	protein_coding	294.826	-2.24733	0.313226	-7.17478	7.2426e-13	2.92148e-11
ENSG00000101265	RASSF2	Ras association domain family member 2 [Source:HGNC Symbol;Acc:HGNC:9883]	protein_coding	2418.36	-2.71676	0.378734	-7.17328	7.32214e-13	2.949e-11
ENSG00000130589	HELZ2	helicase with zinc finger 2 [Source:HGNC Symbol;Acc:HGNC:30021]	protein_coding	1550.96	1.44474	0.201455	7.1715	7.41783e-13	2.98189e-11
ENSG00000148204	CRB2	crumbs cell polarity complex component 2 [Source:HGNC Symbol;Acc:HGNC:18688]	protein_coding	2514.91	-1.94197	0.271317	-7.15756	8.21271e-13	3.28735e-11
ENSG00000151136	BTBD11	BTB domain containing 11 [Source:HGNC Symbol;Acc:HGNC:23844]	protein_coding	528.226	-1.74401	0.24386	-7.15167	8.57312e-13	3.42636e-11
ENSG00000275342	PRAG1	PEAK1 related, kinase-activating pseudokinase 1 [Source:HGNC Symbol;Acc:HGNC:25438]	protein_coding	1109.73	-1.76543	0.247238	-7.14061	9.29154e-13	3.70212e-11
ENSG00000010310	GIPR	gastric inhibitory polypeptide receptor [Source:HGNC Symbol;Acc:HGNC:4271]	protein_coding	153.092	1.81294	0.254052	7.1361	9.60173e-13	3.81987e-11
ENSG00000145794	MEGF10	multiple EGF like domains 10 [Source:HGNC Symbol;Acc:HGNC:29634]	protein_coding	1809.72	-2.87915	0.403733	-7.13131	9.94152e-13	3.94903e-11
ENSG00000101327	PDYN	prodynorphin [Source:HGNC Symbol;Acc:HGNC:8820]	protein_coding	145.92	-4.32533	0.606603	-7.13042	1.00066e-12	3.96883e-11
ENSG00000164695	CHMP4C	charged multivesicular body protein 4C [Source:HGNC Symbol;Acc:HGNC:30599]	protein_coding	41.5322	3.79895	0.532858	7.12939	1.00816e-12	3.9925e-11
ENSG00000175093	SPSB4	splA/ryanodine receptor domain and SOCS box containing 4 [Source:HGNC Symbol;Acc:HGNC:30630]	protein_coding	364.677	-1.79958	0.252577	-7.12488	1.04169e-12	4.11902e-11
ENSG00000139269	INHBE	inhibin subunit beta E [Source:HGNC Symbol;Acc:HGNC:24029]	protein_coding	47.4927	3.53748	0.496856	7.11972	1.08143e-12	4.26969e-11
ENSG00000184489	PTP4A3	protein tyrosine phosphatase 4A3 [Source:HGNC Symbol;Acc:HGNC:9636]	protein_coding	1986.43	1.31744	0.185151	7.11549	1.1152e-12	4.38971e-11
ENSG00000166407	LMO1	LIM domain only 1 [Source:HGNC Symbol;Acc:HGNC:6641]	protein_coding	567.267	1.6066	0.225825	7.11435	1.12443e-12	4.41937e-11
ENSG00000106266	SNX8	sorting nexin 8 [Source:HGNC Symbol;Acc:HGNC:14972]	protein_coding	1999.43	-1.0314	0.14519	-7.10384	1.21337e-12	4.76173e-11
ENSG00000122691	TWIST1	twist family bHLH transcription factor 1 [Source:HGNC Symbol;Acc:HGNC:12428]	protein_coding	52.5734	4.27182	0.601561	7.10123	1.23651e-12	4.84524e-11
ENSG00000205078	SYCE1L	synaptonemal complex central element protein 1 like [Source:HGNC Symbol;Acc:HGNC:37236]	protein_coding	114.251	2.11915	0.298483	7.09973	1.25001e-12	4.89079e-11
ENSG00000165443	PHYHIPL	phytanoyl-CoA 2-hydroxylase interacting protein like [Source:HGNC Symbol;Acc:HGNC:29378]	protein_coding	1781.71	-1.6653	0.234898	-7.08947	1.34628e-12	5.25957e-11
ENSG00000172508	CARNS1	carnosine synthase 1 [Source:HGNC Symbol;Acc:HGNC:29268]	protein_coding	156.111	1.62205	0.228872	7.08718	1.36873e-12	5.33929e-11
ENSG00000123595	RAB9A	RAB9A, member RAS oncogene family [Source:HGNC Symbol;Acc:HGNC:9792]	protein_coding	1391.81	-1.06588	0.150492	-7.08262	1.41453e-12	5.50968e-11
ENSG00000079150	FKBP7	FKBP prolyl isomerase 7 [Source:HGNC Symbol;Acc:HGNC:3723]	protein_coding	302.593	1.62298	0.229203	7.08099	1.43126e-12	5.56652e-11
ENSG00000187135	VSTM2B	V-set and transmembrane domain containing 2B [Source:HGNC Symbol;Acc:HGNC:33595]	protein_coding	110.549	-1.91759	0.271116	-7.07295	1.51679e-12	5.89037e-11
ENSG00000136720	HS6ST1	heparan sulfate 6-O-sulfotransferase 1 [Source:HGNC Symbol;Acc:HGNC:5201]	protein_coding	3655.91	-1.36432	0.193004	-7.06887	1.56202e-12	6.05702e-11
ENSG00000271447	MMP28	matrix metallopeptidase 28 [Source:HGNC Symbol;Acc:HGNC:14366]	protein_coding	250.943	2.57406	0.364705	7.05793	1.69004e-12	6.54368e-11
ENSG00000163683	SMIM14	small integral membrane protein 14 [Source:HGNC Symbol;Acc:HGNC:27321]	protein_coding	2734.81	1.05387	0.149395	7.05424	1.73552e-12	6.70983e-11
ENSG00000159167	STC1	stanniocalcin 1 [Source:HGNC Symbol;Acc:HGNC:11373]	protein_coding	599.823	-2.04187	0.289906	-7.04321	1.87856e-12	7.25209e-11
ENSG00000101282	RSPO4	R-spondin 4 [Source:HGNC Symbol;Acc:HGNC:16175]	protein_coding	49.0985	-4.81824	0.684273	-7.04141	1.90309e-12	7.33589e-11
ENSG00000235169	SMIM1	small integral membrane protein 1 (Vel blood group) [Source:HGNC Symbol;Acc:HGNC:44204]	protein_coding	54.2416	3.18184	0.45208	7.03823	1.94703e-12	7.49421e-11
ENSG00000074660	SCARF1	scavenger receptor class F member 1 [Source:HGNC Symbol;Acc:HGNC:16820]	protein_coding	167.695	2.47382	0.351571	7.03647	1.97171e-12	7.56682e-11
ENSG00000163909	HEYL	hes related family bHLH transcription factor with YRPW motif like [Source:HGNC Symbol;Acc:HGNC:4882]	protein_coding	41.3297	3.90208	0.555016	7.03058	2.05681e-12	7.88183e-11
ENSG00000101194	SLC17A9	solute carrier family 17 member 9 [Source:HGNC Symbol;Acc:HGNC:16192]	protein_coding	46.8249	3.91068	0.55634	7.0293	2.07571e-12	7.94255e-11
ENSG00000121753	ADGRB2	adhesion G protein-coupled receptor B2 [Source:HGNC Symbol;Acc:HGNC:944]	protein_coding	7125.91	-1.15641	0.164747	-7.01927	2.23031e-12	8.52161e-11
ENSG00000134323	MYCN	MYCN proto-oncogene, bHLH transcription factor [Source:HGNC Symbol;Acc:HGNC:7559]	protein_coding	557.246	-1.73835	0.247662	-7.01902	2.23431e-12	8.52438e-11
ENSG00000105639	JAK3	Janus kinase 3 [Source:HGNC Symbol;Acc:HGNC:6193]	protein_coding	409.565	2.26414	0.322656	7.01721	2.26341e-12	8.6228e-11
ENSG00000078114	NEBL	nebulette [Source:HGNC Symbol;Acc:HGNC:16932]	protein_coding	3037.18	-1.32446	0.188906	-7.01121	2.36261e-12	8.98758e-11
ENSG00000189143	CLDN4	claudin 4 [Source:HGNC Symbol;Acc:HGNC:2046]	protein_coding	132.672	1.87615	0.267623	7.01043	2.37592e-12	9.02502e-11
ENSG00000162496	DHRS3	dehydrogenase/reductase 3 [Source:HGNC Symbol;Acc:HGNC:17693]	protein_coding	321.708	-2.70672	0.386202	-7.00855	2.40805e-12	9.13377e-11
ENSG00000185989	RASA3	RAS p21 protein activator 3 [Source:HGNC Symbol;Acc:HGNC:20331]	protein_coding	2279.04	-1.11518	0.159138	-7.00763	2.42394e-12	9.18067e-11
ENSG00000123104	ITPR2	inositol 1,4,5-trisphosphate receptor type 2 [Source:HGNC Symbol;Acc:HGNC:6181]	protein_coding	563.922	-2.92959	0.418092	-7.00705	2.4339e-12	9.20503e-11
ENSG00000131238	PPT1	palmitoyl-protein thioesterase 1 [Source:HGNC Symbol;Acc:HGNC:9325]	protein_coding	4788.62	-0.86625	0.123662	-7.00498	2.47015e-12	9.32859e-11
ENSG00000112655	PTK7	protein tyrosine kinase 7 (inactive) [Source:HGNC Symbol;Acc:HGNC:9618]	protein_coding	5369.77	1.25068	0.178806	6.99459	2.66031e-12	1.00322e-10
ENSG00000109944	JHY	junctional cadherin complex regulator [Source:HGNC Symbol;Acc:HGNC:26288]	protein_coding	371.176	-1.54646	0.221244	-6.98987	2.75147e-12	1.0361e-10
ENSG00000143367	TUFT1	tuftelin 1 [Source:HGNC Symbol;Acc:HGNC:12422]	protein_coding	877.168	1.30716	0.187039	6.98867	2.77499e-12	1.04345e-10
ENSG00000119913	TECTB	tectorin beta [Source:HGNC Symbol;Acc:HGNC:11721]	protein_coding	31.4886	-4.92404	0.704839	-6.98605	2.8273e-12	1.06158e-10
ENSG00000156475	PPP2R2B	protein phosphatase 2 regulatory subunit Bbeta [Source:HGNC Symbol;Acc:HGNC:9305]	protein_coding	2666.71	-1.49264	0.213729	-6.98377	2.87358e-12	1.07741e-10
ENSG00000005893	LAMP2	lysosomal associated membrane protein 2 [Source:HGNC Symbol;Acc:HGNC:6501]	protein_coding	11075.2	-0.941961	0.134889	-6.98324	2.88447e-12	1.07994e-10
ENSG00000148948	LRRC4C	leucine rich repeat containing 4C [Source:HGNC Symbol;Acc:HGNC:29317]	protein_coding	708.279	-1.14421	0.164012	-6.97639	3.02851e-12	1.13157e-10
ENSG00000182901	RGS7	regulator of G protein signaling 7 [Source:HGNC Symbol;Acc:HGNC:10003]	protein_coding	262.682	-2.34462	0.336085	-6.97628	3.03108e-12	1.13157e-10
ENSG00000206432	TMEM200C	transmembrane protein 200C [Source:HGNC Symbol;Acc:HGNC:37208]	protein_coding	721.355	-1.38567	0.198986	-6.96367	3.3152e-12	1.23587e-10
ENSG00000142798	HSPG2	heparan sulfate proteoglycan 2 [Source:HGNC Symbol;Acc:HGNC:5273]	protein_coding	4272.98	2.2178	0.318575	6.96163	3.36369e-12	1.25216e-10
ENSG00000137965	IFI44	interferon induced protein 44 [Source:HGNC Symbol;Acc:HGNC:16938]	protein_coding	275.233	-1.8107	0.260126	-6.96084	3.38257e-12	1.25739e-10
ENSG00000079482	OPHN1	oligophrenin 1 [Source:HGNC Symbol;Acc:HGNC:8148]	protein_coding	1274.16	-1.76615	0.253801	-6.95879	3.43216e-12	1.27401e-10
ENSG00000162104	ADCY9	adenylate cyclase 9 [Source:HGNC Symbol;Acc:HGNC:240]	protein_coding	1603.46	1.45636	0.209299	6.95826	3.44489e-12	1.27691e-10
ENSG00000166340	TPP1	tripeptidyl peptidase 1 [Source:HGNC Symbol;Acc:HGNC:2073]	protein_coding	4628.93	-0.949217	0.136526	-6.95264	3.58523e-12	1.32704e-10
ENSG00000104490	NCALD	neurocalcin delta [Source:HGNC Symbol;Acc:HGNC:7655]	protein_coding	2496.86	-1.51822	0.218448	-6.95002	3.65233e-12	1.34996e-10
ENSG00000058404	CAMK2B	calcium/calmodulin dependent protein kinase II beta [Source:HGNC Symbol;Acc:HGNC:1461]	protein_coding	2153.92	-2.30076	0.331056	-6.94975	3.65947e-12	1.35069e-10
ENSG00000204767	INSYN2B	inhibitory synaptic factor family member 2B [Source:HGNC Symbol;Acc:HGNC:37271]	protein_coding	285.359	-2.69583	0.38802	-6.94765	3.71416e-12	1.36893e-10
ENSG00000133794	ARNTL	aryl hydrocarbon receptor nuclear translocator like [Source:HGNC Symbol;Acc:HGNC:701]	protein_coding	528.669	-1.52261	0.219183	-6.94673	3.73841e-12	1.37593e-10
ENSG00000176769	TCERG1L	transcription elongation regulator 1 like [Source:HGNC Symbol;Acc:HGNC:23533]	protein_coding	287.353	-2.42663	0.349406	-6.94502	3.78418e-12	1.39081e-10
ENSG00000185215	TNFAIP2	TNF alpha induced protein 2 [Source:HGNC Symbol;Acc:HGNC:11895]	protein_coding	270.887	2.24221	0.322944	6.94302	3.83795e-12	1.4066e-10
ENSG00000150510	FAM124A	family with sequence similarity 124 member A [Source:HGNC Symbol;Acc:HGNC:26413]	protein_coding	527.922	-1.6043	0.231198	-6.93907	3.94681e-12	1.44447e-10
ENSG00000187123	LYPD6	LY6/PLAUR domain containing 6 [Source:HGNC Symbol;Acc:HGNC:28751]	protein_coding	380.713	-1.96879	0.283876	-6.93538	4.05125e-12	1.48061e-10
ENSG00000144191	CNGA3	cyclic nucleotide gated channel subunit alpha 3 [Source:HGNC Symbol;Acc:HGNC:2150]	protein_coding	240.489	-2.19996	0.317277	-6.93388	4.09444e-12	1.4943e-10
ENSG00000197956	S100A6	S100 calcium binding protein A6 [Source:HGNC Symbol;Acc:HGNC:10496]	protein_coding	1307.08	1.74563	0.252071	6.92516	4.35493e-12	1.58714e-10
ENSG00000151135	TMEM263	transmembrane protein 263 [Source:HGNC Symbol;Acc:HGNC:28281]	protein_coding	3694.84	1.16567	0.168428	6.9209	4.4879e-12	1.63332e-10
ENSG00000182179	UBA7	ubiquitin like modifier activating enzyme 7 [Source:HGNC Symbol;Acc:HGNC:12471]	protein_coding	262.361	1.62591	0.23495	6.92024	4.50889e-12	1.63867e-10
ENSG00000160161	CILP2	cartilage intermediate layer protein 2 [Source:HGNC Symbol;Acc:HGNC:24213]	protein_coding	462.904	1.48037	0.214029	6.91668	4.62345e-12	1.67797e-10
ENSG00000142621	FHAD1	forkhead associated phosphopeptide binding domain 1 [Source:HGNC Symbol;Acc:HGNC:29408]	protein_coding	76.88	-2.94067	0.42519	-6.91614	4.64132e-12	1.68211e-10
ENSG00000115738	ID2	inhibitor of DNA binding 2 [Source:HGNC Symbol;Acc:HGNC:5361]	protein_coding	1921.26	-1.64685	0.238234	-6.91273	4.75413e-12	1.7206e-10
ENSG00000196569	LAMA2	laminin subunit alpha 2 [Source:HGNC Symbol;Acc:HGNC:6482]	protein_coding	745.051	-1.56086	0.225977	-6.90714	4.94531e-12	1.78483e-10
ENSG00000074695	LMAN1	lectin, mannose binding 1 [Source:HGNC Symbol;Acc:HGNC:6631]	protein_coding	4676.84	1.2081	0.174922	6.90653	4.96651e-12	1.79001e-10
ENSG00000198053	SIRPA	signal regulatory protein alpha [Source:HGNC Symbol;Acc:HGNC:9662]	protein_coding	845.662	-1.77174	0.25664	-6.90361	5.0699e-12	1.82474e-10
ENSG00000100228	RAB36	RAB36, member RAS oncogene family [Source:HGNC Symbol;Acc:HGNC:9775]	protein_coding	1046.93	-1.00704	0.145992	-6.8979	5.27761e-12	1.89688e-10
ENSG00000168702	LRP1B	LDL receptor related protein 1B [Source:HGNC Symbol;Acc:HGNC:6693]	protein_coding	729.418	-2.04668	0.296883	-6.89391	5.42812e-12	1.94589e-10
ENSG00000120129	DUSP1	dual specificity phosphatase 1 [Source:HGNC Symbol;Acc:HGNC:3064]	protein_coding	924.309	1.50521	0.218341	6.89389	5.42889e-12	1.94589e-10
ENSG00000119927	GPAM	glycerol-3-phosphate acyltransferase, mitochondrial [Source:HGNC Symbol;Acc:HGNC:24865]	protein_coding	1516.71	-1.08077	0.15697	-6.8852	5.77052e-12	2.0655e-10
ENSG00000184937	WT1	WT1 transcription factor [Source:HGNC Symbol;Acc:HGNC:12796]	protein_coding	49.8939	5.4332	0.789451	6.88225	5.89129e-12	2.10583e-10
ENSG00000144857	BOC	BOC cell adhesion associated, oncogene regulated [Source:HGNC Symbol;Acc:HGNC:17173]	protein_coding	1489.11	-1.6188	0.235641	-6.86978	6.4302e-12	2.29532e-10
ENSG00000119547	ONECUT2	one cut homeobox 2 [Source:HGNC Symbol;Acc:HGNC:8139]	protein_coding	598.109	-1.19015	0.173274	-6.86859	6.48387e-12	2.31131e-10
ENSG00000198719	DLL1	delta like canonical Notch ligand 1 [Source:HGNC Symbol;Acc:HGNC:2908]	protein_coding	1204.38	-1.78631	0.260136	-6.86683	6.56465e-12	2.33691e-10
ENSG00000078725	BRINP1	BMP/retinoic acid inducible neural specific 1 [Source:HGNC Symbol;Acc:HGNC:2687]	protein_coding	857.917	-2.07644	0.302481	-6.86469	6.66348e-12	2.36885e-10
ENSG00000075035	WSCD2	WSC domain containing 2 [Source:HGNC Symbol;Acc:HGNC:29117]	protein_coding	295.024	-2.29171	0.33389	-6.86366	6.71181e-12	2.38278e-10
ENSG00000115363	EVA1A	eva-1 homolog A, regulator of programmed cell death [Source:HGNC Symbol;Acc:HGNC:25816]	protein_coding	161.295	3.79958	0.554152	6.85657	7.05347e-12	2.50067e-10
ENSG00000163406	SLC15A2	solute carrier family 15 member 2 [Source:HGNC Symbol;Acc:HGNC:10921]	protein_coding	605.018	-2.44426	0.356571	-6.85489	7.13691e-12	2.52681e-10
ENSG00000253305	PCDHGB6	protocadherin gamma subfamily B, 6 [Source:HGNC Symbol;Acc:HGNC:8713]	protein_coding	5959.23	-1.44892	0.211428	-6.85303	7.23032e-12	2.55641e-10
ENSG00000103355	PRSS33	serine protease 33 [Source:HGNC Symbol;Acc:HGNC:30405]	protein_coding	34.0363	3.31411	0.483643	6.85239	7.26239e-12	2.56427e-10
ENSG00000137872	SEMA6D	semaphorin 6D [Source:HGNC Symbol;Acc:HGNC:16770]	protein_coding	2246.67	-1.88936	0.276002	-6.84546	7.62283e-12	2.6879e-10
ENSG00000164129	NPY5R	neuropeptide Y receptor Y5 [Source:HGNC Symbol;Acc:HGNC:7958]	protein_coding	36.8011	-3.98242	0.581842	-6.8445	7.67433e-12	2.7024e-10
ENSG00000198088	NUP62CL	nucleoporin 62 C-terminal like [Source:HGNC Symbol;Acc:HGNC:25960]	protein_coding	84.8761	2.86918	0.41931	6.84262	7.77577e-12	2.73443e-10
ENSG00000118298	CA14	carbonic anhydrase 14 [Source:HGNC Symbol;Acc:HGNC:1372]	protein_coding	756.904	-1.39019	0.203262	-6.83937	7.95424e-12	2.79342e-10
ENSG00000168081	PNOC	prepronociceptin [Source:HGNC Symbol;Acc:HGNC:9163]	protein_coding	213.339	-2.37024	0.346755	-6.83548	8.17294e-12	2.86636e-10
ENSG00000160781	PAQR6	progestin and adipoQ receptor family member 6 [Source:HGNC Symbol;Acc:HGNC:30132]	protein_coding	1166.87	-2.42561	0.35535	-6.82599	8.73239e-12	3.05845e-10
ENSG00000178764	ZHX2	zinc fingers and homeoboxes 2 [Source:HGNC Symbol;Acc:HGNC:18513]	protein_coding	855.628	-1.59619	0.233925	-6.82353	8.88309e-12	3.10706e-10
ENSG00000121039	RDH10	retinol dehydrogenase 10 [Source:HGNC Symbol;Acc:HGNC:19975]	protein_coding	744.352	1.14488	0.167812	6.82242	8.95189e-12	3.12692e-10
ENSG00000015133	CCDC88C	coiled-coil domain containing 88C [Source:HGNC Symbol;Acc:HGNC:19967]	protein_coding	1396.52	-1.38152	0.202642	-6.81753	9.26171e-12	3.23081e-10
ENSG00000060718	COL11A1	collagen type XI alpha 1 chain [Source:HGNC Symbol;Acc:HGNC:2186]	protein_coding	9099.69	1.71636	0.252146	6.80701	9.96484e-12	3.47144e-10
ENSG00000162444	RBP7	retinol binding protein 7 [Source:HGNC Symbol;Acc:HGNC:30316]	protein_coding	40.7434	4.59355	0.675054	6.80471	1.01251e-11	3.52257e-10
ENSG00000100167	SEPTIN3	septin 3 [Source:HGNC Symbol;Acc:HGNC:10750]	protein_coding	19046.5	-1.76864	0.259935	-6.80414	1.01655e-11	3.53192e-10
ENSG00000141404	GNAL	G protein subunit alpha L [Source:HGNC Symbol;Acc:HGNC:4388]	protein_coding	1355.99	-1.99162	0.292946	-6.7986	1.05644e-11	3.66559e-10
ENSG00000073111	MCM2	minichromosome maintenance complex component 2 [Source:HGNC Symbol;Acc:HGNC:6944]	protein_coding	1906.57	-1.40885	0.207296	-6.79631	1.07333e-11	3.71927e-10
ENSG00000170525	PFKFB3	6-phosphofructo-2-kinase/fructose-2,6-biphosphatase 3 [Source:HGNC Symbol;Acc:HGNC:8874]	protein_coding	2928.77	-1.70825	0.251459	-6.79337	1.09545e-11	3.79085e-10
ENSG00000146072	TNFRSF21	TNF receptor superfamily member 21 [Source:HGNC Symbol;Acc:HGNC:13469]	protein_coding	1891.77	-1.51978	0.223747	-6.7924	1.1028e-11	3.81125e-10
ENSG00000104953	TLE6	TLE family member 6, subcortical maternal complex member [Source:HGNC Symbol;Acc:HGNC:30788]	protein_coding	135.285	1.78081	0.262448	6.78538	1.15784e-11	3.99615e-10
ENSG00000139219	COL2A1	collagen type II alpha 1 chain [Source:HGNC Symbol;Acc:HGNC:2200]	protein_coding	2220.54	6.61267	0.975702	6.77734	1.22407e-11	4.21916e-10
ENSG00000179604	CDC42EP4	CDC42 effector protein 4 [Source:HGNC Symbol;Acc:HGNC:17147]	protein_coding	3702.12	-1.22726	0.181105	-6.77649	1.23129e-11	4.23845e-10
ENSG00000131724	IL13RA1	interleukin 13 receptor subunit alpha 1 [Source:HGNC Symbol;Acc:HGNC:5974]	protein_coding	736.819	1.58243	0.233592	6.77434	1.24973e-11	4.29183e-10
ENSG00000146648	EGFR	epidermal growth factor receptor [Source:HGNC Symbol;Acc:HGNC:3236]	protein_coding	1935.49	-2.56223	0.378228	-6.7743	1.2501e-11	4.29183e-10
ENSG00000078295	ADCY2	adenylate cyclase 2 [Source:HGNC Symbol;Acc:HGNC:233]	protein_coding	1937.28	-2.6615	0.392976	-6.77268	1.26415e-11	4.33436e-10
ENSG00000106100	NOD1	nucleotide binding oligomerization domain containing 1 [Source:HGNC Symbol;Acc:HGNC:16390]	protein_coding	183.276	-1.65613	0.244568	-6.77166	1.27313e-11	4.35914e-10
ENSG00000189350	TOGARAM2	TOG array regulator of axonemal microtubules 2 [Source:HGNC Symbol;Acc:HGNC:33715]	protein_coding	72.0484	-2.4482	0.36155	-6.77139	1.27551e-11	4.35914e-10
ENSG00000156218	ADAMTSL3	ADAMTS like 3 [Source:HGNC Symbol;Acc:HGNC:14633]	protein_coding	50.7225	3.17366	0.468693	6.77129	1.27639e-11	4.35914e-10
ENSG00000100439	ABHD4	abhydrolase domain containing 4, N-acyl phospholipase B [Source:HGNC Symbol;Acc:HGNC:20154]	protein_coding	4209.21	-1.46184	0.215926	-6.77009	1.28703e-11	4.3897e-10
ENSG00000187650	VMAC	vimentin type intermediate filament associated coiled-coil protein [Source:HGNC Symbol;Acc:HGNC:33803]	protein_coding	218.222	1.36223	0.20127	6.76819	1.30403e-11	4.44188e-10
ENSG00000077684	JADE1	jade family PHD finger 1 [Source:HGNC Symbol;Acc:HGNC:30027]	protein_coding	1499.85	0.994563	0.147004	6.76554	1.3281e-11	4.51796e-10
ENSG00000070540	WIPI1	WD repeat domain, phosphoinositide interacting 1 [Source:HGNC Symbol;Acc:HGNC:25471]	protein_coding	654.992	1.20641	0.178373	6.76338	1.34808e-11	4.57524e-10
ENSG00000158458	NRG2	neuregulin 2 [Source:HGNC Symbol;Acc:HGNC:7998]	protein_coding	127.262	-2.06573	0.305431	-6.76334	1.34845e-11	4.57524e-10
ENSG00000095383	TBC1D2	TBC1 domain family member 2 [Source:HGNC Symbol;Acc:HGNC:18026]	protein_coding	271.199	1.33235	0.197097	6.7599	1.38086e-11	4.67913e-10
ENSG00000114812	VIPR1	vasoactive intestinal peptide receptor 1 [Source:HGNC Symbol;Acc:HGNC:12694]	protein_coding	88.4136	1.8644	0.275811	6.75971	1.38272e-11	4.67934e-10
ENSG00000196549	MME	membrane metalloendopeptidase [Source:HGNC Symbol;Acc:HGNC:7154]	protein_coding	68.2419	3.9381	0.582913	6.7559	1.41953e-11	4.7977e-10
ENSG00000138735	PDE5A	phosphodiesterase 5A [Source:HGNC Symbol;Acc:HGNC:8784]	protein_coding	618.808	2.38871	0.353613	6.75516	1.42675e-11	4.81585e-10
ENSG00000106853	PTGR1	prostaglandin reductase 1 [Source:HGNC Symbol;Acc:HGNC:18429]	protein_coding	889.16	1.2686	0.187865	6.75274	1.45078e-11	4.8906e-10
ENSG00000277117		novel protein, similar to inducible T-cell co-stimulator ligand ICOSLG	protein_coding	64.8129	-2.8499	0.422523	-6.74497	1.53057e-11	5.15292e-10
ENSG00000101222	SPEF1	sperm flagellar 1 [Source:HGNC Symbol;Acc:HGNC:15874]	protein_coding	139.593	-1.92935	0.286217	-6.74085	1.57461e-11	5.29436e-10
ENSG00000184831	APOO	apolipoprotein O [Source:HGNC Symbol;Acc:HGNC:28727]	protein_coding	1295.39	-0.901733	0.133834	-6.73769	1.60929e-11	5.40398e-10
ENSG00000144834	TAGLN3	transgelin 3 [Source:HGNC Symbol;Acc:HGNC:29868]	protein_coding	1898.7	-1.47799	0.219447	-6.73508	1.63839e-11	5.49463e-10
ENSG00000164403	SHROOM1	shroom family member 1 [Source:HGNC Symbol;Acc:HGNC:24084]	protein_coding	125.538	1.72859	0.256769	6.73209	1.67244e-11	5.60159e-10
ENSG00000086205	FOLH1	folate hydrolase 1 [Source:HGNC Symbol;Acc:HGNC:3788]	protein_coding	132.299	10.5176	1.56307	6.7288	1.71067e-11	5.7223e-10
ENSG00000185737	NRG3	neuregulin 3 [Source:HGNC Symbol;Acc:HGNC:7999]	protein_coding	506.77	-2.31136	0.343764	-6.72368	1.77193e-11	5.91962e-10
ENSG00000148600	CDHR1	cadherin related family member 1 [Source:HGNC Symbol;Acc:HGNC:14550]	protein_coding	1371.59	2.02108	0.300851	6.71788	1.84384e-11	6.15197e-10
ENSG00000198959	TGM2	transglutaminase 2 [Source:HGNC Symbol;Acc:HGNC:11778]	protein_coding	651.613	5.57322	0.829918	6.71538	1.87571e-11	6.25028e-10
ENSG00000128422	KRT17	keratin 17 [Source:HGNC Symbol;Acc:HGNC:6427]	protein_coding	2863.05	7.3833	1.10087	6.70678	1.98961e-11	6.61393e-10
ENSG00000103335	PIEZO1	piezo type mechanosensitive ion channel component 1 [Source:HGNC Symbol;Acc:HGNC:28993]	protein_coding	1409.63	1.88469	0.281013	6.70676	1.98992e-11	6.61393e-10
ENSG00000196967	ZNF585A	zinc finger protein 585A [Source:HGNC Symbol;Acc:HGNC:26305]	protein_coding	190.116	-1.58786	0.236838	-6.70442	2.02206e-11	6.70459e-10
ENSG00000181458	TMEM45A	transmembrane protein 45A [Source:HGNC Symbol;Acc:HGNC:25480]	protein_coding	640.139	1.91837	0.286136	6.7044	2.02234e-11	6.70459e-10
ENSG00000168077	SCARA3	scavenger receptor class A member 3 [Source:HGNC Symbol;Acc:HGNC:19000]	protein_coding	4154.95	-2.36154	0.352265	-6.70387	2.02964e-11	6.72026e-10
ENSG00000273748			protein_coding	28.4738	8.30139	1.23954	6.69715	2.12525e-11	7.02788e-10
ENSG00000129667	RHBDF2	rhomboid 5 homolog 2 [Source:HGNC Symbol;Acc:HGNC:20788]	protein_coding	97.8577	2.7511	0.410939	6.69466	2.16169e-11	7.13931e-10
ENSG00000221926	TRIM16	tripartite motif containing 16 [Source:HGNC Symbol;Acc:HGNC:17241]	protein_coding	1016.36	-0.981321	0.146597	-6.69403	2.17111e-11	7.16138e-10
ENSG00000171126	KCNG3	potassium voltage-gated channel modifier subfamily G member 3 [Source:HGNC Symbol;Acc:HGNC:18306]	protein_coding	45.9677	3.24213	0.484508	6.69159	2.20765e-11	7.26736e-10
ENSG00000105122	RASAL3	RAS protein activator like 3 [Source:HGNC Symbol;Acc:HGNC:26129]	protein_coding	108.313	2.93516	0.43864	6.69151	2.20882e-11	7.26736e-10
ENSG00000168913	ENHO	energy homeostasis associated [Source:HGNC Symbol;Acc:HGNC:24838]	protein_coding	812.03	-2.20154	0.329161	-6.68835	2.25702e-11	7.41658e-10
ENSG00000119938	PPP1R3C	protein phosphatase 1 regulatory subunit 3C [Source:HGNC Symbol;Acc:HGNC:9293]	protein_coding	440.427	-1.05889	0.158347	-6.68718	2.27512e-11	7.46663e-10
ENSG00000010810	FYN	FYN proto-oncogene, Src family tyrosine kinase [Source:HGNC Symbol;Acc:HGNC:4037]	protein_coding	6616.77	-0.876838	0.131128	-6.68687	2.27995e-11	7.47307e-10
ENSG00000154122	ANKH	ANKH inorganic pyrophosphate transport regulator [Source:HGNC Symbol;Acc:HGNC:15492]	protein_coding	740.37	-1.07689	0.161217	-6.67975	2.39357e-11	7.8258e-10
ENSG00000273706	LHX1	LIM homeobox 1 [Source:HGNC Symbol;Acc:HGNC:6593]	protein_coding	133.173	-1.7738	0.265648	-6.67726	2.43449e-11	7.9496e-10
ENSG00000188730	VWC2	von Willebrand factor C domain containing 2 [Source:HGNC Symbol;Acc:HGNC:30200]	protein_coding	377.247	-1.18229	0.177197	-6.67221	2.51972e-11	8.20737e-10
ENSG00000114790	ARHGEF26	Rho guanine nucleotide exchange factor 26 [Source:HGNC Symbol;Acc:HGNC:24490]	protein_coding	689.286	-1.68291	0.252309	-6.67002	2.55774e-11	8.32081e-10
ENSG00000163686	ABHD6	abhydrolase domain containing 6, acylglycerol lipase [Source:HGNC Symbol;Acc:HGNC:21398]	protein_coding	701.931	-1.24372	0.18671	-6.66125	2.71511e-11	8.7998e-10
ENSG00000162624	LHX8	LIM homeobox 8 [Source:HGNC Symbol;Acc:HGNC:28838]	protein_coding	1092.1	5.71575	0.858956	6.6543	2.84656e-11	9.21437e-10
ENSG00000188997	KCTD21	potassium channel tetramerization domain containing 21 [Source:HGNC Symbol;Acc:HGNC:27452]	protein_coding	544.494	-1.15887	0.174464	-6.64245	3.08514e-11	9.97425e-10
ENSG00000196155	PLEKHG4	pleckstrin homology and RhoGEF domain containing G4 [Source:HGNC Symbol;Acc:HGNC:24501]	protein_coding	370.892	3.25476	0.49011	6.64086	3.11848e-11	1.00696e-09
ENSG00000117528	ABCD3	ATP binding cassette subfamily D member 3 [Source:HGNC Symbol;Acc:HGNC:67]	protein_coding	2853.76	-0.94787	0.142762	-6.6395	3.14754e-11	1.01508e-09
ENSG00000243566	UPK3B	uroplakin 3B [Source:HGNC Symbol;Acc:HGNC:21444]	protein_coding	32.8239	3.54903	0.534625	6.63835	3.17208e-11	1.02173e-09
ENSG00000100605	ITPK1	inositol-tetrakisphosphate 1-kinase [Source:HGNC Symbol;Acc:HGNC:6177]	protein_coding	3198.78	-1.24097	0.18699	-6.63655	3.21101e-11	1.03299e-09
ENSG00000120057	SFRP5	secreted frizzled related protein 5 [Source:HGNC Symbol;Acc:HGNC:10779]	protein_coding	196.543	4.0129	0.604815	6.63491	3.24692e-11	1.04326e-09
ENSG00000116260	QSOX1	quiescin sulfhydryl oxidase 1 [Source:HGNC Symbol;Acc:HGNC:9756]	protein_coding	4076.94	1.28103	0.193116	6.63348	3.27859e-11	1.05214e-09
ENSG00000152402	GUCY1A2	guanylate cyclase 1 soluble subunit alpha 2 [Source:HGNC Symbol;Acc:HGNC:4684]	protein_coding	668.155	-1.12474	0.169707	-6.62755	3.4131e-11	1.09261e-09
ENSG00000188060	RAB42	RAB42, member RAS oncogene family [Source:HGNC Symbol;Acc:HGNC:28702]	protein_coding	95.2883	1.73785	0.262276	6.62605	3.44794e-11	1.10241e-09
ENSG00000138669	PRKG2	protein kinase cGMP-dependent 2 [Source:HGNC Symbol;Acc:HGNC:9416]	protein_coding	43.1976	-3.35937	0.507063	-6.62516	3.46866e-11	1.10768e-09
ENSG00000135925	WNT10A	Wnt family member 10A [Source:HGNC Symbol;Acc:HGNC:13829]	protein_coding	75.3858	3.40727	0.5146	6.6212	3.56292e-11	1.13638e-09
ENSG00000100979	PLTP	phospholipid transfer protein [Source:HGNC Symbol;Acc:HGNC:9093]	protein_coding	6306.53	-1.54173	0.232877	-6.62035	3.58353e-11	1.14156e-09
ENSG00000130158	DOCK6	dedicator of cytokinesis 6 [Source:HGNC Symbol;Acc:HGNC:19189]	protein_coding	682.272	1.30701	0.197501	6.61777	3.64669e-11	1.16026e-09
ENSG00000133138	TBC1D8B	TBC1 domain family member 8B [Source:HGNC Symbol;Acc:HGNC:24715]	protein_coding	159.579	1.91134	0.288848	6.61711	3.66295e-11	1.16402e-09
ENSG00000128607	KLHDC10	kelch domain containing 10 [Source:HGNC Symbol;Acc:HGNC:22194]	protein_coding	6558.58	0.943835	0.14283	6.60809	3.89315e-11	1.23496e-09
ENSG00000103043	VAC14	VAC14 component of PIKFYVE complex [Source:HGNC Symbol;Acc:HGNC:25507]	protein_coding	2495.93	-0.874217	0.132297	-6.60799	3.89567e-11	1.23496e-09
ENSG00000157856	DRC1	dynein regulatory complex subunit 1 [Source:HGNC Symbol;Acc:HGNC:24245]	protein_coding	374.942	-1.64871	0.249661	-6.60379	4.0077e-11	1.26893e-09
ENSG00000118242	MREG	melanoregulin [Source:HGNC Symbol;Acc:HGNC:25478]	protein_coding	276.257	-1.8949	0.286976	-6.603	4.02924e-11	1.2742e-09
ENSG00000134259	NGF	nerve growth factor [Source:HGNC Symbol;Acc:HGNC:7808]	protein_coding	70.275	3.32589	0.503964	6.59946	4.12647e-11	1.30179e-09
ENSG00000269743	SLC25A53	solute carrier family 25 member 53 [Source:HGNC Symbol;Acc:HGNC:31894]	protein_coding	355.681	-2.35168	0.356468	-6.59717	4.19072e-11	1.32046e-09
ENSG00000002746	HECW1	HECT, C2 and WW domain containing E3 ubiquitin protein ligase 1 [Source:HGNC Symbol;Acc:HGNC:22195]	protein_coding	438.613	-2.08614	0.316407	-6.59322	4.30382e-11	1.35446e-09
ENSG00000198203	SULT1C2	sulfotransferase family 1C member 2 [Source:HGNC Symbol;Acc:HGNC:11456]	protein_coding	64.1609	3.35969	0.509617	6.59258	4.3225e-11	1.35869e-09
ENSG00000176601	MAP3K19	mitogen-activated protein kinase kinase kinase 19 [Source:HGNC Symbol;Acc:HGNC:26249]	protein_coding	53.097	-5.95663	0.904423	-6.58611	4.51497e-11	1.41578e-09
ENSG00000008283	CYB561	cytochrome b561 [Source:HGNC Symbol;Acc:HGNC:2571]	protein_coding	1317.11	-1.1988	0.18215	-6.58137	4.66135e-11	1.45817e-09
ENSG00000187601	MAGEH1	MAGE family member H1 [Source:HGNC Symbol;Acc:HGNC:24092]	protein_coding	3249.99	1.61607	0.2457	6.57742	4.7869e-11	1.49565e-09
ENSG00000253873	PCDHGA11	protocadherin gamma subfamily A, 11 [Source:HGNC Symbol;Acc:HGNC:8698]	protein_coding	86.6174	3.03399	0.461482	6.57444	4.88366e-11	1.52223e-09
ENSG00000002745	WNT16	Wnt family member 16 [Source:HGNC Symbol;Acc:HGNC:16267]	protein_coding	26.892	5.00422	0.761477	6.57173	4.97352e-11	1.54839e-09
ENSG00000137752	CASP1	caspase 1 [Source:HGNC Symbol;Acc:HGNC:1499]	protein_coding	38.0099	-2.88254	0.43874	-6.57003	5.03036e-11	1.56421e-09
ENSG00000064989	CALCRL	calcitonin receptor like receptor [Source:HGNC Symbol;Acc:HGNC:16709]	protein_coding	107.241	-2.09975	0.319616	-6.56961	5.04476e-11	1.56682e-09
ENSG00000099256	PRTFDC1	phosphoribosyl transferase domain containing 1 [Source:HGNC Symbol;Acc:HGNC:23333]	protein_coding	768.127	-1.26424	0.192448	-6.56926	5.05672e-11	1.56867e-09
ENSG00000198417	MT1F	metallothionein 1F [Source:HGNC Symbol;Acc:HGNC:7398]	protein_coding	84.0763	-1.92612	0.29323	-6.56862	5.07852e-11	1.57356e-09
ENSG00000138131	LOXL4	lysyl oxidase like 4 [Source:HGNC Symbol;Acc:HGNC:17171]	protein_coding	309.264	2.1005	0.320333	6.55723	5.48153e-11	1.69641e-09
ENSG00000148516	ZEB1	zinc finger E-box binding homeobox 1 [Source:HGNC Symbol;Acc:HGNC:11642]	protein_coding	3672.87	-0.987073	0.15063	-6.55297	5.64021e-11	1.74345e-09
ENSG00000090006	LTBP4	latent transforming growth factor beta binding protein 4 [Source:HGNC Symbol;Acc:HGNC:6717]	protein_coding	3010.03	1.41133	0.215531	6.54814	5.82594e-11	1.79872e-09
ENSG00000136297	MMD2	monocyte to macrophage differentiation associated 2 [Source:HGNC Symbol;Acc:HGNC:30133]	protein_coding	208.514	-3.97643	0.607473	-6.54585	5.91567e-11	1.82427e-09
ENSG00000145362	ANK2	ankyrin 2 [Source:HGNC Symbol;Acc:HGNC:493]	protein_coding	12422	-1.8105	0.276735	-6.54234	6.05651e-11	1.86549e-09
ENSG00000141837	CACNA1A	calcium voltage-gated channel subunit alpha1 A [Source:HGNC Symbol;Acc:HGNC:1388]	protein_coding	1058.66	-2.0433	0.312488	-6.53883	6.20018e-11	1.90749e-09
ENSG00000039068	CDH1	cadherin 1 [Source:HGNC Symbol;Acc:HGNC:1748]	protein_coding	1122.62	-2.50443	0.383054	-6.53807	6.23178e-11	1.91495e-09
ENSG00000186193	SAPCD2	suppressor APC domain containing 2 [Source:HGNC Symbol;Acc:HGNC:28055]	protein_coding	243.728	1.35631	0.207725	6.52932	6.60691e-11	2.02783e-09
ENSG00000144868	TMEM108	transmembrane protein 108 [Source:HGNC Symbol;Acc:HGNC:28451]	protein_coding	562.976	-1.56156	0.239269	-6.52638	6.73789e-11	2.0656e-09
ENSG00000168214	RBPJ	recombination signal binding protein for immunoglobulin kappa J region [Source:HGNC Symbol;Acc:HGNC:5724]	protein_coding	5363.28	0.806874	0.123708	6.52239	6.91948e-11	2.11629e-09
ENSG00000076108	BAZ2A	bromodomain adjacent to zinc finger domain 2A [Source:HGNC Symbol;Acc:HGNC:962]	protein_coding	4391.06	0.954875	0.146612	6.51293	7.36964e-11	2.25133e-09
ENSG00000157827	FMNL2	formin like 2 [Source:HGNC Symbol;Acc:HGNC:18267]	protein_coding	3382.92	-1.04082	0.160174	-6.49807	8.13557e-11	2.47949e-09
ENSG00000134222	PSRC1	proline and serine rich coiled-coil 1 [Source:HGNC Symbol;Acc:HGNC:24472]	protein_coding	1716.5	-2.45509	0.37798	-6.49529	8.28748e-11	2.52284e-09
ENSG00000074047	GLI2	GLI family zinc finger 2 [Source:HGNC Symbol;Acc:HGNC:4318]	protein_coding	629.7	-1.68902	0.260058	-6.49478	8.31533e-11	2.52837e-09
ENSG00000196743	GM2A	GM2 ganglioside activator [Source:HGNC Symbol;Acc:HGNC:4367]	protein_coding	2888.06	-1.34632	0.207318	-6.49398	8.35973e-11	2.53595e-09
ENSG00000184908	CLCNKB	chloride voltage-gated channel Kb [Source:HGNC Symbol;Acc:HGNC:2027]	protein_coding	30.9983	3.25379	0.501069	6.49368	8.37634e-11	2.53735e-09
ENSG00000215217	C5orf49	chromosome 5 open reading frame 49 [Source:HGNC Symbol;Acc:HGNC:27028]	protein_coding	197.849	-2.11153	0.325174	-6.49355	8.38383e-11	2.53735e-09
ENSG00000153066	TXNDC11	thioredoxin domain containing 11 [Source:HGNC Symbol;Acc:HGNC:28030]	protein_coding	1094.83	1.03267	0.159152	6.48854	8.66702e-11	2.62001e-09
ENSG00000156486	KCNS2	potassium voltage-gated channel modifier subfamily S member 2 [Source:HGNC Symbol;Acc:HGNC:6301]	protein_coding	217.557	-3.33554	0.514294	-6.48567	8.83369e-11	2.6673e-09
ENSG00000147044	CASK	calcium/calmodulin dependent serine protein kinase [Source:HGNC Symbol;Acc:HGNC:1497]	protein_coding	6930.4	-1.19994	0.185096	-6.4828	9.00376e-11	2.71551e-09
ENSG00000114279	FGF12	fibroblast growth factor 12 [Source:HGNC Symbol;Acc:HGNC:3668]	protein_coding	419.155	-2.64348	0.407793	-6.48241	9.02692e-11	2.71935e-09
ENSG00000198739	LRRTM3	leucine rich repeat transmembrane neuronal 3 [Source:HGNC Symbol;Acc:HGNC:19410]	protein_coding	417.206	-1.5844	0.244557	-6.47864	9.25507e-11	2.78053e-09
ENSG00000107263	RAPGEF1	Rap guanine nucleotide exchange factor 1 [Source:HGNC Symbol;Acc:HGNC:4568]	protein_coding	7571.66	-0.97159	0.149971	-6.47853	9.26202e-11	2.78053e-09
ENSG00000137288	UQCC2	ubiquinol-cytochrome c reductase complex assembly factor 2 [Source:HGNC Symbol;Acc:HGNC:21237]	protein_coding	1186.39	-0.865505	0.133661	-6.47539	9.45656e-11	2.8324e-09
ENSG00000107317	PTGDS	prostaglandin D2 synthase [Source:HGNC Symbol;Acc:HGNC:9592]	protein_coding	457.502	-2.40102	0.370811	-6.47503	9.47926e-11	2.83594e-09
ENSG00000204520	MICA	MHC class I polypeptide-related sequence A [Source:HGNC Symbol;Acc:HGNC:7090]	protein_coding	794.783	1.01532	0.156883	6.47183	9.68201e-11	2.89328e-09
ENSG00000171130	ATP6V0E2	ATPase H+ transporting V0 subunit e2 [Source:HGNC Symbol;Acc:HGNC:21723]	protein_coding	4503.64	-1.22074	0.188659	-6.47062	9.76007e-11	2.91326e-09
ENSG00000143341	HMCN1	hemicentin 1 [Source:HGNC Symbol;Acc:HGNC:19194]	protein_coding	137.504	3.56611	0.551162	6.47017	9.78911e-11	2.91859e-09
ENSG00000138823	MTTP	microsomal triglyceride transfer protein [Source:HGNC Symbol;Acc:HGNC:7467]	protein_coding	605.77	-1.24333	0.192263	-6.46684	1.00074e-10	2.97685e-09
ENSG00000109113	RAB34	RAB34, member RAS oncogene family [Source:HGNC Symbol;Acc:HGNC:16519]	protein_coding	956.624	1.31962	0.204068	6.46656	1.00261e-10	2.97902e-09
ENSG00000128510	CPA4	carboxypeptidase A4 [Source:HGNC Symbol;Acc:HGNC:15740]	protein_coding	753.551	2.95537	0.457045	6.46626	1.00461e-10	2.98156e-09
ENSG00000204335	SP5	Sp5 transcription factor [Source:HGNC Symbol;Acc:HGNC:14529]	protein_coding	71.6409	2.5897	0.40083	6.46084	1.04122e-10	3.0797e-09
ENSG00000167565	SERTAD3	SERTA domain containing 3 [Source:HGNC Symbol;Acc:HGNC:17931]	protein_coding	496.515	1.20422	0.186422	6.45963	1.04957e-10	3.10088e-09
ENSG00000158966	CACHD1	cache domain containing 1 [Source:HGNC Symbol;Acc:HGNC:29314]	protein_coding	2019.38	-1.07668	0.16671	-6.4584	1.05815e-10	3.12268e-09
ENSG00000148926	ADM	adrenomedullin [Source:HGNC Symbol;Acc:HGNC:259]	protein_coding	543.517	-2.09848	0.325125	-6.45438	1.08665e-10	3.20317e-09
ENSG00000188677	PARVB	parvin beta [Source:HGNC Symbol;Acc:HGNC:14653]	protein_coding	291.052	1.32793	0.205775	6.45332	1.09428e-10	3.222e-09
ENSG00000115963	RND3	Rho family GTPase 3 [Source:HGNC Symbol;Acc:HGNC:671]	protein_coding	2830.79	-1.02876	0.159479	-6.45073	1.11315e-10	3.27385e-09
ENSG00000101197	BIRC7	baculoviral IAP repeat containing 7 [Source:HGNC Symbol;Acc:HGNC:13702]	protein_coding	45.4844	6.08183	0.942941	6.44985	1.11961e-10	3.28916e-09
ENSG00000186439	TRDN	triadin [Source:HGNC Symbol;Acc:HGNC:12261]	protein_coding	38.7144	4.37427	0.678398	6.44793	1.13384e-10	3.32517e-09
ENSG00000166002	SMCO4	single-pass membrane protein with coiled-coil domains 4 [Source:HGNC Symbol;Acc:HGNC:24810]	protein_coding	201.464	1.56827	0.243262	6.44681	1.14231e-10	3.34452e-09
ENSG00000145390	USP53	ubiquitin specific peptidase 53 [Source:HGNC Symbol;Acc:HGNC:29255]	protein_coding	625.586	1.71626	0.266243	6.44621	1.14683e-10	3.35399e-09
ENSG00000171368	TPPP	tubulin polymerization promoting protein [Source:HGNC Symbol;Acc:HGNC:24164]	protein_coding	2297.15	-1.54995	0.240551	-6.44334	1.16875e-10	3.41427e-09
ENSG00000174521	TTC9B	tetratricopeptide repeat domain 9B [Source:HGNC Symbol;Acc:HGNC:26395]	protein_coding	661.43	-1.79244	0.27823	-6.4423	1.1768e-10	3.43392e-09
ENSG00000196639	HRH1	histamine receptor H1 [Source:HGNC Symbol;Acc:HGNC:5182]	protein_coding	195.808	-1.39683	0.216837	-6.44182	1.18045e-10	3.44075e-09
ENSG00000165272	AQP3	aquaporin 3 (Gill blood group) [Source:HGNC Symbol;Acc:HGNC:636]	protein_coding	181.792	2.23844	0.34752	6.44119	1.18543e-10	3.45139e-09
ENSG00000136810	TXN	thioredoxin [Source:HGNC Symbol;Acc:HGNC:12435]	protein_coding	3120.67	-0.931138	0.144601	-6.43935	1.19988e-10	3.48957e-09
ENSG00000137393	RNF144B	ring finger protein 144B [Source:HGNC Symbol;Acc:HGNC:21578]	protein_coding	87.0582	3.62512	0.563195	6.4367	1.22097e-10	3.54694e-09
ENSG00000132793	LPIN3	lipin 3 [Source:HGNC Symbol;Acc:HGNC:14451]	protein_coding	128.471	2.38428	0.370667	6.43241	1.25597e-10	3.64455e-09
ENSG00000007350	TKTL1	transketolase like 1 [Source:HGNC Symbol;Acc:HGNC:11835]	protein_coding	25.2542	-3.81903	0.594083	-6.42845	1.28914e-10	3.73664e-09
ENSG00000144824	PHLDB2	pleckstrin homology like domain family B member 2 [Source:HGNC Symbol;Acc:HGNC:29573]	protein_coding	323.804	1.4538	0.226235	6.42605	1.30959e-10	3.79169e-09
ENSG00000086619	ERO1B	endoplasmic reticulum oxidoreductase 1 beta [Source:HGNC Symbol;Acc:HGNC:14355]	protein_coding	489.926	1.09474	0.170508	6.42043	1.35893e-10	3.93018e-09
ENSG00000047932	GOPC	golgi associated PDZ and coiled-coil motif containing [Source:HGNC Symbol;Acc:HGNC:17643]	protein_coding	1324.44	1.03319	0.160958	6.41905	1.3713e-10	3.96158e-09
ENSG00000109610	SOD3	superoxide dismutase 3 [Source:HGNC Symbol;Acc:HGNC:11181]	protein_coding	776.664	2.57127	0.400801	6.41534	1.40507e-10	4.05462e-09
ENSG00000107897	ACBD5	acyl-CoA binding domain containing 5 [Source:HGNC Symbol;Acc:HGNC:23338]	protein_coding	3180.49	-0.855216	0.133403	-6.41076	1.44797e-10	4.17119e-09
ENSG00000087903	RFX2	regulatory factor X2 [Source:HGNC Symbol;Acc:HGNC:9983]	protein_coding	826.584	-0.943559	0.147185	-6.41069	1.44866e-10	4.17119e-09
ENSG00000137193	PIM1	Pim-1 proto-oncogene, serine/threonine kinase [Source:HGNC Symbol;Acc:HGNC:8986]	protein_coding	1056.08	1.72211	0.268672	6.4097	1.45808e-10	4.19368e-09
ENSG00000170382	LRRN2	leucine rich repeat neuronal 2 [Source:HGNC Symbol;Acc:HGNC:16914]	protein_coding	3139.47	-1.22111	0.190556	-6.40814	1.4731e-10	4.22854e-09
ENSG00000163947	ARHGEF3	Rho guanine nucleotide exchange factor 3 [Source:HGNC Symbol;Acc:HGNC:683]	protein_coding	965.716	-1.07193	0.167277	-6.4081	1.47345e-10	4.22854e-09
ENSG00000112773	TENT5A	terminal nucleotidyltransferase 5A [Source:HGNC Symbol;Acc:HGNC:18345]	protein_coding	397.706	-1.36157	0.212523	-6.40671	1.48692e-10	4.26251e-09
ENSG00000100345	MYH9	myosin heavy chain 9 [Source:HGNC Symbol;Acc:HGNC:7579]	protein_coding	18190.3	2.11007	0.329428	6.40527	1.50107e-10	4.29834e-09
ENSG00000175866	BAIAP2	BAR/IMD domain containing adaptor protein 2 [Source:HGNC Symbol;Acc:HGNC:947]	protein_coding	2221.83	-0.95186	0.148623	-6.40453	1.50832e-10	4.31436e-09
ENSG00000186350	RXRA	retinoid X receptor alpha [Source:HGNC Symbol;Acc:HGNC:10477]	protein_coding	2052.54	-0.869394	0.135801	-6.40196	1.53399e-10	4.38298e-09
ENSG00000136895	GARNL3	GTPase activating Rap/RanGAP domain like 3 [Source:HGNC Symbol;Acc:HGNC:25425]	protein_coding	814.416	-1.86488	0.291395	-6.39984	1.55542e-10	4.43934e-09
ENSG00000173918	C1QTNF1	C1q and TNF related 1 [Source:HGNC Symbol;Acc:HGNC:14324]	protein_coding	126.117	1.57528	0.24622	6.39784	1.5759e-10	4.48794e-09
ENSG00000143028	SYPL2	synaptophysin like 2 [Source:HGNC Symbol;Acc:HGNC:27638]	protein_coding	98.0626	-2.07255	0.323982	-6.39712	1.58338e-10	4.50435e-09
ENSG00000164483	SAMD3	sterile alpha motif domain containing 3 [Source:HGNC Symbol;Acc:HGNC:21574]	protein_coding	51.5232	-2.95651	0.462418	-6.39357	1.62056e-10	4.60506e-09
ENSG00000180900	SCRIB	scribble planar cell polarity protein [Source:HGNC Symbol;Acc:HGNC:30377]	protein_coding	5227.92	-0.911988	0.142651	-6.39316	1.6249e-10	4.61237e-09
ENSG00000165795	NDRG2	NDRG family member 2 [Source:HGNC Symbol;Acc:HGNC:14460]	protein_coding	2370.28	-2.0533	0.321283	-6.39094	1.64873e-10	4.67494e-09
ENSG00000137309	HMGA1	high mobility group AT-hook 1 [Source:HGNC Symbol;Acc:HGNC:5010]	protein_coding	7248.82	-1.25967	0.197204	-6.38765	1.68453e-10	4.76607e-09
ENSG00000169083	AR	androgen receptor [Source:HGNC Symbol;Acc:HGNC:644]	protein_coding	410.975	-1.4106	0.220858	-6.38688	1.693e-10	4.78483e-09
ENSG00000125657	TNFSF9	TNF superfamily member 9 [Source:HGNC Symbol;Acc:HGNC:11939]	protein_coding	247.693	1.88242	0.294802	6.38537	1.70986e-10	4.82726e-09
ENSG00000175806	MSRA	methionine sulfoxide reductase A [Source:HGNC Symbol;Acc:HGNC:7377]	protein_coding	520.468	-1.15494	0.180899	-6.38445	1.72013e-10	4.85099e-09
ENSG00000147676	MAL2	mal, T cell differentiation protein 2 [Source:HGNC Symbol;Acc:HGNC:13634]	protein_coding	524.74	-1.97177	0.309098	-6.37912	1.78113e-10	5.01758e-09
ENSG00000108219	TSPAN14	tetraspanin 14 [Source:HGNC Symbol;Acc:HGNC:23303]	protein_coding	4490.82	-1.12445	0.17635	-6.3762	1.81538e-10	5.10855e-09
ENSG00000177453	NIM1K	NIM1 serine/threonine protein kinase [Source:HGNC Symbol;Acc:HGNC:28646]	protein_coding	398.56	-1.54683	0.242754	-6.37201	1.86565e-10	5.2387e-09
ENSG00000074211	PPP2R2C	protein phosphatase 2 regulatory subunit Bgamma [Source:HGNC Symbol;Acc:HGNC:9306]	protein_coding	2424.77	-1.67782	0.263385	-6.37023	1.88743e-10	5.29415e-09
ENSG00000184557	SOCS3	suppressor of cytokine signaling 3 [Source:HGNC Symbol;Acc:HGNC:19391]	protein_coding	1453.37	2.01573	0.316528	6.36824	1.91213e-10	5.35765e-09
ENSG00000154764	WNT7A	Wnt family member 7A [Source:HGNC Symbol;Acc:HGNC:12786]	protein_coding	776.868	-2.74066	0.430476	-6.36659	1.93283e-10	5.40985e-09
ENSG00000166068	SPRED1	sprouty related EVH1 domain containing 1 [Source:HGNC Symbol;Acc:HGNC:20249]	protein_coding	2069.84	-1.21879	0.191477	-6.36521	1.95021e-10	5.45265e-09
ENSG00000002586	CD99	CD99 molecule (Xg blood group) [Source:HGNC Symbol;Acc:HGNC:7082]	protein_coding	8460.49	-1.33998	0.210534	-6.36466	1.95725e-10	5.46646e-09
ENSG00000100625	SIX4	SIX homeobox 4 [Source:HGNC Symbol;Acc:HGNC:10890]	protein_coding	149.4	1.37118	0.215491	6.36304	1.97799e-10	5.51846e-09
ENSG00000150457	LATS2	large tumor suppressor kinase 2 [Source:HGNC Symbol;Acc:HGNC:6515]	protein_coding	816.966	1.87636	0.29493	6.36207	1.99052e-10	5.54748e-09
ENSG00000260230	FRRS1L	ferric chelate reductase 1 like [Source:HGNC Symbol;Acc:HGNC:1362]	protein_coding	3337.05	-1.74822	0.274809	-6.3616	1.99663e-10	5.55857e-09
ENSG00000105357	MYH14	myosin heavy chain 14 [Source:HGNC Symbol;Acc:HGNC:23212]	protein_coding	835.098	-2.13503	0.335653	-6.36084	2.00658e-10	5.58031e-09
ENSG00000087338	GMCL1	germ cell-less 1, spermatogenesis associated [Source:HGNC Symbol;Acc:HGNC:23843]	protein_coding	817.265	1.00073	0.157363	6.35938	2.02574e-10	5.62759e-09
ENSG00000174705	SH3PXD2B	SH3 and PX domains 2B [Source:HGNC Symbol;Acc:HGNC:29242]	protein_coding	5093.82	-1.41161	0.22198	-6.35918	2.02829e-10	5.62866e-09
ENSG00000109458	GAB1	GRB2 associated binding protein 1 [Source:HGNC Symbol;Acc:HGNC:4066]	protein_coding	1575.02	-1.78792	0.281325	-6.35535	2.07949e-10	5.76462e-09
ENSG00000131446	MGAT1	alpha-1,3-mannosyl-glycoprotein 2-beta-N-acetylglucosaminyltransferase [Source:HGNC Symbol;Acc:HGNC:7044]	protein_coding	3460.42	1.00291	0.15788	6.35236	2.12038e-10	5.87173e-09
ENSG00000198947	DMD	dystrophin [Source:HGNC Symbol;Acc:HGNC:2928]	protein_coding	1344.62	-1.45198	0.228632	-6.3507	2.14343e-10	5.92924e-09
ENSG00000180914	OXTR	oxytocin receptor [Source:HGNC Symbol;Acc:HGNC:8529]	protein_coding	248.241	2.4714	0.389233	6.34941	2.16137e-10	5.97254e-09
ENSG00000109814	UGDH	UDP-glucose 6-dehydrogenase [Source:HGNC Symbol;Acc:HGNC:12525]	protein_coding	1124.68	0.968245	0.152508	6.34881	2.16993e-10	5.98985e-09
ENSG00000151067	CACNA1C	calcium voltage-gated channel subunit alpha1 C [Source:HGNC Symbol;Acc:HGNC:1390]	protein_coding	876.835	-1.42787	0.224952	-6.34744	2.18924e-10	6.03673e-09
ENSG00000176956	LY6H	lymphocyte antigen 6 family member H [Source:HGNC Symbol;Acc:HGNC:6728]	protein_coding	2961.4	-1.58193	0.249242	-6.34695	2.19626e-10	6.04969e-09
ENSG00000135245	HILPDA	hypoxia inducible lipid droplet associated [Source:HGNC Symbol;Acc:HGNC:28859]	protein_coding	573.626	-1.09872	0.173311	-6.33961	2.30341e-10	6.33815e-09
ENSG00000136928	GABBR2	gamma-aminobutyric acid type B receptor subunit 2 [Source:HGNC Symbol;Acc:HGNC:4507]	protein_coding	5427.75	-2.69826	0.42572	-6.3381	2.32612e-10	6.39388e-09
ENSG00000120889	TNFRSF10B	TNF receptor superfamily member 10b [Source:HGNC Symbol;Acc:HGNC:11905]	protein_coding	4857.64	1.72827	0.272816	6.33492	2.37469e-10	6.52051e-09
ENSG00000198682	PAPSS2	3'-phosphoadenosine 5'-phosphosulfate synthase 2 [Source:HGNC Symbol;Acc:HGNC:8604]	protein_coding	175.507	1.60776	0.253854	6.33338	2.39842e-10	6.57873e-09
ENSG00000151332	MBIP	MAP3K12 binding inhibitory protein 1 [Source:HGNC Symbol;Acc:HGNC:20427]	protein_coding	1106.74	0.886005	0.139903	6.33298	2.40464e-10	6.58888e-09
ENSG00000180340	FZD2	frizzled class receptor 2 [Source:HGNC Symbol;Acc:HGNC:4040]	protein_coding	2176.84	1.58189	0.249835	6.33171	2.42451e-10	6.63633e-09
ENSG00000171223	JUNB	JunB proto-oncogene, AP-1 transcription factor subunit [Source:HGNC Symbol;Acc:HGNC:6205]	protein_coding	786.287	1.42502	0.22509	6.33091	2.43718e-10	6.66402e-09
ENSG00000143850	PLEKHA6	pleckstrin homology domain containing A6 [Source:HGNC Symbol;Acc:HGNC:17053]	protein_coding	1691.77	-1.13572	0.179545	-6.32555	2.52335e-10	6.89238e-09
ENSG00000148700	ADD3	adducin 3 [Source:HGNC Symbol;Acc:HGNC:245]	protein_coding	3425.5	-2.06005	0.325699	-6.32502	2.53198e-10	6.90874e-09
ENSG00000154478	GPR26	G protein-coupled receptor 26 [Source:HGNC Symbol;Acc:HGNC:4481]	protein_coding	428.077	-3.10105	0.490444	-6.32294	2.56632e-10	6.9878e-09
ENSG00000165240	ATP7A	ATPase copper transporting alpha [Source:HGNC Symbol;Acc:HGNC:869]	protein_coding	802.037	0.952624	0.15068	6.32219	2.5789e-10	7.01471e-09
ENSG00000204516	MICB	MHC class I polypeptide-related sequence B [Source:HGNC Symbol;Acc:HGNC:7091]	protein_coding	119.267	1.92241	0.304135	6.3209	2.60049e-10	7.06606e-09
ENSG00000229544	NKX1-2	NK1 homeobox 2 [Source:HGNC Symbol;Acc:HGNC:31652]	protein_coding	32.5314	-4.9827	0.788331	-6.32057	2.60601e-10	7.07369e-09
ENSG00000166780	BMERB1	bMERB domain containing 1 [Source:HGNC Symbol;Acc:HGNC:19213]	protein_coding	3675.35	-1.096	0.173464	-6.31828	2.64483e-10	7.17159e-09
ENSG00000142634	EFHD2	EF-hand domain family member D2 [Source:HGNC Symbol;Acc:HGNC:28670]	protein_coding	1448.23	-1.35506	0.214549	-6.31586	2.68656e-10	7.27716e-09
ENSG00000101000	PROCR	protein C receptor [Source:HGNC Symbol;Acc:HGNC:9452]	protein_coding	37.1146	2.82334	0.447095	6.31485	2.70421e-10	7.31294e-09
ENSG00000197479	PCDHB11	protocadherin beta 11 [Source:HGNC Symbol;Acc:HGNC:8682]	protein_coding	61.1889	2.04741	0.324225	6.31478	2.70538e-10	7.31294e-09
ENSG00000119681	LTBP2	latent transforming growth factor beta binding protein 2 [Source:HGNC Symbol;Acc:HGNC:6715]	protein_coding	1473.25	2.00474	0.31756	6.31295	2.73768e-10	7.39259e-09
ENSG00000129993	CBFA2T3	CBFA2/RUNX1 partner transcriptional co-repressor 3 [Source:HGNC Symbol;Acc:HGNC:1537]	protein_coding	494.735	-0.947144	0.150062	-6.31167	2.76043e-10	7.4463e-09
ENSG00000150593	PDCD4	programmed cell death 4 [Source:HGNC Symbol;Acc:HGNC:8763]	protein_coding	1808.96	0.810324	0.128419	6.31001	2.7901e-10	7.51855e-09
ENSG00000182601	HS3ST4	heparan sulfate-glucosamine 3-sulfotransferase 4 [Source:HGNC Symbol;Acc:HGNC:5200]	protein_coding	140.924	-3.35342	0.531656	-6.30751	2.83564e-10	7.63338e-09
ENSG00000147862	NFIB	nuclear factor I B [Source:HGNC Symbol;Acc:HGNC:7785]	protein_coding	2055.15	-1.7273	0.273886	-6.30664	2.85163e-10	7.66851e-09
ENSG00000164440	TXLNB	taxilin beta [Source:HGNC Symbol;Acc:HGNC:21617]	protein_coding	173.159	-2.71407	0.430434	-6.30543	2.87397e-10	7.7206e-09
ENSG00000168461	RAB31	RAB31, member RAS oncogene family [Source:HGNC Symbol;Acc:HGNC:9771]	protein_coding	5507.21	-2.00435	0.31792	-6.30458	2.88971e-10	7.74955e-09
ENSG00000111834	RSPH4A	radial spoke head component 4A [Source:HGNC Symbol;Acc:HGNC:21558]	protein_coding	172.069	-2.01484	0.319586	-6.30453	2.89069e-10	7.74955e-09
ENSG00000198018	ENTPD7	ectonucleoside triphosphate diphosphohydrolase 7 [Source:HGNC Symbol;Acc:HGNC:19745]	protein_coding	891.459	1.23066	0.195234	6.30352	2.90966e-10	7.79238e-09
ENSG00000154274	C4orf19	chromosome 4 open reading frame 19 [Source:HGNC Symbol;Acc:HGNC:25618]	protein_coding	31.4758	-3.33002	0.52899	-6.29504	3.07312e-10	8.2217e-09
ENSG00000134253	TRIM45	tripartite motif containing 45 [Source:HGNC Symbol;Acc:HGNC:19018]	protein_coding	481.384	-0.987746	0.156935	-6.29397	3.09457e-10	8.2706e-09
ENSG00000167037	SGSM1	small G protein signaling modulator 1 [Source:HGNC Symbol;Acc:HGNC:29410]	protein_coding	765.56	-1.52377	0.242264	-6.2897	3.18074e-10	8.49218e-09
ENSG00000196172	ZNF681	zinc finger protein 681 [Source:HGNC Symbol;Acc:HGNC:26457]	protein_coding	362.135	-1.24604	0.198253	-6.28511	3.27612e-10	8.73268e-09
ENSG00000276600	RAB7B	RAB7B, member RAS oncogene family [Source:HGNC Symbol;Acc:HGNC:30513]	protein_coding	170.393	-2.51817	0.40066	-6.28505	3.27752e-10	8.73268e-09
ENSG00000121769	FABP3	fatty acid binding protein 3 [Source:HGNC Symbol;Acc:HGNC:3557]	protein_coding	908.034	0.951719	0.15148	6.28282	3.32488e-10	8.84981e-09
ENSG00000197506	SLC28A3	solute carrier family 28 member 3 [Source:HGNC Symbol;Acc:HGNC:16484]	protein_coding	26.4118	5.30243	0.844278	6.28043	3.37644e-10	8.97789e-09
ENSG00000089048	ESF1	ESF1 nucleolar pre-rRNA processing protein homolog [Source:HGNC Symbol;Acc:HGNC:15898]	protein_coding	726.689	-1.06783	0.170034	-6.28007	3.38417e-10	8.98928e-09
ENSG00000154917	RAB6B	RAB6B, member RAS oncogene family [Source:HGNC Symbol;Acc:HGNC:14902]	protein_coding	9506.99	-1.0727	0.170819	-6.27974	3.39144e-10	8.9994e-09
ENSG00000152409	JMY	junction mediating and regulatory protein, p53 cofactor [Source:HGNC Symbol;Acc:HGNC:28916]	protein_coding	1452	1.13825	0.181291	6.27855	3.41741e-10	9.05909e-09
ENSG00000107242	PIP5K1B	phosphatidylinositol-4-phosphate 5-kinase type 1 beta [Source:HGNC Symbol;Acc:HGNC:8995]	protein_coding	289.662	1.62683	0.259261	6.27486	3.49959e-10	9.26752e-09
ENSG00000130226	DPP6	dipeptidyl peptidase like 6 [Source:HGNC Symbol;Acc:HGNC:3010]	protein_coding	2471.51	-2.24159	0.357545	-6.26937	3.62501e-10	9.58989e-09
ENSG00000166833	NAV2	neuron navigator 2 [Source:HGNC Symbol;Acc:HGNC:15997]	protein_coding	2893.51	-1.99857	0.318803	-6.26897	3.63444e-10	9.6051e-09
ENSG00000159217	IGF2BP1	insulin like growth factor 2 mRNA binding protein 1 [Source:HGNC Symbol;Acc:HGNC:28866]	protein_coding	2380.93	1.80542	0.288273	6.26288	3.77927e-10	9.97774e-09
ENSG00000198795	ZNF521	zinc finger protein 521 [Source:HGNC Symbol;Acc:HGNC:24605]	protein_coding	2763.67	-1.20261	0.192092	-6.2606	3.83495e-10	1.01145e-08
ENSG00000115665	SLC5A7	solute carrier family 5 member 7 [Source:HGNC Symbol;Acc:HGNC:14025]	protein_coding	37.7539	-4.58006	0.731676	-6.25968	3.85761e-10	1.0164e-08
ENSG00000184194	GPR173	G protein-coupled receptor 173 [Source:HGNC Symbol;Acc:HGNC:18186]	protein_coding	4181.37	0.780335	0.124668	6.2593	3.86706e-10	1.01786e-08
ENSG00000108179	PPIF	peptidylprolyl isomerase F [Source:HGNC Symbol;Acc:HGNC:9259]	protein_coding	1426.65	-1.00752	0.160976	-6.25882	3.87891e-10	1.01995e-08
ENSG00000154319	FAM167A	family with sequence similarity 167 member A [Source:HGNC Symbol;Acc:HGNC:15549]	protein_coding	575.526	-1.415	0.226123	-6.25765	3.90814e-10	1.0266e-08
ENSG00000128165	ADM2	adrenomedullin 2 [Source:HGNC Symbol;Acc:HGNC:28898]	protein_coding	224.549	2.07069	0.331086	6.25423	3.99487e-10	1.04832e-08
ENSG00000069869	NEDD4	NEDD4 E3 ubiquitin protein ligase [Source:HGNC Symbol;Acc:HGNC:7727]	protein_coding	938.967	1.31706	0.21066	6.25209	4.05007e-10	1.06174e-08
ENSG00000163378	EOGT	EGF domain specific O-linked N-acetylglucosamine transferase [Source:HGNC Symbol;Acc:HGNC:28526]	protein_coding	259.213	1.33934	0.214326	6.24907	4.12894e-10	1.08133e-08
ENSG00000154655	L3MBTL4	L3MBTL histone methyl-lysine binding protein 4 [Source:HGNC Symbol;Acc:HGNC:26677]	protein_coding	75.6951	-2.39648	0.383529	-6.24849	4.14437e-10	1.08428e-08
ENSG00000203952	CCDC160	coiled-coil domain containing 160 [Source:HGNC Symbol;Acc:HGNC:37286]	protein_coding	85.6577	-1.9756	0.316209	-6.24776	4.16371e-10	1.08824e-08
ENSG00000104881	PPP1R13L	protein phosphatase 1 regulatory subunit 13 like [Source:HGNC Symbol;Acc:HGNC:18838]	protein_coding	258.831	1.19581	0.191494	6.2446	4.24879e-10	1.10937e-08
ENSG00000154153	RETREG1	reticulophagy regulator 1 [Source:HGNC Symbol;Acc:HGNC:25964]	protein_coding	1042.85	-1.13748	0.1822	-6.24304	4.29151e-10	1.1194e-08
ENSG00000133636	NTS	neurotensin [Source:HGNC Symbol;Acc:HGNC:8038]	protein_coding	119.886	-3.5317	0.56573	-6.24273	4.30006e-10	1.12051e-08
ENSG00000182158	CREB3L2	cAMP responsive element binding protein 3 like 2 [Source:HGNC Symbol;Acc:HGNC:23720]	protein_coding	1232.42	1.39758	0.223893	6.24221	4.3144e-10	1.12312e-08
ENSG00000141485	SLC13A5	solute carrier family 13 member 5 [Source:HGNC Symbol;Acc:HGNC:23089]	protein_coding	88.6248	-2.1639	0.346789	-6.23981	4.38094e-10	1.13931e-08
ENSG00000196954	CASP4	caspase 4 [Source:HGNC Symbol;Acc:HGNC:1505]	protein_coding	44.6554	3.73087	0.59806	6.23829	4.42377e-10	1.14815e-08
ENSG00000162849	KIF26B	kinesin family member 26B [Source:HGNC Symbol;Acc:HGNC:25484]	protein_coding	1742.57	-1.69276	0.271422	-6.23661	4.47159e-10	1.15843e-08
ENSG00000157423	HYDIN	HYDIN axonemal central pair apparatus protein [Source:HGNC Symbol;Acc:HGNC:19368]	protein_coding	326.84	-2.04429	0.327789	-6.23659	4.47226e-10	1.15843e-08
ENSG00000185339	TCN2	transcobalamin 2 [Source:HGNC Symbol;Acc:HGNC:11653]	protein_coding	1517.54	-1.3741	0.220407	-6.23441	4.53491e-10	1.17349e-08
ENSG00000108830	RND2	Rho family GTPase 2 [Source:HGNC Symbol;Acc:HGNC:18315]	protein_coding	2794.16	-0.998385	0.160242	-6.23047	4.65042e-10	1.20219e-08
ENSG00000160803	UBQLN4	ubiquilin 4 [Source:HGNC Symbol;Acc:HGNC:1237]	protein_coding	3002.75	-0.844411	0.135637	-6.22553	4.79927e-10	1.23944e-08
ENSG00000138083	SIX3	SIX homeobox 3 [Source:HGNC Symbol;Acc:HGNC:10889]	protein_coding	2126.35	1.28504	0.206441	6.22472	4.82427e-10	1.24466e-08
ENSG00000147256	ARHGAP36	Rho GTPase activating protein 36 [Source:HGNC Symbol;Acc:HGNC:26388]	protein_coding	353.151	-3.10181	0.498868	-6.21768	5.04551e-10	1.29917e-08
ENSG00000152092	ASTN1	astrotactin 1 [Source:HGNC Symbol;Acc:HGNC:773]	protein_coding	4165.16	-2.40637	0.387073	-6.21685	5.07237e-10	1.3048e-08
ENSG00000234224	TMEM229A	transmembrane protein 229A [Source:HGNC Symbol;Acc:HGNC:37279]	protein_coding	49.258	-2.58812	0.41635	-6.21622	5.09272e-10	1.30874e-08
ENSG00000117154	IGSF21	immunoglobin superfamily member 21 [Source:HGNC Symbol;Acc:HGNC:28246]	protein_coding	403.401	-2.05679	0.331136	-6.2113	5.25466e-10	1.34877e-08
ENSG00000145681	HAPLN1	hyaluronan and proteoglycan link protein 1 [Source:HGNC Symbol;Acc:HGNC:2380]	protein_coding	139.923	2.64646	0.426081	6.21118	5.25886e-10	1.34877e-08
ENSG00000103647	CORO2B	coronin 2B [Source:HGNC Symbol;Acc:HGNC:2256]	protein_coding	5332.96	-1.11479	0.179526	-6.20965	5.31024e-10	1.36061e-08
ENSG00000144550	CPNE9	copine family member 9 [Source:HGNC Symbol;Acc:HGNC:24336]	protein_coding	50.9733	-2.11959	0.341357	-6.20929	5.32229e-10	1.36236e-08
ENSG00000151376	ME3	malic enzyme 3 [Source:HGNC Symbol;Acc:HGNC:6985]	protein_coding	271.988	-1.75216	0.282387	-6.20484	5.4751e-10	1.4001e-08
ENSG00000166963	MAP1A	microtubule associated protein 1A [Source:HGNC Symbol;Acc:HGNC:6835]	protein_coding	14194.4	-1.10609	0.178306	-6.20331	5.5287e-10	1.41242e-08
ENSG00000134765	DSC1	desmocollin 1 [Source:HGNC Symbol;Acc:HGNC:3035]	protein_coding	55.431	2.59218	0.418007	6.20127	5.60106e-10	1.42951e-08
ENSG00000188338	SLC38A3	solute carrier family 38 member 3 [Source:HGNC Symbol;Acc:HGNC:18044]	protein_coding	416.559	-1.64014	0.264559	-6.19955	5.66261e-10	1.4438e-08
ENSG00000161249	DMKN	dermokine [Source:HGNC Symbol;Acc:HGNC:25063]	protein_coding	80.0121	2.17979	0.351765	6.19671	5.76542e-10	1.46716e-08
ENSG00000148660	CAMK2G	calcium/calmodulin dependent protein kinase II gamma [Source:HGNC Symbol;Acc:HGNC:1463]	protein_coding	3401.84	-1.11418	0.179801	-6.19671	5.7655e-10	1.46716e-08
ENSG00000167588	GPD1	glycerol-3-phosphate dehydrogenase 1 [Source:HGNC Symbol;Acc:HGNC:4455]	protein_coding	81.3337	-2.03996	0.329319	-6.19447	5.84824e-10	1.48677e-08
ENSG00000185238	PRMT3	protein arginine methyltransferase 3 [Source:HGNC Symbol;Acc:HGNC:30163]	protein_coding	932.3	-0.917842	0.14824	-6.19159	5.95589e-10	1.51266e-08
ENSG00000179242	CDH4	cadherin 4 [Source:HGNC Symbol;Acc:HGNC:1763]	protein_coding	1904.12	-1.97743	0.319388	-6.19133	5.96595e-10	1.51374e-08
ENSG00000072657	TRHDE	thyrotropin releasing hormone degrading enzyme [Source:HGNC Symbol;Acc:HGNC:30748]	protein_coding	106.843	-1.76155	0.284742	-6.18645	6.1534e-10	1.55978e-08
ENSG00000167925	GHDC	GH3 domain containing [Source:HGNC Symbol;Acc:HGNC:24438]	protein_coding	444.749	1.68274	0.272022	6.18607	6.16846e-10	1.56208e-08
ENSG00000143032	BARHL2	BarH like homeobox 2 [Source:HGNC Symbol;Acc:HGNC:954]	protein_coding	23.1165	-7.96787	1.28826	-6.185	6.21009e-10	1.57109e-08
ENSG00000164900	GBX1	gastrulation brain homeobox 1 [Source:HGNC Symbol;Acc:HGNC:4185]	protein_coding	55.4927	4.36328	0.705841	6.18167	6.3426e-10	1.60306e-08
ENSG00000073670	ADAM11	ADAM metallopeptidase domain 11 [Source:HGNC Symbol;Acc:HGNC:189]	protein_coding	460.413	-1.3115	0.2122	-6.18052	6.38904e-10	1.61323e-08
ENSG00000204304	PBX2	PBX homeobox 2 [Source:HGNC Symbol;Acc:HGNC:8633]	protein_coding	2726.64	0.83545	0.135185	6.18006	6.40783e-10	1.61641e-08
ENSG00000083067	TRPM3	transient receptor potential cation channel subfamily M member 3 [Source:HGNC Symbol;Acc:HGNC:17992]	protein_coding	660.02	2.16516	0.3505	6.17735	6.51879e-10	1.64281e-08
ENSG00000053918	KCNQ1	potassium voltage-gated channel subfamily Q member 1 [Source:HGNC Symbol;Acc:HGNC:6294]	protein_coding	54.4964	2.2645	0.366631	6.17651	6.55339e-10	1.64993e-08
ENSG00000143369	ECM1	extracellular matrix protein 1 [Source:HGNC Symbol;Acc:HGNC:3153]	protein_coding	417.609	2.67878	0.43373	6.17614	6.56887e-10	1.65224e-08
ENSG00000164649	CDCA7L	cell division cycle associated 7 like [Source:HGNC Symbol;Acc:HGNC:30777]	protein_coding	261.78	-1.22407	0.198292	-6.17305	6.69835e-10	1.68318e-08
ENSG00000102230	PCYT1B	phosphate cytidylyltransferase 1B, choline [Source:HGNC Symbol;Acc:HGNC:8755]	protein_coding	2245.44	-1.50122	0.243536	-6.16426	7.0813e-10	1.77769e-08
ENSG00000117525	F3	coagulation factor III, tissue factor [Source:HGNC Symbol;Acc:HGNC:3541]	protein_coding	1860.42	-1.56152	0.253343	-6.16365	7.10858e-10	1.78282e-08
ENSG00000127325	BEST3	bestrophin 3 [Source:HGNC Symbol;Acc:HGNC:17105]	protein_coding	79.3742	-2.87078	0.465813	-6.16295	7.14009e-10	1.789e-08
ENSG00000147394	ZNF185	zinc finger protein 185 with LIM domain [Source:HGNC Symbol;Acc:HGNC:12976]	protein_coding	572.518	1.66266	0.269797	6.16264	7.15418e-10	1.79081e-08
ENSG00000106780	MEGF9	multiple EGF like domains 9 [Source:HGNC Symbol;Acc:HGNC:3234]	protein_coding	2836.6	-1.10637	0.179673	-6.15767	7.38215e-10	1.8461e-08
ENSG00000136068	FLNB	filamin B [Source:HGNC Symbol;Acc:HGNC:3755]	protein_coding	4041.78	1.49601	0.24308	6.15439	7.53691e-10	1.8812e-08
ENSG00000119950	MXI1	MAX interactor 1, dimerization protein [Source:HGNC Symbol;Acc:HGNC:7534]	protein_coding	1498.41	-1.12816	0.183325	-6.15388	7.56091e-10	1.88538e-08
ENSG00000120756	PLS1	plastin 1 [Source:HGNC Symbol;Acc:HGNC:9090]	protein_coding	124.917	1.55683	0.253033	6.15267	7.6188e-10	1.898e-08
ENSG00000162630	B3GALT2	beta-1,3-galactosyltransferase 2 [Source:HGNC Symbol;Acc:HGNC:917]	protein_coding	388.34	-1.97985	0.321797	-6.15248	7.62813e-10	1.89851e-08
ENSG00000184897	H1-10	H1.10 linker histone [Source:HGNC Symbol;Acc:HGNC:4722]	protein_coding	4925.11	1.00288	0.163083	6.14949	7.77312e-10	1.93275e-08
ENSG00000079691	CARMIL1	capping protein regulator and myosin 1 linker 1 [Source:HGNC Symbol;Acc:HGNC:21581]	protein_coding	1068.09	-2.00043	0.325325	-6.14901	7.79679e-10	1.93678e-08
ENSG00000172985	SH3RF3	SH3 domain containing ring finger 3 [Source:HGNC Symbol;Acc:HGNC:24699]	protein_coding	965.544	-1.86458	0.303335	-6.14692	7.89999e-10	1.96055e-08
ENSG00000076003	MCM6	minichromosome maintenance complex component 6 [Source:HGNC Symbol;Acc:HGNC:6949]	protein_coding	2470.65	-1.17455	0.191107	-6.14606	7.94297e-10	1.96934e-08
ENSG00000198157	HMGN5	high mobility group nucleosome binding domain 5 [Source:HGNC Symbol;Acc:HGNC:8013]	protein_coding	281.42	-1.17056	0.190492	-6.14492	8.00036e-10	1.98169e-08
ENSG00000110315	RNF141	ring finger protein 141 [Source:HGNC Symbol;Acc:HGNC:21159]	protein_coding	2567.84	-0.816301	0.132889	-6.14274	8.11116e-10	2.00722e-08
ENSG00000261456	TUBB8	tubulin beta 8 class VIII [Source:HGNC Symbol;Acc:HGNC:20773]	protein_coding	21.8639	3.97819	0.647718	6.14185	8.15666e-10	2.01657e-08
ENSG00000112977	DAP	death associated protein [Source:HGNC Symbol;Acc:HGNC:2672]	protein_coding	3573.37	0.950047	0.154772	6.13837	8.33701e-10	2.0592e-08
ENSG00000119042	SATB2	SATB homeobox 2 [Source:HGNC Symbol;Acc:HGNC:21637]	protein_coding	145.16	-1.97072	0.321062	-6.13812	8.35042e-10	2.06026e-08
ENSG00000151322	NPAS3	neuronal PAS domain protein 3 [Source:HGNC Symbol;Acc:HGNC:19311]	protein_coding	2761.51	-1.61133	0.262518	-6.13799	8.35712e-10	2.06026e-08
ENSG00000101846	STS	steroid sulfatase [Source:HGNC Symbol;Acc:HGNC:11425]	protein_coding	784.917	-1.23988	0.202147	-6.13357	8.59278e-10	2.11636e-08
ENSG00000152760	DYNLT5	dynein light chain Tctex-type family member 5 [Source:HGNC Symbol;Acc:HGNC:26882]	protein_coding	93.504	-3.8522	0.628627	-6.12796	8.90109e-10	2.19022e-08
ENSG00000071575	TRIB2	tribbles pseudokinase 2 [Source:HGNC Symbol;Acc:HGNC:30809]	protein_coding	6088.01	-1.16461	0.190066	-6.12739	8.9335e-10	2.19612e-08
ENSG00000215845	TSTD1	thiosulfate sulfurtransferase like domain containing 1 [Source:HGNC Symbol;Acc:HGNC:35410]	protein_coding	124.832	2.80159	0.457411	6.12489	9.07469e-10	2.22873e-08
ENSG00000223802	CERS1	ceramide synthase 1 [Source:HGNC Symbol;Acc:HGNC:14253]	protein_coding	377.159	-1.1383	0.185903	-6.12308	9.17851e-10	2.25211e-08
ENSG00000151366	NDUFC2	NADH:ubiquinone oxidoreductase subunit C2 [Source:HGNC Symbol;Acc:HGNC:7706]	protein_coding	680.052	-0.952945	0.155712	-6.11993	9.36142e-10	2.29482e-08
ENSG00000114200	BCHE	butyrylcholinesterase [Source:HGNC Symbol;Acc:HGNC:983]	protein_coding	667.376	-1.17137	0.191476	-6.11759	9.5003e-10	2.32668e-08
ENSG00000153404	PLEKHG4B	pleckstrin homology and RhoGEF domain containing G4B [Source:HGNC Symbol;Acc:HGNC:29399]	protein_coding	602.398	1.20147	0.196424	6.11671	9.55258e-10	2.33729e-08
ENSG00000124205	EDN3	endothelin 3 [Source:HGNC Symbol;Acc:HGNC:3178]	protein_coding	352.283	6.6815	1.0925	6.1158	9.60731e-10	2.34847e-08
ENSG00000177951	BET1L	Bet1 golgi vesicular membrane trafficking protein like [Source:HGNC Symbol;Acc:HGNC:19348]	protein_coding	1727.5	1.39802	0.228802	6.11015	9.95406e-10	2.42883e-08
ENSG00000125733	TRIP10	thyroid hormone receptor interactor 10 [Source:HGNC Symbol;Acc:HGNC:12304]	protein_coding	935.822	1.56792	0.25661	6.11014	9.95466e-10	2.42883e-08
ENSG00000174136	RGMB	repulsive guidance molecule BMP co-receptor b [Source:HGNC Symbol;Acc:HGNC:26896]	protein_coding	1654.33	-0.945006	0.154679	-6.10948	9.99536e-10	2.43647e-08
ENSG00000240583	AQP1	aquaporin 1 (Colton blood group) [Source:HGNC Symbol;Acc:HGNC:633]	protein_coding	183.549	1.67754	0.27461	6.10881	1.00379e-09	2.44455e-08
ENSG00000131188	PRR7	proline rich 7, synaptic [Source:HGNC Symbol;Acc:HGNC:28130]	protein_coding	899.974	-1.02747	0.168239	-6.1072	1.01394e-09	2.46696e-08
ENSG00000132640	BTBD3	BTB domain containing 3 [Source:HGNC Symbol;Acc:HGNC:15854]	protein_coding	2551.31	-1.3667	0.223938	-6.10303	1.04073e-09	2.52743e-08
ENSG00000153823	PID1	phosphotyrosine interaction domain containing 1 [Source:HGNC Symbol;Acc:HGNC:26084]	protein_coding	782.173	-1.65161	0.270727	-6.10065	1.05635e-09	2.56298e-08
ENSG00000006625	GGCT	gamma-glutamylcyclotransferase [Source:HGNC Symbol;Acc:HGNC:21705]	protein_coding	446.867	-1.03854	0.170256	-6.09988	1.06151e-09	2.57168e-08
ENSG00000052344	PRSS8	serine protease 8 [Source:HGNC Symbol;Acc:HGNC:9491]	protein_coding	30.1645	3.71004	0.608222	6.09982	1.06191e-09	2.57168e-08
ENSG00000164241	C5orf63	chromosome 5 open reading frame 63 [Source:HGNC Symbol;Acc:HGNC:40051]	protein_coding	57.2414	-2.08852	0.342496	-6.09794	1.07442e-09	2.59956e-08
ENSG00000176531	PHLDB3	pleckstrin homology like domain family B member 3 [Source:HGNC Symbol;Acc:HGNC:30499]	protein_coding	503.12	2.10976	0.346006	6.09745	1.07772e-09	2.60512e-08
ENSG00000156966	B3GNT7	UDP-GlcNAc:betaGal beta-1,3-N-acetylglucosaminyltransferase 7 [Source:HGNC Symbol;Acc:HGNC:18811]	protein_coding	97.564	1.65146	0.270854	6.09725	1.07909e-09	2.60602e-08
ENSG00000152953	STK32B	serine/threonine kinase 32B [Source:HGNC Symbol;Acc:HGNC:14217]	protein_coding	414.659	-1.8768	0.307837	-6.09672	1.08264e-09	2.61217e-08
ENSG00000165309	ARMC3	armadillo repeat containing 3 [Source:HGNC Symbol;Acc:HGNC:30964]	protein_coding	114.703	-3.16692	0.519914	-6.09123	1.12044e-09	2.70086e-08
ENSG00000176771	NCKAP5	NCK associated protein 5 [Source:HGNC Symbol;Acc:HGNC:29847]	protein_coding	468.644	-1.81121	0.297492	-6.08826	1.14147e-09	2.74649e-08
ENSG00000101958	GLRA2	glycine receptor alpha 2 [Source:HGNC Symbol;Acc:HGNC:4327]	protein_coding	756.94	-1.71027	0.280946	-6.08752	1.1467e-09	2.75652e-08
ENSG00000104722	NEFM	neurofilament medium chain [Source:HGNC Symbol;Acc:HGNC:7734]	protein_coding	4085.81	-1.79629	0.295126	-6.08652	1.1539e-09	2.77126e-08
ENSG00000139926	FRMD6	FERM domain containing 6 [Source:HGNC Symbol;Acc:HGNC:19839]	protein_coding	760.558	2.18478	0.359158	6.08307	1.179e-09	2.82895e-08
ENSG00000198380	GFPT1	glutamine--fructose-6-phosphate transaminase 1 [Source:HGNC Symbol;Acc:HGNC:4241]	protein_coding	9487.24	1.41483	0.232795	6.07758	1.22009e-09	2.92484e-08
ENSG00000068650	ATP11A	ATPase phospholipid transporting 11A [Source:HGNC Symbol;Acc:HGNC:13552]	protein_coding	2380.6	1.26202	0.207712	6.07584	1.23344e-09	2.95414e-08
ENSG00000152763	DNAI4	dynein axonemal intermediate chain 4 [Source:HGNC Symbol;Acc:HGNC:26252]	protein_coding	178.52	-1.51233	0.249234	-6.06789	1.29602e-09	3.10117e-08
ENSG00000240065	PSMB9	proteasome 20S subunit beta 9 [Source:HGNC Symbol;Acc:HGNC:9546]	protein_coding	76.8162	-2.52062	0.41564	-6.06442	1.32429e-09	3.16591e-08
ENSG00000153714	LURAP1L	leucine rich adaptor protein 1 like [Source:HGNC Symbol;Acc:HGNC:31452]	protein_coding	224.971	1.91554	0.315897	6.06381	1.32931e-09	3.17499e-08
ENSG00000158747	NBL1	NBL1, DAN family BMP antagonist [Source:HGNC Symbol;Acc:HGNC:7650]	protein_coding	748.193	-1.99258	0.328691	-6.06216	1.34304e-09	3.20484e-08
ENSG00000179295	PTPN11	protein tyrosine phosphatase non-receptor type 11 [Source:HGNC Symbol;Acc:HGNC:9644]	protein_coding	9592.24	-0.989403	0.163219	-6.06182	1.34593e-09	3.2088e-08
ENSG00000075223	SEMA3C	semaphorin 3C [Source:HGNC Symbol;Acc:HGNC:10725]	protein_coding	1985.8	1.20202	0.198481	6.05611	1.39451e-09	3.32158e-08
ENSG00000153820	SPHKAP	SPHK1 interactor, AKAP domain containing [Source:HGNC Symbol;Acc:HGNC:30619]	protein_coding	502.952	-2.69311	0.44473	-6.0556	1.39897e-09	3.3288e-08
ENSG00000175048	ZDHHC14	zinc finger DHHC-type palmitoyltransferase 14 [Source:HGNC Symbol;Acc:HGNC:20341]	protein_coding	1019.44	-1.7574	0.290228	-6.05522	1.40223e-09	3.3288e-08
ENSG00000133247	KMT5C	lysine methyltransferase 5C [Source:HGNC Symbol;Acc:HGNC:28405]	protein_coding	851.604	1.01083	0.166936	6.05519	1.40255e-09	3.3288e-08
ENSG00000125817	CENPB	centromere protein B [Source:HGNC Symbol;Acc:HGNC:1852]	protein_coding	4340.35	-0.972844	0.160667	-6.05503	1.40393e-09	3.3288e-08
ENSG00000149403	GRIK4	glutamate ionotropic receptor kainate type subunit 4 [Source:HGNC Symbol;Acc:HGNC:4582]	protein_coding	683.26	-1.79957	0.297221	-6.05467	1.40708e-09	3.33323e-08
ENSG00000145911	N4BP3	NEDD4 binding protein 3 [Source:HGNC Symbol;Acc:HGNC:29852]	protein_coding	585.617	-1.72145	0.284475	-6.0513	1.43679e-09	3.40053e-08
ENSG00000179163	FUCA1	alpha-L-fucosidase 1 [Source:HGNC Symbol;Acc:HGNC:4006]	protein_coding	1337.28	1.19302	0.197372	6.04451	1.49869e-09	3.54381e-08
ENSG00000198121	LPAR1	lysophosphatidic acid receptor 1 [Source:HGNC Symbol;Acc:HGNC:3166]	protein_coding	773.279	-1.56686	0.259364	-6.04116	1.53011e-09	3.61483e-08
ENSG00000151615	POU4F2	POU class 4 homeobox 2 [Source:HGNC Symbol;Acc:HGNC:9219]	protein_coding	24.6611	-5.59262	0.925918	-6.04008	1.54041e-09	3.63588e-08
ENSG00000204264	PSMB8	proteasome 20S subunit beta 8 [Source:HGNC Symbol;Acc:HGNC:9545]	protein_coding	315.242	-1.42564	0.236198	-6.03578	1.58193e-09	3.73036e-08
ENSG00000184058	TBX1	T-box transcription factor 1 [Source:HGNC Symbol;Acc:HGNC:11592]	protein_coding	124.926	2.55349	0.423068	6.03564	1.58331e-09	3.73036e-08
ENSG00000146221	TCTE1	t-complex-associated-testis-expressed 1 [Source:HGNC Symbol;Acc:HGNC:11693]	protein_coding	88.6832	-2.05579	0.340736	-6.03338	1.60567e-09	3.77963e-08
ENSG00000105605	CACNG7	calcium voltage-gated channel auxiliary subunit gamma 7 [Source:HGNC Symbol;Acc:HGNC:13626]	protein_coding	3120.83	-0.883952	0.146523	-6.03285	1.61093e-09	3.78859e-08
ENSG00000170873	MTSS1	MTSS I-BAR domain containing 1 [Source:HGNC Symbol;Acc:HGNC:20443]	protein_coding	2086	-1.49673	0.248201	-6.03032	1.63636e-09	3.84147e-08
ENSG00000156381	ANKRD9	ankyrin repeat domain 9 [Source:HGNC Symbol;Acc:HGNC:20096]	protein_coding	1874.54	-1.50602	0.249849	-6.02771	1.66298e-09	3.89974e-08
ENSG00000152495	CAMK4	calcium/calmodulin dependent protein kinase IV [Source:HGNC Symbol;Acc:HGNC:1464]	protein_coding	929.879	-1.65867	0.275179	-6.02759	1.66418e-09	3.89974e-08
ENSG00000131153	GINS2	GINS complex subunit 2 [Source:HGNC Symbol;Acc:HGNC:24575]	protein_coding	597.348	-1.7882	0.296879	-6.02333	1.70863e-09	4.00032e-08
ENSG00000163898	LIPH	lipase H [Source:HGNC Symbol;Acc:HGNC:18483]	protein_coding	93.2422	-2.27759	0.378697	-6.01429	1.80675e-09	4.22246e-08
ENSG00000115902	SLC1A4	solute carrier family 1 member 4 [Source:HGNC Symbol;Acc:HGNC:10942]	protein_coding	5861.08	-0.910079	0.15141	-6.0107	1.8472e-09	4.3131e-08
ENSG00000153832	FBXO36	F-box protein 36 [Source:HGNC Symbol;Acc:HGNC:27020]	protein_coding	623.962	-0.973554	0.162123	-6.00505	1.91278e-09	4.46225e-08
ENSG00000118495	PLAGL1	PLAG1 like zinc finger 1 [Source:HGNC Symbol;Acc:HGNC:9046]	protein_coding	757.819	1.76073	0.293276	6.00367	1.92912e-09	4.49634e-08
ENSG00000242498	ARPIN	actin related protein 2/3 complex inhibitor [Source:HGNC Symbol;Acc:HGNC:28782]	protein_coding	2104.09	-1.01604	0.169247	-6.00329	1.93359e-09	4.50272e-08
ENSG00000138193	PLCE1	phospholipase C epsilon 1 [Source:HGNC Symbol;Acc:HGNC:17175]	protein_coding	1305.74	-1.35485	0.225711	-6.00257	1.94215e-09	4.51863e-08
ENSG00000110900	TSPAN11	tetraspanin 11 [Source:HGNC Symbol;Acc:HGNC:30795]	protein_coding	2306.28	-1.57575	0.262665	-5.99909	1.9843e-09	4.61256e-08
ENSG00000204653	ASPDH	aspartate dehydrogenase domain containing [Source:HGNC Symbol;Acc:HGNC:33856]	protein_coding	101.156	1.6673	0.277991	5.99767	2.00163e-09	4.64506e-08
ENSG00000130707	ASS1	argininosuccinate synthase 1 [Source:HGNC Symbol;Acc:HGNC:758]	protein_coding	2129.56	1.22238	0.20381	5.99766	2.00184e-09	4.64506e-08
ENSG00000125522	NPBWR2	neuropeptides B and W receptor 2 [Source:HGNC Symbol;Acc:HGNC:4530]	protein_coding	52.8179	3.42633	0.571637	5.9939	2.04867e-09	4.74527e-08
ENSG00000145431	PDGFC	platelet derived growth factor C [Source:HGNC Symbol;Acc:HGNC:8801]	protein_coding	1576.88	1.66658	0.27817	5.99123	2.08266e-09	4.81972e-08
ENSG00000173198	CYSLTR1	cysteinyl leukotriene receptor 1 [Source:HGNC Symbol;Acc:HGNC:17451]	protein_coding	21.6857	7.90913	1.32125	5.9861	2.14928e-09	4.96507e-08
ENSG00000197859	ADAMTSL2	ADAMTS like 2 [Source:HGNC Symbol;Acc:HGNC:14631]	protein_coding	123.668	1.82196	0.304682	5.97988	2.23296e-09	5.15382e-08
ENSG00000158828	PINK1	PTEN induced kinase 1 [Source:HGNC Symbol;Acc:HGNC:14581]	protein_coding	2161	-0.88448	0.147935	-5.97886	2.24706e-09	5.18065e-08
ENSG00000130768	SMPDL3B	sphingomyelin phosphodiesterase acid like 3B [Source:HGNC Symbol;Acc:HGNC:21416]	protein_coding	26.4533	3.77661	0.631672	5.97875	2.24857e-09	5.18065e-08
ENSG00000143382	ADAMTSL4	ADAMTS like 4 [Source:HGNC Symbol;Acc:HGNC:19706]	protein_coding	188.388	1.69739	0.283996	5.97684	2.27512e-09	5.23721e-08
ENSG00000145293	ENOPH1	enolase-phosphatase 1 [Source:HGNC Symbol;Acc:HGNC:24599]	protein_coding	4327.67	-0.989248	0.165707	-5.96985	2.37468e-09	5.46156e-08
ENSG00000167106	FAM102A	family with sequence similarity 102 member A [Source:HGNC Symbol;Acc:HGNC:31419]	protein_coding	1898.92	-0.888986	0.14897	-5.96755	2.40847e-09	5.53439e-08
ENSG00000145358	DDIT4L	DNA damage inducible transcript 4 like [Source:HGNC Symbol;Acc:HGNC:30555]	protein_coding	162.326	-2.08305	0.349129	-5.96642	2.42517e-09	5.56786e-08
ENSG00000173535	TNFRSF10C	TNF receptor superfamily member 10c [Source:HGNC Symbol;Acc:HGNC:11906]	protein_coding	55.7573	2.42451	0.406583	5.96315	2.47422e-09	5.67119e-08
ENSG00000186866	POFUT2	protein O-fucosyltransferase 2 [Source:HGNC Symbol;Acc:HGNC:14683]	protein_coding	2728.15	1.42714	0.239327	5.96313	2.47453e-09	5.67119e-08
ENSG00000155792	DEPTOR	DEP domain containing MTOR interacting protein [Source:HGNC Symbol;Acc:HGNC:22953]	protein_coding	114.992	-1.59766	0.268005	-5.96131	2.50218e-09	5.72952e-08
ENSG00000137261	KIAA0319	KIAA0319 [Source:HGNC Symbol;Acc:HGNC:21580]	protein_coding	718.373	-1.59892	0.268303	-5.95937	2.53217e-09	5.79308e-08
ENSG00000100934	SEC23A	SEC23 homolog A, COPII coat complex component [Source:HGNC Symbol;Acc:HGNC:10701]	protein_coding	5683.38	1.20555	0.202336	5.95814	2.55129e-09	5.83172e-08
ENSG00000089057	SLC23A2	solute carrier family 23 member 2 [Source:HGNC Symbol;Acc:HGNC:10973]	protein_coding	4544.73	-1.32411	0.222347	-5.95514	2.5985e-09	5.93442e-08
ENSG00000136754	ABI1	abl interactor 1 [Source:HGNC Symbol;Acc:HGNC:11320]	protein_coding	1974.38	-0.793752	0.133354	-5.9522	2.64563e-09	6.03676e-08
ENSG00000135749	PCNX2	pecanex 2 [Source:HGNC Symbol;Acc:HGNC:8736]	protein_coding	1289.11	-0.966876	0.162452	-5.95175	2.65296e-09	6.04819e-08
ENSG00000000971	CFH	complement factor H [Source:HGNC Symbol;Acc:HGNC:4883]	protein_coding	42.0088	3.7596	0.631708	5.95148	2.65729e-09	6.05034e-08
ENSG00000076356	PLXNA2	plexin A2 [Source:HGNC Symbol;Acc:HGNC:9100]	protein_coding	2926	-1.32848	0.223343	-5.94813	2.71216e-09	6.15791e-08
ENSG00000196517	SLC6A9	solute carrier family 6 member 9 [Source:HGNC Symbol;Acc:HGNC:11056]	protein_coding	910.965	-1.36623	0.229692	-5.94809	2.7129e-09	6.15791e-08
ENSG00000087258	GNAO1	G protein subunit alpha o1 [Source:HGNC Symbol;Acc:HGNC:4389]	protein_coding	8500.19	-1.34171	0.225624	-5.94665	2.73681e-09	6.20677e-08
ENSG00000100196	KDELR3	KDEL endoplasmic reticulum protein retention receptor 3 [Source:HGNC Symbol;Acc:HGNC:6306]	protein_coding	837.861	2.2042	0.370781	5.94477	2.76848e-09	6.27314e-08
ENSG00000130720	FIBCD1	fibrinogen C domain containing 1 [Source:HGNC Symbol;Acc:HGNC:25922]	protein_coding	161.505	-2.73896	0.460876	-5.94293	2.79964e-09	6.33822e-08
ENSG00000123560	PLP1	proteolipid protein 1 [Source:HGNC Symbol;Acc:HGNC:9086]	protein_coding	1276.49	-2.31321	0.38928	-5.94227	2.81097e-09	6.35836e-08
ENSG00000102007	PLP2	proteolipid protein 2 [Source:HGNC Symbol;Acc:HGNC:9087]	protein_coding	554.473	1.63884	0.275898	5.94001	2.85008e-09	6.44123e-08
ENSG00000165105	RASEF	RAS and EF-hand domain containing [Source:HGNC Symbol;Acc:HGNC:26464]	protein_coding	62.6252	-3.2826	0.552705	-5.93916	2.86489e-09	6.4691e-08
ENSG00000104738	MCM4	minichromosome maintenance complex component 4 [Source:HGNC Symbol;Acc:HGNC:6947]	protein_coding	4055.29	-1.84482	0.310695	-5.93771	2.89025e-09	6.52071e-08
ENSG00000089597	GANAB	glucosidase II alpha subunit [Source:HGNC Symbol;Acc:HGNC:4138]	protein_coding	16683.2	0.976708	0.164613	5.93334	2.96831e-09	6.69101e-08
ENSG00000165029	ABCA1	ATP binding cassette subfamily A member 1 [Source:HGNC Symbol;Acc:HGNC:29]	protein_coding	1556.56	-1.47273	0.248237	-5.93275	2.97896e-09	6.70922e-08
ENSG00000181291	TMEM132E	transmembrane protein 132E [Source:HGNC Symbol;Acc:HGNC:26991]	protein_coding	1390.63	-1.57473	0.265555	-5.92996	3.03e-09	6.81828e-08
ENSG00000248485	PCP4L1	Purkinje cell protein 4 like 1 [Source:HGNC Symbol;Acc:HGNC:20448]	protein_coding	250.051	-2.97392	0.501532	-5.92967	3.03552e-09	6.82481e-08
ENSG00000099290	WASHC2A	WASH complex subunit 2A [Source:HGNC Symbol;Acc:HGNC:23416]	protein_coding	1916.29	-0.980186	0.165344	-5.92815	3.06373e-09	6.88229e-08
ENSG00000050393	MCUR1	mitochondrial calcium uniporter regulator 1 [Source:HGNC Symbol;Acc:HGNC:21097]	protein_coding	2064.22	-0.787343	0.132821	-5.92785	3.06922e-09	6.88869e-08
ENSG00000163660	CCNL1	cyclin L1 [Source:HGNC Symbol;Acc:HGNC:20569]	protein_coding	2359.22	0.844445	0.142487	5.92647	3.09514e-09	6.94088e-08
ENSG00000107036	RIC1	RIC1 homolog, RAB6A GEF complex partner 1 [Source:HGNC Symbol;Acc:HGNC:17686]	protein_coding	1388.38	1.13643	0.191763	5.92624	3.09957e-09	6.94486e-08
ENSG00000163508	EOMES	eomesodermin [Source:HGNC Symbol;Acc:HGNC:3372]	protein_coding	36.9836	-5.41896	0.914624	-5.9248	3.12681e-09	6.99985e-08
ENSG00000101825	MXRA5	matrix remodeling associated 5 [Source:HGNC Symbol;Acc:HGNC:7539]	protein_coding	1903.91	4.41695	0.745746	5.92287	3.16376e-09	7.06437e-08
ENSG00000168427	KLHL30	kelch like family member 30 [Source:HGNC Symbol;Acc:HGNC:24770]	protein_coding	29.9543	4.24875	0.717585	5.92091	3.20172e-09	7.14301e-08
ENSG00000176692	FOXC2	forkhead box C2 [Source:HGNC Symbol;Acc:HGNC:3801]	protein_coding	47.4724	6.16802	1.04234	5.9175	3.26882e-09	7.28647e-08
ENSG00000101096	NFATC2	nuclear factor of activated T cells 2 [Source:HGNC Symbol;Acc:HGNC:7776]	protein_coding	67.6678	3.32373	0.562208	5.91193	3.38121e-09	7.52413e-08
ENSG00000130558	OLFM1	olfactomedin 1 [Source:HGNC Symbol;Acc:HGNC:17187]	protein_coding	3917.65	-1.57565	0.266557	-5.91112	3.39791e-09	7.55483e-08
ENSG00000158292	GPR153	G protein-coupled receptor 153 [Source:HGNC Symbol;Acc:HGNC:23618]	protein_coding	1992.65	-1.74388	0.295039	-5.91068	3.40694e-09	7.56347e-08
ENSG00000170290	SLN	sarcolipin [Source:HGNC Symbol;Acc:HGNC:11089]	protein_coding	22.596	-3.99282	0.67553	-5.91065	3.4076e-09	7.56347e-08
ENSG00000164600	NEUROD6	neuronal differentiation 6 [Source:HGNC Symbol;Acc:HGNC:13804]	protein_coding	194.721	-11.0417	1.86845	-5.90956	3.43014e-09	7.60704e-08
ENSG00000173442	EHBP1L1	EH domain binding protein 1 like 1 [Source:HGNC Symbol;Acc:HGNC:30682]	protein_coding	674.918	1.12472	0.190402	5.90709	3.48196e-09	7.71539e-08
ENSG00000140416	TPM1	tropomyosin 1 [Source:HGNC Symbol;Acc:HGNC:12010]	protein_coding	7255.33	2.66356	0.451227	5.90293	3.57105e-09	7.90107e-08
ENSG00000178773	CPNE7	copine 7 [Source:HGNC Symbol;Acc:HGNC:2320]	protein_coding	220.134	-2.06749	0.35025	-5.90289	3.57183e-09	7.90107e-08
ENSG00000104450	SPAG1	sperm associated antigen 1 [Source:HGNC Symbol;Acc:HGNC:11212]	protein_coding	349.45	-1.35886	0.230213	-5.90264	3.57736e-09	7.9066e-08
ENSG00000187688	TRPV2	transient receptor potential cation channel subfamily V member 2 [Source:HGNC Symbol;Acc:HGNC:18082]	protein_coding	88.1012	1.83369	0.310819	5.89955	3.64486e-09	8.04214e-08
ENSG00000138080	EMILIN1	elastin microfibril interfacer 1 [Source:HGNC Symbol;Acc:HGNC:19880]	protein_coding	967.223	1.421	0.241043	5.8952	3.74236e-09	8.25029e-08
ENSG00000154678	PDE1C	phosphodiesterase 1C [Source:HGNC Symbol;Acc:HGNC:8776]	protein_coding	1293.98	-1.64381	0.278965	-5.89253	3.80335e-09	8.37766e-08
ENSG00000156076	WIF1	WNT inhibitory factor 1 [Source:HGNC Symbol;Acc:HGNC:18081]	protein_coding	30.9622	-5.49137	0.932592	-5.88829	3.90219e-09	8.5881e-08
ENSG00000099260	PALMD	palmdelphin [Source:HGNC Symbol;Acc:HGNC:15846]	protein_coding	471.029	-1.25001	0.212365	-5.88616	3.95275e-09	8.69205e-08
ENSG00000179195	ZNF664	zinc finger protein 664 [Source:HGNC Symbol;Acc:HGNC:25406]	protein_coding	6694.71	0.812025	0.137964	5.88576	3.9624e-09	8.70591e-08
ENSG00000183798	EMILIN3	elastin microfibril interfacer 3 [Source:HGNC Symbol;Acc:HGNC:16123]	protein_coding	172.79	2.14764	0.364998	5.88397	4.0053e-09	8.79276e-08
ENSG00000132329	RAMP1	receptor activity modifying protein 1 [Source:HGNC Symbol;Acc:HGNC:9843]	protein_coding	435.437	-1.87448	0.318902	-5.87792	4.15456e-09	9.11275e-08
ENSG00000175463	TBC1D10C	TBC1 domain family member 10C [Source:HGNC Symbol;Acc:HGNC:24702]	protein_coding	148.426	1.23055	0.209372	5.87734	4.169e-09	9.13674e-08
ENSG00000105329	TGFB1	transforming growth factor beta 1 [Source:HGNC Symbol;Acc:HGNC:11766]	protein_coding	1300.21	1.33686	0.227528	5.8756	4.21319e-09	9.21822e-08
ENSG00000178732	GP5	glycoprotein V platelet [Source:HGNC Symbol;Acc:HGNC:4443]	protein_coding	42.1435	3.76241	0.640346	5.8756	4.21326e-09	9.21822e-08
ENSG00000159423	ALDH4A1	aldehyde dehydrogenase 4 family member A1 [Source:HGNC Symbol;Acc:HGNC:406]	protein_coding	896.945	-1.43422	0.244126	-5.87492	4.23038e-09	9.24793e-08
ENSG00000204248	COL11A2	collagen type XI alpha 2 chain [Source:HGNC Symbol;Acc:HGNC:2187]	protein_coding	571.187	2.3143	0.393958	5.87447	4.24206e-09	9.26568e-08
ENSG00000181234	TMEM132C	transmembrane protein 132C [Source:HGNC Symbol;Acc:HGNC:25436]	protein_coding	102.009	-2.58657	0.440504	-5.87185	4.30956e-09	9.40523e-08
ENSG00000101493	ZNF516	zinc finger protein 516 [Source:HGNC Symbol;Acc:HGNC:28990]	protein_coding	2289.12	0.728693	0.124119	5.87094	4.3333e-09	9.44035e-08
ENSG00000154310	TNIK	TRAF2 and NCK interacting kinase [Source:HGNC Symbol;Acc:HGNC:30765]	protein_coding	2596.16	-1.03337	0.176017	-5.87082	4.33652e-09	9.44035e-08
ENSG00000114854	TNNC1	troponin C1, slow skeletal and cardiac type [Source:HGNC Symbol;Acc:HGNC:11943]	protein_coding	244.355	5.1538	0.878113	5.86917	4.37975e-09	9.51861e-08
ENSG00000118997	DNAH7	dynein axonemal heavy chain 7 [Source:HGNC Symbol;Acc:HGNC:18661]	protein_coding	256.406	-2.24166	0.381939	-5.86917	4.37977e-09	9.51861e-08
ENSG00000138400	MDH1B	malate dehydrogenase 1B [Source:HGNC Symbol;Acc:HGNC:17836]	protein_coding	130.893	-1.33816	0.228057	-5.86768	4.41939e-09	9.59671e-08
ENSG00000178700	DHFR2	dihydrofolate reductase 2 [Source:HGNC Symbol;Acc:HGNC:27309]	protein_coding	406.958	-1.02019	0.173959	-5.86455	4.5035e-09	9.75585e-08
ENSG00000134108	ARL8B	ADP ribosylation factor like GTPase 8B [Source:HGNC Symbol;Acc:HGNC:25564]	protein_coding	3238.85	-0.778512	0.132749	-5.86454	4.50391e-09	9.75585e-08
ENSG00000101868	POLA1	DNA polymerase alpha 1, catalytic subunit [Source:HGNC Symbol;Acc:HGNC:9173]	protein_coding	1557.27	-0.885489	0.151063	-5.86173	4.58083e-09	9.91422e-08
ENSG00000197852	INKA2	inka box actin regulator 2 [Source:HGNC Symbol;Acc:HGNC:28045]	protein_coding	1402.04	-1.4538	0.248093	-5.85988	4.63192e-09	1.00165e-07
ENSG00000081479	LRP2	LDL receptor related protein 2 [Source:HGNC Symbol;Acc:HGNC:6694]	protein_coding	2311.21	-1.30736	0.223493	-5.84965	4.92618e-09	1.0644e-07
ENSG00000049246	PER3	period circadian regulator 3 [Source:HGNC Symbol;Acc:HGNC:8847]	protein_coding	694.55	-1.14511	0.195762	-5.84951	4.93038e-09	1.06442e-07
ENSG00000196139	AKR1C3	aldo-keto reductase family 1 member C3 [Source:HGNC Symbol;Acc:HGNC:386]	protein_coding	75.9706	-2.19459	0.375265	-5.84811	4.97175e-09	1.07069e-07
ENSG00000140263	SORD	sorbitol dehydrogenase [Source:HGNC Symbol;Acc:HGNC:11184]	protein_coding	840.471	-1.40658	0.240592	-5.84632	5.02575e-09	1.08054e-07
ENSG00000128594	LRRC4	leucine rich repeat containing 4 [Source:HGNC Symbol;Acc:HGNC:15586]	protein_coding	833.132	-1.96873	0.337306	-5.83664	5.3265e-09	1.14425e-07
ENSG00000188313	PLSCR1	phospholipid scramblase 1 [Source:HGNC Symbol;Acc:HGNC:9092]	protein_coding	294.093	-1.30292	0.223256	-5.836	5.34695e-09	1.1477e-07
ENSG00000126005	MMP24OS	MMP24 opposite strand [Source:HGNC Symbol;Acc:HGNC:44421]	protein_coding	840.695	0.859256	0.147258	5.83503	5.37798e-09	1.15341e-07
ENSG00000235863	B3GALT4	beta-1,3-galactosyltransferase 4 [Source:HGNC Symbol;Acc:HGNC:919]	protein_coding	233.518	1.30756	0.224109	5.83449	5.3955e-09	1.15622e-07
ENSG00000213694	S1PR3	sphingosine-1-phosphate receptor 3 [Source:HGNC Symbol;Acc:HGNC:3167]	protein_coding	1158.14	-1.69826	0.291227	-5.83139	5.49663e-09	1.17692e-07
ENSG00000145819	ARHGAP26	Rho GTPase activating protein 26 [Source:HGNC Symbol;Acc:HGNC:17073]	protein_coding	714.283	-1.28997	0.221221	-5.83115	5.50473e-09	1.17769e-07
ENSG00000119408	NEK6	NIMA related kinase 6 [Source:HGNC Symbol;Acc:HGNC:7749]	protein_coding	4149.25	-1.12617	0.193183	-5.82956	5.55724e-09	1.18795e-07
ENSG00000183876	ARSI	arylsulfatase family member I [Source:HGNC Symbol;Acc:HGNC:32521]	protein_coding	107.068	1.84168	0.315931	5.82937	5.56378e-09	1.18837e-07
ENSG00000168135	KCNJ4	potassium inwardly rectifying channel subfamily J member 4 [Source:HGNC Symbol;Acc:HGNC:6265]	protein_coding	584.404	-1.14185	0.195922	-5.82807	5.60732e-09	1.19669e-07
ENSG00000102034	ELF4	E74 like ETS transcription factor 4 [Source:HGNC Symbol;Acc:HGNC:3319]	protein_coding	336.966	1.95306	0.335304	5.82474	5.72002e-09	1.21974e-07
ENSG00000165730	STOX1	storkhead box 1 [Source:HGNC Symbol;Acc:HGNC:23508]	protein_coding	238.075	-1.31751	0.226201	-5.82451	5.72819e-09	1.22048e-07
ENSG00000170891	CYTL1	cytokine like 1 [Source:HGNC Symbol;Acc:HGNC:24435]	protein_coding	87.7472	3.40911	0.585372	5.82383	5.75129e-09	1.22441e-07
ENSG00000101188	NTSR1	neurotensin receptor 1 [Source:HGNC Symbol;Acc:HGNC:8039]	protein_coding	195.36	-2.8984	0.497846	-5.82189	5.81848e-09	1.2377e-07
ENSG00000145284	SCD5	stearoyl-CoA desaturase 5 [Source:HGNC Symbol;Acc:HGNC:21088]	protein_coding	4366.34	-1.91622	0.329203	-5.82079	5.85698e-09	1.24487e-07
ENSG00000147804	SLC39A4	solute carrier family 39 member 4 [Source:HGNC Symbol;Acc:HGNC:17129]	protein_coding	146.27	1.51804	0.261091	5.81423	6.09127e-09	1.29361e-07
ENSG00000187676	B3GLCT	beta 3-glucosyltransferase [Source:HGNC Symbol;Acc:HGNC:20207]	protein_coding	821.399	-1.30267	0.224077	-5.8135	6.11788e-09	1.29821e-07
ENSG00000116017	ARID3A	AT-rich interaction domain 3A [Source:HGNC Symbol;Acc:HGNC:3031]	protein_coding	492.666	1.14824	0.197527	5.81306	6.13424e-09	1.30062e-07
ENSG00000156925	ZIC3	Zic family member 3 [Source:HGNC Symbol;Acc:HGNC:12874]	protein_coding	691.712	-1.91664	0.329732	-5.81272	6.1467e-09	1.3022e-07
ENSG00000152583	SPARCL1	SPARC like 1 [Source:HGNC Symbol;Acc:HGNC:11220]	protein_coding	11733.9	-0.964567	0.165946	-5.81254	6.15312e-09	1.3025e-07
ENSG00000181350	LRRC75A	leucine rich repeat containing 75A [Source:HGNC Symbol;Acc:HGNC:32403]	protein_coding	669.812	-0.951987	0.163816	-5.81134	6.19762e-09	1.31086e-07
ENSG00000198400	NTRK1	neurotrophic receptor tyrosine kinase 1 [Source:HGNC Symbol;Acc:HGNC:8031]	protein_coding	38.659	3.28197	0.564889	5.80994	6.2495e-09	1.32076e-07
ENSG00000153561	RMND5A	required for meiotic nuclear division 5 homolog A [Source:HGNC Symbol;Acc:HGNC:25850]	protein_coding	2629.73	0.955986	0.164591	5.80826	6.31246e-09	1.33298e-07
ENSG00000113504	SLC12A7	solute carrier family 12 member 7 [Source:HGNC Symbol;Acc:HGNC:10915]	protein_coding	2020.31	0.870681	0.149924	5.8075	6.34143e-09	1.33802e-07
ENSG00000124067	SLC12A4	solute carrier family 12 member 4 [Source:HGNC Symbol;Acc:HGNC:10913]	protein_coding	2176.65	0.836942	0.144156	5.8058	6.40583e-09	1.35003e-07
ENSG00000114107	CEP70	centrosomal protein 70 [Source:HGNC Symbol;Acc:HGNC:29972]	protein_coding	1129.24	1.32378	0.228012	5.80573	6.40871e-09	1.35003e-07
ENSG00000155926	SLA	Src like adaptor [Source:HGNC Symbol;Acc:HGNC:10902]	protein_coding	132.156	-3.8456	0.662406	-5.8055	6.4173e-09	1.35074e-07
ENSG00000198774	RASSF9	Ras association domain family member 9 [Source:HGNC Symbol;Acc:HGNC:15739]	protein_coding	127.002	-2.34615	0.40426	-5.80355	6.49238e-09	1.36544e-07
ENSG00000171219	CDC42BPG	CDC42 binding protein kinase gamma [Source:HGNC Symbol;Acc:HGNC:29829]	protein_coding	56.2743	1.89966	0.327345	5.80323	6.50492e-09	1.36698e-07
ENSG00000101040	ZMYND8	zinc finger MYND-type containing 8 [Source:HGNC Symbol;Acc:HGNC:9397]	protein_coding	2249.98	-0.886306	0.152749	-5.80236	6.5388e-09	1.37299e-07
ENSG00000179761	PIPOX	pipecolic acid and sarcosine oxidase [Source:HGNC Symbol;Acc:HGNC:17804]	protein_coding	781.363	-1.31861	0.227393	-5.7988	6.67911e-09	1.40132e-07
ENSG00000154493	C10orf90	chromosome 10 open reading frame 90 [Source:HGNC Symbol;Acc:HGNC:26563]	protein_coding	43.0354	-3.15966	0.545139	-5.79606	6.78898e-09	1.42323e-07
ENSG00000166145	SPINT1	serine peptidase inhibitor, Kunitz type 1 [Source:HGNC Symbol;Acc:HGNC:11246]	protein_coding	175.835	1.74856	0.301741	5.79492	6.83541e-09	1.43181e-07
ENSG00000184500	PROS1	protein S [Source:HGNC Symbol;Acc:HGNC:9456]	protein_coding	2313.46	1.05765	0.182747	5.78753	7.14276e-09	1.49499e-07
ENSG00000158321	AUTS2	activator of transcription and developmental regulator AUTS2 [Source:HGNC Symbol;Acc:HGNC:14262]	protein_coding	3701.45	-1.23796	0.213913	-5.78721	7.15658e-09	1.49668e-07
ENSG00000178607	ERN1	endoplasmic reticulum to nucleus signaling 1 [Source:HGNC Symbol;Acc:HGNC:3449]	protein_coding	573.747	1.18433	0.204752	5.7842	7.28597e-09	1.52252e-07
ENSG00000188859	FAM78B	family with sequence similarity 78 member B [Source:HGNC Symbol;Acc:HGNC:13495]	protein_coding	129.112	-2.94187	0.508878	-5.78108	7.42206e-09	1.54971e-07
ENSG00000125148	MT2A	metallothionein 2A [Source:HGNC Symbol;Acc:HGNC:7406]	protein_coding	495.206	-1.59895	0.276769	-5.7772	7.5955e-09	1.58466e-07
ENSG00000157470	FAM81A	family with sequence similarity 81 member A [Source:HGNC Symbol;Acc:HGNC:28379]	protein_coding	284.356	-1.58941	0.275134	-5.77688	7.60978e-09	1.58637e-07
ENSG00000048342	CC2D2A	coiled-coil and C2 domain containing 2A [Source:HGNC Symbol;Acc:HGNC:29253]	protein_coding	941.044	-1.27662	0.220998	-5.77663	7.62119e-09	1.58747e-07
ENSG00000111907	TPD52L1	TPD52 like 1 [Source:HGNC Symbol;Acc:HGNC:12006]	protein_coding	392.533	1.34415	0.232865	5.77221	7.82384e-09	1.62838e-07
ENSG00000175832	ETV4	ETS variant transcription factor 4 [Source:HGNC Symbol;Acc:HGNC:3493]	protein_coding	270.879	-1.70244	0.295108	-5.76887	7.98026e-09	1.65961e-07
ENSG00000147724	FAM135B	family with sequence similarity 135 member B [Source:HGNC Symbol;Acc:HGNC:28029]	protein_coding	237.263	-2.26525	0.392797	-5.76699	8.07003e-09	1.67694e-07
ENSG00000072682	P4HA2	prolyl 4-hydroxylase subunit alpha 2 [Source:HGNC Symbol;Acc:HGNC:8547]	protein_coding	2040.75	1.49588	0.259581	5.76266	8.28006e-09	1.71922e-07
ENSG00000156136	DCK	deoxycytidine kinase [Source:HGNC Symbol;Acc:HGNC:2704]	protein_coding	1795.15	-1.01707	0.176634	-5.75809	8.50709e-09	1.76495e-07
ENSG00000136026	CKAP4	cytoskeleton associated protein 4 [Source:HGNC Symbol;Acc:HGNC:16991]	protein_coding	5657.89	1.09794	0.190869	5.75231	8.80322e-09	1.82493e-07
ENSG00000105559	PLEKHA4	pleckstrin homology domain containing A4 [Source:HGNC Symbol;Acc:HGNC:14339]	protein_coding	1530.83	-1.28583	0.223599	-5.75061	8.89214e-09	1.8419e-07
ENSG00000218336	TENM3	teneurin transmembrane protein 3 [Source:HGNC Symbol;Acc:HGNC:29944]	protein_coding	5507.5	1.08691	0.189031	5.7499	8.92953e-09	1.84818e-07
ENSG00000185187	SIGIRR	single Ig and TIR domain containing [Source:HGNC Symbol;Acc:HGNC:30575]	protein_coding	128.31	1.80404	0.313773	5.74952	8.94953e-09	1.84998e-07
ENSG00000106018	VIPR2	vasoactive intestinal peptide receptor 2 [Source:HGNC Symbol;Acc:HGNC:12695]	protein_coding	82.1216	-2.8998	0.50436	-5.74947	8.95242e-09	1.84998e-07
ENSG00000153707	PTPRD	protein tyrosine phosphatase receptor type D [Source:HGNC Symbol;Acc:HGNC:9668]	protein_coding	3163.74	-1.64014	0.285309	-5.74863	8.99677e-09	1.85767e-07
ENSG00000136542	GALNT5	polypeptide N-acetylgalactosaminyltransferase 5 [Source:HGNC Symbol;Acc:HGNC:4127]	protein_coding	491.984	1.22395	0.212944	5.74777	9.04295e-09	1.86573e-07
ENSG00000180155	LYNX1	Ly6/neurotoxin 1 [Source:HGNC Symbol;Acc:HGNC:29604]	protein_coding	1552.25	-1.18885	0.206999	-5.74325	9.28771e-09	1.91168e-07
ENSG00000162599	NFIA	nuclear factor I A [Source:HGNC Symbol;Acc:HGNC:7784]	protein_coding	1381.16	-1.3599	0.236882	-5.74084	9.42072e-09	1.9362e-07
ENSG00000197905	TEAD4	TEA domain transcription factor 4 [Source:HGNC Symbol;Acc:HGNC:11717]	protein_coding	73.9012	2.76462	0.481572	5.74082	9.42166e-09	1.9362e-07
ENSG00000148702	HABP2	hyaluronan binding protein 2 [Source:HGNC Symbol;Acc:HGNC:4798]	protein_coding	21.5834	-4.36571	0.760529	-5.74036	9.44753e-09	1.93998e-07
ENSG00000007314	SCN4A	sodium voltage-gated channel alpha subunit 4 [Source:HGNC Symbol;Acc:HGNC:10591]	protein_coding	39.3097	2.80195	0.488185	5.73952	9.49428e-09	1.94805e-07
ENSG00000135919	SERPINE2	serpin family E member 2 [Source:HGNC Symbol;Acc:HGNC:8951]	protein_coding	3561.27	-1.24252	0.216522	-5.73855	9.54891e-09	1.95771e-07
ENSG00000187416	LHFPL3	LHFPL tetraspan subfamily member 3 [Source:HGNC Symbol;Acc:HGNC:6589]	protein_coding	272.793	-3.01536	0.525647	-5.73647	9.66716e-09	1.97949e-07
ENSG00000143842	SOX13	SRY-box transcription factor 13 [Source:HGNC Symbol;Acc:HGNC:11192]	protein_coding	509.492	-1.29619	0.225959	-5.73641	9.67032e-09	1.97949e-07
ENSG00000163975	MELTF	melanotransferrin [Source:HGNC Symbol;Acc:HGNC:7037]	protein_coding	346.244	1.74426	0.30412	5.73544	9.72589e-09	1.9893e-07
ENSG00000169855	ROBO1	roundabout guidance receptor 1 [Source:HGNC Symbol;Acc:HGNC:10249]	protein_coding	4350.22	-1.10571	0.192829	-5.73416	9.79956e-09	2.0028e-07
ENSG00000142657	PGD	phosphogluconate dehydrogenase [Source:HGNC Symbol;Acc:HGNC:8891]	protein_coding	9532.67	-0.782752	0.136538	-5.73284	9.87655e-09	2.01671e-07
ENSG00000114853	ZBTB47	zinc finger and BTB domain containing 47 [Source:HGNC Symbol;Acc:HGNC:26955]	protein_coding	1873.32	-1.14196	0.1992	-5.73272	9.88311e-09	2.01671e-07
ENSG00000184113	CLDN5	claudin 5 [Source:HGNC Symbol;Acc:HGNC:2047]	protein_coding	61.2575	-3.34127	0.582861	-5.73253	9.89445e-09	2.01744e-07
ENSG00000143942	CHAC2	ChaC glutathione specific gamma-glutamylcyclotransferase 2 [Source:HGNC Symbol;Acc:HGNC:32363]	protein_coding	92.0599	-1.98575	0.34671	-5.72742	1.01972e-08	2.07431e-07
ENSG00000124299	PEPD	peptidase D [Source:HGNC Symbol;Acc:HGNC:8840]	protein_coding	2111.87	-0.967536	0.168941	-5.72705	1.02191e-08	2.07713e-07
ENSG00000132975	GPR12	G protein-coupled receptor 12 [Source:HGNC Symbol;Acc:HGNC:4466]	protein_coding	411.523	-2.21677	0.387186	-5.72534	1.03225e-08	2.09652e-07
ENSG00000160460	SPTBN4	spectrin beta, non-erythrocytic 4 [Source:HGNC Symbol;Acc:HGNC:14896]	protein_coding	1408.31	-1.0246	0.178987	-5.72444	1.03773e-08	2.10436e-07
ENSG00000112294	ALDH5A1	aldehyde dehydrogenase 5 family member A1 [Source:HGNC Symbol;Acc:HGNC:408]	protein_coding	2192.83	-1.26598	0.221158	-5.7243	1.03861e-08	2.10451e-07
ENSG00000240184	PCDHGC3	protocadherin gamma subfamily C, 3 [Source:HGNC Symbol;Acc:HGNC:8716]	protein_coding	4265.15	-1.1887	0.20772	-5.72258	1.04919e-08	2.1243e-07
ENSG00000124191	TOX2	TOX high mobility group box family member 2 [Source:HGNC Symbol;Acc:HGNC:16095]	protein_coding	991.361	-0.910465	0.159148	-5.72086	1.05988e-08	2.14428e-07
ENSG00000127472	PLA2G5	phospholipase A2 group V [Source:HGNC Symbol;Acc:HGNC:9038]	protein_coding	25.3993	-7.13228	1.24677	-5.72061	1.06142e-08	2.14574e-07
ENSG00000147145	LPAR4	lysophosphatidic acid receptor 4 [Source:HGNC Symbol;Acc:HGNC:4478]	protein_coding	185.149	-1.90458	0.332954	-5.72026	1.06364e-08	2.14689e-07
ENSG00000120833	SOCS2	suppressor of cytokine signaling 2 [Source:HGNC Symbol;Acc:HGNC:19382]	protein_coding	332.744	-1.45955	0.255228	-5.7186	1.07405e-08	2.16475e-07
ENSG00000169692	AGPAT2	1-acylglycerol-3-phosphate O-acyltransferase 2 [Source:HGNC Symbol;Acc:HGNC:325]	protein_coding	513.743	1.24713	0.218083	5.71858	1.07415e-08	2.16475e-07
ENSG00000151790	TDO2	tryptophan 2,3-dioxygenase [Source:HGNC Symbol;Acc:HGNC:11708]	protein_coding	53.2748	2.39602	0.419215	5.71548	1.09394e-08	2.20292e-07
ENSG00000138029	HADHB	hydroxyacyl-CoA dehydrogenase trifunctional multienzyme complex subunit beta [Source:HGNC Symbol;Acc:HGNC:4803]	protein_coding	4089.97	-0.830742	0.145391	-5.71384	1.10457e-08	2.2209e-07
ENSG00000237515	SHISA9	shisa family member 9 [Source:HGNC Symbol;Acc:HGNC:37231]	protein_coding	543.717	-1.98234	0.34697	-5.71331	1.108e-08	2.22609e-07
ENSG00000157927	RADIL	Rap associating with DIL domain [Source:HGNC Symbol;Acc:HGNC:22226]	protein_coding	448.599	-0.95977	0.167994	-5.71312	1.10922e-08	2.22682e-07
ENSG00000135636	DYSF	dysferlin [Source:HGNC Symbol;Acc:HGNC:3097]	protein_coding	152.044	1.86842	0.327062	5.71273	1.11175e-08	2.22944e-07
ENSG00000128595	CALU	calumenin [Source:HGNC Symbol;Acc:HGNC:1458]	protein_coding	12804.4	0.883004	0.15457	5.71266	1.11224e-08	2.22944e-07
ENSG00000235098	ANKRD65	ankyrin repeat domain 65 [Source:HGNC Symbol;Acc:HGNC:42950]	protein_coding	37.8719	2.34095	0.409863	5.71154	1.11957e-08	2.24241e-07
ENSG00000152749	GPR180	G protein-coupled receptor 180 [Source:HGNC Symbol;Acc:HGNC:28899]	protein_coding	864.068	0.789454	0.138243	5.71062	1.12562e-08	2.2528e-07
ENSG00000189190	ZNF600	zinc finger protein 600 [Source:HGNC Symbol;Acc:HGNC:30951]	protein_coding	65.2839	1.80775	0.316582	5.71021	1.12836e-08	2.25655e-07
ENSG00000101335	MYL9	myosin light chain 9 [Source:HGNC Symbol;Acc:HGNC:15754]	protein_coding	3391.83	2.32999	0.408063	5.70987	1.13065e-08	2.25939e-07
ENSG00000134369	NAV1	neuron navigator 1 [Source:HGNC Symbol;Acc:HGNC:15989]	protein_coding	3720.15	-1.96182	0.34414	-5.70063	1.19364e-08	2.38344e-07
ENSG00000196581	AJAP1	adherens junctions associated protein 1 [Source:HGNC Symbol;Acc:HGNC:30801]	protein_coding	690.027	-1.29113	0.226502	-5.70031	1.19588e-08	2.38608e-07
ENSG00000135744	AGT	angiotensinogen [Source:HGNC Symbol;Acc:HGNC:333]	protein_coding	536.975	-2.4292	0.426257	-5.69892	1.20566e-08	2.40375e-07
ENSG00000049759	NEDD4L	NEDD4 like E3 ubiquitin protein ligase [Source:HGNC Symbol;Acc:HGNC:7728]	protein_coding	4708.6	-0.936992	0.164482	-5.69661	1.22213e-08	2.43473e-07
ENSG00000149257	SERPINH1	serpin family H member 1 [Source:HGNC Symbol;Acc:HGNC:1546]	protein_coding	11738.2	1.38049	0.242405	5.69498	1.23386e-08	2.45623e-07
ENSG00000013297	CLDN11	claudin 11 [Source:HGNC Symbol;Acc:HGNC:8514]	protein_coding	48.4465	2.3931	0.421192	5.68173	1.33336e-08	2.6462e-07
ENSG00000176381	PRR18	proline rich 18 [Source:HGNC Symbol;Acc:HGNC:28574]	protein_coding	358.197	-1.33448	0.234893	-5.6812	1.33752e-08	2.65118e-07
ENSG00000138378	STAT4	signal transducer and activator of transcription 4 [Source:HGNC Symbol;Acc:HGNC:11365]	protein_coding	107.364	1.59931	0.281512	5.68115	1.3379e-08	2.65118e-07
ENSG00000134954	ETS1	ETS proto-oncogene 1, transcription factor [Source:HGNC Symbol;Acc:HGNC:3488]	protein_coding	610.015	2.41664	0.4255	5.67953	1.35067e-08	2.67445e-07
ENSG00000078053	AMPH	amphiphysin [Source:HGNC Symbol;Acc:HGNC:471]	protein_coding	1140.05	-1.68307	0.296429	-5.67781	1.36427e-08	2.69934e-07
ENSG00000115756	HPCAL1	hippocalcin like 1 [Source:HGNC Symbol;Acc:HGNC:5145]	protein_coding	1815.32	-1.35883	0.239435	-5.67516	1.38556e-08	2.73936e-07
ENSG00000139651	ZNF740	zinc finger protein 740 [Source:HGNC Symbol;Acc:HGNC:27465]	protein_coding	1655.84	0.77456	0.136597	5.67041	1.42456e-08	2.81435e-07
ENSG00000011347	SYT7	synaptotagmin 7 [Source:HGNC Symbol;Acc:HGNC:11514]	protein_coding	2003.92	-2.03883	0.359866	-5.66551	1.46588e-08	2.89378e-07
ENSG00000012822	CALCOCO1	calcium binding and coiled-coil domain 1 [Source:HGNC Symbol;Acc:HGNC:29306]	protein_coding	2380.52	0.764924	0.135079	5.66281	1.48917e-08	2.93753e-07
ENSG00000169515	CCDC8	coiled-coil domain containing 8 [Source:HGNC Symbol;Acc:HGNC:25367]	protein_coding	1443.95	1.11801	0.197484	5.66128	1.50251e-08	2.96161e-07
ENSG00000059728	MXD1	MAX dimerization protein 1 [Source:HGNC Symbol;Acc:HGNC:6761]	protein_coding	1227.64	1.08059	0.190928	5.65966	1.51677e-08	2.98745e-07
ENSG00000178403	NEUROG2	neurogenin 2 [Source:HGNC Symbol;Acc:HGNC:13805]	protein_coding	59.6342	-3.79446	0.670528	-5.65891	1.52337e-08	2.99819e-07
ENSG00000167858	TEKT1	tektin 1 [Source:HGNC Symbol;Acc:HGNC:15534]	protein_coding	24.2366	-4.52945	0.800579	-5.65772	1.53397e-08	3.01676e-07
ENSG00000135698	MPHOSPH6	M-phase phosphoprotein 6 [Source:HGNC Symbol;Acc:HGNC:7214]	protein_coding	376.549	-1.09785	0.194058	-5.65732	1.53757e-08	3.02157e-07
ENSG00000148411	NACC2	NACC family member 2 [Source:HGNC Symbol;Acc:HGNC:23846]	protein_coding	4696.9	-1.65528	0.292621	-5.65674	1.54272e-08	3.02712e-07
ENSG00000139915	MDGA2	MAM domain containing glycosylphosphatidylinositol anchor 2 [Source:HGNC Symbol;Acc:HGNC:19835]	protein_coding	504.351	-1.47603	0.261219	-5.65054	1.59943e-08	3.13368e-07
ENSG00000004838	ZMYND10	zinc finger MYND-type containing 10 [Source:HGNC Symbol;Acc:HGNC:19412]	protein_coding	205.399	-1.7215	0.304777	-5.6484	1.61952e-08	3.17065e-07
ENSG00000050327	ARHGEF5	Rho guanine nucleotide exchange factor 5 [Source:HGNC Symbol;Acc:HGNC:13209]	protein_coding	53.6173	1.97607	0.350224	5.6423	1.67789e-08	3.28191e-07
ENSG00000102554	KLF5	Kruppel like factor 5 [Source:HGNC Symbol;Acc:HGNC:6349]	protein_coding	354.749	1.49952	0.265769	5.6422	1.67886e-08	3.28191e-07
ENSG00000172296	SPTLC3	serine palmitoyltransferase long chain base subunit 3 [Source:HGNC Symbol;Acc:HGNC:16253]	protein_coding	50.5071	-1.86552	0.33069	-5.6413	1.68774e-08	3.29678e-07
ENSG00000187098	MITF	melanocyte inducing transcription factor [Source:HGNC Symbol;Acc:HGNC:7105]	protein_coding	305.308	1.06419	0.188667	5.64058	1.69475e-08	3.30801e-07
ENSG00000070087	PFN2	profilin 2 [Source:HGNC Symbol;Acc:HGNC:8882]	protein_coding	14289.2	-1.22108	0.2165	-5.6401	1.69947e-08	3.31473e-07
ENSG00000145335	SNCA	synuclein alpha [Source:HGNC Symbol;Acc:HGNC:11138]	protein_coding	1020.65	-1.74946	0.310197	-5.63985	1.70195e-08	3.31709e-07
ENSG00000122254	HS3ST2	heparan sulfate-glucosamine 3-sulfotransferase 2 [Source:HGNC Symbol;Acc:HGNC:5195]	protein_coding	205.821	-2.01495	0.357338	-5.63878	1.71264e-08	3.33542e-07
ENSG00000138413	IDH1	isocitrate dehydrogenase (NADP(+)) 1 [Source:HGNC Symbol;Acc:HGNC:5382]	protein_coding	5063.24	-0.834414	0.148001	-5.63788	1.72157e-08	3.3503e-07
ENSG00000121316	PLBD1	phospholipase B domain containing 1 [Source:HGNC Symbol;Acc:HGNC:26215]	protein_coding	37.1036	2.83571	0.503198	5.63538	1.74671e-08	3.3967e-07
ENSG00000137449	CPEB2	cytoplasmic polyadenylation element binding protein 2 [Source:HGNC Symbol;Acc:HGNC:21745]	protein_coding	1263.48	-0.87551	0.155477	-5.63113	1.79032e-08	3.47891e-07
ENSG00000197057	DTHD1	death domain containing 1 [Source:HGNC Symbol;Acc:HGNC:37261]	protein_coding	36.617	-5.75836	1.02269	-5.63058	1.79603e-08	3.48522e-07
ENSG00000176171	BNIP3	BCL2 interacting protein 3 [Source:HGNC Symbol;Acc:HGNC:1084]	protein_coding	8416.43	-0.84731	0.150484	-5.63056	1.79624e-08	3.48522e-07
ENSG00000172602	RND1	Rho family GTPase 1 [Source:HGNC Symbol;Acc:HGNC:18314]	protein_coding	326.204	-1.45526	0.258477	-5.63012	1.80082e-08	3.4915e-07
ENSG00000134109	EDEM1	ER degradation enhancing alpha-mannosidase like protein 1 [Source:HGNC Symbol;Acc:HGNC:18967]	protein_coding	1303.1	0.994792	0.176722	5.62913	1.8112e-08	3.50901e-07
ENSG00000005022	SLC25A5	solute carrier family 25 member 5 [Source:HGNC Symbol;Acc:HGNC:10991]	protein_coding	3906.88	-0.845286	0.150206	-5.6275	1.82837e-08	3.53557e-07
ENSG00000173714	WFIKKN2	WAP, follistatin/kazal, immunoglobulin, kunitz and netrin domain containing 2 [Source:HGNC Symbol;Acc:HGNC:30916]	protein_coding	572.591	4.53006	0.804994	5.62745	1.82898e-08	3.53557e-07
ENSG00000134533	RERG	RAS like estrogen regulated growth inhibitor [Source:HGNC Symbol;Acc:HGNC:15980]	protein_coding	35.4519	-2.71476	0.482531	-5.62609	1.84345e-08	3.5609e-07
ENSG00000265972	TXNIP	thioredoxin interacting protein [Source:HGNC Symbol;Acc:HGNC:16952]	protein_coding	7976.75	1.32439	0.235791	5.61678	1.94548e-08	3.7552e-07
ENSG00000180616	SSTR2	somatostatin receptor 2 [Source:HGNC Symbol;Acc:HGNC:11331]	protein_coding	318.458	-1.74393	0.310527	-5.61602	1.95407e-08	3.769e-07
ENSG00000150594	ADRA2A	adrenoceptor alpha 2A [Source:HGNC Symbol;Acc:HGNC:281]	protein_coding	331.838	-1.95066	0.347406	-5.61493	1.96645e-08	3.79008e-07
ENSG00000073008	PVR	PVR cell adhesion molecule [Source:HGNC Symbol;Acc:HGNC:9705]	protein_coding	2034.19	0.764615	0.13621	5.6135	1.9827e-08	3.81856e-07
ENSG00000214530	STARD10	StAR related lipid transfer domain containing 10 [Source:HGNC Symbol;Acc:HGNC:10666]	protein_coding	768.01	1.10665	0.197194	5.61197	2.00036e-08	3.84972e-07
ENSG00000081913	PHLPP1	PH domain and leucine rich repeat protein phosphatase 1 [Source:HGNC Symbol;Acc:HGNC:20610]	protein_coding	2127.77	-1.20377	0.214619	-5.60886	2.03665e-08	3.91668e-07
ENSG00000002549	LAP3	leucine aminopeptidase 3 [Source:HGNC Symbol;Acc:HGNC:18449]	protein_coding	1056.87	-0.803731	0.143359	-5.60644	2.06534e-08	3.966e-07
ENSG00000087495	PHACTR3	phosphatase and actin regulator 3 [Source:HGNC Symbol;Acc:HGNC:15833]	protein_coding	533.279	-1.19903	0.213922	-5.60501	2.08244e-08	3.9959e-07
ENSG00000197748	CFAP43	cilia and flagella associated protein 43 [Source:HGNC Symbol;Acc:HGNC:26684]	protein_coding	198.771	-1.35371	0.241542	-5.60445	2.08915e-08	4.00582e-07
ENSG00000143437	ARNT	aryl hydrocarbon receptor nuclear translocator [Source:HGNC Symbol;Acc:HGNC:700]	protein_coding	1293.18	0.817226	0.145963	5.59887	2.15754e-08	4.13088e-07
ENSG00000136999	CCN3	cellular communication network factor 3 [Source:HGNC Symbol;Acc:HGNC:7885]	protein_coding	605.162	-2.03257	0.36308	-5.59812	2.16693e-08	4.1458e-07
ENSG00000123095	BHLHE41	basic helix-loop-helix family member e41 [Source:HGNC Symbol;Acc:HGNC:16617]	protein_coding	686.113	-1.82596	0.326338	-5.59531	2.20223e-08	4.21024e-07
ENSG00000157833	GAREM2	GRB2 associated regulator of MAPK1 subtype 2 [Source:HGNC Symbol;Acc:HGNC:27172]	protein_coding	2280.06	-1.47034	0.26301	-5.59045	2.26476e-08	4.32344e-07
ENSG00000130881	LRP3	LDL receptor related protein 3 [Source:HGNC Symbol;Acc:HGNC:6695]	protein_coding	3520.44	-1.18864	0.212694	-5.58848	2.29072e-08	4.36981e-07
ENSG00000160999	SH2B2	SH2B adaptor protein 2 [Source:HGNC Symbol;Acc:HGNC:17381]	protein_coding	489.529	-0.899985	0.161055	-5.58806	2.29622e-08	4.37517e-07
ENSG00000172830	SSH3	slingshot protein phosphatase 3 [Source:HGNC Symbol;Acc:HGNC:30581]	protein_coding	651.578	0.857263	0.153423	5.58757	2.30273e-08	4.38309e-07
ENSG00000097021	ACOT7	acyl-CoA thioesterase 7 [Source:HGNC Symbol;Acc:HGNC:24157]	protein_coding	2859.42	-1.00309	0.17957	-5.58605	2.32293e-08	4.41831e-07
ENSG00000135828	RNASEL	ribonuclease L [Source:HGNC Symbol;Acc:HGNC:10050]	protein_coding	301.293	1.05669	0.189263	5.58318	2.36161e-08	4.48861e-07
ENSG00000034239	EFCAB1	EF-hand calcium binding domain 1 [Source:HGNC Symbol;Acc:HGNC:25678]	protein_coding	116.925	-2.90692	0.520882	-5.58075	2.39481e-08	4.54508e-07
ENSG00000104689	TNFRSF10A	TNF receptor superfamily member 10a [Source:HGNC Symbol;Acc:HGNC:11904]	protein_coding	67.2117	2.667	0.478067	5.57871	2.42306e-08	4.59201e-07
ENSG00000160949	TONSL	tonsoku like, DNA repair protein [Source:HGNC Symbol;Acc:HGNC:7801]	protein_coding	671.25	-1.82361	0.326936	-5.57788	2.43473e-08	4.61077e-07
ENSG00000179178	TMEM125	transmembrane protein 125 [Source:HGNC Symbol;Acc:HGNC:28275]	protein_coding	30.6675	3.32535	0.59641	5.57561	2.46664e-08	4.66442e-07
ENSG00000140481	CCDC33	coiled-coil domain containing 33 [Source:HGNC Symbol;Acc:HGNC:26552]	protein_coding	86.4579	3.21461	0.576573	5.57537	2.47008e-08	4.66754e-07
ENSG00000174807	CD248	CD248 molecule [Source:HGNC Symbol;Acc:HGNC:18219]	protein_coding	283.389	2.22786	0.399754	5.57308	2.50272e-08	4.72578e-07
ENSG00000180447	GAS1	growth arrest specific 1 [Source:HGNC Symbol;Acc:HGNC:4165]	protein_coding	204.981	-2.74819	0.493741	-5.56605	2.60582e-08	4.9169e-07
ENSG00000179029	TMEM107	transmembrane protein 107 [Source:HGNC Symbol;Acc:HGNC:28128]	protein_coding	772.208	-0.838642	0.150867	-5.55883	2.71589e-08	5.12088e-07
ENSG00000017427	IGF1	insulin like growth factor 1 [Source:HGNC Symbol;Acc:HGNC:5464]	protein_coding	30.2085	3.03509	0.546033	5.55843	2.72217e-08	5.12901e-07
ENSG00000145545	SRD5A1	steroid 5 alpha-reductase 1 [Source:HGNC Symbol;Acc:HGNC:11284]	protein_coding	2191.74	-1.2929	0.232613	-5.55817	2.72623e-08	5.13296e-07
ENSG00000150907	FOXO1	forkhead box O1 [Source:HGNC Symbol;Acc:HGNC:3819]	protein_coding	250.473	1.243	0.223701	5.55653	2.7519e-08	5.17755e-07
ENSG00000080839	RBL1	RB transcriptional corepressor like 1 [Source:HGNC Symbol;Acc:HGNC:9893]	protein_coding	438.133	-1.61933	0.291488	-5.5554	2.76974e-08	5.20359e-07
ENSG00000117758	STX12	syntaxin 12 [Source:HGNC Symbol;Acc:HGNC:11430]	protein_coding	4147.3	-0.679572	0.12235	-5.55432	2.78693e-08	5.23213e-07
ENSG00000138459	SLC35A5	solute carrier family 35 member A5 [Source:HGNC Symbol;Acc:HGNC:20792]	protein_coding	1658.13	-0.81992	0.147718	-5.55058	2.84729e-08	5.34158e-07
ENSG00000165886	UBTD1	ubiquitin domain containing 1 [Source:HGNC Symbol;Acc:HGNC:25683]	protein_coding	932.158	-0.769931	0.138792	-5.54738	2.89989e-08	5.43635e-07
ENSG00000115275	MOGS	mannosyl-oligosaccharide glucosidase [Source:HGNC Symbol;Acc:HGNC:24862]	protein_coding	3213.11	1.30347	0.235067	5.54509	2.93798e-08	5.5038e-07
ENSG00000166888	STAT6	signal transducer and activator of transcription 6 [Source:HGNC Symbol;Acc:HGNC:11368]	protein_coding	1098.92	0.980569	0.176861	5.5443	2.95135e-08	5.52487e-07
ENSG00000166596	CFAP52	cilia and flagella associated protein 52 [Source:HGNC Symbol;Acc:HGNC:16053]	protein_coding	33.7357	-2.88475	0.520341	-5.54396	2.95702e-08	5.53153e-07
ENSG00000129646	QRICH2	glutamine rich 2 [Source:HGNC Symbol;Acc:HGNC:25326]	protein_coding	322.707	-1.34841	0.243358	-5.54083	3.01033e-08	5.62721e-07
ENSG00000019991	HGF	hepatocyte growth factor [Source:HGNC Symbol;Acc:HGNC:4893]	protein_coding	141.561	2.41577	0.436029	5.54038	3.01811e-08	5.6377e-07
ENSG00000213085	CFAP45	cilia and flagella associated protein 45 [Source:HGNC Symbol;Acc:HGNC:17229]	protein_coding	62.2111	-2.2882	0.413022	-5.54013	3.02254e-08	5.64193e-07
ENSG00000215644	GCGR	glucagon receptor [Source:HGNC Symbol;Acc:HGNC:4192]	protein_coding	22.8725	6.10571	1.10215	5.5398	3.02811e-08	5.64455e-07
ENSG00000134709	HOOK1	hook microtubule tethering protein 1 [Source:HGNC Symbol;Acc:HGNC:19884]	protein_coding	489.472	1.04222	0.188133	5.53979	3.02828e-08	5.64455e-07
ENSG00000013619	MAMLD1	mastermind like domain containing 1 [Source:HGNC Symbol;Acc:HGNC:2568]	protein_coding	828.909	-1.62804	0.294014	-5.53727	3.07219e-08	5.72231e-07
ENSG00000132718	SYT11	synaptotagmin 11 [Source:HGNC Symbol;Acc:HGNC:19239]	protein_coding	23593.6	-0.692143	0.125206	-5.52804	3.23833e-08	6.02746e-07
ENSG00000140538	NTRK3	neurotrophic receptor tyrosine kinase 3 [Source:HGNC Symbol;Acc:HGNC:8033]	protein_coding	1611.61	-2.01869	0.365233	-5.52714	3.25493e-08	6.05402e-07
ENSG00000120549	KIAA1217	KIAA1217 [Source:HGNC Symbol;Acc:HGNC:25428]	protein_coding	756.205	1.80303	0.32642	5.52366	3.32016e-08	6.1696e-07
ENSG00000154734	ADAMTS1	ADAM metallopeptidase with thrombospondin type 1 motif 1 [Source:HGNC Symbol;Acc:HGNC:217]	protein_coding	1036.45	2.0322	0.367914	5.52357	3.3218e-08	6.1696e-07
ENSG00000137834	SMAD6	SMAD family member 6 [Source:HGNC Symbol;Acc:HGNC:6772]	protein_coding	249.813	2.23217	0.404243	5.52186	3.35432e-08	6.22556e-07
ENSG00000125844	RRBP1	ribosome binding protein 1 [Source:HGNC Symbol;Acc:HGNC:10448]	protein_coding	4850.56	1.23845	0.224308	5.5212	3.36699e-08	6.24463e-07
ENSG00000132670	PTPRA	protein tyrosine phosphatase receptor type A [Source:HGNC Symbol;Acc:HGNC:9664]	protein_coding	7042.22	-0.819853	0.148504	-5.52075	3.37556e-08	6.25608e-07
ENSG00000165215	CLDN3	claudin 3 [Source:HGNC Symbol;Acc:HGNC:2045]	protein_coding	246.639	3.20177	0.580135	5.51901	3.40912e-08	6.31378e-07
ENSG00000164244	PRRC1	proline rich coiled-coil 1 [Source:HGNC Symbol;Acc:HGNC:28164]	protein_coding	2752.93	0.860711	0.155974	5.51831	3.42279e-08	6.3346e-07
ENSG00000108262	GIT1	GIT ArfGAP 1 [Source:HGNC Symbol;Acc:HGNC:4272]	protein_coding	5403.64	-0.779508	0.141277	-5.51757	3.43712e-08	6.3566e-07
ENSG00000172716	SLFN11	schlafen family member 11 [Source:HGNC Symbol;Acc:HGNC:26633]	protein_coding	370.411	-2.62501	0.475779	-5.51729	3.44264e-08	6.36228e-07
ENSG00000108771	DHX58	DExH-box helicase 58 [Source:HGNC Symbol;Acc:HGNC:29517]	protein_coding	59.7769	2.34769	0.426391	5.50595	3.67182e-08	6.77623e-07
ENSG00000136160	EDNRB	endothelin receptor type B [Source:HGNC Symbol;Acc:HGNC:3180]	protein_coding	8525.23	-1.39719	0.253769	-5.50575	3.67599e-08	6.77912e-07
ENSG00000101439	CST3	cystatin C [Source:HGNC Symbol;Acc:HGNC:2475]	protein_coding	8514.74	-2.26861	0.412066	-5.50546	3.68206e-08	6.78552e-07
ENSG00000159208	CIART	circadian associated repressor of transcription [Source:HGNC Symbol;Acc:HGNC:25200]	protein_coding	223.788	-1.31237	0.238396	-5.50498	3.6921e-08	6.7992e-07
ENSG00000013441	CLK1	CDC like kinase 1 [Source:HGNC Symbol;Acc:HGNC:2068]	protein_coding	2261.19	0.803624	0.146064	5.50186	3.75816e-08	6.91597e-07
ENSG00000271254			protein_coding	989.723	-0.919238	0.167099	-5.50115	3.77324e-08	6.93881e-07
ENSG00000160951	PTGER1	prostaglandin E receptor 1 [Source:HGNC Symbol;Acc:HGNC:9593]	protein_coding	26.6827	2.92817	0.532434	5.49959	3.80666e-08	6.99534e-07
ENSG00000126561	STAT5A	signal transducer and activator of transcription 5A [Source:HGNC Symbol;Acc:HGNC:11366]	protein_coding	176.923	1.57847	0.287056	5.49884	3.82304e-08	7.0174e-07
ENSG00000178980	SELENOW	selenoprotein W [Source:HGNC Symbol;Acc:HGNC:10752]	protein_coding	4937.69	-0.770435	0.14011	-5.49879	3.82405e-08	7.0174e-07
ENSG00000130702	LAMA5	laminin subunit alpha 5 [Source:HGNC Symbol;Acc:HGNC:6485]	protein_coding	5828.18	1.34819	0.245192	5.49851	3.83012e-08	7.02359e-07
ENSG00000125089	SH3TC1	SH3 domain and tetratricopeptide repeats 1 [Source:HGNC Symbol;Acc:HGNC:26009]	protein_coding	41.3646	3.17242	0.577385	5.49447	3.9189e-08	7.17629e-07
ENSG00000130294	KIF1A	kinesin family member 1A [Source:HGNC Symbol;Acc:HGNC:888]	protein_coding	50664.1	-0.727076	0.132394	-5.49176	3.97954e-08	7.28223e-07
ENSG00000047648	ARHGAP6	Rho GTPase activating protein 6 [Source:HGNC Symbol;Acc:HGNC:676]	protein_coding	273.692	-1.80726	0.329163	-5.49048	4.0084e-08	7.32988e-07
ENSG00000213988	ZNF90	zinc finger protein 90 [Source:HGNC Symbol;Acc:HGNC:13165]	protein_coding	85.6671	-1.67226	0.304616	-5.48972	4.02565e-08	7.35628e-07
ENSG00000133665	DYDC2	DPY30 domain containing 2 [Source:HGNC Symbol;Acc:HGNC:23468]	protein_coding	32.1464	-2.54459	0.463714	-5.4874	4.07895e-08	7.44323e-07
ENSG00000144619	CNTN4	contactin 4 [Source:HGNC Symbol;Acc:HGNC:2174]	protein_coding	189.853	-1.49281	0.272091	-5.48643	4.1013e-08	7.47877e-07
ENSG00000106003	LFNG	LFNG O-fucosylpeptide 3-beta-N-acetylglucosaminyltransferase [Source:HGNC Symbol;Acc:HGNC:6560]	protein_coding	676.851	-2.4254	0.442321	-5.48335	4.17346e-08	7.59503e-07
ENSG00000122012	SV2C	synaptic vesicle glycoprotein 2C [Source:HGNC Symbol;Acc:HGNC:30670]	protein_coding	266.661	-2.04045	0.372118	-5.48334	4.1738e-08	7.59503e-07
ENSG00000092607	TBX15	T-box transcription factor 15 [Source:HGNC Symbol;Acc:HGNC:11594]	protein_coding	79.6658	4.05674	0.739974	5.48227	4.19901e-08	7.63025e-07
ENSG00000187800	PEAR1	platelet endothelial aggregation receptor 1 [Source:HGNC Symbol;Acc:HGNC:33631]	protein_coding	37.4129	3.24838	0.592587	5.4817	4.21266e-08	7.64861e-07
ENSG00000172403	SYNPO2	synaptopodin 2 [Source:HGNC Symbol;Acc:HGNC:17732]	protein_coding	485.182	2.89608	0.528328	5.4816	4.21498e-08	7.64861e-07
ENSG00000065923	SLC9A7	solute carrier family 9 member A7 [Source:HGNC Symbol;Acc:HGNC:17123]	protein_coding	4225	-1.21473	0.221639	-5.48067	4.23729e-08	7.68374e-07
ENSG00000144711	IQSEC1	IQ motif and Sec7 domain ArfGEF 1 [Source:HGNC Symbol;Acc:HGNC:29112]	protein_coding	5026.96	-0.910694	0.166243	-5.47809	4.29937e-08	7.79088e-07
ENSG00000171208	NETO2	neuropilin and tolloid like 2 [Source:HGNC Symbol;Acc:HGNC:14644]	protein_coding	1432.79	-1.76055	0.32146	-5.47672	4.33271e-08	7.84585e-07
ENSG00000167110	GOLGA2	golgin A2 [Source:HGNC Symbol;Acc:HGNC:4425]	protein_coding	5511.51	1.35341	0.247149	5.4761	4.34794e-08	7.86796e-07
ENSG00000198668	CALM1	calmodulin 1 [Source:HGNC Symbol;Acc:HGNC:1442]	protein_coding	22320.1	-1.09307	0.199624	-5.47562	4.35985e-08	7.88404e-07
ENSG00000152661	GJA1	gap junction protein alpha 1 [Source:HGNC Symbol;Acc:HGNC:4274]	protein_coding	8380.01	1.37958	0.252167	5.47089	4.47783e-08	8.08615e-07
ENSG00000125726	CD70	CD70 molecule [Source:HGNC Symbol;Acc:HGNC:11937]	protein_coding	21.9679	6.05294	1.10695	5.46814	4.5479e-08	8.207e-07
ENSG00000185624	P4HB	prolyl 4-hydroxylase subunit beta [Source:HGNC Symbol;Acc:HGNC:8548]	protein_coding	16761.8	1.27561	0.2334	5.46534	4.62013e-08	8.33159e-07
ENSG00000198873	GRK5	G protein-coupled receptor kinase 5 [Source:HGNC Symbol;Acc:HGNC:4544]	protein_coding	1077.59	-0.985664	0.180373	-5.46458	4.64009e-08	8.3618e-07
ENSG00000166736	HTR3A	5-hydroxytryptamine receptor 3A [Source:HGNC Symbol;Acc:HGNC:5297]	protein_coding	23.6676	4.78706	0.876297	5.46282	4.68624e-08	8.43912e-07
ENSG00000174939	ASPHD1	aspartate beta-hydroxylase domain containing 1 [Source:HGNC Symbol;Acc:HGNC:27380]	protein_coding	638.101	0.86972	0.159215	5.46254	4.69371e-08	8.44673e-07
ENSG00000187867	PALM3	paralemmin 3 [Source:HGNC Symbol;Acc:HGNC:33274]	protein_coding	284.085	-1.10215	0.20182	-5.46108	4.73234e-08	8.51038e-07
ENSG00000103148	NPRL3	NPR3 like, GATOR1 complex subunit [Source:HGNC Symbol;Acc:HGNC:14124]	protein_coding	1933.72	-0.812811	0.148897	-5.45886	4.7919e-08	8.60561e-07
ENSG00000106012	IQCE	IQ motif containing E [Source:HGNC Symbol;Acc:HGNC:29171]	protein_coding	2467.49	-1.15573	0.211801	-5.45668	4.85109e-08	8.69991e-07
ENSG00000082397	EPB41L3	erythrocyte membrane protein band 4.1 like 3 [Source:HGNC Symbol;Acc:HGNC:3380]	protein_coding	4838.65	-1.16614	0.213714	-5.45655	4.85485e-08	8.70066e-07
ENSG00000172380	GNG12	G protein subunit gamma 12 [Source:HGNC Symbol;Acc:HGNC:19663]	protein_coding	5215.24	-1.34177	0.245977	-5.45484	4.90168e-08	8.77856e-07
ENSG00000115641	FHL2	four and a half LIM domains 2 [Source:HGNC Symbol;Acc:HGNC:3703]	protein_coding	595.173	1.99988	0.36685	5.45149	4.99498e-08	8.93951e-07
ENSG00000101489	CELF4	CUGBP Elav-like family member 4 [Source:HGNC Symbol;Acc:HGNC:14015]	protein_coding	2805.5	-1.58773	0.291348	-5.4496	5.04846e-08	9.02902e-07
ENSG00000006576	PHTF2	putative homeodomain transcription factor 2 [Source:HGNC Symbol;Acc:HGNC:13411]	protein_coding	1844.83	0.785756	0.144266	5.44657	5.13504e-08	9.17757e-07
ENSG00000156113	KCNMA1	potassium calcium-activated channel subfamily M alpha 1 [Source:HGNC Symbol;Acc:HGNC:6284]	protein_coding	929.515	-1.2677	0.232824	-5.44487	5.18436e-08	9.25936e-07
ENSG00000128408	RIBC2	RIB43A domain with coiled-coils 2 [Source:HGNC Symbol;Acc:HGNC:13241]	protein_coding	88.1956	-2.02484	0.371974	-5.44349	5.22478e-08	9.32517e-07
ENSG00000068079	IFI35	interferon induced protein 35 [Source:HGNC Symbol;Acc:HGNC:5399]	protein_coding	232.626	-1.20311	0.221096	-5.44156	5.28147e-08	9.41989e-07
ENSG00000006283	CACNA1G	calcium voltage-gated channel subunit alpha1 G [Source:HGNC Symbol;Acc:HGNC:1394]	protein_coding	617.788	-1.96093	0.360486	-5.43967	5.33781e-08	9.51386e-07
ENSG00000114626	ABTB1	ankyrin repeat and BTB domain containing 1 [Source:HGNC Symbol;Acc:HGNC:18275]	protein_coding	249.643	1.0217	0.187854	5.4388	5.36408e-08	9.55414e-07
ENSG00000184599	TAFA3	TAFA chemokine like family member 3 [Source:HGNC Symbol;Acc:HGNC:21590]	protein_coding	27.4913	2.73647	0.503381	5.43617	5.44381e-08	9.68954e-07
ENSG00000118257	NRP2	neuropilin 2 [Source:HGNC Symbol;Acc:HGNC:8005]	protein_coding	4105.24	-0.757417	0.139365	-5.43476	5.48708e-08	9.75324e-07
ENSG00000165097	KDM1B	lysine demethylase 1B [Source:HGNC Symbol;Acc:HGNC:21577]	protein_coding	1354.17	-0.847713	0.156012	-5.43364	5.52146e-08	9.80765e-07
ENSG00000137285	TUBB2B	tubulin beta 2B class IIb [Source:HGNC Symbol;Acc:HGNC:30829]	protein_coding	29796.8	-1.32531	0.243956	-5.43258	5.55444e-08	9.85951e-07
ENSG00000133135	RNF128	ring finger protein 128 [Source:HGNC Symbol;Acc:HGNC:21153]	protein_coding	85.6151	-1.60476	0.295414	-5.43224	5.56514e-08	9.87177e-07
ENSG00000103269	RHBDL1	rhomboid like 1 [Source:HGNC Symbol;Acc:HGNC:10007]	protein_coding	551.76	1.15098	0.211922	5.43113	5.59979e-08	9.92648e-07
ENSG00000092758	COL9A3	collagen type IX alpha 3 chain [Source:HGNC Symbol;Acc:HGNC:2219]	protein_coding	445.726	2.42612	0.447089	5.42648	5.74754e-08	1.01677e-06
ENSG00000152778	IFIT5	interferon induced protein with tetratricopeptide repeats 5 [Source:HGNC Symbol;Acc:HGNC:13328]	protein_coding	1098.75	-0.949819	0.175046	-5.42612	5.75911e-08	1.01812e-06
ENSG00000178860	MSC	musculin [Source:HGNC Symbol;Acc:HGNC:7321]	protein_coding	21.6816	3.79292	0.699203	5.42463	5.80744e-08	1.02597e-06
ENSG00000125124	BBS2	Bardet-Biedl syndrome 2 [Source:HGNC Symbol;Acc:HGNC:967]	protein_coding	2323.41	-0.675902	0.124612	-5.42404	5.82662e-08	1.02866e-06
ENSG00000197555	SIPA1L1	signal induced proliferation associated 1 like 1 [Source:HGNC Symbol;Acc:HGNC:20284]	protein_coding	2442.08	-1.2414	0.22888	-5.4238	5.83445e-08	1.02934e-06
ENSG00000053108	FSTL4	follistatin like 4 [Source:HGNC Symbol;Acc:HGNC:21389]	protein_coding	177.747	-1.39188	0.256708	-5.42202	5.89282e-08	1.03894e-06
ENSG00000188674	C2orf80	chromosome 2 open reading frame 80 [Source:HGNC Symbol;Acc:HGNC:34352]	protein_coding	283.79	-1.81802	0.335368	-5.42096	5.92789e-08	1.04442e-06
ENSG00000163661	PTX3	pentraxin 3 [Source:HGNC Symbol;Acc:HGNC:9692]	protein_coding	393.536	-1.38242	0.255021	-5.4208	5.93314e-08	1.04463e-06
ENSG00000131095	GFAP	glial fibrillary acidic protein [Source:HGNC Symbol;Acc:HGNC:4235]	protein_coding	41492	-2.89041	0.533239	-5.42049	5.94369e-08	1.04578e-06
ENSG00000239672	NME1	NME/NM23 nucleoside diphosphate kinase 1 [Source:HGNC Symbol;Acc:HGNC:7849]	protein_coding	524.645	-0.911341	0.168339	-5.41371	6.17312e-08	1.08542e-06
ENSG00000126950	TMEM35A	transmembrane protein 35A [Source:HGNC Symbol;Acc:HGNC:25864]	protein_coding	2391.29	-1.57668	0.291248	-5.41352	6.17981e-08	1.08586e-06
ENSG00000115073	ACTR1B	actin related protein 1B [Source:HGNC Symbol;Acc:HGNC:168]	protein_coding	3124.21	0.71643	0.132356	5.41292	6.20068e-08	1.0888e-06
ENSG00000171345	KRT19	keratin 19 [Source:HGNC Symbol;Acc:HGNC:6436]	protein_coding	141.659	1.85292	0.342323	5.41278	6.20545e-08	1.0889e-06
ENSG00000183662	TAFA1	TAFA chemokine like family member 1 [Source:HGNC Symbol;Acc:HGNC:21587]	protein_coding	41.2792	-3.13769	0.579789	-5.41178	6.24e-08	1.09423e-06
ENSG00000121057	AKAP1	A-kinase anchoring protein 1 [Source:HGNC Symbol;Acc:HGNC:367]	protein_coding	1650.34	-0.89135	0.164767	-5.40975	6.3113e-08	1.10598e-06
ENSG00000101224	CDC25B	cell division cycle 25B [Source:HGNC Symbol;Acc:HGNC:1726]	protein_coding	2789.81	-1.12269	0.20755	-5.40924	6.32913e-08	1.10836e-06
ENSG00000153930	ANKFN1	ankyrin repeat and fibronectin type III domain containing 1 [Source:HGNC Symbol;Acc:HGNC:26766]	protein_coding	148.021	-2.44423	0.452097	-5.40642	6.42959e-08	1.1252e-06
ENSG00000138771	SHROOM3	shroom family member 3 [Source:HGNC Symbol;Acc:HGNC:30422]	protein_coding	1970.5	1.62507	0.300662	5.40497	6.48193e-08	1.1336e-06
ENSG00000177674	AGTRAP	angiotensin II receptor associated protein [Source:HGNC Symbol;Acc:HGNC:13539]	protein_coding	716.314	-1.01126	0.187122	-5.40429	6.50668e-08	1.13716e-06
ENSG00000112335	SNX3	sorting nexin 3 [Source:HGNC Symbol;Acc:HGNC:11174]	protein_coding	5070.1	-0.667706	0.123598	-5.40223	6.5819e-08	1.14877e-06
ENSG00000049540	ELN	elastin [Source:HGNC Symbol;Acc:HGNC:3327]	protein_coding	3458.13	1.48072	0.27411	5.40193	6.59293e-08	1.14968e-06
ENSG00000033867	SLC4A7	solute carrier family 4 member 7 [Source:HGNC Symbol;Acc:HGNC:11033]	protein_coding	1394.8	0.887572	0.164315	5.40163	6.60371e-08	1.15026e-06
ENSG00000022355	GABRA1	gamma-aminobutyric acid type A receptor subunit alpha1 [Source:HGNC Symbol;Acc:HGNC:4075]	protein_coding	209.768	-1.82435	0.337917	-5.3988	6.70867e-08	1.16777e-06
ENSG00000122694	GLIPR2	GLI pathogenesis related 2 [Source:HGNC Symbol;Acc:HGNC:18007]	protein_coding	1423.83	-1.10188	0.204198	-5.39613	6.80932e-08	1.18449e-06
ENSG00000127329	PTPRB	protein tyrosine phosphatase receptor type B [Source:HGNC Symbol;Acc:HGNC:9665]	protein_coding	113.6	1.56773	0.290667	5.39354	6.90815e-08	1.20008e-06
ENSG00000184162	NR2C2AP	nuclear receptor 2C2 associated protein [Source:HGNC Symbol;Acc:HGNC:30763]	protein_coding	221.048	-1.35639	0.251545	-5.39225	6.95804e-08	1.20795e-06
ENSG00000148484	RSU1	Ras suppressor protein 1 [Source:HGNC Symbol;Acc:HGNC:10464]	protein_coding	2279.09	-0.677223	0.125599	-5.39193	6.97059e-08	1.20932e-06
ENSG00000154080	CHST9	carbohydrate sulfotransferase 9 [Source:HGNC Symbol;Acc:HGNC:19898]	protein_coding	128.911	-2.82667	0.524494	-5.38933	7.07198e-08	1.22569e-06
ENSG00000088538	DOCK3	dedicator of cytokinesis 3 [Source:HGNC Symbol;Acc:HGNC:2989]	protein_coding	1690.08	-1.31413	0.243841	-5.38927	7.07438e-08	1.22569e-06
ENSG00000099860	GADD45B	growth arrest and DNA damage inducible beta [Source:HGNC Symbol;Acc:HGNC:4096]	protein_coding	514.506	1.92515	0.357228	5.38914	7.07976e-08	1.22581e-06
ENSG00000162595	DIRAS3	DIRAS family GTPase 3 [Source:HGNC Symbol;Acc:HGNC:687]	protein_coding	1643.02	-1.31752	0.244645	-5.38543	7.22713e-08	1.25049e-06
ENSG00000114738	MAPKAPK3	MAPK activated protein kinase 3 [Source:HGNC Symbol;Acc:HGNC:6888]	protein_coding	1171.02	-0.871104	0.161772	-5.38476	7.25408e-08	1.25433e-06
ENSG00000164841	TMEM74	transmembrane protein 74 [Source:HGNC Symbol;Acc:HGNC:26409]	protein_coding	127.405	-1.64686	0.305898	-5.38368	7.29771e-08	1.2602e-06
ENSG00000115138	POMC	proopiomelanocortin [Source:HGNC Symbol;Acc:HGNC:9201]	protein_coding	22.2223	4.20058	0.780358	5.38289	7.33001e-08	1.26494e-06
ENSG00000144354	CDCA7	cell division cycle associated 7 [Source:HGNC Symbol;Acc:HGNC:14628]	protein_coding	848.367	-1.83897	0.341655	-5.38253	7.34457e-08	1.26661e-06
ENSG00000137601	NEK1	NIMA related kinase 1 [Source:HGNC Symbol;Acc:HGNC:7744]	protein_coding	1018.67	-0.806018	0.149765	-5.38187	7.37151e-08	1.27042e-06
ENSG00000135362	PRR5L	proline rich 5 like [Source:HGNC Symbol;Acc:HGNC:25878]	protein_coding	922.526	-1.22171	0.227208	-5.37706	7.57135e-08	1.30327e-06
ENSG00000109758	HGFAC	HGF activator [Source:HGNC Symbol;Acc:HGNC:4894]	protein_coding	64.4391	-1.79564	0.333946	-5.37704	7.57213e-08	1.30327e-06
ENSG00000164099	PRSS12	serine protease 12 [Source:HGNC Symbol;Acc:HGNC:9477]	protein_coding	314.274	1.82924	0.340287	5.37559	7.63333e-08	1.31293e-06
ENSG00000183690	EFHC2	EF-hand domain containing 2 [Source:HGNC Symbol;Acc:HGNC:26233]	protein_coding	267.175	-1.66844	0.310638	-5.37099	7.83066e-08	1.3451e-06
ENSG00000139116	KIF21A	kinesin family member 21A [Source:HGNC Symbol;Acc:HGNC:19349]	protein_coding	4554.71	-0.889885	0.165787	-5.36765	7.97697e-08	1.36933e-06
ENSG00000116815	CD58	CD58 molecule [Source:HGNC Symbol;Acc:HGNC:1688]	protein_coding	193.435	-1.22217	0.227731	-5.36672	8.0181e-08	1.37548e-06
ENSG00000110811	P3H3	prolyl 3-hydroxylase 3 [Source:HGNC Symbol;Acc:HGNC:19318]	protein_coding	2207.65	1.64863	0.307239	5.36597	8.05137e-08	1.38028e-06
ENSG00000135090	TAOK3	TAO kinase 3 [Source:HGNC Symbol;Acc:HGNC:18133]	protein_coding	1913.94	-0.771092	0.143736	-5.36465	8.11041e-08	1.38949e-06
ENSG00000136379	ABHD17C	abhydrolase domain containing 17C, depalmitoylase [Source:HGNC Symbol;Acc:HGNC:26925]	protein_coding	1104.47	-1.50211	0.280068	-5.36336	8.16891e-08	1.39767e-06
ENSG00000112139	MDGA1	MAM domain containing glycosylphosphatidylinositol anchor 1 [Source:HGNC Symbol;Acc:HGNC:19267]	protein_coding	1088.92	-1.99159	0.371361	-5.36296	8.18679e-08	1.39981e-06
ENSG00000162073	PAQR4	progestin and adipoQ receptor family member 4 [Source:HGNC Symbol;Acc:HGNC:26386]	protein_coding	921.287	-1.35583	0.252929	-5.36052	8.29816e-08	1.41699e-06
ENSG00000188112	C6orf132	chromosome 6 open reading frame 132 [Source:HGNC Symbol;Acc:HGNC:21288]	protein_coding	20.4137	3.88934	0.725705	5.35939	8.35051e-08	1.425e-06
ENSG00000009709	PAX7	paired box 7 [Source:HGNC Symbol;Acc:HGNC:8621]	protein_coding	34.2496	-5.06165	0.944584	-5.3586	8.38708e-08	1.42937e-06
ENSG00000239887	C1orf226	chromosome 1 open reading frame 226 [Source:HGNC Symbol;Acc:HGNC:34351]	protein_coding	498.561	-1.21614	0.227098	-5.35516	8.54829e-08	1.45589e-06
ENSG00000154781	CCDC174	coiled-coil domain containing 174 [Source:HGNC Symbol;Acc:HGNC:28033]	protein_coding	1049.28	0.918557	0.171679	5.35043	8.77435e-08	1.49244e-06
ENSG00000184828	ZBTB7C	zinc finger and BTB domain containing 7C [Source:HGNC Symbol;Acc:HGNC:31700]	protein_coding	681.678	-1.09847	0.205418	-5.34746	8.91954e-08	1.51615e-06
ENSG00000069399	BCL3	BCL3 transcription coactivator [Source:HGNC Symbol;Acc:HGNC:998]	protein_coding	446.403	1.35658	0.253803	5.34502	9.04077e-08	1.53375e-06
ENSG00000157087	ATP2B2	ATPase plasma membrane Ca2+ transporting 2 [Source:HGNC Symbol;Acc:HGNC:815]	protein_coding	877.422	-1.79579	0.336002	-5.34459	9.06217e-08	1.53638e-06
ENSG00000235750	KIAA0040	KIAA0040 [Source:HGNC Symbol;Acc:HGNC:28950]	protein_coding	198.502	5.23305	0.979219	5.3441	9.08652e-08	1.53951e-06
ENSG00000108953	YWHAE	tyrosine 3-monooxygenase/tryptophan 5-monooxygenase activation protein epsilon [Source:HGNC Symbol;Acc:HGNC:12851]	protein_coding	28728.2	-0.767706	0.143665	-5.34371	9.10619e-08	1.54184e-06
ENSG00000266265	KLF14	Kruppel like factor 14 [Source:HGNC Symbol;Acc:HGNC:23025]	protein_coding	31.4605	3.57833	0.670093	5.34005	9.29212e-08	1.5723e-06
ENSG00000133687	TMTC1	transmembrane O-mannosyltransferase targeting cadherins 1 [Source:HGNC Symbol;Acc:HGNC:24099]	protein_coding	818.625	-0.922761	0.172839	-5.33883	9.35462e-08	1.58185e-06
ENSG00000151914	DST	dystonin [Source:HGNC Symbol;Acc:HGNC:1090]	protein_coding	10044.4	-1.02622	0.192371	-5.3346	9.57574e-08	1.61819e-06
ENSG00000123545	NDUFAF4	NADH:ubiquinone oxidoreductase complex assembly factor 4 [Source:HGNC Symbol;Acc:HGNC:21034]	protein_coding	696.921	-0.886229	0.166134	-5.33444	9.58411e-08	1.61855e-06
ENSG00000140105	WARS1	tryptophanyl-tRNA synthetase 1 [Source:HGNC Symbol;Acc:HGNC:12729]	protein_coding	4475.92	1.06239	0.199202	5.33322	9.64882e-08	1.62807e-06
ENSG00000179954	SSC5D	scavenger receptor cysteine rich family member with 5 domains [Source:HGNC Symbol;Acc:HGNC:26641]	protein_coding	502.041	1.85314	0.347477	5.33314	9.65298e-08	1.62807e-06
ENSG00000041353	RAB27B	RAB27B, member RAS oncogene family [Source:HGNC Symbol;Acc:HGNC:9767]	protein_coding	483.517	-1.76961	0.331831	-5.33287	9.66742e-08	1.62945e-06
ENSG00000149428	HYOU1	hypoxia up-regulated 1 [Source:HGNC Symbol;Acc:HGNC:16931]	protein_coding	8462.26	0.951097	0.178614	5.32487	1.01024e-07	1.70167e-06
ENSG00000167306	MYO5B	myosin VB [Source:HGNC Symbol;Acc:HGNC:7603]	protein_coding	531.995	-1.23129	0.231347	-5.32226	1.02485e-07	1.72405e-06
ENSG00000069482	GAL	galanin and GMAP prepropeptide [Source:HGNC Symbol;Acc:HGNC:4114]	protein_coding	75.0246	-2.87531	0.540528	-5.31944	1.04085e-07	1.74984e-06
ENSG00000125863	MKKS	MKKS centrosomal shuttling protein [Source:HGNC Symbol;Acc:HGNC:7108]	protein_coding	667.871	-1.11547	0.209809	-5.31658	1.05735e-07	1.77642e-06
ENSG00000108175	ZMIZ1	zinc finger MIZ-type containing 1 [Source:HGNC Symbol;Acc:HGNC:16493]	protein_coding	9639.07	-0.830334	0.156201	-5.31582	1.06181e-07	1.78277e-06
ENSG00000131507	NDFIP1	Nedd4 family interacting protein 1 [Source:HGNC Symbol;Acc:HGNC:17592]	protein_coding	12238.5	-0.754109	0.141875	-5.31532	1.06472e-07	1.78651e-06
ENSG00000137070	IL11RA	interleukin 11 receptor subunit alpha [Source:HGNC Symbol;Acc:HGNC:5967]	protein_coding	442.006	1.07894	0.20302	5.31443	1.0699e-07	1.79405e-06
ENSG00000140365	COMMD4	COMM domain containing 4 [Source:HGNC Symbol;Acc:HGNC:26027]	protein_coding	845.429	-1.05948	0.199526	-5.30998	1.09635e-07	1.83721e-06
ENSG00000178602	OTOS	otospiralin [Source:HGNC Symbol;Acc:HGNC:22644]	protein_coding	34.1956	3.38807	0.638072	5.30986	1.0971e-07	1.83729e-06
ENSG00000185201	IFITM2	interferon induced transmembrane protein 2 [Source:HGNC Symbol;Acc:HGNC:5413]	protein_coding	413.124	1.30855	0.246566	5.30708	1.11398e-07	1.86436e-06
ENSG00000106714	CNTNAP3	contactin associated protein family member 3 [Source:HGNC Symbol;Acc:HGNC:13834]	protein_coding	304.221	-1.12096	0.211239	-5.3066	1.1169e-07	1.86805e-06
ENSG00000240694	PNMA2	PNMA family member 2 [Source:HGNC Symbol;Acc:HGNC:9159]	protein_coding	9503.62	-0.741061	0.139674	-5.30564	1.12281e-07	1.87673e-06
ENSG00000189337	KAZN	kazrin, periplakin interacting protein [Source:HGNC Symbol;Acc:HGNC:29173]	protein_coding	2015.92	-1.07236	0.202135	-5.30515	1.12578e-07	1.88048e-06
ENSG00000112759	SLC29A1	solute carrier family 29 member 1 (Augustine blood group) [Source:HGNC Symbol;Acc:HGNC:11003]	protein_coding	1112.62	0.968834	0.182908	5.29683	1.1783e-07	1.96695e-06
ENSG00000108823	SGCA	sarcoglycan alpha [Source:HGNC Symbol;Acc:HGNC:10805]	protein_coding	19.0872	4.22395	0.797651	5.29548	1.18704e-07	1.98027e-06
ENSG00000152208	GRID2	glutamate ionotropic receptor delta type subunit 2 [Source:HGNC Symbol;Acc:HGNC:4576]	protein_coding	182.188	-1.6211	0.306273	-5.29299	1.20333e-07	2.00488e-06
ENSG00000076554	TPD52	tumor protein D52 [Source:HGNC Symbol;Acc:HGNC:12005]	protein_coding	852.59	1.0005	0.189057	5.29205	1.20951e-07	2.0139e-06
ENSG00000185432	METTL7A	methyltransferase like 7A [Source:HGNC Symbol;Acc:HGNC:24550]	protein_coding	997.986	-1.77412	0.335344	-5.29046	1.22007e-07	2.03018e-06
ENSG00000176018	LYSMD3	LysM domain containing 3 [Source:HGNC Symbol;Acc:HGNC:26969]	protein_coding	889.692	1.20098	0.22706	5.28928	1.22797e-07	2.04202e-06
ENSG00000182985	CADM1	cell adhesion molecule 1 [Source:HGNC Symbol;Acc:HGNC:5951]	protein_coding	6170.96	-0.997414	0.188721	-5.28514	1.25612e-07	2.0875e-06
ENSG00000167889	MGAT5B	alpha-1,6-mannosylglycoprotein 6-beta-N-acetylglucosaminyltransferase B [Source:HGNC Symbol;Acc:HGNC:24140]	protein_coding	985.826	-1.45131	0.274612	-5.28495	1.25736e-07	2.08823e-06
ENSG00000101445	PPP1R16B	protein phosphatase 1 regulatory subunit 16B [Source:HGNC Symbol;Acc:HGNC:15850]	protein_coding	559.39	-1.58702	0.300306	-5.28468	1.25927e-07	2.09007e-06
ENSG00000091622	PITPNM3	PITPNM family member 3 [Source:HGNC Symbol;Acc:HGNC:21043]	protein_coding	1402.99	-1.27674	0.241712	-5.28205	1.27747e-07	2.11892e-06
ENSG00000168530	MYL1	myosin light chain 1 [Source:HGNC Symbol;Acc:HGNC:7582]	protein_coding	29.6183	7.38943	1.39935	5.2806	1.28759e-07	2.133e-06
ENSG00000140090	SLC24A4	solute carrier family 24 member 4 [Source:HGNC Symbol;Acc:HGNC:10978]	protein_coding	18.418	-4.7304	0.896646	-5.27566	1.32276e-07	2.18987e-06
ENSG00000141756	FKBP10	FKBP prolyl isomerase 10 [Source:HGNC Symbol;Acc:HGNC:18169]	protein_coding	9105.53	1.31689	0.249861	5.27051	1.36048e-07	2.24934e-06
ENSG00000124160	NCOA5	nuclear receptor coactivator 5 [Source:HGNC Symbol;Acc:HGNC:15909]	protein_coding	1264.78	-0.824265	0.156395	-5.2704	1.36128e-07	2.24934e-06
ENSG00000188368	PRR19	proline rich 19 [Source:HGNC Symbol;Acc:HGNC:33728]	protein_coding	60.0815	-1.82461	0.346326	-5.26849	1.37552e-07	2.27144e-06
ENSG00000196932	TMEM26	transmembrane protein 26 [Source:HGNC Symbol;Acc:HGNC:28550]	protein_coding	210.079	2.71179	0.514836	5.2673	1.38447e-07	2.28477e-06
ENSG00000059145	UNKL	unk like zinc finger [Source:HGNC Symbol;Acc:HGNC:14184]	protein_coding	633.348	-1.23492	0.23451	-5.26597	1.39453e-07	2.29991e-06
ENSG00000184672	RALYL	RALY RNA binding protein like [Source:HGNC Symbol;Acc:HGNC:27036]	protein_coding	569.039	-1.26708	0.240623	-5.26585	1.39544e-07	2.29997e-06
ENSG00000151320	AKAP6	A-kinase anchoring protein 6 [Source:HGNC Symbol;Acc:HGNC:376]	protein_coding	3411.64	-1.03825	0.197251	-5.26358	1.41275e-07	2.32701e-06
ENSG00000027001	MIPEP	mitochondrial intermediate peptidase [Source:HGNC Symbol;Acc:HGNC:7104]	protein_coding	608.092	-1.08492	0.206164	-5.26238	1.42202e-07	2.34081e-06
ENSG00000258986	TMEM179	transmembrane protein 179 [Source:HGNC Symbol;Acc:HGNC:20137]	protein_coding	672.77	-1.18396	0.225029	-5.26138	1.42982e-07	2.35216e-06
ENSG00000004468	CD38	CD38 molecule [Source:HGNC Symbol;Acc:HGNC:1667]	protein_coding	179.71	-2.44719	0.465162	-5.26094	1.4332e-07	2.35623e-06
ENSG00000144369	FAM171B	family with sequence similarity 171 member B [Source:HGNC Symbol;Acc:HGNC:29412]	protein_coding	7072.59	-0.894876	0.170121	-5.26024	1.4387e-07	2.36379e-06
ENSG00000111058	ACSS3	acyl-CoA synthetase short chain family member 3 [Source:HGNC Symbol;Acc:HGNC:24723]	protein_coding	1153.04	-0.84661	0.160973	-5.25932	1.44593e-07	2.37417e-06
ENSG00000078070	MCCC1	methylcrotonyl-CoA carboxylase subunit 1 [Source:HGNC Symbol;Acc:HGNC:6936]	protein_coding	898.384	-0.729986	0.138835	-5.25795	1.45674e-07	2.38947e-06
ENSG00000161653	NAGS	N-acetylglutamate synthase [Source:HGNC Symbol;Acc:HGNC:17996]	protein_coding	99.4367	1.51868	0.288837	5.2579	1.45709e-07	2.38947e-06
ENSG00000176046	NUPR1	nuclear protein 1, transcriptional regulator [Source:HGNC Symbol;Acc:HGNC:29990]	protein_coding	144.553	-1.39724	0.26591	-5.25455	1.48387e-07	2.43034e-06
ENSG00000253767	PCDHGA8	protocadherin gamma subfamily A, 8 [Source:HGNC Symbol;Acc:HGNC:8706]	protein_coding	35.3502	2.70513	0.515057	5.25209	1.50381e-07	2.46008e-06
ENSG00000173546	CSPG4	chondroitin sulfate proteoglycan 4 [Source:HGNC Symbol;Acc:HGNC:2466]	protein_coding	815.1	1.88366	0.358947	5.24774	1.53978e-07	2.51558e-06
ENSG00000135299	ANKRD6	ankyrin repeat domain 6 [Source:HGNC Symbol;Acc:HGNC:17280]	protein_coding	1389.43	-0.962578	0.183488	-5.24599	1.55445e-07	2.53638e-06
ENSG00000101160	CTSZ	cathepsin Z [Source:HGNC Symbol;Acc:HGNC:2547]	protein_coding	686.484	1.58788	0.302847	5.24318	1.57831e-07	2.57369e-06
ENSG00000151917	BEND6	BEN domain containing 6 [Source:HGNC Symbol;Acc:HGNC:20871]	protein_coding	403.063	-1.35696	0.258858	-5.24211	1.58747e-07	2.58701e-06
ENSG00000196990	FAM163B	family with sequence similarity 163 member B [Source:HGNC Symbol;Acc:HGNC:33277]	protein_coding	175.688	-1.47439	0.281338	-5.24061	1.60043e-07	2.6065e-06
ENSG00000169554	ZEB2	zinc finger E-box binding homeobox 2 [Source:HGNC Symbol;Acc:HGNC:14881]	protein_coding	2333.89	-0.906315	0.173041	-5.23756	1.62712e-07	2.64667e-06
ENSG00000214960	CRPPA	CDP-L-ribitol pyrophosphorylase A [Source:HGNC Symbol;Acc:HGNC:37276]	protein_coding	100.418	-1.76567	0.337151	-5.23705	1.63165e-07	2.65237e-06
ENSG00000116478	HDAC1	histone deacetylase 1 [Source:HGNC Symbol;Acc:HGNC:4852]	protein_coding	1216.18	0.755671	0.144326	5.23585	1.64226e-07	2.66795e-06
ENSG00000145391	SETD7	SET domain containing 7, histone lysine methyltransferase [Source:HGNC Symbol;Acc:HGNC:30412]	protein_coding	2585.67	0.921423	0.176078	5.23305	1.66731e-07	2.70529e-06
ENSG00000196352	CD55	CD55 molecule (Cromer blood group) [Source:HGNC Symbol;Acc:HGNC:2665]	protein_coding	222.593	1.89716	0.362638	5.23156	1.68088e-07	2.7256e-06
ENSG00000188393	CLEC2A	C-type lectin domain family 2 member A [Source:HGNC Symbol;Acc:HGNC:24191]	protein_coding	84.0775	2.38793	0.456482	5.23116	1.6845e-07	2.72977e-06
ENSG00000173786	CNP	2',3'-cyclic nucleotide 3' phosphodiesterase [Source:HGNC Symbol;Acc:HGNC:2158]	protein_coding	5832.77	-0.948729	0.181379	-5.23064	1.68923e-07	2.73574e-06
ENSG00000144810	COL8A1	collagen type VIII alpha 1 chain [Source:HGNC Symbol;Acc:HGNC:2215]	protein_coding	7119.1	4.1982	0.803443	5.22526	1.73911e-07	2.81302e-06
ENSG00000137267	TUBB2A	tubulin beta 2A class IIa [Source:HGNC Symbol;Acc:HGNC:12412]	protein_coding	10329.2	-1.33026	0.254632	-5.22424	1.74873e-07	2.82514e-06
ENSG00000158813	EDA	ectodysplasin A [Source:HGNC Symbol;Acc:HGNC:3157]	protein_coding	73.0371	-1.98085	0.379165	-5.22423	1.74877e-07	2.82514e-06
ENSG00000073605	GSDMB	gasdermin B [Source:HGNC Symbol;Acc:HGNC:23690]	protein_coding	669.07	0.870527	0.166723	5.2214	1.77578e-07	2.86699e-06
ENSG00000135124	P2RX4	purinergic receptor P2X 4 [Source:HGNC Symbol;Acc:HGNC:8535]	protein_coding	429.256	0.946596	0.181302	5.22111	1.77854e-07	2.86967e-06
ENSG00000147535	PLPP5	phospholipid phosphatase 5 [Source:HGNC Symbol;Acc:HGNC:25026]	protein_coding	2209.64	1.49295	0.285978	5.2205	1.78445e-07	2.87742e-06
ENSG00000113389	NPR3	natriuretic peptide receptor 3 [Source:HGNC Symbol;Acc:HGNC:7945]	protein_coding	409.804	2.44651	0.468735	5.21938	1.79527e-07	2.89308e-06
ENSG00000165813	CCDC186	coiled-coil domain containing 186 [Source:HGNC Symbol;Acc:HGNC:24349]	protein_coding	1233.07	0.809731	0.155199	5.21736	1.81488e-07	2.92288e-06
ENSG00000131044	TTLL9	tubulin tyrosine ligase like 9 [Source:HGNC Symbol;Acc:HGNC:16118]	protein_coding	92.4462	-2.17344	0.416718	-5.21561	1.83214e-07	2.94886e-06
ENSG00000101638	ST8SIA5	ST8 alpha-N-acetyl-neuraminide alpha-2,8-sialyltransferase 5 [Source:HGNC Symbol;Acc:HGNC:17827]	protein_coding	538.05	-2.01451	0.386364	-5.21401	1.84802e-07	2.97258e-06
ENSG00000204961	PCDHA9	protocadherin alpha 9 [Source:HGNC Symbol;Acc:HGNC:8675]	protein_coding	49.3273	1.83933	0.352947	5.21135	1.87473e-07	3.01368e-06
ENSG00000288658		novel protein, ortholog of Gm2102 (M. musculus)	protein_coding	139.248	-1.2868	0.24705	-5.20867	1.90199e-07	3.05373e-06
ENSG00000003989	SLC7A2	solute carrier family 7 member 2 [Source:HGNC Symbol;Acc:HGNC:11060]	protein_coding	261.491	-1.40481	0.269741	-5.20801	1.9088e-07	3.06278e-06
ENSG00000082781	ITGB5	integrin subunit beta 5 [Source:HGNC Symbol;Acc:HGNC:6160]	protein_coding	3271.21	-1.03068	0.197944	-5.20692	1.91998e-07	3.07881e-06
ENSG00000059573	ALDH18A1	aldehyde dehydrogenase 18 family member A1 [Source:HGNC Symbol;Acc:HGNC:9722]	protein_coding	4235.65	1.01433	0.194884	5.2048	1.94206e-07	3.11231e-06
ENSG00000215883	CYB5RL	cytochrome b5 reductase like [Source:HGNC Symbol;Acc:HGNC:32220]	protein_coding	430.64	-0.917468	0.176278	-5.20468	1.94334e-07	3.11246e-06
ENSG00000175906	ARL4D	ADP ribosylation factor like GTPase 4D [Source:HGNC Symbol;Acc:HGNC:656]	protein_coding	496.576	1.06222	0.204132	5.20356	1.95503e-07	3.12732e-06
ENSG00000269891	ARHGAP19-SLIT1	ARHGAP19-SLIT1 readthrough (NMD candidate) [Source:HGNC Symbol;Acc:HGNC:48348]	protein_coding	31.5023	-2.40466	0.462212	-5.20249	1.96632e-07	3.14346e-06
ENSG00000242173	ARHGDIG	Rho GDP dissociation inhibitor gamma [Source:HGNC Symbol;Acc:HGNC:680]	protein_coding	449.88	-1.68113	0.323178	-5.20186	1.97304e-07	3.15226e-06
ENSG00000122545	SEPTIN7	septin 7 [Source:HGNC Symbol;Acc:HGNC:1717]	protein_coding	9853.09	-0.762796	0.146669	-5.20081	1.98419e-07	3.16814e-06
ENSG00000135002	RFK	riboflavin kinase [Source:HGNC Symbol;Acc:HGNC:30324]	protein_coding	1923.38	-0.829389	0.159513	-5.19952	1.99801e-07	3.18824e-06
ENSG00000106484	MEST	mesoderm specific transcript [Source:HGNC Symbol;Acc:HGNC:7028]	protein_coding	11067	1.35686	0.261016	5.19839	2.01024e-07	3.2058e-06
ENSG00000162695	SLC30A7	solute carrier family 30 member 7 [Source:HGNC Symbol;Acc:HGNC:19306]	protein_coding	1158	0.988614	0.1902	5.19776	2.01705e-07	3.21469e-06
ENSG00000179772	FOXS1	forkhead box S1 [Source:HGNC Symbol;Acc:HGNC:3735]	protein_coding	41.848	2.83673	0.545828	5.19712	2.02399e-07	3.22379e-06
ENSG00000120049	KCNIP2	potassium voltage-gated channel interacting protein 2 [Source:HGNC Symbol;Acc:HGNC:15522]	protein_coding	273.646	-1.40278	0.269987	-5.19575	2.03898e-07	3.24567e-06
ENSG00000100350	FOXRED2	FAD dependent oxidoreductase domain containing 2 [Source:HGNC Symbol;Acc:HGNC:26264]	protein_coding	2673.78	-1.00158	0.19279	-5.1952	2.04504e-07	3.25136e-06
ENSG00000132464	ENAM	enamelin [Source:HGNC Symbol;Acc:HGNC:3344]	protein_coding	17.9328	3.49996	0.673736	5.19486	2.04874e-07	3.25524e-06
ENSG00000021355	SERPINB1	serpin family B member 1 [Source:HGNC Symbol;Acc:HGNC:3311]	protein_coding	240.184	0.93083	0.179236	5.19332	2.06575e-07	3.28027e-06
ENSG00000088726	TMEM40	transmembrane protein 40 [Source:HGNC Symbol;Acc:HGNC:25620]	protein_coding	19.9154	4.04335	0.778813	5.19168	2.08401e-07	3.30725e-06
ENSG00000005108	THSD7A	thrombospondin type 1 domain containing 7A [Source:HGNC Symbol;Acc:HGNC:22207]	protein_coding	490.813	-1.84996	0.356365	-5.19121	2.08927e-07	3.31099e-06
ENSG00000135447	PPP1R1A	protein phosphatase 1 regulatory inhibitor subunit 1A [Source:HGNC Symbol;Acc:HGNC:9286]	protein_coding	663.767	-1.90963	0.367861	-5.19119	2.08956e-07	3.31099e-06
ENSG00000132821	VSTM2L	V-set and transmembrane domain containing 2 like [Source:HGNC Symbol;Acc:HGNC:16096]	protein_coding	1354.14	-2.11239	0.406923	-5.19113	2.09018e-07	3.31099e-06
ENSG00000179241	LDLRAD3	low density lipoprotein receptor class A domain containing 3 [Source:HGNC Symbol;Acc:HGNC:27046]	protein_coding	1620.86	-1.19559	0.230366	-5.18998	2.10313e-07	3.32949e-06
ENSG00000176142	TMEM39A	transmembrane protein 39A [Source:HGNC Symbol;Acc:HGNC:25600]	protein_coding	920.673	1.60435	0.309189	5.1889	2.1154e-07	3.34687e-06
ENSG00000183671	CMKLR2	chemerin chemokine-like receptor 2 [Source:HGNC Symbol;Acc:HGNC:4463]	protein_coding	174.762	-1.61133	0.310556	-5.18852	2.11971e-07	3.35167e-06
ENSG00000031691	CENPQ	centromere protein Q [Source:HGNC Symbol;Acc:HGNC:21347]	protein_coding	295.336	-1.45591	0.280631	-5.18799	2.12573e-07	3.35915e-06
ENSG00000262655	SPON1	spondin 1 [Source:HGNC Symbol;Acc:HGNC:11252]	protein_coding	5289.51	-5.31894	1.02574	-5.18548	2.15456e-07	3.40264e-06
ENSG00000187837	H1-2	H1.2 linker histone, cluster member [Source:HGNC Symbol;Acc:HGNC:4716]	protein_coding	235.744	2.68188	0.517271	5.18467	2.16403e-07	3.41552e-06
ENSG00000064932	SBNO2	strawberry notch homolog 2 [Source:HGNC Symbol;Acc:HGNC:29158]	protein_coding	1334.65	1.07723	0.207802	5.18394	2.17244e-07	3.42673e-06
ENSG00000077044	DGKD	diacylglycerol kinase delta [Source:HGNC Symbol;Acc:HGNC:2851]	protein_coding	2912.66	-0.990173	0.191028	-5.1834	2.17881e-07	3.43469e-06
ENSG00000121691	CAT	catalase [Source:HGNC Symbol;Acc:HGNC:1516]	protein_coding	748.032	-0.857939	0.16554	-5.18267	2.1873e-07	3.44391e-06
ENSG00000261236	BOP1	BOP1 ribosomal biogenesis factor [Source:HGNC Symbol;Acc:HGNC:15519]	protein_coding	1256.18	-0.844431	0.163097	-5.17747	2.2492e-07	3.53924e-06
ENSG00000197879	MYO1C	myosin IC [Source:HGNC Symbol;Acc:HGNC:7597]	protein_coding	2080.88	1.15724	0.223546	5.17672	2.2582e-07	3.54942e-06
ENSG00000170959	DCDC1	doublecortin domain containing 1 [Source:HGNC Symbol;Acc:HGNC:20625]	protein_coding	112.775	-1.59651	0.308403	-5.1767	2.2584e-07	3.54942e-06
ENSG00000088992	TESC	tescalcin [Source:HGNC Symbol;Acc:HGNC:26065]	protein_coding	117.934	-1.38237	0.267043	-5.17658	2.25989e-07	3.54963e-06
ENSG00000125531	FNDC11	fibronectin type III domain containing 11 [Source:HGNC Symbol;Acc:HGNC:28764]	protein_coding	294.72	1.38971	0.268467	5.17645	2.26151e-07	3.55002e-06
ENSG00000176678	FOXL1	forkhead box L1 [Source:HGNC Symbol;Acc:HGNC:3817]	protein_coding	46.0806	3.27775	0.633306	5.17562	2.27154e-07	3.56362e-06
ENSG00000153071	DAB2	DAB adaptor protein 2 [Source:HGNC Symbol;Acc:HGNC:2662]	protein_coding	517.458	1.2457	0.240739	5.17447	2.28562e-07	3.58355e-06
ENSG00000167244	IGF2	insulin like growth factor 2 [Source:HGNC Symbol;Acc:HGNC:5466]	protein_coding	60.8588	2.5125	0.4857	5.17294	2.30443e-07	3.61088e-06
ENSG00000215012	RTL10	retrotransposon Gag like 10 [Source:HGNC Symbol;Acc:HGNC:26112]	protein_coding	2040.22	0.861936	0.166652	5.17209	2.31493e-07	3.62515e-06
ENSG00000187678	SPRY4	sprouty RTK signaling antagonist 4 [Source:HGNC Symbol;Acc:HGNC:15533]	protein_coding	917.259	-1.21831	0.235745	-5.1679	2.36735e-07	3.705e-06
ENSG00000136295	TTYH3	tweety family member 3 [Source:HGNC Symbol;Acc:HGNC:22222]	protein_coding	21724.3	-1.20477	0.233304	-5.16396	2.41784e-07	3.77949e-06
ENSG00000176438	SYNE3	spectrin repeat containing nuclear envelope family member 3 [Source:HGNC Symbol;Acc:HGNC:19861]	protein_coding	346.584	-1.07723	0.208663	-5.16254	2.43625e-07	3.80598e-06
ENSG00000167555	ZNF528	zinc finger protein 528 [Source:HGNC Symbol;Acc:HGNC:29384]	protein_coding	122.951	-1.69987	0.329281	-5.16238	2.43829e-07	3.80688e-06
ENSG00000232237	ASCL5	achaete-scute family bHLH transcription factor 5 [Source:HGNC Symbol;Acc:HGNC:33169]	protein_coding	85.3162	1.70802	0.330894	5.16184	2.44534e-07	3.81561e-06
ENSG00000163879	DNALI1	dynein axonemal light intermediate chain 1 [Source:HGNC Symbol;Acc:HGNC:14353]	protein_coding	1433.61	-0.95857	0.185715	-5.16152	2.44951e-07	3.81982e-06
ENSG00000140391	TSPAN3	tetraspanin 3 [Source:HGNC Symbol;Acc:HGNC:17752]	protein_coding	15355.2	-0.810496	0.15704	-5.16107	2.45539e-07	3.82442e-06
ENSG00000143669	LYST	lysosomal trafficking regulator [Source:HGNC Symbol;Acc:HGNC:1968]	protein_coding	1706.86	-0.810015	0.156955	-5.16082	2.45876e-07	3.82738e-06
ENSG00000171757	LRRC34	leucine rich repeat containing 34 [Source:HGNC Symbol;Acc:HGNC:28408]	protein_coding	302.516	-1.11566	0.216328	-5.15726	2.50595e-07	3.89852e-06
ENSG00000151552	QDPR	quinoid dihydropteridine reductase [Source:HGNC Symbol;Acc:HGNC:9752]	protein_coding	1547	-0.929617	0.180348	-5.15456	2.5422e-07	3.95255e-06
ENSG00000101199	ARFGAP1	ADP ribosylation factor GTPase activating protein 1 [Source:HGNC Symbol;Acc:HGNC:15852]	protein_coding	4806.67	1.09925	0.213328	5.15285	2.56557e-07	3.98651e-06
ENSG00000134982	APC	APC regulator of WNT signaling pathway [Source:HGNC Symbol;Acc:HGNC:583]	protein_coding	6219.44	-1.10537	0.214544	-5.15221	2.5744e-07	3.99546e-06
ENSG00000154642	C21orf91	chromosome 21 open reading frame 91 [Source:HGNC Symbol;Acc:HGNC:16459]	protein_coding	464.891	0.89606	0.173955	5.15112	2.58942e-07	4.01637e-06
ENSG00000171723	GPHN	gephyrin [Source:HGNC Symbol;Acc:HGNC:15465]	protein_coding	1177.43	-1.12159	0.217851	-5.1484	2.62713e-07	4.07244e-06
ENSG00000139618	BRCA2	BRCA2 DNA repair associated [Source:HGNC Symbol;Acc:HGNC:1101]	protein_coding	240.078	-1.47594	0.28681	-5.14607	2.66007e-07	4.12105e-06
ENSG00000164742	ADCY1	adenylate cyclase 1 [Source:HGNC Symbol;Acc:HGNC:232]	protein_coding	3214.18	-2.36144	0.458894	-5.14593	2.66196e-07	4.12153e-06
ENSG00000151239	TWF1	twinfilin actin binding protein 1 [Source:HGNC Symbol;Acc:HGNC:9620]	protein_coding	3056.69	-0.725628	0.141015	-5.14575	2.66454e-07	4.12307e-06
ENSG00000178567	EPM2AIP1	EPM2A interacting protein 1 [Source:HGNC Symbol;Acc:HGNC:19735]	protein_coding	3600.21	0.672877	0.130825	5.14335	2.69882e-07	4.17116e-06
ENSG00000141682	PMAIP1	phorbol-12-myristate-13-acetate-induced protein 1 [Source:HGNC Symbol;Acc:HGNC:9108]	protein_coding	117.271	1.95638	0.38045	5.14226	2.71448e-07	4.19289e-06
ENSG00000188620	HMX3	H6 family homeobox 3 [Source:HGNC Symbol;Acc:HGNC:5019]	protein_coding	26.7759	2.53679	0.493393	5.14152	2.7252e-07	4.20695e-06
ENSG00000175164	ABO	ABO, alpha 1-3-N-acetylgalactosaminyltransferase and alpha 1-3-galactosyltransferase [Source:HGNC Symbol;Acc:HGNC:79]	protein_coding	22.1004	2.80398	0.54544	5.14078	2.73602e-07	4.22114e-06
ENSG00000130638	ATXN10	ataxin 10 [Source:HGNC Symbol;Acc:HGNC:10549]	protein_coding	5520.19	-0.691799	0.134629	-5.13856	2.76847e-07	4.26869e-06
ENSG00000019186	CYP24A1	cytochrome P450 family 24 subfamily A member 1 [Source:HGNC Symbol;Acc:HGNC:2602]	protein_coding	43.9407	2.53408	0.493355	5.13643	2.80007e-07	4.31485e-06
ENSG00000154027	AK5	adenylate kinase 5 [Source:HGNC Symbol;Acc:HGNC:365]	protein_coding	640.72	-1.66551	0.32446	-5.13317	2.849e-07	4.38766e-06
ENSG00000100678	SLC8A3	solute carrier family 8 member A3 [Source:HGNC Symbol;Acc:HGNC:11070]	protein_coding	457.451	-1.19773	0.233435	-5.1309	2.88361e-07	4.43834e-06
ENSG00000140323	DISP2	dispatched RND transporter family member 2 [Source:HGNC Symbol;Acc:HGNC:19712]	protein_coding	1439.96	-1.27439	0.248462	-5.12914	2.91072e-07	4.47742e-06
ENSG00000141449	GREB1L	GREB1 like retinoic acid receptor coactivator [Source:HGNC Symbol;Acc:HGNC:31042]	protein_coding	832.966	-0.984621	0.191988	-5.12856	2.91968e-07	4.48855e-06
ENSG00000256463	SALL3	spalt like transcription factor 3 [Source:HGNC Symbol;Acc:HGNC:10527]	protein_coding	907.311	-1.70551	0.332608	-5.12769	2.93315e-07	4.50661e-06
ENSG00000136144	RCBTB1	RCC1 and BTB domain containing protein 1 [Source:HGNC Symbol;Acc:HGNC:18243]	protein_coding	1470.61	-0.735439	0.143471	-5.12606	2.95861e-07	4.54304e-06
ENSG00000071967	CYBRD1	cytochrome b reductase 1 [Source:HGNC Symbol;Acc:HGNC:20797]	protein_coding	2932.48	1.30803	0.255211	5.12528	2.97092e-07	4.55926e-06
ENSG00000198216	CACNA1E	calcium voltage-gated channel subunit alpha1 E [Source:HGNC Symbol;Acc:HGNC:1392]	protein_coding	1469.49	-2.04403	0.399036	-5.12241	3.01648e-07	4.62646e-06
ENSG00000171786	NHLH1	nescient helix-loop-helix 1 [Source:HGNC Symbol;Acc:HGNC:7817]	protein_coding	245.74	-2.0907	0.408178	-5.12204	3.02247e-07	4.63291e-06
ENSG00000160345	C9orf116	chromosome 9 open reading frame 116 [Source:HGNC Symbol;Acc:HGNC:28435]	protein_coding	176.517	-1.03332	0.201799	-5.12055	3.04649e-07	4.66424e-06
ENSG00000119777	TMEM214	transmembrane protein 214 [Source:HGNC Symbol;Acc:HGNC:25983]	protein_coding	3322.81	1.35862	0.265449	5.1182	3.0846e-07	4.71982e-06
ENSG00000167617	CDC42EP5	CDC42 effector protein 5 [Source:HGNC Symbol;Acc:HGNC:17408]	protein_coding	159.615	2.82182	0.551346	5.11806	3.08698e-07	4.72069e-06
ENSG00000154928	EPHB1	EPH receptor B1 [Source:HGNC Symbol;Acc:HGNC:3392]	protein_coding	2017.35	-1.71318	0.33484	-5.11643	3.11367e-07	4.75871e-06
ENSG00000146374	RSPO3	R-spondin 3 [Source:HGNC Symbol;Acc:HGNC:20866]	protein_coding	32.5945	-4.96473	0.970695	-5.11462	3.14372e-07	4.80182e-06
ENSG00000188803	SHISA6	shisa family member 6 [Source:HGNC Symbol;Acc:HGNC:34491]	protein_coding	499.912	-4.36636	0.853885	-5.11353	3.16202e-07	4.82694e-06
ENSG00000157870	PRXL2B	peroxiredoxin like 2B [Source:HGNC Symbol;Acc:HGNC:28390]	protein_coding	1892.65	-0.899559	0.175955	-5.11243	3.18045e-07	4.85224e-06
ENSG00000113108	APBB3	amyloid beta precursor protein binding family B member 3 [Source:HGNC Symbol;Acc:HGNC:20708]	protein_coding	2211	1.58882	0.310957	5.10946	3.23074e-07	4.92607e-06
ENSG00000136931	NR5A1	nuclear receptor subfamily 5 group A member 1 [Source:HGNC Symbol;Acc:HGNC:7983]	protein_coding	15.7167	3.91153	0.76576	5.10803	3.2553e-07	4.96063e-06
ENSG00000082438	COBLL1	cordon-bleu WH2 repeat protein like 1 [Source:HGNC Symbol;Acc:HGNC:23571]	protein_coding	279.551	-1.183	0.231614	-5.10765	3.26195e-07	4.96785e-06
ENSG00000187955	COL14A1	collagen type XIV alpha 1 chain [Source:HGNC Symbol;Acc:HGNC:2191]	protein_coding	6129.09	1.87997	0.368181	5.10611	3.28857e-07	5.00546e-06
ENSG00000099953	MMP11	matrix metallopeptidase 11 [Source:HGNC Symbol;Acc:HGNC:7157]	protein_coding	641.153	1.66175	0.325456	5.10592	3.29196e-07	5.0077e-06
ENSG00000106992	AK1	adenylate kinase 1 [Source:HGNC Symbol;Acc:HGNC:361]	protein_coding	305.679	-1.01708	0.199228	-5.10509	3.30639e-07	5.02672e-06
ENSG00000145920	CPLX2	complexin 2 [Source:HGNC Symbol;Acc:HGNC:2310]	protein_coding	2259.81	-1.56157	0.305949	-5.10402	3.32519e-07	5.05235e-06
ENSG00000146090	RASGEF1C	RasGEF domain family member 1C [Source:HGNC Symbol;Acc:HGNC:27400]	protein_coding	121.307	-2.06511	0.404624	-5.10377	3.32952e-07	5.05598e-06
ENSG00000145990	GFOD1	glucose-fructose oxidoreductase domain containing 1 [Source:HGNC Symbol;Acc:HGNC:21096]	protein_coding	705.562	-1.67681	0.328637	-5.10231	3.3553e-07	5.09216e-06
ENSG00000184083	FAM120C	family with sequence similarity 120C [Source:HGNC Symbol;Acc:HGNC:16949]	protein_coding	1023.54	-0.845841	0.165825	-5.10079	3.38236e-07	5.13024e-06
ENSG00000128342	LIF	LIF interleukin 6 family cytokine [Source:HGNC Symbol;Acc:HGNC:6596]	protein_coding	343.811	2.2838	0.447791	5.10014	3.39396e-07	5.14483e-06
ENSG00000112541	PDE10A	phosphodiesterase 10A [Source:HGNC Symbol;Acc:HGNC:8772]	protein_coding	640.647	-1.30431	0.255775	-5.09947	3.40608e-07	5.16022e-06
ENSG00000169744	LDB2	LIM domain binding 2 [Source:HGNC Symbol;Acc:HGNC:6533]	protein_coding	566.781	-1.28208	0.25146	-5.09854	3.42291e-07	5.1827e-06
ENSG00000078124	ACER3	alkaline ceramidase 3 [Source:HGNC Symbol;Acc:HGNC:16066]	protein_coding	1306.2	-0.984296	0.193086	-5.09772	3.4377e-07	5.20207e-06
ENSG00000197217	ENTPD4	ectonucleoside triphosphate diphosphohydrolase 4 [Source:HGNC Symbol;Acc:HGNC:14573]	protein_coding	3899.87	0.853007	0.167388	5.09599	3.46925e-07	5.24676e-06
ENSG00000258289	CHURC1	churchill domain containing 1 [Source:HGNC Symbol;Acc:HGNC:20099]	protein_coding	1200.83	-0.783957	0.153845	-5.09575	3.47355e-07	5.25022e-06
ENSG00000104671	DCTN6	dynactin subunit 6 [Source:HGNC Symbol;Acc:HGNC:16964]	protein_coding	848.994	-0.732811	0.143814	-5.09554	3.47746e-07	5.25308e-06
ENSG00000166793	YPEL4	yippee like 4 [Source:HGNC Symbol;Acc:HGNC:18328]	protein_coding	603.151	1.51421	0.297177	5.09532	3.48144e-07	5.25604e-06
ENSG00000136944	LMX1B	LIM homeobox transcription factor 1 beta [Source:HGNC Symbol;Acc:HGNC:6654]	protein_coding	227.572	-6.33993	1.24579	-5.08908	3.59804e-07	5.42894e-06
ENSG00000120675	DNAJC15	DnaJ heat shock protein family (Hsp40) member C15 [Source:HGNC Symbol;Acc:HGNC:20325]	protein_coding	259.057	-1.33012	0.261383	-5.08877	3.60384e-07	5.43455e-06
ENSG00000085741	WNT11	Wnt family member 11 [Source:HGNC Symbol;Acc:HGNC:12776]	protein_coding	113.51	2.21743	0.435782	5.08839	3.61119e-07	5.44247e-06
ENSG00000084090	STARD7	StAR related lipid transfer domain containing 7 [Source:HGNC Symbol;Acc:HGNC:18063]	protein_coding	5968.87	-0.664302	0.13058	-5.0873	3.63192e-07	5.47056e-06
ENSG00000185634	SHC4	SHC adaptor protein 4 [Source:HGNC Symbol;Acc:HGNC:16743]	protein_coding	430.17	-0.903257	0.177571	-5.08673	3.64286e-07	5.48069e-06
ENSG00000270885	RASL10B	RAS like family 10 member B [Source:HGNC Symbol;Acc:HGNC:30295]	protein_coding	1597.13	-0.931293	0.183087	-5.08662	3.64497e-07	5.48071e-06
ENSG00000164197	RNF180	ring finger protein 180 [Source:HGNC Symbol;Acc:HGNC:27752]	protein_coding	583.617	-1.29796	0.255198	-5.08608	3.65541e-07	5.49323e-06
ENSG00000100600	LGMN	legumain [Source:HGNC Symbol;Acc:HGNC:9472]	protein_coding	1824.44	0.943714	0.185728	5.08117	3.75113e-07	5.63383e-06
ENSG00000186635	ARAP1	ArfGAP with RhoGAP domain, ankyrin repeat and PH domain 1 [Source:HGNC Symbol;Acc:HGNC:16925]	protein_coding	2513.8	1.10607	0.21769	5.08095	3.75552e-07	5.63717e-06
ENSG00000058063	ATP11B	ATPase phospholipid transporting 11B (putative) [Source:HGNC Symbol;Acc:HGNC:13553]	protein_coding	1467.8	0.873442	0.171923	5.08044	3.76566e-07	5.64914e-06
ENSG00000182771	GRID1	glutamate ionotropic receptor delta type subunit 1 [Source:HGNC Symbol;Acc:HGNC:4575]	protein_coding	724.953	-1.21246	0.238949	-5.07413	3.89281e-07	5.83317e-06
ENSG00000185896	LAMP1	lysosomal associated membrane protein 1 [Source:HGNC Symbol;Acc:HGNC:6499]	protein_coding	10836.1	-0.760905	0.149981	-5.07335	3.90868e-07	5.85358e-06
ENSG00000112837	TBX18	T-box transcription factor 18 [Source:HGNC Symbol;Acc:HGNC:11595]	protein_coding	12.937	7.16135	1.41177	5.07262	3.92381e-07	5.87287e-06
ENSG00000259417	CTXND1	cortexin domain containing 1 [Source:HGNC Symbol;Acc:HGNC:50507]	protein_coding	263.854	-2.70352	0.533116	-5.07116	3.95392e-07	5.91115e-06
ENSG00000168497	CAVIN2	caveolae associated protein 2 [Source:HGNC Symbol;Acc:HGNC:10690]	protein_coding	205.925	2.77396	0.547081	5.07048	3.96821e-07	5.92911e-06
ENSG00000151967	SCHIP1	schwannomin interacting protein 1 [Source:HGNC Symbol;Acc:HGNC:15678]	protein_coding	355.651	-1.02693	0.202658	-5.06733	4.03435e-07	6.02448e-06
ENSG00000145246	ATP10D	ATPase phospholipid transporting 10D (putative) [Source:HGNC Symbol;Acc:HGNC:13549]	protein_coding	738.899	0.791957	0.156299	5.06692	4.04304e-07	6.03399e-06
ENSG00000205927	OLIG2	oligodendrocyte transcription factor 2 [Source:HGNC Symbol;Acc:HGNC:9398]	protein_coding	584.95	-2.07172	0.409093	-5.06417	4.10174e-07	6.1181e-06
ENSG00000125247	TMTC4	transmembrane O-mannosyltransferase targeting cadherins 4 [Source:HGNC Symbol;Acc:HGNC:25904]	protein_coding	1673.71	-0.941672	0.186015	-5.06234	4.1414e-07	6.17371e-06
ENSG00000184117	NIPSNAP1	nipsnap homolog 1 [Source:HGNC Symbol;Acc:HGNC:7827]	protein_coding	4014.57	0.633094	0.125118	5.05998	4.193e-07	6.24707e-06
ENSG00000122180	MYOG	myogenin [Source:HGNC Symbol;Acc:HGNC:7612]	protein_coding	20.8357	4.61781	0.912861	5.05861	4.22317e-07	6.28841e-06
ENSG00000180425	C11orf71	chromosome 11 open reading frame 71 [Source:HGNC Symbol;Acc:HGNC:25937]	protein_coding	365.748	1.36973	0.271017	5.05403	4.32586e-07	6.43398e-06
ENSG00000136240	KDELR2	KDEL endoplasmic reticulum protein retention receptor 2 [Source:HGNC Symbol;Acc:HGNC:6305]	protein_coding	8649.75	1.07591	0.21304	5.05028	4.41154e-07	6.55392e-06
ENSG00000150625	GPM6A	glycoprotein M6A [Source:HGNC Symbol;Acc:HGNC:4460]	protein_coding	15535.4	-1.71954	0.340609	-5.04842	4.45471e-07	6.61429e-06
ENSG00000087303	NID2	nidogen 2 [Source:HGNC Symbol;Acc:HGNC:13389]	protein_coding	109.403	2.215	0.438806	5.04779	4.46939e-07	6.63231e-06
ENSG00000168505	GBX2	gastrulation brain homeobox 2 [Source:HGNC Symbol;Acc:HGNC:4186]	protein_coding	252.738	-1.84041	0.364633	-5.04728	4.48148e-07	6.64647e-06
ENSG00000117036	ETV3	ETS variant transcription factor 3 [Source:HGNC Symbol;Acc:HGNC:3492]	protein_coding	1059.14	0.868588	0.172132	5.04605	4.51044e-07	6.68561e-06
ENSG00000163630	SYNPR	synaptoporin [Source:HGNC Symbol;Acc:HGNC:16507]	protein_coding	531.483	-2.12085	0.420401	-5.04482	4.53948e-07	6.72483e-06
ENSG00000151876	FBXO4	F-box protein 4 [Source:HGNC Symbol;Acc:HGNC:13583]	protein_coding	290.647	0.985382	0.195361	5.0439	4.56138e-07	6.75343e-06
ENSG00000140743	CDR2	cerebellar degeneration related protein 2 [Source:HGNC Symbol;Acc:HGNC:1799]	protein_coding	1619.15	1.54169	0.306174	5.03533	4.77025e-07	7.05467e-06
ENSG00000115267	IFIH1	interferon induced with helicase C domain 1 [Source:HGNC Symbol;Acc:HGNC:18873]	protein_coding	140.791	-1.53513	0.305024	-5.03281	4.83346e-07	7.13599e-06
ENSG00000177917	ARL6IP6	ADP ribosylation factor like GTPase 6 interacting protein 6 [Source:HGNC Symbol;Acc:HGNC:24048]	protein_coding	1181.3	-0.795084	0.158004	-5.03205	4.85252e-07	7.16008e-06
ENSG00000172661	WASHC2C	WASH complex subunit 2C [Source:HGNC Symbol;Acc:HGNC:23414]	protein_coding	1829.35	-0.78811	0.156622	-5.03193	4.85574e-07	7.16077e-06
ENSG00000161647	MPP3	membrane palmitoylated protein 3 [Source:HGNC Symbol;Acc:HGNC:7221]	protein_coding	451.212	-0.981704	0.195116	-5.03138	4.86973e-07	7.17734e-06
ENSG00000102100	SLC35A2	solute carrier family 35 member A2 [Source:HGNC Symbol;Acc:HGNC:11022]	protein_coding	2542.95	1.06828	0.21249	5.02745	4.97047e-07	7.32167e-06
ENSG00000169750	RAC3	Rac family small GTPase 3 [Source:HGNC Symbol;Acc:HGNC:9803]	protein_coding	1392.58	-1.07601	0.214085	-5.02608	5.00615e-07	7.37007e-06
ENSG00000149091	DGKZ	diacylglycerol kinase zeta [Source:HGNC Symbol;Acc:HGNC:2857]	protein_coding	2495.96	-0.905003	0.18009	-5.02529	5.0268e-07	7.3963e-06
ENSG00000112936	C7	complement C7 [Source:HGNC Symbol;Acc:HGNC:1346]	protein_coding	222.326	5.55006	1.10516	5.02196	5.11475e-07	7.52145e-06
ENSG00000107551	RASSF4	Ras association domain family member 4 [Source:HGNC Symbol;Acc:HGNC:20793]	protein_coding	1647.73	-0.898076	0.178876	-5.02066	5.14937e-07	7.56809e-06
ENSG00000065057	NTHL1	nth like DNA glycosylase 1 [Source:HGNC Symbol;Acc:HGNC:8028]	protein_coding	364.866	-0.879495	0.175378	-5.01484	5.30773e-07	7.79204e-06
ENSG00000154978	VOPP1	VOPP1 WW domain binding protein [Source:HGNC Symbol;Acc:HGNC:34518]	protein_coding	3705.4	-1.09644	0.218663	-5.01427	5.32347e-07	7.81075e-06
ENSG00000152137	HSPB8	heat shock protein family B (small) member 8 [Source:HGNC Symbol;Acc:HGNC:30171]	protein_coding	1177.04	-1.1739	0.234144	-5.01356	5.34313e-07	7.83518e-06
ENSG00000185942	NKAIN3	sodium/potassium transporting ATPase interacting 3 [Source:HGNC Symbol;Acc:HGNC:26829]	protein_coding	1301.39	-2.12936	0.424812	-5.01248	5.37342e-07	7.87517e-06
ENSG00000197177	ADGRA1	adhesion G protein-coupled receptor A1 [Source:HGNC Symbol;Acc:HGNC:13838]	protein_coding	883.204	-1.4358	0.286583	-5.01006	5.44118e-07	7.97e-06
ENSG00000184602	SNN	stannin [Source:HGNC Symbol;Acc:HGNC:11149]	protein_coding	5419.12	-1.36916	0.273324	-5.00929	5.46301e-07	7.99749e-06
ENSG00000128641	MYO1B	myosin IB [Source:HGNC Symbol;Acc:HGNC:7596]	protein_coding	1919.17	1.19873	0.239368	5.00789	5.50289e-07	8.0471e-06
ENSG00000117868	ESYT2	extended synaptotagmin 2 [Source:HGNC Symbol;Acc:HGNC:22211]	protein_coding	3491.92	0.786514	0.157058	5.00778	5.50617e-07	8.0471e-06
ENSG00000185100	ADSS1	adenylosuccinate synthase 1 [Source:HGNC Symbol;Acc:HGNC:20093]	protein_coding	427.037	0.994179	0.198544	5.00736	5.51814e-07	8.06007e-06
ENSG00000185722	ANKFY1	ankyrin repeat and FYVE domain containing 1 [Source:HGNC Symbol;Acc:HGNC:20763]	protein_coding	4159.94	-1.42312	0.284276	-5.00612	5.55394e-07	8.10328e-06
ENSG00000068903	SIRT2	sirtuin 2 [Source:HGNC Symbol;Acc:HGNC:10886]	protein_coding	4382.89	-0.852667	0.170377	-5.00458	5.59853e-07	8.16377e-06
ENSG00000173559	NABP1	nucleic acid binding protein 1 [Source:HGNC Symbol;Acc:HGNC:26232]	protein_coding	200.506	1.4495	0.289685	5.00371	5.62367e-07	8.19584e-06
ENSG00000103489	XYLT1	xylosyltransferase 1 [Source:HGNC Symbol;Acc:HGNC:15516]	protein_coding	662.307	-1.45424	0.290709	-5.00238	5.66261e-07	8.24798e-06
ENSG00000186577	SMIM29	small integral membrane protein 29 [Source:HGNC Symbol;Acc:HGNC:1340]	protein_coding	1533.21	-0.929427	0.185801	-5.00227	5.66592e-07	8.24818e-06
ENSG00000175224	ATG13	autophagy related 13 [Source:HGNC Symbol;Acc:HGNC:29091]	protein_coding	3224.62	0.896497	0.17933	4.99915	5.75837e-07	8.37342e-06
ENSG00000215218	UBE2QL1	ubiquitin conjugating enzyme E2 Q family like 1 [Source:HGNC Symbol;Acc:HGNC:37269]	protein_coding	957.837	-1.28787	0.257663	-4.99825	5.78523e-07	8.40778e-06
ENSG00000165868	HSPA12A	heat shock protein family A (Hsp70) member 12A [Source:HGNC Symbol;Acc:HGNC:19022]	protein_coding	1550.82	-1.15169	0.23046	-4.99734	5.81277e-07	8.43839e-06
ENSG00000072364	AFF4	AF4/FMR2 family member 4 [Source:HGNC Symbol;Acc:HGNC:17869]	protein_coding	8899.07	0.598676	0.119843	4.99552	5.86765e-07	8.51333e-06
ENSG00000114204	SERPINI2	serpin family I member 2 [Source:HGNC Symbol;Acc:HGNC:8945]	protein_coding	23.762	-2.44791	0.490159	-4.99411	5.91065e-07	8.57094e-06
ENSG00000174137	FAM53A	family with sequence similarity 53 member A [Source:HGNC Symbol;Acc:HGNC:31860]	protein_coding	48.4053	1.78626	0.357709	4.9936	5.92636e-07	8.58894e-06
ENSG00000100162	CENPM	centromere protein M [Source:HGNC Symbol;Acc:HGNC:18352]	protein_coding	256.793	-1.6117	0.322864	-4.99188	5.97933e-07	8.66088e-06
ENSG00000122873	CISD1	CDGSH iron sulfur domain 1 [Source:HGNC Symbol;Acc:HGNC:30880]	protein_coding	798.9	-0.848691	0.170029	-4.99144	5.99318e-07	8.67613e-06
ENSG00000106823	ECM2	extracellular matrix protein 2 [Source:HGNC Symbol;Acc:HGNC:3154]	protein_coding	122.825	-2.14947	0.430695	-4.9907	6.01603e-07	8.70437e-06
ENSG00000129474	AJUBA	ajuba LIM protein [Source:HGNC Symbol;Acc:HGNC:20250]	protein_coding	1373.05	1.94144	0.389158	4.98882	6.07506e-07	8.77765e-06
ENSG00000214491	SEC14L6	SEC14 like lipid binding 6 [Source:HGNC Symbol;Acc:HGNC:40047]	protein_coding	54.9519	2.21069	0.443134	4.98876	6.07678e-07	8.77765e-06
ENSG00000101203	COL20A1	collagen type XX alpha 1 chain [Source:HGNC Symbol;Acc:HGNC:14670]	protein_coding	62.211	-2.246	0.450336	-4.98738	6.12035e-07	8.83569e-06
ENSG00000143502	SUSD4	sushi domain containing 4 [Source:HGNC Symbol;Acc:HGNC:25470]	protein_coding	570.248	-1.12211	0.224999	-4.98719	6.12629e-07	8.83936e-06
ENSG00000166592	RRAD	RRAD, Ras related glycolysis inhibitor and calcium channel regulator [Source:HGNC Symbol;Acc:HGNC:10446]	protein_coding	93.5907	1.34922	0.270614	4.98579	6.17104e-07	8.88916e-06
ENSG00000112981	NME5	NME/NM23 family member 5 [Source:HGNC Symbol;Acc:HGNC:7853]	protein_coding	141.609	-1.06967	0.214599	-4.98448	6.213e-07	8.94466e-06
ENSG00000138111	MFSD13A	major facilitator superfamily domain containing 13A [Source:HGNC Symbol;Acc:HGNC:26196]	protein_coding	518.083	-0.7897	0.158465	-4.98344	6.24638e-07	8.98776e-06
ENSG00000143515	ATP8B2	ATPase phospholipid transporting 8B2 [Source:HGNC Symbol;Acc:HGNC:13534]	protein_coding	2248.95	0.966164	0.193953	4.98144	6.31113e-07	9.07591e-06
ENSG00000128829	EIF2AK4	eukaryotic translation initiation factor 2 alpha kinase 4 [Source:HGNC Symbol;Acc:HGNC:19687]	protein_coding	3978.51	0.739639	0.148492	4.98101	6.32524e-07	9.09119e-06
ENSG00000213516	RBMXL1	RBMX like 1 [Source:HGNC Symbol;Acc:HGNC:25073]	protein_coding	872.906	-0.837482	0.16827	-4.977	6.45771e-07	9.27135e-06
ENSG00000049247	UTS2	urotensin 2 [Source:HGNC Symbol;Acc:HGNC:12636]	protein_coding	16.7248	-6.52181	1.31044	-4.97682	6.46365e-07	9.27476e-06
ENSG00000134317	GRHL1	grainyhead like transcription factor 1 [Source:HGNC Symbol;Acc:HGNC:17923]	protein_coding	202.975	-1.20748	0.242644	-4.97635	6.47955e-07	9.28735e-06
ENSG00000078018	MAP2	microtubule associated protein 2 [Source:HGNC Symbol;Acc:HGNC:6839]	protein_coding	24544	-1.05124	0.211269	-4.97585	6.49625e-07	9.3055e-06
ENSG00000177614	PGBD5	piggyBac transposable element derived 5 [Source:HGNC Symbol;Acc:HGNC:19405]	protein_coding	1235.68	-0.868035	0.174457	-4.97565	6.50292e-07	9.3055e-06
ENSG00000116171	SCP2	sterol carrier protein 2 [Source:HGNC Symbol;Acc:HGNC:10606]	protein_coding	3420.11	-0.640645	0.128831	-4.97275	6.60112e-07	9.44083e-06
ENSG00000130669	PAK4	p21 (RAC1) activated kinase 4 [Source:HGNC Symbol;Acc:HGNC:16059]	protein_coding	1474.22	0.672233	0.135212	4.9717	6.63692e-07	9.48163e-06
ENSG00000078747	ITCH	itchy E3 ubiquitin protein ligase [Source:HGNC Symbol;Acc:HGNC:13890]	protein_coding	3216.11	0.787905	0.158607	4.96766	6.77654e-07	9.6687e-06
ENSG00000184371	CSF1	colony stimulating factor 1 [Source:HGNC Symbol;Acc:HGNC:2432]	protein_coding	1171.03	-1.23934	0.249547	-4.96636	6.82206e-07	9.7248e-06
ENSG00000156650	KAT6B	lysine acetyltransferase 6B [Source:HGNC Symbol;Acc:HGNC:17582]	protein_coding	1534.06	-0.891314	0.179694	-4.96019	7.04257e-07	1.00233e-05
ENSG00000173230	GOLGB1	golgin B1 [Source:HGNC Symbol;Acc:HGNC:4429]	protein_coding	5465.76	0.998819	0.201373	4.96005	7.04763e-07	1.00244e-05
ENSG00000175309	PHYKPL	5-phosphohydroxy-L-lysine phospho-lyase [Source:HGNC Symbol;Acc:HGNC:28249]	protein_coding	833.289	0.831286	0.167799	4.95405	7.26829e-07	1.03326e-05
ENSG00000164236	ANKRD33B	ankyrin repeat domain 33B [Source:HGNC Symbol;Acc:HGNC:35240]	protein_coding	263.26	1.16059	0.234339	4.95261	7.32264e-07	1.04042e-05
ENSG00000111052	LIN7A	lin-7 homolog A, crumbs cell polarity complex component [Source:HGNC Symbol;Acc:HGNC:17787]	protein_coding	1752.33	0.774683	0.15644	4.95197	7.34673e-07	1.04328e-05
ENSG00000106123	EPHB6	EPH receptor B6 [Source:HGNC Symbol;Acc:HGNC:3396]	protein_coding	491.453	-1.77669	0.358959	-4.94957	7.43772e-07	1.05562e-05
ENSG00000133401	PDZD2	PDZ domain containing 2 [Source:HGNC Symbol;Acc:HGNC:18486]	protein_coding	351.507	-1.78694	0.361115	-4.94839	7.48302e-07	1.06147e-05
ENSG00000136943	CTSV	cathepsin V [Source:HGNC Symbol;Acc:HGNC:2538]	protein_coding	164.269	1.20074	0.242683	4.94775	7.50754e-07	1.06437e-05
ENSG00000135678	CPM	carboxypeptidase M [Source:HGNC Symbol;Acc:HGNC:2311]	protein_coding	54.3093	2.57297	0.520106	4.94702	7.5358e-07	1.06722e-05
ENSG00000136982	DSCC1	DNA replication and sister chromatid cohesion 1 [Source:HGNC Symbol;Acc:HGNC:24453]	protein_coding	214.219	-1.9495	0.394109	-4.94661	7.55184e-07	1.06891e-05
ENSG00000165156	ZHX1	zinc fingers and homeoboxes 1 [Source:HGNC Symbol;Acc:HGNC:12871]	protein_coding	1875.56	-0.674677	0.136476	-4.94355	7.67141e-07	1.08348e-05
ENSG00000175874	CREG2	cellular repressor of E1A stimulated genes 2 [Source:HGNC Symbol;Acc:HGNC:14272]	protein_coding	702.469	-1.58995	0.321635	-4.94333	7.68004e-07	1.08411e-05
ENSG00000150873	C2orf50	chromosome 2 open reading frame 50 [Source:HGNC Symbol;Acc:HGNC:26324]	protein_coding	151.339	-2.31933	0.469303	-4.94207	7.72968e-07	1.09052e-05
ENSG00000253368	TRNP1	TMF1 regulated nuclear protein 1 [Source:HGNC Symbol;Acc:HGNC:34348]	protein_coding	517.845	-1.01389	0.205176	-4.94154	7.75077e-07	1.09234e-05
ENSG00000172575	RASGRP1	RAS guanyl releasing protein 1 [Source:HGNC Symbol;Acc:HGNC:9878]	protein_coding	432.222	-1.50391	0.30434	-4.94154	7.75091e-07	1.09234e-05
ENSG00000125675	GRIA3	glutamate ionotropic receptor AMPA type subunit 3 [Source:HGNC Symbol;Acc:HGNC:4573]	protein_coding	914.146	-1.89243	0.383233	-4.93808	7.88955e-07	1.11127e-05
ENSG00000189067	LITAF	lipopolysaccharide induced TNF factor [Source:HGNC Symbol;Acc:HGNC:16841]	protein_coding	2072.36	0.995473	0.201595	4.93797	7.89389e-07	1.11129e-05
ENSG00000143398	PIP5K1A	phosphatidylinositol-4-phosphate 5-kinase type 1 alpha [Source:HGNC Symbol;Acc:HGNC:8994]	protein_coding	2520.6	0.849368	0.172079	4.93593	7.97699e-07	1.12238e-05
ENSG00000087842	PIR	pirin [Source:HGNC Symbol;Acc:HGNC:30048]	protein_coding	1411.23	-1.31129	0.265725	-4.93474	8.02572e-07	1.12862e-05
ENSG00000131844	MCCC2	methylcrotonyl-CoA carboxylase subunit 2 [Source:HGNC Symbol;Acc:HGNC:6937]	protein_coding	1873.24	-0.739941	0.149957	-4.93435	8.04173e-07	1.13027e-05
ENSG00000140943	MBTPS1	membrane bound transcription factor peptidase, site 1 [Source:HGNC Symbol;Acc:HGNC:15456]	protein_coding	4439.94	0.714906	0.144919	4.93315	8.09124e-07	1.136e-05
ENSG00000012048	BRCA1	BRCA1 DNA repair associated [Source:HGNC Symbol;Acc:HGNC:1100]	protein_coding	495.676	-2.50025	0.50685	-4.93292	8.1008e-07	1.13642e-05
ENSG00000152527	PLEKHH2	pleckstrin homology, MyTH4 and FERM domain containing H2 [Source:HGNC Symbol;Acc:HGNC:30506]	protein_coding	552.572	1.49745	0.303566	4.93287	8.10295e-07	1.13642e-05
ENSG00000246705	H2AJ	H2A.J histone [Source:HGNC Symbol;Acc:HGNC:14456]	protein_coding	566.417	1.19	0.241264	4.93234	8.12485e-07	1.13888e-05
ENSG00000186047	DLEU7	deleted in lymphocytic leukemia 7 [Source:HGNC Symbol;Acc:HGNC:17567]	protein_coding	47.19	-2.36549	0.47961	-4.93211	8.13478e-07	1.13966e-05
ENSG00000109919	MTCH2	mitochondrial carrier 2 [Source:HGNC Symbol;Acc:HGNC:17587]	protein_coding	3073.15	-0.808033	0.163885	-4.9305	8.20193e-07	1.14845e-05
ENSG00000163017	ACTG2	actin gamma 2, smooth muscle [Source:HGNC Symbol;Acc:HGNC:145]	protein_coding	883.033	2.06803	0.419463	4.93018	8.21556e-07	1.14974e-05
ENSG00000109083	IFT20	intraflagellar transport 20 [Source:HGNC Symbol;Acc:HGNC:30989]	protein_coding	856.01	1.13728	0.230736	4.92894	8.26781e-07	1.15643e-05
ENSG00000106236	NPTX2	neuronal pentraxin 2 [Source:HGNC Symbol;Acc:HGNC:7953]	protein_coding	1715.72	-1.12759	0.229022	-4.92352	8.50029e-07	1.18831e-05
ENSG00000164294	GPX8	glutathione peroxidase 8 (putative) [Source:HGNC Symbol;Acc:HGNC:33100]	protein_coding	1067.21	1.25579	0.255107	4.92259	8.54065e-07	1.19331e-05
ENSG00000069974	RAB27A	RAB27A, member RAS oncogene family [Source:HGNC Symbol;Acc:HGNC:9766]	protein_coding	278.919	1.17352	0.23844	4.92166	8.58152e-07	1.19838e-05
ENSG00000198759	EGFL6	EGF like domain multiple 6 [Source:HGNC Symbol;Acc:HGNC:3235]	protein_coding	160.782	-2.06481	0.419664	-4.92014	8.64804e-07	1.20702e-05
ENSG00000169085	VXN	vexin [Source:HGNC Symbol;Acc:HGNC:28498]	protein_coding	18.6016	-3.17717	0.646001	-4.91822	8.7336e-07	1.21831e-05
ENSG00000099875	MKNK2	MAPK interacting serine/threonine kinase 2 [Source:HGNC Symbol;Acc:HGNC:7111]	protein_coding	2697.29	1.05001	0.213531	4.91736	8.77178e-07	1.22298e-05
ENSG00000180263	FGD6	FYVE, RhoGEF and PH domain containing 6 [Source:HGNC Symbol;Acc:HGNC:21740]	protein_coding	433.836	1.12073	0.227945	4.91665	8.80357e-07	1.22638e-05
ENSG00000126903	SLC10A3	solute carrier family 10 member 3 [Source:HGNC Symbol;Acc:HGNC:22979]	protein_coding	628.644	1.25597	0.255454	4.91661	8.80558e-07	1.22638e-05
ENSG00000082556	OPRK1	opioid receptor kappa 1 [Source:HGNC Symbol;Acc:HGNC:8154]	protein_coding	53.4541	-1.80304	0.366762	-4.9161	8.82844e-07	1.22891e-05
ENSG00000101350	KIF3B	kinesin family member 3B [Source:HGNC Symbol;Acc:HGNC:6320]	protein_coding	4263.35	-1.02373	0.208248	-4.91594	8.8358e-07	1.22928e-05
ENSG00000109920	FNBP4	formin binding protein 4 [Source:HGNC Symbol;Acc:HGNC:19752]	protein_coding	2617.93	0.653451	0.132989	4.91355	8.94409e-07	1.24301e-05
ENSG00000139832	RAB20	RAB20, member RAS oncogene family [Source:HGNC Symbol;Acc:HGNC:18260]	protein_coding	82.1103	-1.4509	0.295308	-4.91319	8.96084e-07	1.24468e-05
ENSG00000151640	DPYSL4	dihydropyrimidinase like 4 [Source:HGNC Symbol;Acc:HGNC:3016]	protein_coding	3436.65	-0.917579	0.186782	-4.91256	8.98943e-07	1.24798e-05
ENSG00000110719	TCIRG1	T cell immune regulator 1, ATPase H+ transporting V0 subunit a3 [Source:HGNC Symbol;Acc:HGNC:11647]	protein_coding	170.803	1.64765	0.335478	4.91136	9.04479e-07	1.255e-05
ENSG00000158715	SLC45A3	solute carrier family 45 member 3 [Source:HGNC Symbol;Acc:HGNC:8642]	protein_coding	109.482	1.28028	0.260721	4.91054	9.08268e-07	1.25959e-05
ENSG00000088367	EPB41L1	erythrocyte membrane protein band 4.1 like 1 [Source:HGNC Symbol;Acc:HGNC:3378]	protein_coding	6403.33	-1.13252	0.230656	-4.91	9.10786e-07	1.26241e-05
ENSG00000134817	APLNR	apelin receptor [Source:HGNC Symbol;Acc:HGNC:339]	protein_coding	42.2418	-2.89636	0.590138	-4.90794	9.20401e-07	1.27438e-05
ENSG00000108474	PIGL	phosphatidylinositol glycan anchor biosynthesis class L [Source:HGNC Symbol;Acc:HGNC:8966]	protein_coding	708.806	1.19926	0.244379	4.90739	9.22948e-07	1.27683e-05
ENSG00000167281	RBFOX3	RNA binding fox-1 homolog 3 [Source:HGNC Symbol;Acc:HGNC:27097]	protein_coding	494.556	-1.13942	0.232186	-4.90735	9.2315e-07	1.27683e-05
ENSG00000102904	TSNAXIP1	translin associated factor X interacting protein 1 [Source:HGNC Symbol;Acc:HGNC:18586]	protein_coding	168.146	-1.32	0.269044	-4.90625	9.28335e-07	1.28332e-05
ENSG00000010610	CD4	CD4 molecule [Source:HGNC Symbol;Acc:HGNC:1678]	protein_coding	47.3701	2.30373	0.469575	4.90599	9.2956e-07	1.28433e-05
ENSG00000105784	RUNDC3B	RUN domain containing 3B [Source:HGNC Symbol;Acc:HGNC:30286]	protein_coding	522.874	-1.43016	0.291529	-4.90573	9.30818e-07	1.28539e-05
ENSG00000185742	C11orf87	chromosome 11 open reading frame 87 [Source:HGNC Symbol;Acc:HGNC:33788]	protein_coding	810.441	-1.8475	0.376639	-4.90522	9.33208e-07	1.28801e-05
ENSG00000157193	LRP8	LDL receptor related protein 8 [Source:HGNC Symbol;Acc:HGNC:6700]	protein_coding	3601.62	-1.02596	0.209184	-4.90461	9.36154e-07	1.29139e-05
ENSG00000213088	ACKR1	atypical chemokine receptor 1 (Duffy blood group) [Source:HGNC Symbol;Acc:HGNC:4035]	protein_coding	112.579	-2.0545	0.419012	-4.9032	9.42892e-07	1.29999e-05
ENSG00000181856	SLC2A4	solute carrier family 2 member 4 [Source:HGNC Symbol;Acc:HGNC:11009]	protein_coding	49.1711	1.61658	0.329772	4.90212	9.48097e-07	1.30648e-05
ENSG00000137710	RDX	radixin [Source:HGNC Symbol;Acc:HGNC:9944]	protein_coding	5287.48	-0.861978	0.175895	-4.90052	9.55811e-07	1.31636e-05
ENSG00000132879	FBXO44	F-box protein 44 [Source:HGNC Symbol;Acc:HGNC:24847]	protein_coding	1452.98	-0.920412	0.187823	-4.90043	9.56277e-07	1.31636e-05
ENSG00000204624	DISP3	dispatched RND transporter family member 3 [Source:HGNC Symbol;Acc:HGNC:29251]	protein_coding	440.207	-1.22056	0.249111	-4.89966	9.6003e-07	1.32083e-05
ENSG00000122378	PRXL2A	peroxiredoxin like 2A [Source:HGNC Symbol;Acc:HGNC:28651]	protein_coding	7435.67	-0.824774	0.168385	-4.89815	9.67434e-07	1.33031e-05
ENSG00000140650	PMM2	phosphomannomutase 2 [Source:HGNC Symbol;Acc:HGNC:9115]	protein_coding	546.238	1.64547	0.335989	4.89738	9.71209e-07	1.3348e-05
ENSG00000070182	SPTB	spectrin beta, erythrocytic [Source:HGNC Symbol;Acc:HGNC:11274]	protein_coding	585.015	-1.66235	0.339458	-4.89706	9.72803e-07	1.33628e-05
ENSG00000173575	CHD2	chromodomain helicase DNA binding protein 2 [Source:HGNC Symbol;Acc:HGNC:1917]	protein_coding	5556.27	0.677216	0.138387	4.89363	9.89936e-07	1.3591e-05
ENSG00000196338	NLGN3	neuroligin 3 [Source:HGNC Symbol;Acc:HGNC:14289]	protein_coding	2406.23	-1.81477	0.371018	-4.89134	1.00153e-06	1.37429e-05
ENSG00000153233	PTPRR	protein tyrosine phosphatase receptor type R [Source:HGNC Symbol;Acc:HGNC:9680]	protein_coding	206.31	-1.79758	0.367576	-4.89036	1.00654e-06	1.38045e-05
ENSG00000130733	YIPF2	Yip1 domain family member 2 [Source:HGNC Symbol;Acc:HGNC:28476]	protein_coding	2526.56	1.74451	0.356813	4.88915	1.01271e-06	1.38817e-05
ENSG00000170390	DCLK2	doublecortin like kinase 2 [Source:HGNC Symbol;Acc:HGNC:19002]	protein_coding	7813.35	-1.29502	0.264989	-4.88706	1.02353e-06	1.40227e-05
ENSG00000088826	SMOX	spermine oxidase [Source:HGNC Symbol;Acc:HGNC:15862]	protein_coding	839.848	-0.781079	0.159897	-4.88489	1.03486e-06	1.41704e-05
ENSG00000155252	PI4K2A	phosphatidylinositol 4-kinase type 2 alpha [Source:HGNC Symbol;Acc:HGNC:30031]	protein_coding	1663.13	0.953533	0.195219	4.88444	1.03723e-06	1.41955e-05
ENSG00000198113	TOR4A	torsin family 4 member A [Source:HGNC Symbol;Acc:HGNC:25981]	protein_coding	250.52	1.48163	0.30345	4.8826	1.04696e-06	1.43211e-05
ENSG00000100234	TIMP3	TIMP metallopeptidase inhibitor 3 [Source:HGNC Symbol;Acc:HGNC:11822]	protein_coding	5364.47	2.11109	0.432545	4.88063	1.05749e-06	1.44575e-05
ENSG00000114948	ADAM23	ADAM metallopeptidase domain 23 [Source:HGNC Symbol;Acc:HGNC:202]	protein_coding	1470.53	-1.15634	0.23697	-4.87968	1.0626e-06	1.45197e-05
ENSG00000136531	SCN2A	sodium voltage-gated channel alpha subunit 2 [Source:HGNC Symbol;Acc:HGNC:10588]	protein_coding	1593.39	-1.69757	0.347916	-4.87926	1.06483e-06	1.45426e-05
ENSG00000114405	C3orf14	chromosome 3 open reading frame 14 [Source:HGNC Symbol;Acc:HGNC:25024]	protein_coding	808.969	-1.0181	0.208713	-4.87797	1.07182e-06	1.46304e-05
ENSG00000166822	TMEM170A	transmembrane protein 170A [Source:HGNC Symbol;Acc:HGNC:29577]	protein_coding	1212.95	-0.680759	0.13957	-4.87754	1.07417e-06	1.46548e-05
ENSG00000163618	CADPS	calcium dependent secretion activator [Source:HGNC Symbol;Acc:HGNC:1426]	protein_coding	3261.39	-1.44942	0.297175	-4.87732	1.07535e-06	1.46632e-05
ENSG00000198133	TMEM229B	transmembrane protein 229B [Source:HGNC Symbol;Acc:HGNC:20130]	protein_coding	804.265	-2.04428	0.419199	-4.87662	1.07917e-06	1.47077e-05
ENSG00000188643	S100A16	S100 calcium binding protein A16 [Source:HGNC Symbol;Acc:HGNC:20441]	protein_coding	1474.87	-0.75432	0.154709	-4.87575	1.08397e-06	1.47654e-05
ENSG00000074964	ARHGEF10L	Rho guanine nucleotide exchange factor 10 like [Source:HGNC Symbol;Acc:HGNC:25540]	protein_coding	1882.29	-0.848388	0.17402	-4.87524	1.08674e-06	1.47953e-05
ENSG00000182310	SPACA6	sperm acrosome associated 6 [Source:HGNC Symbol;Acc:HGNC:27113]	protein_coding	81.8897	1.6344	0.335302	4.87442	1.0913e-06	1.48497e-05
ENSG00000136603	SKIL	SKI like proto-oncogene [Source:HGNC Symbol;Acc:HGNC:10897]	protein_coding	1338.97	0.965698	0.198139	4.87385	1.09444e-06	1.48846e-05
ENSG00000145824	CXCL14	C-X-C motif chemokine ligand 14 [Source:HGNC Symbol;Acc:HGNC:10640]	protein_coding	1186.9	3.67812	0.754809	4.87292	1.09962e-06	1.49473e-05
ENSG00000158748	HTR6	5-hydroxytryptamine receptor 6 [Source:HGNC Symbol;Acc:HGNC:5301]	protein_coding	51.3821	-2.38122	0.488755	-4.87202	1.10462e-06	1.50074e-05
ENSG00000148386	LCN9	lipocalin 9 [Source:HGNC Symbol;Acc:HGNC:17442]	protein_coding	250.314	1.42237	0.291984	4.87137	1.10824e-06	1.50488e-05
ENSG00000142871	CCN1	cellular communication network factor 1 [Source:HGNC Symbol;Acc:HGNC:2654]	protein_coding	3412.66	2.1552	0.442704	4.86826	1.12583e-06	1.52645e-05
ENSG00000198909	MAP3K3	mitogen-activated protein kinase kinase kinase 3 [Source:HGNC Symbol;Acc:HGNC:6855]	protein_coding	925.779	0.787643	0.161792	4.86825	1.12588e-06	1.52645e-05
ENSG00000107282	APBA1	amyloid beta precursor protein binding family A member 1 [Source:HGNC Symbol;Acc:HGNC:578]	protein_coding	2586.06	-1.44599	0.297054	-4.86779	1.12854e-06	1.52925e-05
ENSG00000244405	ETV5	ETS variant transcription factor 5 [Source:HGNC Symbol;Acc:HGNC:3494]	protein_coding	1321.59	-1.04628	0.215064	-4.865	1.14459e-06	1.54938e-05
ENSG00000185274	GALNT17	polypeptide N-acetylgalactosaminyltransferase 17 [Source:HGNC Symbol;Acc:HGNC:16347]	protein_coding	4671.05	-1.44213	0.29646	-4.86452	1.14733e-06	1.55229e-05
ENSG00000159267	HLCS	holocarboxylase synthetase [Source:HGNC Symbol;Acc:HGNC:4976]	protein_coding	1389.81	0.811903	0.166969	4.86259	1.15857e-06	1.56669e-05
ENSG00000150527	MIA2	MIA SH3 domain ER export factor 2 [Source:HGNC Symbol;Acc:HGNC:18432]	protein_coding	785.519	1.20757	0.248357	4.86222	1.16075e-06	1.56882e-05
ENSG00000182287	AP1S2	adaptor related protein complex 1 subunit sigma 2 [Source:HGNC Symbol;Acc:HGNC:560]	protein_coding	5781.71	-0.902173	0.185605	-4.86071	1.16963e-06	1.58e-05
ENSG00000120937	NPPB	natriuretic peptide B [Source:HGNC Symbol;Acc:HGNC:7940]	protein_coding	25.9791	4.0446	0.833123	4.85474	1.20543e-06	1.62416e-05
ENSG00000137331	IER3	immediate early response 3 [Source:HGNC Symbol;Acc:HGNC:5392]	protein_coding	728.778	1.82843	0.376788	4.85268	1.21803e-06	1.64028e-05
ENSG00000179603	GRM8	glutamate metabotropic receptor 8 [Source:HGNC Symbol;Acc:HGNC:4600]	protein_coding	96.0749	-2.15924	0.445027	-4.85195	1.22256e-06	1.64554e-05
ENSG00000198700	IPO9	importin 9 [Source:HGNC Symbol;Acc:HGNC:19425]	protein_coding	7074.2	-0.830588	0.171253	-4.85007	1.23418e-06	1.66031e-05
ENSG00000134245	WNT2B	Wnt family member 2B [Source:HGNC Symbol;Acc:HGNC:12781]	protein_coding	381.398	1.36892	0.282307	4.84907	1.24042e-06	1.66785e-05
ENSG00000122861	PLAU	plasminogen activator, urokinase [Source:HGNC Symbol;Acc:HGNC:9052]	protein_coding	776.072	1.98732	0.409845	4.84895	1.24117e-06	1.66799e-05
ENSG00000108582	CPD	carboxypeptidase D [Source:HGNC Symbol;Acc:HGNC:2301]	protein_coding	4257.27	0.779368	0.160819	4.84625	1.25814e-06	1.68906e-05
ENSG00000183615	FAM167B	family with sequence similarity 167 member B [Source:HGNC Symbol;Acc:HGNC:28133]	protein_coding	78.5798	2.26342	0.467126	4.84543	1.26338e-06	1.69522e-05
ENSG00000104848	KCNA7	potassium voltage-gated channel subfamily A member 7 [Source:HGNC Symbol;Acc:HGNC:6226]	protein_coding	17.6993	3.66966	0.757679	4.8433	1.27703e-06	1.71265e-05
ENSG00000084733	RAB10	RAB10, member RAS oncogene family [Source:HGNC Symbol;Acc:HGNC:9759]	protein_coding	5176.87	-0.796	0.164412	-4.8415	1.28865e-06	1.72734e-05
ENSG00000115526	CHST10	carbohydrate sulfotransferase 10 [Source:HGNC Symbol;Acc:HGNC:19650]	protein_coding	1217.82	-1.00681	0.207974	-4.84105	1.29155e-06	1.73035e-05
ENSG00000138185	ENTPD1	ectonucleoside triphosphate diphosphohydrolase 1 [Source:HGNC Symbol;Acc:HGNC:3363]	protein_coding	467.146	-0.843345	0.174265	-4.83944	1.30205e-06	1.74352e-05
ENSG00000168542	COL3A1	collagen type III alpha 1 chain [Source:HGNC Symbol;Acc:HGNC:2201]	protein_coding	30336.4	3.87323	0.800367	4.83932	1.30285e-06	1.7437e-05
ENSG00000072134	EPN2	epsin 2 [Source:HGNC Symbol;Acc:HGNC:18639]	protein_coding	1510.43	-0.959974	0.198378	-4.83912	1.30416e-06	1.74455e-05
ENSG00000185664	PMEL	premelanosome protein [Source:HGNC Symbol;Acc:HGNC:10880]	protein_coding	247.701	2.5101	0.518795	4.83833	1.30935e-06	1.7506e-05
ENSG00000187266	EPOR	erythropoietin receptor [Source:HGNC Symbol;Acc:HGNC:3416]	protein_coding	437.696	1.52281	0.314809	4.83724	1.31656e-06	1.75933e-05
ENSG00000008196	TFAP2B	transcription factor AP-2 beta [Source:HGNC Symbol;Acc:HGNC:11743]	protein_coding	626.811	-8.49829	1.7579	-4.83434	1.33586e-06	1.7842e-05
ENSG00000105856	HBP1	HMG-box transcription factor 1 [Source:HGNC Symbol;Acc:HGNC:23200]	protein_coding	1251.32	0.960735	0.198781	4.83313	1.34402e-06	1.79419e-05
ENSG00000100219	XBP1	X-box binding protein 1 [Source:HGNC Symbol;Acc:HGNC:12801]	protein_coding	2715.1	1.23742	0.25617	4.83047	1.36209e-06	1.81644e-05
ENSG00000136010	ALDH1L2	aldehyde dehydrogenase 1 family member L2 [Source:HGNC Symbol;Acc:HGNC:26777]	protein_coding	1122.81	0.969292	0.200697	4.82962	1.36794e-06	1.82332e-05
ENSG00000130598	TNNI2	troponin I2, fast skeletal type [Source:HGNC Symbol;Acc:HGNC:11946]	protein_coding	8.71932	6.59381	1.36532	4.82951	1.3687e-06	1.82339e-05
ENSG00000165379	LRFN5	leucine rich repeat and fibronectin type III domain containing 5 [Source:HGNC Symbol;Acc:HGNC:20360]	protein_coding	591.611	-1.77165	0.366903	-4.82867	1.37447e-06	1.83014e-05
ENSG00000011478	QPCTL	glutaminyl-peptide cyclotransferase like [Source:HGNC Symbol;Acc:HGNC:25952]	protein_coding	964.622	1.54934	0.320894	4.82818	1.37786e-06	1.83372e-05
ENSG00000168658	VWA3B	von Willebrand factor A domain containing 3B [Source:HGNC Symbol;Acc:HGNC:28385]	protein_coding	30.837	-2.3685	0.490777	-4.82603	1.39283e-06	1.8527e-05
ENSG00000139629	GALNT6	polypeptide N-acetylgalactosaminyltransferase 6 [Source:HGNC Symbol;Acc:HGNC:4128]	protein_coding	86.1954	1.80804	0.374663	4.82577	1.39467e-06	1.8542e-05
ENSG00000175183	CSRP2	cysteine and glycine rich protein 2 [Source:HGNC Symbol;Acc:HGNC:2470]	protein_coding	2366.4	-1.08784	0.225737	-4.81907	1.44229e-06	1.91458e-05
ENSG00000182240	BACE2	beta-secretase 2 [Source:HGNC Symbol;Acc:HGNC:934]	protein_coding	1002.22	-1.52822	0.317204	-4.81778	1.45168e-06	1.92606e-05
ENSG00000198466	ZNF587	zinc finger protein 587 [Source:HGNC Symbol;Acc:HGNC:30955]	protein_coding	1657.36	0.902629	0.18736	4.81762	1.45282e-06	1.92659e-05
ENSG00000110328	GALNT18	polypeptide N-acetylgalactosaminyltransferase 18 [Source:HGNC Symbol;Acc:HGNC:30488]	protein_coding	476.966	-1.55131	0.322245	-4.81407	1.47889e-06	1.95917e-05
ENSG00000057657	PRDM1	PR/SET domain 1 [Source:HGNC Symbol;Acc:HGNC:9346]	protein_coding	43.1149	2.54018	0.527699	4.81368	1.48176e-06	1.96189e-05
ENSG00000196090	PTPRT	protein tyrosine phosphatase receptor type T [Source:HGNC Symbol;Acc:HGNC:9682]	protein_coding	1255.13	-3.75576	0.780253	-4.81352	1.48295e-06	1.96189e-05
ENSG00000123977	DAW1	dynein assembly factor with WD repeats 1 [Source:HGNC Symbol;Acc:HGNC:26383]	protein_coding	41.1853	-3.27942	0.681302	-4.81346	1.48338e-06	1.96189e-05
ENSG00000128872	TMOD2	tropomodulin 2 [Source:HGNC Symbol;Acc:HGNC:11872]	protein_coding	6562.43	-1.59759	0.331906	-4.81338	1.48395e-06	1.96189e-05
ENSG00000115414	FN1	fibronectin 1 [Source:HGNC Symbol;Acc:HGNC:3778]	protein_coding	16900.1	2.10689	0.437755	4.81294	1.48727e-06	1.96528e-05
ENSG00000183549	ACSM5	acyl-CoA synthetase medium chain family member 5 [Source:HGNC Symbol;Acc:HGNC:26060]	protein_coding	19.4663	-4.80234	0.99792	-4.81235	1.49166e-06	1.96909e-05
ENSG00000129315	CCNT1	cyclin T1 [Source:HGNC Symbol;Acc:HGNC:1599]	protein_coding	1826.82	0.846647	0.175987	4.81084	1.50298e-06	1.98302e-05
ENSG00000171819	ANGPTL7	angiopoietin like 7 [Source:HGNC Symbol;Acc:HGNC:24078]	protein_coding	23.3723	2.78859	0.580055	4.80747	1.52855e-06	2.01574e-05
ENSG00000144891	AGTR1	angiotensin II receptor type 1 [Source:HGNC Symbol;Acc:HGNC:336]	protein_coding	51.5895	-1.94221	0.404128	-4.80591	1.54048e-06	2.03044e-05
ENSG00000111875	ASF1A	anti-silencing function 1A histone chaperone [Source:HGNC Symbol;Acc:HGNC:20995]	protein_coding	1245	-0.625543	0.130196	-4.80464	1.55028e-06	2.04233e-05
ENSG00000075785	RAB7A	RAB7A, member RAS oncogene family [Source:HGNC Symbol;Acc:HGNC:9788]	protein_coding	11716.5	-0.621886	0.12944	-4.80443	1.5519e-06	2.04342e-05
ENSG00000174640	SLCO2A1	solute carrier organic anion transporter family member 2A1 [Source:HGNC Symbol;Acc:HGNC:10955]	protein_coding	35.974	3.1547	0.656744	4.80354	1.55884e-06	2.05153e-05
ENSG00000254087	LYN	LYN proto-oncogene, Src family tyrosine kinase [Source:HGNC Symbol;Acc:HGNC:6735]	protein_coding	286.24	-1.18306	0.246317	-4.803	1.56308e-06	2.05608e-05
ENSG00000183395	PMCH	pro-melanin concentrating hormone [Source:HGNC Symbol;Acc:HGNC:9109]	protein_coding	110.507	6.41371	1.33629	4.79966	1.58936e-06	2.08959e-05
ENSG00000160818	GPATCH4	G-patch domain containing 4 [Source:HGNC Symbol;Acc:HGNC:25982]	protein_coding	741.393	-0.999688	0.208318	-4.79884	1.59584e-06	2.09705e-05
ENSG00000180347	ITPRID1	ITPR interacting domain containing 1 [Source:HGNC Symbol;Acc:HGNC:27363]	protein_coding	17.1677	-6.56256	1.3676	-4.7986	1.59775e-06	2.09794e-05
ENSG00000181790	ADGRB1	adhesion G protein-coupled receptor B1 [Source:HGNC Symbol;Acc:HGNC:943]	protein_coding	1401.5	-1.49591	0.311741	-4.79856	1.59813e-06	2.09794e-05
ENSG00000106546	AHR	aryl hydrocarbon receptor [Source:HGNC Symbol;Acc:HGNC:348]	protein_coding	734.734	1.71923	0.358309	4.79817	1.60126e-06	2.10098e-05
ENSG00000125968	ID1	inhibitor of DNA binding 1, HLH protein [Source:HGNC Symbol;Acc:HGNC:5360]	protein_coding	523.671	1.70447	0.355277	4.79758	1.60598e-06	2.10612e-05
ENSG00000162512	SDC3	syndecan 3 [Source:HGNC Symbol;Acc:HGNC:10660]	protein_coding	16869.1	-1.65292	0.344562	-4.79716	1.60929e-06	2.1094e-05
ENSG00000171444	MCC	MCC regulator of WNT signaling pathway [Source:HGNC Symbol;Acc:HGNC:6935]	protein_coding	1616.59	-1.03873	0.21663	-4.79497	1.62699e-06	2.12939e-05
ENSG00000162374	ELAVL4	ELAV like RNA binding protein 4 [Source:HGNC Symbol;Acc:HGNC:3315]	protein_coding	1252.06	-1.55591	0.324565	-4.79382	1.63633e-06	2.14054e-05
ENSG00000128266	GNAZ	G protein subunit alpha z [Source:HGNC Symbol;Acc:HGNC:4395]	protein_coding	2755.11	-1.21096	0.25262	-4.79363	1.63793e-06	2.14132e-05
ENSG00000166979	EVA1C	eva-1 homolog C [Source:HGNC Symbol;Acc:HGNC:13239]	protein_coding	245.211	-1.32768	0.276972	-4.79355	1.63857e-06	2.14132e-05
ENSG00000091428	RAPGEF4	Rap guanine nucleotide exchange factor 4 [Source:HGNC Symbol;Acc:HGNC:16626]	protein_coding	320.544	-1.7466	0.364666	-4.78958	1.67129e-06	2.18298e-05
ENSG00000106327	TFR2	transferrin receptor 2 [Source:HGNC Symbol;Acc:HGNC:11762]	protein_coding	233.93	-1.10288	0.230298	-4.78891	1.67688e-06	2.18919e-05
ENSG00000197565	COL4A6	collagen type IV alpha 6 chain [Source:HGNC Symbol;Acc:HGNC:2208]	protein_coding	2621.03	1.76384	0.368469	4.78695	1.69334e-06	2.20956e-05
ENSG00000197766	CFD	complement factor D [Source:HGNC Symbol;Acc:HGNC:2771]	protein_coding	98.663	1.84197	0.38489	4.7857	1.70396e-06	2.22231e-05
ENSG00000110442	COMMD9	COMM domain containing 9 [Source:HGNC Symbol;Acc:HGNC:25014]	protein_coding	1421.4	-0.752572	0.157262	-4.78547	1.70589e-06	2.22371e-05
ENSG00000107821	KAZALD1	Kazal type serine peptidase inhibitor domain 1 [Source:HGNC Symbol;Acc:HGNC:25460]	protein_coding	205.5	1.68057	0.351218	4.78498	1.71003e-06	2.228e-05
ENSG00000080824	HSP90AA1	heat shock protein 90 alpha family class A member 1 [Source:HGNC Symbol;Acc:HGNC:5253]	protein_coding	54721.1	-1.02001	0.213232	-4.78355	1.72226e-06	2.24281e-05
ENSG00000095380	NANS	N-acetylneuraminate synthase [Source:HGNC Symbol;Acc:HGNC:19237]	protein_coding	1053.71	1.29566	0.270936	4.78218	1.73407e-06	2.25706e-05
ENSG00000113100	CDH9	cadherin 9 [Source:HGNC Symbol;Acc:HGNC:1768]	protein_coding	142.892	1.96795	0.411648	4.78067	1.74712e-06	2.27292e-05
ENSG00000182263	FIGN	fidgetin, microtubule severing factor [Source:HGNC Symbol;Acc:HGNC:13285]	protein_coding	1196.84	-1.12005	0.234368	-4.77904	1.76137e-06	2.29031e-05
ENSG00000182492	BGN	biglycan [Source:HGNC Symbol;Acc:HGNC:1044]	protein_coding	1293.18	3.60843	0.756201	4.77179	1.82599e-06	2.37315e-05
ENSG00000119283	TRIM67	tripartite motif containing 67 [Source:HGNC Symbol;Acc:HGNC:31859]	protein_coding	1085.86	-2.06445	0.432823	-4.76973	1.84471e-06	2.39628e-05
ENSG00000137269	LRRC1	leucine rich repeat containing 1 [Source:HGNC Symbol;Acc:HGNC:14307]	protein_coding	608.752	1.08925	0.228449	4.76801	1.86057e-06	2.41345e-05
ENSG00000063015	SEZ6	seizure related 6 homolog [Source:HGNC Symbol;Acc:HGNC:15955]	protein_coding	1685.83	-1.28018	0.268494	-4.76799	1.8607e-06	2.41345e-05
ENSG00000140853	NLRC5	NLR family CARD domain containing 5 [Source:HGNC Symbol;Acc:HGNC:29933]	protein_coding	172.526	-1.30612	0.273955	-4.76764	1.86396e-06	2.41527e-05
ENSG00000162490	DRAXIN	dorsal inhibitory axon guidance protein [Source:HGNC Symbol;Acc:HGNC:25054]	protein_coding	1871.09	-1.25054	0.262378	-4.76616	1.87769e-06	2.43184e-05
ENSG00000145675	PIK3R1	phosphoinositide-3-kinase regulatory subunit 1 [Source:HGNC Symbol;Acc:HGNC:8979]	protein_coding	2298.7	-1.33934	0.28102	-4.76598	1.87934e-06	2.43277e-05
ENSG00000100030	MAPK1	mitogen-activated protein kinase 1 [Source:HGNC Symbol;Acc:HGNC:6871]	protein_coding	8380.16	-0.787567	0.165252	-4.76586	1.88049e-06	2.43305e-05
ENSG00000168724	DNAJC21	DnaJ heat shock protein family (Hsp40) member C21 [Source:HGNC Symbol;Acc:HGNC:27030]	protein_coding	1325.99	0.762405	0.159991	4.76531	1.88562e-06	2.43848e-05
ENSG00000198673	TAFA2	TAFA chemokine like family member 2 [Source:HGNC Symbol;Acc:HGNC:21589]	protein_coding	228.448	-1.69506	0.355833	-4.76364	1.90135e-06	2.45761e-05
ENSG00000106537	TSPAN13	tetraspanin 13 [Source:HGNC Symbol;Acc:HGNC:21643]	protein_coding	5180.46	0.739794	0.155312	4.76328	1.90471e-06	2.46073e-05
ENSG00000132646	PCNA	proliferating cell nuclear antigen [Source:HGNC Symbol;Acc:HGNC:8729]	protein_coding	2467.97	-0.966726	0.202959	-4.76316	1.90589e-06	2.46104e-05
ENSG00000177873	ZNF619	zinc finger protein 619 [Source:HGNC Symbol;Acc:HGNC:26910]	protein_coding	253.196	-0.859277	0.180419	-4.76268	1.91034e-06	2.46446e-05
ENSG00000117676	RPS6KA1	ribosomal protein S6 kinase A1 [Source:HGNC Symbol;Acc:HGNC:10430]	protein_coding	468.253	1.14022	0.239434	4.76213	1.91557e-06	2.46986e-05
ENSG00000117143	UAP1	UDP-N-acetylglucosamine pyrophosphorylase 1 [Source:HGNC Symbol;Acc:HGNC:12457]	protein_coding	1896.63	1.02151	0.214585	4.76042	1.9319e-06	2.48845e-05
ENSG00000108556	CHRNE	cholinergic receptor nicotinic epsilon subunit [Source:HGNC Symbol;Acc:HGNC:1966]	protein_coding	45.0664	2.06305	0.433428	4.75986	1.93731e-06	2.49419e-05
ENSG00000087510	TFAP2C	transcription factor AP-2 gamma [Source:HGNC Symbol;Acc:HGNC:11744]	protein_coding	107.096	-2.05452	0.431668	-4.75948	1.94094e-06	2.49763e-05
ENSG00000068697	LAPTM4A	lysosomal protein transmembrane 4 alpha [Source:HGNC Symbol;Acc:HGNC:6924]	protein_coding	6296.1	0.915356	0.192356	4.75867	1.94875e-06	2.50416e-05
ENSG00000065802	ASB1	ankyrin repeat and SOCS box containing 1 [Source:HGNC Symbol;Acc:HGNC:16011]	protein_coding	3200.4	0.720819	0.151476	4.75865	1.9489e-06	2.50416e-05
ENSG00000144747	TMF1	TATA element modulatory factor 1 [Source:HGNC Symbol;Acc:HGNC:11870]	protein_coding	2458.2	1.11092	0.23351	4.75749	1.96017e-06	2.5174e-05
ENSG00000138772	ANXA3	annexin A3 [Source:HGNC Symbol;Acc:HGNC:541]	protein_coding	183.841	2.11171	0.444104	4.75499	1.9846e-06	2.54752e-05
ENSG00000130054	NALF2	NALCN channel auxiliary factor 2 [Source:HGNC Symbol;Acc:HGNC:30701]	protein_coding	440.825	-1.11386	0.234271	-4.75458	1.98861e-06	2.55141e-05
ENSG00000100583	SAMD15	sterile alpha motif domain containing 15 [Source:HGNC Symbol;Acc:HGNC:18631]	protein_coding	78.776	-1.60282	0.337191	-4.75344	1.99983e-06	2.56328e-05
ENSG00000196781	TLE1	TLE family member 1, transcriptional corepressor [Source:HGNC Symbol;Acc:HGNC:11837]	protein_coding	2531.31	-0.829903	0.174675	-4.75112	2.02292e-06	2.5916e-05
ENSG00000154124	OTULIN	OTU deubiquitinase with linear linkage specificity [Source:HGNC Symbol;Acc:HGNC:25118]	protein_coding	929.556	0.792497	0.16685	4.74976	2.03654e-06	2.60778e-05
ENSG00000171724	VAT1L	vesicle amine transport 1 like [Source:HGNC Symbol;Acc:HGNC:29315]	protein_coding	6961.61	-1.07599	0.226611	-4.74818	2.05251e-06	2.62693e-05
ENSG00000155660	PDIA4	protein disulfide isomerase family A member 4 [Source:HGNC Symbol;Acc:HGNC:30167]	protein_coding	7130.57	0.71361	0.1503	4.74791	2.0553e-06	2.62921e-05
ENSG00000167157	PRRX2	paired related homeobox 2 [Source:HGNC Symbol;Acc:HGNC:21338]	protein_coding	15.8052	4.55709	0.96001	4.74692	2.06537e-06	2.6408e-05
ENSG00000136161	RCBTB2	RCC1 and BTB domain containing protein 2 [Source:HGNC Symbol;Acc:HGNC:1914]	protein_coding	439.895	-1.69873	0.357936	-4.74591	2.07572e-06	2.65273e-05
ENSG00000146733	PSPH	phosphoserine phosphatase [Source:HGNC Symbol;Acc:HGNC:9577]	protein_coding	916.423	-0.728493	0.153537	-4.74473	2.08785e-06	2.66693e-05
ENSG00000145868	FBXO38	F-box protein 38 [Source:HGNC Symbol;Acc:HGNC:28844]	protein_coding	1944.69	0.703575	0.14831	4.74394	2.09598e-06	2.67548e-05
ENSG00000124207	CSE1L	chromosome segregation 1 like [Source:HGNC Symbol;Acc:HGNC:2431]	protein_coding	3635.39	-0.664251	0.14003	-4.74365	2.09903e-06	2.67727e-05
ENSG00000101049	SGK2	serum/glucocorticoid regulated kinase 2 [Source:HGNC Symbol;Acc:HGNC:13900]	protein_coding	75.8463	1.33367	0.281231	4.74226	2.11349e-06	2.69439e-05
ENSG00000177889	UBE2N	ubiquitin conjugating enzyme E2 N [Source:HGNC Symbol;Acc:HGNC:12492]	protein_coding	3454.39	-0.705899	0.148869	-4.74174	2.11891e-06	2.69865e-05
ENSG00000146535	GNA12	G protein subunit alpha 12 [Source:HGNC Symbol;Acc:HGNC:4380]	protein_coding	6165.25	-1.14494	0.241565	-4.73968	2.14056e-06	2.72418e-05
ENSG00000181449	SOX2	SRY-box transcription factor 2 [Source:HGNC Symbol;Acc:HGNC:11195]	protein_coding	10757.3	-0.674922	0.142399	-4.73963	2.14104e-06	2.72418e-05
ENSG00000097046	CDC7	cell division cycle 7 [Source:HGNC Symbol;Acc:HGNC:1745]	protein_coding	647.912	-1.03788	0.218993	-4.73931	2.14444e-06	2.72717e-05
ENSG00000132561	MATN2	matrilin 2 [Source:HGNC Symbol;Acc:HGNC:6908]	protein_coding	1524.57	-1.39445	0.294261	-4.73884	2.14944e-06	2.7322e-05
ENSG00000110917	MLEC	malectin [Source:HGNC Symbol;Acc:HGNC:28973]	protein_coding	7708.48	0.627939	0.132524	4.73831	2.15506e-06	2.738e-05
ENSG00000136122	BORA	BORA aurora kinase A activator [Source:HGNC Symbol;Acc:HGNC:24724]	protein_coding	173.638	1.33965	0.282788	4.73732	2.16568e-06	2.75016e-05
ENSG00000051523	CYBA	cytochrome b-245 alpha chain [Source:HGNC Symbol;Acc:HGNC:2577]	protein_coding	145.955	1.78212	0.376296	4.73594	2.18047e-06	2.76624e-05
ENSG00000150760	DOCK1	dedicator of cytokinesis 1 [Source:HGNC Symbol;Acc:HGNC:2987]	protein_coding	2140.27	-1.28103	0.270506	-4.73569	2.18311e-06	2.76825e-05
ENSG00000108381	ASPA	aspartoacylase [Source:HGNC Symbol;Acc:HGNC:756]	protein_coding	14.7636	-4.84011	1.02266	-4.73288	2.21358e-06	2.80552e-05
ENSG00000163257	DCAF16	DDB1 and CUL4 associated factor 16 [Source:HGNC Symbol;Acc:HGNC:25987]	protein_coding	2508.17	0.683431	0.144463	4.73082	2.23611e-06	2.8327e-05
ENSG00000143318	CASQ1	calsequestrin 1 [Source:HGNC Symbol;Acc:HGNC:1512]	protein_coding	87.4972	-1.78552	0.377488	-4.73001	2.24508e-06	2.84268e-05
ENSG00000102218	RP2	RP2 activator of ARL3 GTPase [Source:HGNC Symbol;Acc:HGNC:10274]	protein_coding	970.508	-1.04982	0.221956	-4.72987	2.24666e-06	2.8433e-05
ENSG00000187840	EIF4EBP1	eukaryotic translation initiation factor 4E binding protein 1 [Source:HGNC Symbol;Acc:HGNC:3288]	protein_coding	1000.42	1.27722	0.270046	4.72966	2.24897e-06	2.84483e-05
ENSG00000169689	CENPX	centromere protein X [Source:HGNC Symbol;Acc:HGNC:11422]	protein_coding	736.705	-0.654111	0.138309	-4.72935	2.25244e-06	2.84784e-05
ENSG00000113805	CNTN3	contactin 3 [Source:HGNC Symbol;Acc:HGNC:2173]	protein_coding	203.255	-1.80716	0.382226	-4.72799	2.26749e-06	2.86548e-05
ENSG00000115226	FNDC4	fibronectin type III domain containing 4 [Source:HGNC Symbol;Acc:HGNC:20239]	protein_coding	2136	-0.81513	0.172432	-4.72727	2.2756e-06	2.87434e-05
ENSG00000172943	PHF8	PHD finger protein 8 [Source:HGNC Symbol;Acc:HGNC:20672]	protein_coding	1495.84	0.689719	0.14592	4.72669	2.28207e-06	2.88111e-05
ENSG00000164749	HNF4G	hepatocyte nuclear factor 4 gamma [Source:HGNC Symbol;Acc:HGNC:5026]	protein_coding	33.3004	-2.11785	0.448208	-4.72515	2.29948e-06	2.90045e-05
ENSG00000187372	PCDHB13	protocadherin beta 13 [Source:HGNC Symbol;Acc:HGNC:8684]	protein_coding	65.5327	1.82049	0.385277	4.72514	2.29961e-06	2.90045e-05
ENSG00000106799	TGFBR1	transforming growth factor beta receptor 1 [Source:HGNC Symbol;Acc:HGNC:11772]	protein_coding	1957.73	1.09486	0.231864	4.72201	2.33525e-06	2.94398e-05
ENSG00000049541	RFC2	replication factor C subunit 2 [Source:HGNC Symbol;Acc:HGNC:9970]	protein_coding	781.495	-0.70604	0.149567	-4.72057	2.3518e-06	2.9634e-05
ENSG00000136014	USP44	ubiquitin specific peptidase 44 [Source:HGNC Symbol;Acc:HGNC:20064]	protein_coding	43.1738	1.6813	0.356203	4.72005	2.35785e-06	2.96815e-05
ENSG00000103404	USP31	ubiquitin specific peptidase 31 [Source:HGNC Symbol;Acc:HGNC:20060]	protein_coding	867.06	-0.657878	0.139412	-4.71893	2.37086e-06	2.98309e-05
ENSG00000142233	NTN5	netrin 5 [Source:HGNC Symbol;Acc:HGNC:25208]	protein_coding	64.0762	1.42209	0.301408	4.71817	2.37973e-06	2.99281e-05
ENSG00000147912	FBXO10	F-box protein 10 [Source:HGNC Symbol;Acc:HGNC:13589]	protein_coding	400.179	-0.917279	0.194484	-4.71648	2.39959e-06	3.01633e-05
ENSG00000040531	CTNS	cystinosin, lysosomal cystine transporter [Source:HGNC Symbol;Acc:HGNC:2518]	protein_coding	717.222	-0.792955	0.168168	-4.71525	2.41414e-06	3.0317e-05
ENSG00000105143	SLC1A6	solute carrier family 1 member 6 [Source:HGNC Symbol;Acc:HGNC:10944]	protein_coding	361.87	-1.89039	0.401219	-4.71161	2.45765e-06	3.08484e-05
ENSG00000113231	PDE8B	phosphodiesterase 8B [Source:HGNC Symbol;Acc:HGNC:8794]	protein_coding	162.931	-1.2013	0.255127	-4.70865	2.49358e-06	3.12694e-05
ENSG00000121005	CRISPLD1	cysteine rich secretory protein LCCL domain containing 1 [Source:HGNC Symbol;Acc:HGNC:18206]	protein_coding	4199.05	-1.36466	0.289828	-4.7085	2.49552e-06	3.12787e-05
ENSG00000089327	FXYD5	FXYD domain containing ion transport regulator 5 [Source:HGNC Symbol;Acc:HGNC:4029]	protein_coding	40.3499	2.70991	0.575735	4.70688	2.51541e-06	3.14976e-05
ENSG00000204178	MACO1	macoilin 1 [Source:HGNC Symbol;Acc:HGNC:25572]	protein_coding	2032.61	0.799502	0.169937	4.7047	2.54235e-06	3.18043e-05
ENSG00000050165	DKK3	dickkopf WNT signaling pathway inhibitor 3 [Source:HGNC Symbol;Acc:HGNC:2893]	protein_coding	13437	-0.967848	0.205733	-4.7044	2.54617e-06	3.18076e-05
ENSG00000239264	TXNDC5	thioredoxin domain containing 5 [Source:HGNC Symbol;Acc:HGNC:21073]	protein_coding	145.136	1.50483	0.319877	4.70439	2.54627e-06	3.18076e-05
ENSG00000151116	UEVLD	UEV and lactate/malate dehyrogenase domains [Source:HGNC Symbol;Acc:HGNC:30866]	protein_coding	1142.48	-0.723241	0.153744	-4.70418	2.54885e-06	3.18246e-05
ENSG00000186665	C17orf58	chromosome 17 open reading frame 58 [Source:HGNC Symbol;Acc:HGNC:27568]	protein_coding	379.948	-0.844461	0.179581	-4.70239	2.57138e-06	3.20829e-05
ENSG00000175928	LRRN1	leucine rich repeat neuronal 1 [Source:HGNC Symbol;Acc:HGNC:20980]	protein_coding	2299.93	-1.33959	0.284877	-4.70234	2.572e-06	3.20829e-05
ENSG00000127249	ATP13A4	ATPase 13A4 [Source:HGNC Symbol;Acc:HGNC:25422]	protein_coding	129.804	-2.61115	0.5554	-4.70139	2.58398e-06	3.22169e-05
ENSG00000106268	NUDT1	nudix hydrolase 1 [Source:HGNC Symbol;Acc:HGNC:8048]	protein_coding	313.342	-1.12157	0.238585	-4.70094	2.58968e-06	3.22626e-05
ENSG00000121310	ECHDC2	enoyl-CoA hydratase domain containing 2 [Source:HGNC Symbol;Acc:HGNC:23408]	protein_coding	415.44	1.28834	0.274062	4.7009	2.59012e-06	3.22626e-05
ENSG00000173726	TOMM20	translocase of outer mitochondrial membrane 20 [Source:HGNC Symbol;Acc:HGNC:20947]	protein_coding	7851.99	0.546381	0.11626	4.69966	2.60595e-06	3.24442e-05
ENSG00000162522	KIAA1522	KIAA1522 [Source:HGNC Symbol;Acc:HGNC:29301]	protein_coding	2599.93	0.987313	0.210114	4.69893	2.61527e-06	3.25448e-05
ENSG00000068831	RASGRP2	RAS guanyl releasing protein 2 [Source:HGNC Symbol;Acc:HGNC:9879]	protein_coding	293.165	-1.98624	0.422737	-4.69852	2.62047e-06	3.25939e-05
ENSG00000161798	AQP5	aquaporin 5 [Source:HGNC Symbol;Acc:HGNC:638]	protein_coding	71.9686	1.64547	0.350225	4.69832	2.62313e-06	3.26115e-05
ENSG00000117983	MUC5B	mucin 5B, oligomeric mucus/gel-forming [Source:HGNC Symbol;Acc:HGNC:7516]	protein_coding	7.97963	6.46785	1.37734	4.69589	2.65443e-06	3.29691e-05
ENSG00000119686	FLVCR2	FLVCR heme transporter 2 [Source:HGNC Symbol;Acc:HGNC:20105]	protein_coding	46.7994	-1.89054	0.402706	-4.6946	2.67124e-06	3.31621e-05
ENSG00000142698	C1orf94	chromosome 1 open reading frame 94 [Source:HGNC Symbol;Acc:HGNC:28250]	protein_coding	36.7861	-1.92573	0.4103	-4.69348	2.68591e-06	3.33283e-05
ENSG00000111328	CDK2AP1	cyclin dependent kinase 2 associated protein 1 [Source:HGNC Symbol;Acc:HGNC:14002]	protein_coding	3943.33	-1.16141	0.247463	-4.69327	2.68871e-06	3.33472e-05
ENSG00000144043	TEX261	testis expressed 261 [Source:HGNC Symbol;Acc:HGNC:30712]	protein_coding	2194.93	-0.615483	0.131147	-4.69309	2.69115e-06	3.33616e-05
ENSG00000138696	BMPR1B	bone morphogenetic protein receptor type 1B [Source:HGNC Symbol;Acc:HGNC:1077]	protein_coding	500.395	-1.37693	0.293551	-4.69061	2.72385e-06	3.37509e-05
ENSG00000175198	PCCA	propionyl-CoA carboxylase subunit alpha [Source:HGNC Symbol;Acc:HGNC:8653]	protein_coding	687.43	0.819085	0.174653	4.68979	2.73491e-06	3.38557e-05
ENSG00000144045	DQX1	DEAQ-box RNA dependent ATPase 1 [Source:HGNC Symbol;Acc:HGNC:20410]	protein_coding	21.8891	2.60323	0.555136	4.68935	2.74071e-06	3.39114e-05
ENSG00000114631	PODXL2	podocalyxin like 2 [Source:HGNC Symbol;Acc:HGNC:17936]	protein_coding	4791.27	-1.16222	0.247934	-4.6876	2.76429e-06	3.41869e-05
ENSG00000058091	CDK14	cyclin dependent kinase 14 [Source:HGNC Symbol;Acc:HGNC:8883]	protein_coding	1943.18	-1.20462	0.256994	-4.68733	2.76798e-06	3.42163e-05
ENSG00000171700	RGS19	regulator of G protein signaling 19 [Source:HGNC Symbol;Acc:HGNC:13735]	protein_coding	347.702	-1.10837	0.236468	-4.68719	2.76988e-06	3.42235e-05
ENSG00000273802	H2BC8	H2B clustered histone 8 [Source:HGNC Symbol;Acc:HGNC:4746]	protein_coding	37.5687	2.75201	0.587235	4.68639	2.78071e-06	3.43248e-05
ENSG00000159216	RUNX1	RUNX family transcription factor 1 [Source:HGNC Symbol;Acc:HGNC:10471]	protein_coding	238.253	2.44334	0.521393	4.68618	2.78356e-06	3.43437e-05
ENSG00000129493	HEATR5A	HEAT repeat containing 5A [Source:HGNC Symbol;Acc:HGNC:20276]	protein_coding	2102.14	-0.702662	0.150003	-4.68432	2.80884e-06	3.46229e-05
ENSG00000174963	ZIC4	Zic family member 4 [Source:HGNC Symbol;Acc:HGNC:20393]	protein_coding	701.892	-1.55335	0.331747	-4.68232	2.8364e-06	3.49461e-05
ENSG00000149571	KIRREL3	kirre like nephrin family adhesion molecule 3 [Source:HGNC Symbol;Acc:HGNC:23204]	protein_coding	687.838	-2.03216	0.434153	-4.68076	2.85818e-06	3.51645e-05
ENSG00000189060	H1-0	H1.0 linker histone [Source:HGNC Symbol;Acc:HGNC:4714]	protein_coding	12360.6	1.30215	0.278581	4.67422	2.95079e-06	3.62697e-05
ENSG00000110080	ST3GAL4	ST3 beta-galactoside alpha-2,3-sialyltransferase 4 [Source:HGNC Symbol;Acc:HGNC:10864]	protein_coding	881.238	-0.674511	0.144328	-4.67345	2.96186e-06	3.63811e-05
ENSG00000105255	FSD1	fibronectin type III and SPRY domain containing 1 [Source:HGNC Symbol;Acc:HGNC:13745]	protein_coding	1077.07	-1.17018	0.250392	-4.67339	2.96265e-06	3.63811e-05
ENSG00000169174	PCSK9	proprotein convertase subtilisin/kexin type 9 [Source:HGNC Symbol;Acc:HGNC:20001]	protein_coding	32.6595	2.19054	0.468749	4.67315	2.96617e-06	3.6403e-05
ENSG00000189319	FAM53B	family with sequence similarity 53 member B [Source:HGNC Symbol;Acc:HGNC:28968]	protein_coding	1772.34	-0.669673	0.143307	-4.67298	2.96858e-06	3.6403e-05
ENSG00000100814	CCNB1IP1	cyclin B1 interacting protein 1 [Source:HGNC Symbol;Acc:HGNC:19437]	protein_coding	1179.66	0.660884	0.141427	4.67298	2.96862e-06	3.6403e-05
ENSG00000120327	PCDHB14	protocadherin beta 14 [Source:HGNC Symbol;Acc:HGNC:8685]	protein_coding	456.154	0.790767	0.169249	4.67222	2.97961e-06	3.65205e-05
ENSG00000124243	BCAS4	breast carcinoma amplified sequence 4 [Source:HGNC Symbol;Acc:HGNC:14367]	protein_coding	1358.08	0.799412	0.171184	4.6699	3.01349e-06	3.69185e-05
ENSG00000156671	SAMD8	sterile alpha motif domain containing 8 [Source:HGNC Symbol;Acc:HGNC:26320]	protein_coding	3475.38	-0.667827	0.143029	-4.66918	3.0241e-06	3.70136e-05
ENSG00000130635	COL5A1	collagen type V alpha 1 chain [Source:HGNC Symbol;Acc:HGNC:2209]	protein_coding	12185.1	3.29847	0.706452	4.66906	3.02577e-06	3.70167e-05
ENSG00000187398	LUZP2	leucine zipper protein 2 [Source:HGNC Symbol;Acc:HGNC:23206]	protein_coding	340.543	-1.67402	0.358672	-4.66728	3.05215e-06	3.73219e-05
ENSG00000185164	NOMO2	NODAL modulator 2 [Source:HGNC Symbol;Acc:HGNC:22652]	protein_coding	2256.6	0.680879	0.145897	4.66685	3.05852e-06	3.73697e-05
ENSG00000048052	HDAC9	histone deacetylase 9 [Source:HGNC Symbol;Acc:HGNC:14065]	protein_coding	2197.76	1.07486	0.230319	4.66682	3.05893e-06	3.73697e-05
ENSG00000108784	NAGLU	N-acetyl-alpha-glucosaminidase [Source:HGNC Symbol;Acc:HGNC:7632]	protein_coding	1813.68	-0.730589	0.156639	-4.66416	3.09883e-06	3.78217e-05
ENSG00000249242	TMEM150C	transmembrane protein 150C [Source:HGNC Symbol;Acc:HGNC:37263]	protein_coding	373.267	-1.32904	0.284979	-4.66366	3.10635e-06	3.78957e-05
ENSG00000137628	DDX60	DExD/H-box helicase 60 [Source:HGNC Symbol;Acc:HGNC:25942]	protein_coding	166.381	-1.80319	0.386959	-4.65991	3.16351e-06	3.8575e-05
ENSG00000136110	CNMD	chondromodulin [Source:HGNC Symbol;Acc:HGNC:17005]	protein_coding	49.8931	1.64825	0.353957	4.65664	3.21409e-06	3.91605e-05
ENSG00000145147	SLIT2	slit guidance ligand 2 [Source:HGNC Symbol;Acc:HGNC:11086]	protein_coding	7489.4	1.09588	0.235359	4.65619	3.22109e-06	3.9222e-05
ENSG00000133640	LRRIQ1	leucine rich repeats and IQ motif containing 1 [Source:HGNC Symbol;Acc:HGNC:25708]	protein_coding	224.293	-1.44549	0.310504	-4.65532	3.23475e-06	3.937e-05
ENSG00000110786	PTPN5	protein tyrosine phosphatase non-receptor type 5 [Source:HGNC Symbol;Acc:HGNC:9657]	protein_coding	1023.77	-2.05929	0.442378	-4.65505	3.23895e-06	3.94027e-05
ENSG00000249992	TMEM158	transmembrane protein 158 [Source:HGNC Symbol;Acc:HGNC:30293]	protein_coding	582.232	-1.62142	0.348584	-4.65145	3.29603e-06	4.00784e-05
ENSG00000261308	FIGNL2	fidgetin like 2 [Source:HGNC Symbol;Acc:HGNC:13287]	protein_coding	66.098	1.36549	0.293595	4.65092	3.30464e-06	4.01644e-05
ENSG00000134780	DAGLA	diacylglycerol lipase alpha [Source:HGNC Symbol;Acc:HGNC:1165]	protein_coding	1386.86	-1.06291	0.228621	-4.6492	3.3323e-06	4.04817e-05
ENSG00000127452	FBXL12	F-box and leucine rich repeat protein 12 [Source:HGNC Symbol;Acc:HGNC:13611]	protein_coding	764.406	0.919877	0.197887	4.64849	3.34368e-06	4.05766e-05
ENSG00000134532	SOX5	SRY-box transcription factor 5 [Source:HGNC Symbol;Acc:HGNC:11201]	protein_coding	827.995	-1.21646	0.261694	-4.64843	3.34479e-06	4.05766e-05
ENSG00000206557	TRIM71	tripartite motif containing 71 [Source:HGNC Symbol;Acc:HGNC:32669]	protein_coding	233.196	1.10476	0.237771	4.64633	3.37897e-06	4.09721e-05
ENSG00000133739	LRRCC1	leucine rich repeat and coiled-coil centrosomal protein 1 [Source:HGNC Symbol;Acc:HGNC:29373]	protein_coding	813.044	-0.939987	0.202374	-4.64481	3.40396e-06	4.1256e-05
ENSG00000111602	TIMELESS	timeless circadian regulator [Source:HGNC Symbol;Acc:HGNC:11813]	protein_coding	1509.67	-1.10194	0.237392	-4.64185	3.45301e-06	4.1831e-05
ENSG00000169105	CHST14	carbohydrate sulfotransferase 14 [Source:HGNC Symbol;Acc:HGNC:24464]	protein_coding	1248.94	0.69631	0.150016	4.64157	3.45765e-06	4.18677e-05
ENSG00000206527	HACD2	3-hydroxyacyl-CoA dehydratase 2 [Source:HGNC Symbol;Acc:HGNC:9640]	protein_coding	1838.01	-0.631703	0.136112	-4.64107	3.46618e-06	4.19516e-05
ENSG00000064763	FAR2	fatty acyl-CoA reductase 2 [Source:HGNC Symbol;Acc:HGNC:25531]	protein_coding	355.644	-1.64427	0.354299	-4.64092	3.46857e-06	4.1961e-05
ENSG00000286001		novel protein	protein_coding	17.1569	-3.06239	0.660067	-4.63951	3.49231e-06	4.2209e-05
ENSG00000138698	RAP1GDS1	Rap1 GTPase-GDP dissociation stimulator 1 [Source:HGNC Symbol;Acc:HGNC:9859]	protein_coding	2210.35	-0.807513	0.174063	-4.63919	3.49775e-06	4.22552e-05
ENSG00000125375	DMAC2L	distal membrane arm assembly component 2 like [Source:HGNC Symbol;Acc:HGNC:18799]	protein_coding	390.504	-0.955499	0.205976	-4.63889	3.50288e-06	4.22806e-05
ENSG00000101115	SALL4	spalt like transcription factor 4 [Source:HGNC Symbol;Acc:HGNC:15924]	protein_coding	94.9859	2.252	0.485463	4.63888	3.5031e-06	4.22806e-05
ENSG00000099204	ABLIM1	actin binding LIM protein 1 [Source:HGNC Symbol;Acc:HGNC:78]	protein_coding	3540.31	-1.40949	0.30388	-4.63831	3.51269e-06	4.23767e-05
ENSG00000215788	TNFRSF25	TNF receptor superfamily member 25 [Source:HGNC Symbol;Acc:HGNC:11910]	protein_coding	323.85	-1.07355	0.231477	-4.63781	3.52112e-06	4.24588e-05
ENSG00000185046	ANKS1B	ankyrin repeat and sterile alpha motif domain containing 1B [Source:HGNC Symbol;Acc:HGNC:24600]	protein_coding	909.828	-1.56763	0.33802	-4.63767	3.52356e-06	4.24685e-05
ENSG00000013364	MVP	major vault protein [Source:HGNC Symbol;Acc:HGNC:7531]	protein_coding	1385.62	1.54982	0.334208	4.63728	3.5302e-06	4.25289e-05
ENSG00000197872	CYRIA	CYFIP related Rac1 interactor A [Source:HGNC Symbol;Acc:HGNC:25373]	protein_coding	1628.68	-1.39866	0.301804	-4.63433	3.58102e-06	4.31012e-05
ENSG00000133835	HSD17B4	hydroxysteroid 17-beta dehydrogenase 4 [Source:HGNC Symbol;Acc:HGNC:5213]	protein_coding	3336.41	-0.599816	0.129437	-4.63403	3.5862e-06	4.31437e-05
ENSG00000109686	SH3D19	SH3 domain containing 19 [Source:HGNC Symbol;Acc:HGNC:30418]	protein_coding	933.952	-0.90931	0.196229	-4.63392	3.58801e-06	4.31455e-05
ENSG00000129625	REEP5	receptor accessory protein 5 [Source:HGNC Symbol;Acc:HGNC:30077]	protein_coding	5114.59	-0.637059	0.137547	-4.63158	3.62888e-06	4.35968e-05
ENSG00000099194	SCD	stearoyl-CoA desaturase [Source:HGNC Symbol;Acc:HGNC:10571]	protein_coding	59785.7	-1.55533	0.335831	-4.63129	3.63397e-06	4.36215e-05
ENSG00000145349	CAMK2D	calcium/calmodulin dependent protein kinase II delta [Source:HGNC Symbol;Acc:HGNC:1462]	protein_coding	4307.77	-0.666096	0.143826	-4.63127	3.63429e-06	4.36215e-05
ENSG00000135441	BLOC1S1	biogenesis of lysosomal organelles complex 1 subunit 1 [Source:HGNC Symbol;Acc:HGNC:4200]	protein_coding	168.377	-1.07648	0.232458	-4.63086	3.64153e-06	4.36883e-05
ENSG00000150361	KLHL1	kelch like family member 1 [Source:HGNC Symbol;Acc:HGNC:6352]	protein_coding	97.6704	-2.41148	0.52079	-4.63042	3.64921e-06	4.37603e-05
ENSG00000130270	ATP8B3	ATPase phospholipid transporting 8B3 [Source:HGNC Symbol;Acc:HGNC:13535]	protein_coding	61.289	1.37022	0.295931	4.63018	3.65346e-06	4.37911e-05
ENSG00000135324	MRAP2	melanocortin 2 receptor accessory protein 2 [Source:HGNC Symbol;Acc:HGNC:21232]	protein_coding	97.3601	-1.57205	0.339594	-4.6292	3.67078e-06	4.39583e-05
ENSG00000186832	KRT16	keratin 16 [Source:HGNC Symbol;Acc:HGNC:6423]	protein_coding	16.6871	5.03574	1.08807	4.62813	3.68991e-06	4.4167e-05
ENSG00000205704	LINC00634	long intergenic non-protein coding RNA 634 [Source:HGNC Symbol;Acc:HGNC:27930]	protein_coding	319.226	-1.43936	0.311063	-4.62724	3.70578e-06	4.43366e-05
ENSG00000167105	TMEM92	transmembrane protein 92 [Source:HGNC Symbol;Acc:HGNC:26579]	protein_coding	12.7055	4.1913	0.906087	4.62572	3.73303e-06	4.46422e-05
ENSG00000164220	F2RL2	coagulation factor II thrombin receptor like 2 [Source:HGNC Symbol;Acc:HGNC:3539]	protein_coding	228.029	2.2863	0.494343	4.62492	3.74745e-06	4.4794e-05
ENSG00000141556	TBCD	tubulin folding cofactor D [Source:HGNC Symbol;Acc:HGNC:11581]	protein_coding	4006.1	-0.97831	0.211537	-4.62478	3.74999e-06	4.48039e-05
ENSG00000105699	LSR	lipolysis stimulated lipoprotein receptor [Source:HGNC Symbol;Acc:HGNC:29572]	protein_coding	146.109	1.82518	0.394703	4.6242	3.76047e-06	4.49085e-05
ENSG00000177225	GATD1	glutamine amidotransferase class 1 domain containing 1 [Source:HGNC Symbol;Acc:HGNC:26616]	protein_coding	2967.04	-0.921798	0.199374	-4.62346	3.77391e-06	4.50483e-05
ENSG00000184992	BRI3BP	BRI3 binding protein [Source:HGNC Symbol;Acc:HGNC:14251]	protein_coding	566.589	-1.06143	0.229628	-4.62241	3.79312e-06	4.52569e-05
ENSG00000157330	C1orf158	chromosome 1 open reading frame 158 [Source:HGNC Symbol;Acc:HGNC:28567]	protein_coding	28.7965	-4.35477	0.942342	-4.62121	3.815e-06	4.54763e-05
ENSG00000135480	KRT7	keratin 7 [Source:HGNC Symbol;Acc:HGNC:6445]	protein_coding	697.832	5.52339	1.19539	4.62056	3.82711e-06	4.55998e-05
ENSG00000196839	ADA	adenosine deaminase [Source:HGNC Symbol;Acc:HGNC:186]	protein_coding	238.628	0.944601	0.204494	4.61921	3.85202e-06	4.58757e-05
ENSG00000108960	MMD	monocyte to macrophage differentiation associated [Source:HGNC Symbol;Acc:HGNC:7153]	protein_coding	1781.53	-0.926818	0.200664	-4.61875	3.86057e-06	4.59565e-05
ENSG00000188672	RHCE	Rh blood group CcEe antigens [Source:HGNC Symbol;Acc:HGNC:10008]	protein_coding	118.36	2.59961	0.563071	4.61684	3.89622e-06	4.63597e-05
ENSG00000169122	FAM110B	family with sequence similarity 110 member B [Source:HGNC Symbol;Acc:HGNC:28587]	protein_coding	798.012	-1.00206	0.217073	-4.61624	3.90749e-06	4.64725e-05
ENSG00000107738	VSIR	V-set immunoregulatory receptor [Source:HGNC Symbol;Acc:HGNC:30085]	protein_coding	57.119	2.25409	0.488744	4.61201	3.98789e-06	4.74071e-05
ENSG00000110841	PPFIBP1	PPFIA binding protein 1 [Source:HGNC Symbol;Acc:HGNC:9249]	protein_coding	1591.27	1.0922	0.236856	4.61126	4.00242e-06	4.75582e-05
ENSG00000165802	NSMF	NMDA receptor synaptonuclear signaling and neuronal migration factor [Source:HGNC Symbol;Acc:HGNC:29843]	protein_coding	7734.91	-1.32054	0.286479	-4.60955	4.03534e-06	4.79275e-05
ENSG00000144218	AFF3	AF4/FMR2 family member 3 [Source:HGNC Symbol;Acc:HGNC:6473]	protein_coding	2303.68	-1.30084	0.282263	-4.6086	4.05393e-06	4.81264e-05
ENSG00000140264	SERF2	small EDRK-rich factor 2 [Source:HGNC Symbol;Acc:HGNC:10757]	protein_coding	3697.91	1.01136	0.219506	4.60745	4.07627e-06	4.83696e-05
ENSG00000178814	OPLAH	5-oxoprolinase, ATP-hydrolysing [Source:HGNC Symbol;Acc:HGNC:8149]	protein_coding	280.295	0.892539	0.193848	4.60433	4.13795e-06	4.90791e-05
ENSG00000115677	HDLBP	high density lipoprotein binding protein [Source:HGNC Symbol;Acc:HGNC:4857]	protein_coding	23287.9	0.750494	0.163153	4.59993	4.22637e-06	5.00822e-05
ENSG00000149970	CNKSR2	connector enhancer of kinase suppressor of Ras 2 [Source:HGNC Symbol;Acc:HGNC:19701]	protein_coding	595.647	-1.02038	0.22183	-4.59982	4.22864e-06	5.00863e-05
ENSG00000130021	PUDP	pseudouridine 5'-phosphatase [Source:HGNC Symbol;Acc:HGNC:16818]	protein_coding	1145.99	-0.760568	0.165357	-4.59956	4.23389e-06	5.01257e-05
ENSG00000112473	SLC39A7	solute carrier family 39 member 7 [Source:HGNC Symbol;Acc:HGNC:4927]	protein_coding	8502.39	1.13701	0.247327	4.59718	4.28242e-06	5.06772e-05
ENSG00000097096	SYDE2	synapse defective Rho GTPase homolog 2 [Source:HGNC Symbol;Acc:HGNC:25841]	protein_coding	123.164	1.24014	0.269802	4.59647	4.29719e-06	5.08289e-05
ENSG00000164093	PITX2	paired like homeodomain 2 [Source:HGNC Symbol;Acc:HGNC:9005]	protein_coding	14.8449	4.8761	1.06104	4.5956	4.31513e-06	5.1018e-05
ENSG00000165271	NOL6	nucleolar protein 6 [Source:HGNC Symbol;Acc:HGNC:19910]	protein_coding	3169.08	1.29139	0.28103	4.59519	4.32364e-06	5.10954e-05
ENSG00000105976	MET	MET proto-oncogene, receptor tyrosine kinase [Source:HGNC Symbol;Acc:HGNC:7029]	protein_coding	190.599	1.32573	0.288534	4.59471	4.33343e-06	5.1188e-05
ENSG00000179361	ARID3B	AT-rich interaction domain 3B [Source:HGNC Symbol;Acc:HGNC:14350]	protein_coding	664.292	0.702811	0.152992	4.59379	4.35274e-06	5.13927e-05
ENSG00000184368	MAP7D2	MAP7 domain containing 2 [Source:HGNC Symbol;Acc:HGNC:25899]	protein_coding	395.82	-1.76738	0.384802	-4.59295	4.3702e-06	5.15521e-05
ENSG00000186510	CLCNKA	chloride voltage-gated channel Ka [Source:HGNC Symbol;Acc:HGNC:2026]	protein_coding	14.6688	3.17844	0.692213	4.59171	4.3963e-06	5.18366e-05
ENSG00000166938	DIS3L	DIS3 like exosome 3'-5' exoribonuclease [Source:HGNC Symbol;Acc:HGNC:28698]	protein_coding	2095.05	-0.722015	0.157248	-4.59155	4.39962e-06	5.18522e-05
ENSG00000069702	TGFBR3	transforming growth factor beta receptor 3 [Source:HGNC Symbol;Acc:HGNC:11774]	protein_coding	260.594	1.27992	0.278829	4.59035	4.4251e-06	5.21289e-05
ENSG00000115266	APC2	APC regulator of WNT signaling pathway 2 [Source:HGNC Symbol;Acc:HGNC:24036]	protein_coding	7704.56	-1.61488	0.351808	-4.59022	4.42777e-06	5.21368e-05
ENSG00000018280	SLC11A1	solute carrier family 11 member 1 [Source:HGNC Symbol;Acc:HGNC:10907]	protein_coding	23.915	2.93481	0.6395	4.58923	4.4489e-06	5.23619e-05
ENSG00000203879	GDI1	GDP dissociation inhibitor 1 [Source:HGNC Symbol;Acc:HGNC:4226]	protein_coding	17308.9	-0.706093	0.153897	-4.5881	4.47292e-06	5.26209e-05
ENSG00000105497	ZNF175	zinc finger protein 175 [Source:HGNC Symbol;Acc:HGNC:12964]	protein_coding	372.231	0.893983	0.194852	4.58801	4.475e-06	5.26216e-05
ENSG00000114656	CFAP92	cilia and flagella associated protein 92 (putative) [Source:HGNC Symbol;Acc:HGNC:29231]	protein_coding	243.729	-1.07031	0.233393	-4.58589	4.52059e-06	5.31098e-05
ENSG00000066557	LRRC40	leucine rich repeat containing 40 [Source:HGNC Symbol;Acc:HGNC:26004]	protein_coding	1283.32	-0.886504	0.193328	-4.58549	4.52928e-06	5.31879e-05
ENSG00000141338	ABCA8	ATP binding cassette subfamily A member 8 [Source:HGNC Symbol;Acc:HGNC:38]	protein_coding	724.77	-1.13788	0.248174	-4.58503	4.53915e-06	5.32558e-05
ENSG00000127129	EDN2	endothelin 2 [Source:HGNC Symbol;Acc:HGNC:3177]	protein_coding	31.6592	3.00742	0.656199	4.58309	4.58162e-06	5.37299e-05
ENSG00000143862	ARL8A	ADP ribosylation factor like GTPase 8A [Source:HGNC Symbol;Acc:HGNC:25192]	protein_coding	3111.79	-0.793701	0.173219	-4.58207	4.60393e-06	5.39673e-05
ENSG00000113749	HRH2	histamine receptor H2 [Source:HGNC Symbol;Acc:HGNC:5183]	protein_coding	53.368	-2.51996	0.550006	-4.5817	4.61208e-06	5.40385e-05
ENSG00000144893	MED12L	mediator complex subunit 12L [Source:HGNC Symbol;Acc:HGNC:16050]	protein_coding	538.849	0.859145	0.187548	4.58094	4.62896e-06	5.42119e-05
ENSG00000173436	MICOS10	mitochondrial contact site and cristae organizing system subunit 10 [Source:HGNC Symbol;Acc:HGNC:32068]	protein_coding	243.829	-1.20578	0.263228	-4.58076	4.633e-06	5.42348e-05
ENSG00000066735	KIF26A	kinesin family member 26A [Source:HGNC Symbol;Acc:HGNC:20226]	protein_coding	1450.77	1.03465	0.225882	4.5805	4.63859e-06	5.42759e-05
ENSG00000158023	CFAP251	cilia and flagella associated protein 251 [Source:HGNC Symbol;Acc:HGNC:28506]	protein_coding	114.95	1.06489	0.23249	4.58037	4.64157e-06	5.42864e-05
ENSG00000116194	ANGPTL1	angiopoietin like 1 [Source:HGNC Symbol;Acc:HGNC:489]	protein_coding	40.7414	-2.92527	0.638685	-4.58014	4.64662e-06	5.43211e-05
ENSG00000135537	AFG1L	AFG1 like ATPase [Source:HGNC Symbol;Acc:HGNC:16411]	protein_coding	287.809	-0.810053	0.176874	-4.57984	4.65342e-06	5.43614e-05
ENSG00000164023	SGMS2	sphingomyelin synthase 2 [Source:HGNC Symbol;Acc:HGNC:28395]	protein_coding	249.906	1.41485	0.308934	4.5798	4.65424e-06	5.43614e-05
ENSG00000179314	WSCD1	WSC domain containing 1 [Source:HGNC Symbol;Acc:HGNC:29060]	protein_coding	3994.93	-0.796319	0.174014	-4.57617	4.73563e-06	5.52624e-05
ENSG00000179431	FJX1	four-jointed box kinase 1 [Source:HGNC Symbol;Acc:HGNC:17166]	protein_coding	2258.74	-1.51034	0.330188	-4.57419	4.78067e-06	5.57382e-05
ENSG00000172301	COPRS	coordinator of PRMT5 and differentiation stimulator [Source:HGNC Symbol;Acc:HGNC:28848]	protein_coding	1121.55	-0.722246	0.157966	-4.57215	4.82734e-06	5.62571e-05
ENSG00000150394	CDH8	cadherin 8 [Source:HGNC Symbol;Acc:HGNC:1767]	protein_coding	870.562	-1.09979	0.240587	-4.57126	4.84794e-06	5.64719e-05
ENSG00000102385	DRP2	dystrophin related protein 2 [Source:HGNC Symbol;Acc:HGNC:3032]	protein_coding	466.879	-1.65441	0.361994	-4.57026	4.87108e-06	5.67161e-05
ENSG00000007237	GAS7	growth arrest specific 7 [Source:HGNC Symbol;Acc:HGNC:4169]	protein_coding	3895.98	-1.06902	0.233967	-4.5691	4.89827e-06	5.69992e-05
ENSG00000260001	TGFBR3L	transforming growth factor beta receptor 3 like [Source:HGNC Symbol;Acc:HGNC:44152]	protein_coding	144.803	1.60199	0.350618	4.56903	4.89977e-06	5.69992e-05
ENSG00000148459	PDSS1	decaprenyl diphosphate synthase subunit 1 [Source:HGNC Symbol;Acc:HGNC:17759]	protein_coding	175.126	-0.915762	0.200758	-4.56151	5.07859e-06	5.90268e-05
ENSG00000186231	KLHL32	kelch like family member 32 [Source:HGNC Symbol;Acc:HGNC:21221]	protein_coding	235.214	-1.55341	0.34057	-4.5612	5.08629e-06	5.90898e-05
[truncated: 2,262 more rows]
