# Supplementary material for: Cortical neuronal hyperexcitability and synaptic changes in SGCE mutation-positive myoclonus dystonia
Source: Brain. 2022 Oct 7;146(4):1523–41. doi: 10.1093/brain/awac365 (PMC10115238; doi:10.1093/brain/awac365)
Supplement: awac365_Supplementary_Data [file awac365_supplementary_data.zip › brain-2022-00185-File014.xlsx]

## Sheet: Sheet 1
Table S4: D60 EnrichGO identified Gene Ontology Pathways derived from D60 SGCEwt and SGCEko Diffenetially Expressed Genes
ID	Description	pvalue	p.adjust	ONTOLOGY	GeneRatio	BgRatio	qvalue	geneID	Count	setSize	enrichmentScore	NES	qvalues	rank	leading_edge	core_enrichment
GO:0022626	cytosolic ribosome	1.55619e-12	1.25585e-09	CC	71/5387	102/15270	1.12373e-09	ENSG00000198034/ENSG00000172071/ENSG00000215301/ENSG00000265681/ENSG00000187608/ENSG00000100316/ENSG00000063177/ENSG00000089157/ENSG00000181991/ENSG00000144895/ENSG00000148303/ENSG00000122406/ENSG00000169288/ENSG00000161970/ENSG00000204628/ENSG00000161016/ENSG00000149273/ENSG00000128829/ENSG00000105193/ENSG00000213741/ENSG00000055332/ENSG00000174444/ENSG00000241343/ENSG00000105640/ENSG00000145425…	71
GO:0005925	focal adhesion	1.26395e-11	4.55556e-09	CC	209/5387	407/15270	4.07632e-09	ENSG00000142798/ENSG00000152661/ENSG00000100345/ENSG00000090339/ENSG00000115641/ENSG00000173546/ENSG00000135269/ENSG00000204381/ENSG00000126878/ENSG00000172164/ENSG00000198959/ENSG00000005884/ENSG00000072163/ENSG00000142627/ENSG00000129474/ENSG00000159176/ENSG00000105971/ENSG00000157227/ENSG00000147394/ENSG00000155926/ENSG00000153071/ENSG00000072110/ENSG00000145012/ENSG00000130176/ENSG00000244486…	209
GO:0030055	cell-substrate junction	1.69352e-11	4.55556e-09	CC	212/5387	415/15270	4.07632e-09	ENSG00000142798/ENSG00000152661/ENSG00000100345/ENSG00000090339/ENSG00000115641/ENSG00000173546/ENSG00000135269/ENSG00000204381/ENSG00000126878/ENSG00000172164/ENSG00000198959/ENSG00000005884/ENSG00000072163/ENSG00000142627/ENSG00000129474/ENSG00000159176/ENSG00000105971/ENSG00000157227/ENSG00000147394/ENSG00000155926/ENSG00000153071/ENSG00000072110/ENSG00000145012/ENSG00000130176/ENSG00000244486…	212
GO:0070161	anchoring junction	8.2187e-11	1.65812e-08	CC	363/5387	787/15270	1.48369e-08	ENSG00000177098/ENSG00000100427/ENSG00000142798/ENSG00000139926/ENSG00000018625/ENSG00000152661/ENSG00000100345/ENSG00000162407/ENSG00000090339/ENSG00000164434/ENSG00000086062/ENSG00000115641/ENSG00000039068/ENSG00000173546/ENSG00000101542/ENSG00000144847/ENSG00000135269/ENSG00000204381/ENSG00000126878/ENSG00000062038/ENSG00000046604/ENSG00000158769/ENSG00000112378/ENSG00000172164/ENSG00000198959…	363
GO:0030054	cell junction	1.4758e-10	2.15974e-08	CC	826/5387	1982/15270	1.93254e-08	ENSG00000105894/ENSG00000135905/ENSG00000148053/ENSG00000177098/ENSG00000091664/ENSG00000121440/ENSG00000100427/ENSG00000142798/ENSG00000139926/ENSG00000124785/ENSG00000141433/ENSG00000018625/ENSG00000106278/ENSG00000196358/ENSG00000118432/ENSG00000152661/ENSG00000100345/ENSG00000162407/ENSG00000171189/ENSG00000090339/ENSG00000164434/ENSG00000086062/ENSG00000115641/ENSG00000134569/ENSG00000039068…	826
GO:0062023	collagen-containing extracellular matrix	1.60576e-10	2.15974e-08	CC	186/5387	362/15270	1.93254e-08	ENSG00000105894/ENSG00000198732/ENSG00000137573/ENSG00000166147/ENSG00000112769/ENSG00000164690/ENSG00000142798/ENSG00000187498/ENSG00000145423/ENSG00000166923/ENSG00000106278/ENSG00000130635/ENSG00000115414/ENSG00000154734/ENSG00000196358/ENSG00000134013/ENSG00000142871/ENSG00000058085/ENSG00000119681/ENSG00000111799/ENSG00000154188/ENSG00000100234/ENSG00000090339/ENSG00000132386/ENSG00000140545…	186
GO:0031012	extracellular matrix	5.72185e-10	6.59647e-08	CC	233/5387	478/15270	5.90254e-08	ENSG00000105894/ENSG00000198732/ENSG00000137573/ENSG00000166147/ENSG00000112769/ENSG00000164690/ENSG00000142798/ENSG00000187498/ENSG00000145423/ENSG00000166923/ENSG00000113578/ENSG00000106278/ENSG00000130635/ENSG00000115414/ENSG00000154734/ENSG00000196358/ENSG00000134013/ENSG00000142871/ENSG00000058085/ENSG00000119681/ENSG00000111799/ENSG00000154188/ENSG00000100234/ENSG00000090339/ENSG00000132386…	233
GO:0035295	tube development	1.29525e-11	8.41914e-08	BP	439/5197	960/14613	7.6488e-08	ENSG00000105894/ENSG00000137573/ENSG00000159263/ENSG00000148053/ENSG00000185551/ENSG00000170549/ENSG00000164690/ENSG00000142798/ENSG00000177508/ENSG00000007372/ENSG00000070404/ENSG00000187498/ENSG00000188064/ENSG00000136535/ENSG00000145423/ENSG00000166923/ENSG00000113578/ENSG00000020181/ENSG00000115414/ENSG00000154734/ENSG00000134013/ENSG00000142871/ENSG00000136960/ENSG00000152661/ENSG00000154188…	439
GO:0006613	cotranslational protein targeting to membrane	1.39638e-10	2.56355e-07	BP	66/5197	98/14613	2.32899e-07	ENSG00000198034/ENSG00000182934/ENSG00000100883/ENSG00000265681/ENSG00000058262/ENSG00000100316/ENSG00000063177/ENSG00000089157/ENSG00000148303/ENSG00000122406/ENSG00000124783/ENSG00000161970/ENSG00000161016/ENSG00000149273/ENSG00000114850/ENSG00000105193/ENSG00000213741/ENSG00000174444/ENSG00000241343/ENSG00000105640/ENSG00000106803/ENSG00000145425/ENSG00000166441/ENSG00000114391/ENSG00000089009…	66
GO:0006614	SRP-dependent cotranslational protein targeting to membrane	1.29704e-10	2.56355e-07	BP	64/5197	94/14613	2.32899e-07	ENSG00000198034/ENSG00000182934/ENSG00000100883/ENSG00000265681/ENSG00000058262/ENSG00000100316/ENSG00000063177/ENSG00000089157/ENSG00000148303/ENSG00000122406/ENSG00000161970/ENSG00000161016/ENSG00000149273/ENSG00000114850/ENSG00000105193/ENSG00000213741/ENSG00000174444/ENSG00000241343/ENSG00000105640/ENSG00000106803/ENSG00000145425/ENSG00000166441/ENSG00000114391/ENSG00000089009/ENSG00000083845…	64
GO:0072359	circulatory system development	1.57757e-10	2.56355e-07	BP	447/5197	994/14613	2.32899e-07	ENSG00000105894/ENSG00000137573/ENSG00000166147/ENSG00000148053/ENSG00000185551/ENSG00000164690/ENSG00000142798/ENSG00000007372/ENSG00000187498/ENSG00000188064/ENSG00000136535/ENSG00000145423/ENSG00000166923/ENSG00000113578/ENSG00000130635/ENSG00000020181/ENSG00000115414/ENSG00000154734/ENSG00000134013/ENSG00000142871/ENSG00000136960/ENSG00000152661/ENSG00000114854/ENSG00000154188/ENSG00000100345…	447
GO:0022008	neurogenesis	2.06632e-10	2.68622e-07	BP	686/5197	1606/14613	2.44044e-07	ENSG00000105894/ENSG00000135905/ENSG00000122641/ENSG00000148053/ENSG00000046653/ENSG00000162624/ENSG00000160307/ENSG00000148600/ENSG00000185551/ENSG00000136944/ENSG00000170549/ENSG00000170561/ENSG00000164690/ENSG00000177508/ENSG00000007372/ENSG00000164853/ENSG00000156466/ENSG00000188064/ENSG00000136535/ENSG00000145423/ENSG00000141433/ENSG00000184486/ENSG00000106278/ENSG00000115414/ENSG00000196358…	686
GO:0022625	cytosolic large ribosomal subunit	3.14771e-09	3.17526e-07	CC	41/5387	55/15270	2.84123e-07	ENSG00000265681/ENSG00000100316/ENSG00000063177/ENSG00000089157/ENSG00000148303/ENSG00000122406/ENSG00000169288/ENSG00000161970/ENSG00000161016/ENSG00000174444/ENSG00000241343/ENSG00000105640/ENSG00000166441/ENSG00000114391/ENSG00000089009/ENSG00000188846/ENSG00000142541/ENSG00000197958/ENSG00000198755/ENSG00000163682/ENSG00000177600/ENSG00000198242/ENSG00000174748/ENSG00000147403/ENSG00000146223…	41
GO:0035239	tube morphogenesis	5.54009e-10	6.00176e-07	BP	356/5197	774/14613	5.45261e-07	ENSG00000105894/ENSG00000137573/ENSG00000148053/ENSG00000185551/ENSG00000170549/ENSG00000164690/ENSG00000142798/ENSG00000177508/ENSG00000187498/ENSG00000188064/ENSG00000136535/ENSG00000145423/ENSG00000166923/ENSG00000113578/ENSG00000020181/ENSG00000115414/ENSG00000154734/ENSG00000134013/ENSG00000142871/ENSG00000136960/ENSG00000154188/ENSG00000100345/ENSG00000132386/ENSG00000086062/ENSG00000140545…	356
GO:0040011	locomotion	7.88119e-10	7.13125e-07	BP	684/5197	1611/14613	6.47876e-07	ENSG00000146674/ENSG00000105894/ENSG00000135905/ENSG00000137573/ENSG00000148053/ENSG00000185551/ENSG00000112769/ENSG00000164690/ENSG00000007372/ENSG00000117115/ENSG00000136535/ENSG00000145423/ENSG00000166923/ENSG00000113578/ENSG00000018625/ENSG00000145794/ENSG00000184486/ENSG00000130635/ENSG00000020181/ENSG00000115414/ENSG00000154734/ENSG00000079691/ENSG00000196358/ENSG00000134013/ENSG00000142871…	684
GO:0042127	regulation of cell population proliferation	8.77693e-10	7.13125e-07	BP	618/5197	1441/14613	6.47876e-07	ENSG00000146674/ENSG00000105894/ENSG00000137573/ENSG00000122641/ENSG00000148053/ENSG00000160307/ENSG00000185551/ENSG00000164690/ENSG00000007372/ENSG00000145423/ENSG00000166923/ENSG00000113578/ENSG00000141433/ENSG00000145794/ENSG00000184486/ENSG00000106278/ENSG00000115414/ENSG00000147883/ENSG00000154734/ENSG00000142871/ENSG00000058085/ENSG00000152661/ENSG00000180660/ENSG00000154188/ENSG00000213694…	618
GO:0006413	translational initiation	1.83097e-09	1.29493e-06	BP	105/5197	184/14613	1.17644e-06	ENSG00000198034/ENSG00000130956/ENSG00000114784/ENSG00000149658/ENSG00000172071/ENSG00000063046/ENSG00000173812/ENSG00000161960/ENSG00000183655/ENSG00000106211/ENSG00000215301/ENSG00000265681/ENSG00000158615/ENSG00000124374/ENSG00000070756/ENSG00000139726/ENSG00000187840/ENSG00000100664/ENSG00000104408/ENSG00000149100/ENSG00000100316/ENSG00000130741/ENSG00000175634/ENSG00000152332/ENSG00000063177…	105
GO:0008283	cell population proliferation	1.9922e-09	1.29493e-06	BP	710/5197	1686/14613	1.17644e-06	ENSG00000146674/ENSG00000105894/ENSG00000137573/ENSG00000122641/ENSG00000148053/ENSG00000160307/ENSG00000185551/ENSG00000164690/ENSG00000007372/ENSG00000164853/ENSG00000188064/ENSG00000145423/ENSG00000166923/ENSG00000113578/ENSG00000141433/ENSG00000145794/ENSG00000184486/ENSG00000106278/ENSG00000115414/ENSG00000147883/ENSG00000154734/ENSG00000134013/ENSG00000142871/ENSG00000058085/ENSG00000152661…	710
GO:0048699	generation of neurons	2.91692e-09	1.72363e-06	BP	640/5197	1507/14613	1.56593e-06	ENSG00000105894/ENSG00000135905/ENSG00000122641/ENSG00000148053/ENSG00000046653/ENSG00000162624/ENSG00000160307/ENSG00000148600/ENSG00000185551/ENSG00000136944/ENSG00000170549/ENSG00000170561/ENSG00000164690/ENSG00000177508/ENSG00000007372/ENSG00000164853/ENSG00000156466/ENSG00000188064/ENSG00000136535/ENSG00000145423/ENSG00000141433/ENSG00000184486/ENSG00000106278/ENSG00000115414/ENSG00000196358…	640
GO:0007417	central nervous system development	3.45623e-09	1.87212e-06	BP	436/5197	985/14613	1.70083e-06	ENSG00000105894/ENSG00000122641/ENSG00000148053/ENSG00000162624/ENSG00000160307/ENSG00000185551/ENSG00000164690/ENSG00000142798/ENSG00000007372/ENSG00000164853/ENSG00000187498/ENSG00000117115/ENSG00000188064/ENSG00000136535/ENSG00000145423/ENSG00000141433/ENSG00000018625/ENSG00000184486/ENSG00000106278/ENSG00000020181/ENSG00000182968/ENSG00000124920/ENSG00000171189/ENSG00000165588/ENSG00000129654…	436
GO:0005788	endoplasmic reticulum lumen	2.30614e-08	2.06784e-06	CC	144/5387	281/15270	1.8503e-06	ENSG00000146674/ENSG00000166147/ENSG00000164690/ENSG00000070404/ENSG00000187498/ENSG00000188064/ENSG00000130635/ENSG00000115414/ENSG00000142871/ENSG00000111799/ENSG00000140545/ENSG00000180801/ENSG00000171812/ENSG00000101846/ENSG00000134871/ENSG00000154736/ENSG00000187955/ENSG00000163430/ENSG00000144810/ENSG00000072682/ENSG00000117385/ENSG00000138823/ENSG00000184371/ENSG00000091136/ENSG00000114270…	144
GO:0051094	positive regulation of developmental process	4.5475e-09	2.27375e-06	BP	545/5197	1265/14613	2.06571e-06	ENSG00000146674/ENSG00000105894/ENSG00000122641/ENSG00000148053/ENSG00000046653/ENSG00000160307/ENSG00000164690/ENSG00000177508/ENSG00000007372/ENSG00000156466/ENSG00000188064/ENSG00000145423/ENSG00000166923/ENSG00000113578/ENSG00000128422/ENSG00000175445/ENSG00000141433/ENSG00000130055/ENSG00000184486/ENSG00000106278/ENSG00000115414/ENSG00000079691/ENSG00000134013/ENSG00000142871/ENSG00000136960…	545
GO:0007155	cell adhesion	6.60696e-09	2.68408e-06	BP	542/5197	1260/14613	2.43849e-06	ENSG00000105894/ENSG00000166147/ENSG00000046653/ENSG00000148600/ENSG00000103335/ENSG00000112769/ENSG00000164690/ENSG00000070404/ENSG00000188064/ENSG00000145423/ENSG00000166923/ENSG00000145794/ENSG00000130635/ENSG00000115414/ENSG00000079691/ENSG00000196358/ENSG00000134013/ENSG00000142871/ENSG00000058085/ENSG00000134121/ENSG00000111799/ENSG00000154188/ENSG00000100345/ENSG00000162407/ENSG00000090339…	542
GO:0009888	tissue development	5.97664e-09	2.68408e-06	BP	718/5197	1716/14613	2.43849e-06	ENSG00000135480/ENSG00000105894/ENSG00000137573/ENSG00000122641/ENSG00000046653/ENSG00000160307/ENSG00000185551/ENSG00000170549/ENSG00000164690/ENSG00000142798/ENSG00000177508/ENSG00000139926/ENSG00000007372/ENSG00000164853/ENSG00000187498/ENSG00000156466/ENSG00000188064/ENSG00000136535/ENSG00000145423/ENSG00000166923/ENSG00000113578/ENSG00000128422/ENSG00000145794/ENSG00000184486/ENSG00000130635…	718
GO:0022610	biological adhesion	6.47652e-09	2.68408e-06	BP	544/5197	1265/14613	2.43849e-06	ENSG00000105894/ENSG00000166147/ENSG00000046653/ENSG00000148600/ENSG00000103335/ENSG00000112769/ENSG00000164690/ENSG00000070404/ENSG00000188064/ENSG00000145423/ENSG00000166923/ENSG00000145794/ENSG00000130635/ENSG00000115414/ENSG00000079691/ENSG00000196358/ENSG00000134013/ENSG00000142871/ENSG00000058085/ENSG00000134121/ENSG00000111799/ENSG00000154188/ENSG00000100345/ENSG00000162407/ENSG00000090339…	544
GO:0030198	extracellular matrix organization	8.78639e-09	3.3595e-06	BP	178/5197	355/14613	3.05211e-06	ENSG00000198732/ENSG00000137573/ENSG00000166147/ENSG00000046653/ENSG00000112769/ENSG00000142798/ENSG00000187498/ENSG00000145423/ENSG00000166923/ENSG00000038295/ENSG00000130635/ENSG00000115414/ENSG00000154734/ENSG00000196358/ENSG00000134013/ENSG00000142871/ENSG00000058085/ENSG00000111799/ENSG00000090339/ENSG00000086062/ENSG00000039068/ENSG00000182492/ENSG00000102760/ENSG00000156140/ENSG00000130702…	178
GO:0043062	extracellular structure organization	1.146e-08	4.13834e-06	BP	178/5197	356/14613	3.75969e-06	ENSG00000198732/ENSG00000137573/ENSG00000166147/ENSG00000046653/ENSG00000112769/ENSG00000142798/ENSG00000187498/ENSG00000145423/ENSG00000166923/ENSG00000038295/ENSG00000130635/ENSG00000115414/ENSG00000154734/ENSG00000196358/ENSG00000134013/ENSG00000142871/ENSG00000058085/ENSG00000111799/ENSG00000090339/ENSG00000086062/ENSG00000039068/ENSG00000182492/ENSG00000102760/ENSG00000156140/ENSG00000130702…	178
GO:0000902	cell morphogenesis	1.46757e-08	4.75301e-06	BP	439/5197	1002/14613	4.31812e-06	ENSG00000105894/ENSG00000135905/ENSG00000148053/ENSG00000160307/ENSG00000148600/ENSG00000164690/ENSG00000139926/ENSG00000206190/ENSG00000007372/ENSG00000188064/ENSG00000136535/ENSG00000166923/ENSG00000184486/ENSG00000106278/ENSG00000115414/ENSG00000079691/ENSG00000196358/ENSG00000136960/ENSG00000058085/ENSG00000134121/ENSG00000152661/ENSG00000100345/ENSG00000165588/ENSG00000090339/ENSG00000134569…	439
GO:0001944	vasculature development	1.53559e-08	4.75301e-06	BP	300/5197	653/14613	4.31812e-06	ENSG00000105894/ENSG00000137573/ENSG00000148053/ENSG00000185551/ENSG00000164690/ENSG00000142798/ENSG00000007372/ENSG00000187498/ENSG00000188064/ENSG00000145423/ENSG00000166923/ENSG00000113578/ENSG00000130635/ENSG00000020181/ENSG00000115414/ENSG00000154734/ENSG00000134013/ENSG00000142871/ENSG00000136960/ENSG00000154188/ENSG00000100345/ENSG00000132386/ENSG00000086062/ENSG00000140545/ENSG00000173546…	300
GO:0022603	regulation of anatomical structure morphogenesis	1.42873e-08	4.75301e-06	BP	443/5197	1012/14613	4.31812e-06	ENSG00000105894/ENSG00000137573/ENSG00000148053/ENSG00000160307/ENSG00000164690/ENSG00000142798/ENSG00000206190/ENSG00000136535/ENSG00000145423/ENSG00000166923/ENSG00000113578/ENSG00000184486/ENSG00000130635/ENSG00000020181/ENSG00000115414/ENSG00000154734/ENSG00000079691/ENSG00000196358/ENSG00000136960/ENSG00000152661/ENSG00000100345/ENSG00000165588/ENSG00000090339/ENSG00000129654/ENSG00000132386…	443
GO:0000904	cell morphogenesis involved in differentiation	1.66843e-08	4.92945e-06	BP	332/5197	733/14613	4.47841e-06	ENSG00000105894/ENSG00000135905/ENSG00000148053/ENSG00000160307/ENSG00000148600/ENSG00000164690/ENSG00000139926/ENSG00000007372/ENSG00000136535/ENSG00000184486/ENSG00000106278/ENSG00000115414/ENSG00000079691/ENSG00000196358/ENSG00000058085/ENSG00000134121/ENSG00000100345/ENSG00000165588/ENSG00000134569/ENSG00000046889/ENSG00000082684/ENSG00000130702/ENSG00000114790/ENSG00000144857/ENSG00000114646…	332
GO:0006928	movement of cell or subcellular component	1.85332e-08	5.23765e-06	BP	782/5197	1894/14613	4.75841e-06	ENSG00000146674/ENSG00000105894/ENSG00000135905/ENSG00000137573/ENSG00000148053/ENSG00000185551/ENSG00000177098/ENSG00000112769/ENSG00000164690/ENSG00000139926/ENSG00000007372/ENSG00000117115/ENSG00000136535/ENSG00000145423/ENSG00000166923/ENSG00000113578/ENSG00000018625/ENSG00000145794/ENSG00000184486/ENSG00000130635/ENSG00000020181/ENSG00000115414/ENSG00000154734/ENSG00000079691/ENSG00000196358…	782
GO:0030182	neuron differentiation	2.3446e-08	6.209e-06	BP	577/5197	1360/14613	5.64089e-06	ENSG00000105894/ENSG00000135905/ENSG00000122641/ENSG00000148053/ENSG00000046653/ENSG00000162624/ENSG00000160307/ENSG00000148600/ENSG00000136944/ENSG00000170549/ENSG00000170561/ENSG00000164690/ENSG00000177508/ENSG00000007372/ENSG00000164853/ENSG00000156466/ENSG00000188064/ENSG00000136535/ENSG00000145423/ENSG00000141433/ENSG00000184486/ENSG00000106278/ENSG00000115414/ENSG00000196358/ENSG00000058085…	577
GO:0051270	regulation of cellular component movement	2.38808e-08	6.209e-06	BP	409/5197	929/14613	5.64089e-06	ENSG00000146674/ENSG00000105894/ENSG00000135905/ENSG00000137573/ENSG00000185551/ENSG00000112769/ENSG00000164690/ENSG00000007372/ENSG00000117115/ENSG00000136535/ENSG00000145423/ENSG00000166923/ENSG00000113578/ENSG00000018625/ENSG00000020181/ENSG00000115414/ENSG00000154734/ENSG00000079691/ENSG00000196358/ENSG00000142871/ENSG00000136960/ENSG00000058085/ENSG00000152661/ENSG00000114854/ENSG00000154188…	409
GO:0045047	protein targeting to ER	2.99405e-08	7.48514e-06	BP	67/5197	109/14613	6.80026e-06	ENSG00000198034/ENSG00000182934/ENSG00000100883/ENSG00000265681/ENSG00000144867/ENSG00000058262/ENSG00000140650/ENSG00000100316/ENSG00000063177/ENSG00000089157/ENSG00000148303/ENSG00000122406/ENSG00000161970/ENSG00000161016/ENSG00000149273/ENSG00000114850/ENSG00000105193/ENSG00000213741/ENSG00000044574/ENSG00000174444/ENSG00000241343/ENSG00000105640/ENSG00000106803/ENSG00000145425/ENSG00000166441…	67
GO:0001568	blood vessel development	4.41565e-08	1.06303e-05	BP	286/5197	624/14613	9.65762e-06	ENSG00000105894/ENSG00000137573/ENSG00000148053/ENSG00000185551/ENSG00000164690/ENSG00000142798/ENSG00000007372/ENSG00000187498/ENSG00000188064/ENSG00000145423/ENSG00000166923/ENSG00000113578/ENSG00000130635/ENSG00000020181/ENSG00000115414/ENSG00000154734/ENSG00000134013/ENSG00000142871/ENSG00000136960/ENSG00000154188/ENSG00000100345/ENSG00000132386/ENSG00000086062/ENSG00000140545/ENSG00000173546…	286
GO:0048514	blood vessel morphogenesis	4.76203e-08	1.06735e-05	BP	253/5197	543/14613	9.69692e-06	ENSG00000105894/ENSG00000137573/ENSG00000148053/ENSG00000185551/ENSG00000164690/ENSG00000142798/ENSG00000187498/ENSG00000188064/ENSG00000145423/ENSG00000166923/ENSG00000113578/ENSG00000020181/ENSG00000115414/ENSG00000154734/ENSG00000134013/ENSG00000142871/ENSG00000136960/ENSG00000154188/ENSG00000100345/ENSG00000132386/ENSG00000086062/ENSG00000140545/ENSG00000173546/ENSG00000102760/ENSG00000171812…	253
GO:0061564	axon development	4.71347e-08	1.06735e-05	BP	242/5197	516/14613	9.69692e-06	ENSG00000105894/ENSG00000148053/ENSG00000160307/ENSG00000164690/ENSG00000007372/ENSG00000136535/ENSG00000184486/ENSG00000106278/ENSG00000115414/ENSG00000196358/ENSG00000058085/ENSG00000134121/ENSG00000118432/ENSG00000165588/ENSG00000134569/ENSG00000082684/ENSG00000130702/ENSG00000144857/ENSG00000006468/ENSG00000182175/ENSG00000147862/ENSG00000196569/ENSG00000103260/ENSG00000143320/ENSG00000004399…	242
GO:0007409	axonogenesis	5.68036e-08	1.19104e-05	BP	224/5197	473/14613	1.08206e-05	ENSG00000148053/ENSG00000160307/ENSG00000164690/ENSG00000007372/ENSG00000136535/ENSG00000184486/ENSG00000106278/ENSG00000115414/ENSG00000196358/ENSG00000058085/ENSG00000134121/ENSG00000165588/ENSG00000134569/ENSG00000082684/ENSG00000130702/ENSG00000144857/ENSG00000006468/ENSG00000147862/ENSG00000196569/ENSG00000103260/ENSG00000143320/ENSG00000004399/ENSG00000168505/ENSG00000074527/ENSG00000138696…	224
GO:0070972	protein localization to endoplasmic reticulum	5.56476e-08	1.19104e-05	BP	81/5197	140/14613	1.08206e-05	ENSG00000152661/ENSG00000100196/ENSG00000186480/ENSG00000198034/ENSG00000182934/ENSG00000136240/ENSG00000145362/ENSG00000185615/ENSG00000100883/ENSG00000105438/ENSG00000265681/ENSG00000144867/ENSG00000058262/ENSG00000140650/ENSG00000100316/ENSG00000188906/ENSG00000115310/ENSG00000107862/ENSG00000063177/ENSG00000089157/ENSG00000087074/ENSG00000148303/ENSG00000122406/ENSG00000161970/ENSG00000161016…	81
GO:0005198	structural molecule activity	1.57113e-08	1.39504e-05	MF	269/5293	581/15006	1.33339e-05	ENSG00000166147/ENSG00000112769/ENSG00000142798/ENSG00000187498/ENSG00000128422/ENSG00000130635/ENSG00000115414/ENSG00000142871/ENSG00000058085/ENSG00000119681/ENSG00000111799/ENSG00000140545/ENSG00000182492/ENSG00000130702/ENSG00000171812/ENSG00000134871/ENSG00000196569/ENSG00000187955/ENSG00000172164/ENSG00000144810/ENSG00000164176/ENSG00000140092/ENSG00000123560/ENSG00000091136/ENSG00000106624…	269
GO:0050839	cell adhesion molecule binding	2.35449e-08	1.39504e-05	MF	241/5293	514/15006	1.33339e-05	ENSG00000105894/ENSG00000166147/ENSG00000145423/ENSG00000113578/ENSG00000106278/ENSG00000130635/ENSG00000115414/ENSG00000142871/ENSG00000100345/ENSG00000162407/ENSG00000090339/ENSG00000213694/ENSG00000140545/ENSG00000039068/ENSG00000101542/ENSG00000130702/ENSG00000135269/ENSG00000062038/ENSG00000046604/ENSG00000158769/ENSG00000168140/ENSG00000154736/ENSG00000013588/ENSG00000164176/ENSG00000099834…	241
GO:0061138	morphogenesis of a branching epithelium	8.25389e-08	1.67657e-05	BP	92/5197	165/14613	1.52317e-05	ENSG00000137573/ENSG00000164690/ENSG00000187498/ENSG00000145423/ENSG00000166923/ENSG00000113578/ENSG00000130702/ENSG00000166145/ENSG00000103449/ENSG00000198959/ENSG00000151617/ENSG00000004399/ENSG00000184371/ENSG00000163251/ENSG00000168505/ENSG00000074527/ENSG00000142627/ENSG00000117707/ENSG00000157227/ENSG00000134245/ENSG00000125398/ENSG00000119630/ENSG00000147257/ENSG00000075213/ENSG00000164161…	92
GO:0030334	regulation of cell migration	1.08737e-07	2.14178e-05	BP	353/5197	797/14613	1.94581e-05	ENSG00000146674/ENSG00000105894/ENSG00000135905/ENSG00000137573/ENSG00000185551/ENSG00000112769/ENSG00000164690/ENSG00000007372/ENSG00000117115/ENSG00000145423/ENSG00000166923/ENSG00000113578/ENSG00000020181/ENSG00000115414/ENSG00000154734/ENSG00000079691/ENSG00000196358/ENSG00000142871/ENSG00000136960/ENSG00000058085/ENSG00000152661/ENSG00000154188/ENSG00000162407/ENSG00000090339/ENSG00000132386…	353
GO:0001763	morphogenesis of a branching structure	1.15511e-07	2.2083e-05	BP	97/5197	177/14613	2.00624e-05	ENSG00000137573/ENSG00000164690/ENSG00000187498/ENSG00000145423/ENSG00000166923/ENSG00000113578/ENSG00000130702/ENSG00000166145/ENSG00000103449/ENSG00000198959/ENSG00000151617/ENSG00000004399/ENSG00000184371/ENSG00000163251/ENSG00000168505/ENSG00000074527/ENSG00000142627/ENSG00000117707/ENSG00000157227/ENSG00000134245/ENSG00000125398/ENSG00000119630/ENSG00000147257/ENSG00000075213/ENSG00000164161…	97
GO:0005201	extracellular matrix structural constituent	6.35234e-08	2.50917e-05	MF	85/5293	150/15006	2.39829e-05	ENSG00000166147/ENSG00000112769/ENSG00000142798/ENSG00000187498/ENSG00000130635/ENSG00000115414/ENSG00000142871/ENSG00000058085/ENSG00000119681/ENSG00000111799/ENSG00000140545/ENSG00000182492/ENSG00000130702/ENSG00000171812/ENSG00000134871/ENSG00000196569/ENSG00000187955/ENSG00000144810/ENSG00000164176/ENSG00000140092/ENSG00000091136/ENSG00000106624/ENSG00000145681/ENSG00000114270/ENSG00000130508…	85
GO:0048667	cell morphogenesis involved in neuron differentiation	1.37796e-07	2.55907e-05	BP	271/5197	593/14613	2.32492e-05	ENSG00000105894/ENSG00000135905/ENSG00000148053/ENSG00000160307/ENSG00000148600/ENSG00000164690/ENSG00000007372/ENSG00000136535/ENSG00000184486/ENSG00000106278/ENSG00000115414/ENSG00000196358/ENSG00000058085/ENSG00000134121/ENSG00000165588/ENSG00000134569/ENSG00000046889/ENSG00000082684/ENSG00000130702/ENSG00000144857/ENSG00000006468/ENSG00000147862/ENSG00000196569/ENSG00000103260/ENSG00000143320…	271
hsa03010	Ribosome	8.6196e-08	2.69069e-05							130	0.541883	2.09699	2.0413e-05	3934	tags=61%, list=24%, signal=46%	100529239/6191/6139/6173/6141/51069/6217/2197/6122/124995/6175/6132/6193/6130/6142/6154/6188/6157/6235/6232/6152/6222/6187/6169/6136/6227/6125/23521/6171/25873/6181/6205/4736/6166/64983/6158/6203/6208/6124/6170/6202/6231/6206/6207/6134/6128/6230/6160/6137/6133/6165/6201/29074/6161/6135/6147/6189/6143/9045/6159/64981/7311/6155/6144/6138/9553/6156/6234/11224/6167/6168/51065/6229/6129/9349/6164/3921…
hsa04060	Cytokine-cytokine receptor interaction	1.61603e-07	2.69069e-05							172	0.499184	1.99358	2.0413e-05	2154	tags=37%, list=13%, signal=33%	3606/5617/392255/3624/652/9518/3553/3576/9235/7293/8797/83729/4055/970/5008/2660/3589/2919/3976/51554/4804/269/8794/8744/10148/4803/7048/7124/8200/151449/7040/51330/3604/8784/4050/7042/1441/6375/2921/3597/8795/8793/163702/4838/920/85480/943/94/3565/939/3566/6374/4049/6361/656/654/9547/133396/3600/6352/3595/3953/3459/51561
GO:0003338	metanephros morphogenesis	1.51424e-07	2.73405e-05	BP	26/5197	32/14613	2.48389e-05	ENSG00000188064/ENSG00000166923/ENSG00000129654/ENSG00000103449/ENSG00000128342/ENSG00000125398/ENSG00000162849/ENSG00000104327/ENSG00000008710/ENSG00000273706/ENSG00000075891/ENSG00000125378/ENSG00000138759/ENSG00000113721/ENSG00000184937/ENSG00000170577/ENSG00000162552/ENSG00000125618/ENSG00000168621/ENSG00000205213/ENSG00000115415/ENSG00000168036/ENSG00000070193/ENSG00000248905/ENSG00000158955…	26
GO:0016477	cell migration	1.7145e-07	3.01197e-05	BP	545/5197	1293/14613	2.73638e-05	ENSG00000146674/ENSG00000105894/ENSG00000135905/ENSG00000137573/ENSG00000148053/ENSG00000185551/ENSG00000112769/ENSG00000164690/ENSG00000007372/ENSG00000117115/ENSG00000145423/ENSG00000166923/ENSG00000113578/ENSG00000145794/ENSG00000184486/ENSG00000130635/ENSG00000020181/ENSG00000115414/ENSG00000154734/ENSG00000079691/ENSG00000196358/ENSG00000134013/ENSG00000142871/ENSG00000136960/ENSG00000058085…	545
GO:0072599	establishment of protein localization to endoplasmic reticulum	2.16174e-07	3.69771e-05	BP	67/5197	113/14613	3.35938e-05	ENSG00000198034/ENSG00000182934/ENSG00000100883/ENSG00000265681/ENSG00000144867/ENSG00000058262/ENSG00000140650/ENSG00000100316/ENSG00000063177/ENSG00000089157/ENSG00000148303/ENSG00000122406/ENSG00000161970/ENSG00000161016/ENSG00000149273/ENSG00000114850/ENSG00000105193/ENSG00000213741/ENSG00000044574/ENSG00000174444/ENSG00000241343/ENSG00000105640/ENSG00000106803/ENSG00000145425/ENSG00000166441…	67
GO:0072073	kidney epithelium development	3.06733e-07	5.11221e-05	BP	75/5197	131/14613	4.64446e-05	ENSG00000170549/ENSG00000164690/ENSG00000177508/ENSG00000188064/ENSG00000166923/ENSG00000113578/ENSG00000129654/ENSG00000130702/ENSG00000103449/ENSG00000128342/ENSG00000008196/ENSG00000134245/ENSG00000125398/ENSG00000119630/ENSG00000147257/ENSG00000162849/ENSG00000151490/ENSG00000185008/ENSG00000104327/ENSG00000124145/ENSG00000066468/ENSG00000134250/ENSG00000008710/ENSG00000273706/ENSG00000075891…	75
GO:0051093	negative regulation of developmental process	3.29872e-07	5.22967e-05	BP	382/5197	878/14613	4.75117e-05	ENSG00000105894/ENSG00000137573/ENSG00000166147/ENSG00000122641/ENSG00000160307/ENSG00000164690/ENSG00000142798/ENSG00000177508/ENSG00000007372/ENSG00000070404/ENSG00000145423/ENSG00000166923/ENSG00000141433/ENSG00000130635/ENSG00000154734/ENSG00000134013/ENSG00000152661/ENSG00000213694/ENSG00000129654/ENSG00000132386/ENSG00000134569/ENSG00000168918/ENSG00000082684/ENSG00000102760/ENSG00000124762…	382
GO:2000026	regulation of multicellular organismal development	3.24005e-07	5.22967e-05	BP	781/5197	1919/14613	4.75117e-05	ENSG00000105894/ENSG00000137573/ENSG00000166147/ENSG00000122641/ENSG00000148053/ENSG00000046653/ENSG00000160307/ENSG00000112769/ENSG00000164690/ENSG00000142798/ENSG00000177508/ENSG00000007372/ENSG00000070404/ENSG00000156466/ENSG00000136535/ENSG00000145423/ENSG00000166923/ENSG00000113578/ENSG00000128422/ENSG00000141433/ENSG00000145794/ENSG00000184486/ENSG00000106278/ENSG00000130635/ENSG00000020181…	781
GO:0060322	head development	3.69511e-07	5.71862e-05	BP	340/5197	772/14613	5.19538e-05	ENSG00000105894/ENSG00000122641/ENSG00000148053/ENSG00000162624/ENSG00000185551/ENSG00000164690/ENSG00000142798/ENSG00000007372/ENSG00000164853/ENSG00000187498/ENSG00000117115/ENSG00000188064/ENSG00000136535/ENSG00000145423/ENSG00000141433/ENSG00000018625/ENSG00000184486/ENSG00000182968/ENSG00000165588/ENSG00000129654/ENSG00000164434/ENSG00000039068/ENSG00000112139/ENSG00000180914/ENSG00000103449…	340
GO:0051216	cartilage development	3.98838e-07	5.89193e-05	BP	95/5197	176/14613	5.35283e-05	ENSG00000137573/ENSG00000164853/ENSG00000156466/ENSG00000188064/ENSG00000145423/ENSG00000166923/ENSG00000134013/ENSG00000142871/ENSG00000182492/ENSG00000162998/ENSG00000147862/ENSG00000138696/ENSG00000105329/ENSG00000134245/ENSG00000125398/ENSG00000108821/ENSG00000168487/ENSG00000147408/ENSG00000149257/ENSG00000170891/ENSG00000182158/ENSG00000163513/ENSG00000008710/ENSG00000074047/ENSG00000119042…	95
GO:0051960	regulation of nervous system development	3.93022e-07	5.89193e-05	BP	396/5197	915/14613	5.35283e-05	ENSG00000105894/ENSG00000148053/ENSG00000160307/ENSG00000164690/ENSG00000177508/ENSG00000007372/ENSG00000156466/ENSG00000136535/ENSG00000145423/ENSG00000141433/ENSG00000184486/ENSG00000106278/ENSG00000020181/ENSG00000115414/ENSG00000196358/ENSG00000118432/ENSG00000124920/ENSG00000132386/ENSG00000134569/ENSG00000082684/ENSG00000112139/ENSG00000166145/ENSG00000180914/ENSG00000100078/ENSG00000182175…	396
GO:0048870	cell motility	4.31157e-07	6.09244e-05	BP	596/5197	1434/14613	5.53499e-05	ENSG00000146674/ENSG00000105894/ENSG00000135905/ENSG00000137573/ENSG00000148053/ENSG00000185551/ENSG00000112769/ENSG00000164690/ENSG00000007372/ENSG00000117115/ENSG00000145423/ENSG00000166923/ENSG00000113578/ENSG00000145794/ENSG00000184486/ENSG00000130635/ENSG00000020181/ENSG00000115414/ENSG00000154734/ENSG00000079691/ENSG00000196358/ENSG00000134013/ENSG00000142871/ENSG00000136960/ENSG00000058085…	596
GO:0051674	localization of cell	4.31157e-07	6.09244e-05	BP	596/5197	1434/14613	5.53499e-05	ENSG00000146674/ENSG00000105894/ENSG00000135905/ENSG00000137573/ENSG00000148053/ENSG00000185551/ENSG00000112769/ENSG00000164690/ENSG00000007372/ENSG00000117115/ENSG00000145423/ENSG00000166923/ENSG00000113578/ENSG00000145794/ENSG00000184486/ENSG00000130635/ENSG00000020181/ENSG00000115414/ENSG00000154734/ENSG00000079691/ENSG00000196358/ENSG00000134013/ENSG00000142871/ENSG00000136960/ENSG00000058085…	596
hsa04933	AGE-RAGE signaling pathway in diabetic complications	8.0746e-07	8.9628e-05							98	0.561551	2.07199	6.79966e-05	1410	tags=30%, list=9%, signal=27%	1277/5054/3553/3576/3383/2335/1282/50507/1906/7056/4313/7048/7124/1284/7040/1278/5292/4846/177/7424/1285/5603/1958/7042/4772/3725/595/1288/6776
GO:0050840	extracellular matrix binding	3.11443e-07	9.22649e-05	MF	37/5293	53/15006	8.81874e-05	ENSG00000198732/ENSG00000164690/ENSG00000142871/ENSG00000182492/ENSG00000174807/ENSG00000154736/ENSG00000005884/ENSG00000187244/ENSG00000074527/ENSG00000179954/ENSG00000112414/ENSG00000116962/ENSG00000138448/ENSG00000113140/ENSG00000150093/ENSG00000259207/ENSG00000145147/ENSG00000124466/ENSG00000100097/ENSG00000107742/ENSG00000182718/ENSG00000185585/ENSG00000142910/ENSG00000060718/ENSG00000172061…	37
GO:0072087	renal vesicle development	6.81004e-07	9.41814e-05	BP	18/5197	20/14613	8.5564e-05	ENSG00000166923/ENSG00000103449/ENSG00000128342/ENSG00000125398/ENSG00000162849/ENSG00000273706/ENSG00000075891/ENSG00000125378/ENSG00000143867/ENSG00000170577/ENSG00000162552/ENSG00000125618/ENSG00000168621/ENSG00000115415/ENSG00000168036/ENSG00000248905/ENSG00000158955/ENSG00000125931	18
GO:0009790	embryo development	7.57616e-07	9.79573e-05	BP	414/5197	966/14613	8.89944e-05	ENSG00000137573/ENSG00000166147/ENSG00000122641/ENSG00000159263/ENSG00000185551/ENSG00000136944/ENSG00000170549/ENSG00000112769/ENSG00000164690/ENSG00000177508/ENSG00000007372/ENSG00000188064/ENSG00000136535/ENSG00000145423/ENSG00000166923/ENSG00000130635/ENSG00000115414/ENSG00000142871/ENSG00000111799/ENSG00000152661/ENSG00000154188/ENSG00000100345/ENSG00000165588/ENSG00000134569/ENSG00000156140…	414
GO:0040012	regulation of locomotion	7.68588e-07	9.79573e-05	BP	382/5197	884/14613	8.89944e-05	ENSG00000146674/ENSG00000105894/ENSG00000135905/ENSG00000137573/ENSG00000185551/ENSG00000112769/ENSG00000164690/ENSG00000007372/ENSG00000117115/ENSG00000136535/ENSG00000145423/ENSG00000166923/ENSG00000113578/ENSG00000020181/ENSG00000115414/ENSG00000154734/ENSG00000079691/ENSG00000196358/ENSG00000142871/ENSG00000136960/ENSG00000058085/ENSG00000152661/ENSG00000154188/ENSG00000162407/ENSG00000090339…	382
GO:0048646	anatomical structure formation involved in morphogenesis	7.27459e-07	9.79573e-05	BP	425/5197	994/14613	8.89944e-05	ENSG00000105894/ENSG00000137573/ENSG00000122641/ENSG00000170549/ENSG00000164690/ENSG00000142798/ENSG00000177508/ENSG00000007372/ENSG00000187498/ENSG00000136535/ENSG00000145423/ENSG00000166923/ENSG00000113578/ENSG00000130635/ENSG00000020181/ENSG00000115414/ENSG00000154734/ENSG00000134013/ENSG00000142871/ENSG00000136960/ENSG00000111799/ENSG00000152661/ENSG00000154188/ENSG00000100345/ENSG00000165588…	425
GO:0048858	cell projection morphogenesis	7.55533e-07	9.79573e-05	BP	299/5197	673/14613	8.89944e-05	ENSG00000105894/ENSG00000135905/ENSG00000148053/ENSG00000160307/ENSG00000164690/ENSG00000007372/ENSG00000188064/ENSG00000136535/ENSG00000184486/ENSG00000106278/ENSG00000115414/ENSG00000196358/ENSG00000136960/ENSG00000058085/ENSG00000134121/ENSG00000152661/ENSG00000165588/ENSG00000134569/ENSG00000046889/ENSG00000082684/ENSG00000130702/ENSG00000144857/ENSG00000114646/ENSG00000006468/ENSG00000147862…	299
GO:0001655	urogenital system development	8.10572e-07	9.94097e-05	BP	149/5197	304/14613	9.0314e-05	ENSG00000137573/ENSG00000166147/ENSG00000170549/ENSG00000164690/ENSG00000177508/ENSG00000070404/ENSG00000187498/ENSG00000188064/ENSG00000166923/ENSG00000113578/ENSG00000154734/ENSG00000154188/ENSG00000129654/ENSG00000132386/ENSG00000134569/ENSG00000130702/ENSG00000103449/ENSG00000137203/ENSG00000128342/ENSG00000005884/ENSG00000163659/ENSG00000008196/ENSG00000003137/ENSG00000117707/ENSG00000134245…	149
GO:0001656	metanephros development	8.09426e-07	9.94097e-05	BP	50/5197	80/14613	9.0314e-05	ENSG00000166147/ENSG00000170549/ENSG00000164690/ENSG00000177508/ENSG00000188064/ENSG00000166923/ENSG00000129654/ENSG00000103449/ENSG00000128342/ENSG00000008196/ENSG00000125398/ENSG00000147257/ENSG00000162849/ENSG00000185008/ENSG00000104327/ENSG00000120738/ENSG00000008710/ENSG00000273706/ENSG00000075891/ENSG00000125378/ENSG00000143867/ENSG00000164056/ENSG00000165731/ENSG00000115738/ENSG00000106571…	50
GO:0030030	cell projection organization	8.92382e-07	0.000107416	BP	630/5197	1530/14613	9.7588e-05	ENSG00000105894/ENSG00000135905/ENSG00000148053/ENSG00000046653/ENSG00000160307/ENSG00000164690/ENSG00000007372/ENSG00000188064/ENSG00000136535/ENSG00000145423/ENSG00000141433/ENSG00000184486/ENSG00000106278/ENSG00000115414/ENSG00000079691/ENSG00000196358/ENSG00000136960/ENSG00000058085/ENSG00000134121/ENSG00000118432/ENSG00000152661/ENSG00000100345/ENSG00000165588/ENSG00000090339/ENSG00000129654…	630
GO:0001525	angiogenesis	9.59888e-07	0.000113441	BP	213/5197	460/14613	0.000103062	ENSG00000105894/ENSG00000137573/ENSG00000164690/ENSG00000142798/ENSG00000187498/ENSG00000145423/ENSG00000166923/ENSG00000113578/ENSG00000020181/ENSG00000115414/ENSG00000154734/ENSG00000134013/ENSG00000142871/ENSG00000136960/ENSG00000154188/ENSG00000100345/ENSG00000132386/ENSG00000086062/ENSG00000140545/ENSG00000173546/ENSG00000102760/ENSG00000171812/ENSG00000134871/ENSG00000126785/ENSG00000134954…	213
GO:0045595	regulation of cell differentiation	1.00124e-06	0.000116215	BP	694/5197	1700/14613	0.000105582	ENSG00000146674/ENSG00000105894/ENSG00000198732/ENSG00000166147/ENSG00000122641/ENSG00000148053/ENSG00000160307/ENSG00000164690/ENSG00000177508/ENSG00000007372/ENSG00000070404/ENSG00000164853/ENSG00000156466/ENSG00000188064/ENSG00000136535/ENSG00000145423/ENSG00000166923/ENSG00000175445/ENSG00000141433/ENSG00000130055/ENSG00000145794/ENSG00000184486/ENSG00000106278/ENSG00000130635/ENSG00000020181…	694
GO:0048812	neuron projection morphogenesis	1.06538e-06	0.000119397	BP	291/5197	655/14613	0.000108472	ENSG00000105894/ENSG00000135905/ENSG00000148053/ENSG00000160307/ENSG00000164690/ENSG00000007372/ENSG00000188064/ENSG00000136535/ENSG00000184486/ENSG00000106278/ENSG00000115414/ENSG00000196358/ENSG00000058085/ENSG00000134121/ENSG00000152661/ENSG00000165588/ENSG00000134569/ENSG00000046889/ENSG00000082684/ENSG00000130702/ENSG00000144857/ENSG00000006468/ENSG00000147862/ENSG00000196569/ENSG00000103260…	291
GO:0060284	regulation of cell development	1.06112e-06	0.000119397	BP	392/5197	912/14613	0.000108472	ENSG00000105894/ENSG00000166147/ENSG00000148053/ENSG00000164690/ENSG00000177508/ENSG00000007372/ENSG00000156466/ENSG00000136535/ENSG00000145423/ENSG00000141433/ENSG00000184486/ENSG00000106278/ENSG00000020181/ENSG00000115414/ENSG00000079691/ENSG00000196358/ENSG00000118432/ENSG00000213694/ENSG00000132386/ENSG00000134569/ENSG00000082684/ENSG00000166145/ENSG00000158769/ENSG00000162998/ENSG00000114646…	392
GO:0061448	connective tissue development	1.08737e-06	0.000119795	BP	121/5197	239/14613	0.000108834	ENSG00000137573/ENSG00000164853/ENSG00000156466/ENSG00000188064/ENSG00000145423/ENSG00000166923/ENSG00000130635/ENSG00000134013/ENSG00000142871/ENSG00000182492/ENSG00000162998/ENSG00000221818/ENSG00000113083/ENSG00000147862/ENSG00000184371/ENSG00000138696/ENSG00000105329/ENSG00000130529/ENSG00000134245/ENSG00000125398/ENSG00000108821/ENSG00000168487/ENSG00000147408/ENSG00000149257/ENSG00000151615…	121
GO:0001822	kidney development	1.13248e-06	0.000122685	BP	132/5197	265/14613	0.00011146	ENSG00000137573/ENSG00000166147/ENSG00000170549/ENSG00000164690/ENSG00000177508/ENSG00000070404/ENSG00000188064/ENSG00000166923/ENSG00000113578/ENSG00000154734/ENSG00000154188/ENSG00000129654/ENSG00000132386/ENSG00000134569/ENSG00000130702/ENSG00000103449/ENSG00000137203/ENSG00000128342/ENSG00000005884/ENSG00000163659/ENSG00000008196/ENSG00000003137/ENSG00000117707/ENSG00000134245/ENSG00000125398…	132
hsa04510	Focal adhesion	1.81652e-06	0.000126213							193	0.458359	1.84767	9.5752e-05	1969	tags=30%, list=12%, signal=26%	1277/22801/3918/2335/5880/58498/1293/1282/5228/3912/3690/10398/4233/858/3672/3675/1284/3911/7057/1278/1311/87/7424/1285/64098/330/10627/7148/29780/56034/6464/3725/3915/2317/595/3685/1288/81/857/8395/3688/1298/3674/3678/131873/1101/10298/1299/2318/29895/2316/7058/1280/5159/894/1287/3611
hsa04974	Protein digestion and absorption	1.89509e-06	0.000126213							87	0.57259	2.08644	9.5752e-05	2125	tags=45%, list=13%, signal=39%	1295/1277/4225/1296/1289/1357/80781/1303/1293/7373/1282/4311/1284/1294/63036/1278/3783/50509/1285/6510/2006/6520/1290/1307/1288/1504/1298/51032/131873/1299/1302/1280/23428/1287/1301/9056/57642/5646/440387
GO:0001501	skeletal system development	1.23537e-06	0.000131638	BP	208/5197	449/14613	0.000119593	ENSG00000137573/ENSG00000166147/ENSG00000164690/ENSG00000164853/ENSG00000156466/ENSG00000188064/ENSG00000145423/ENSG00000166923/ENSG00000038295/ENSG00000134013/ENSG00000142871/ENSG00000152661/ENSG00000182492/ENSG00000140511/ENSG00000101265/ENSG00000162998/ENSG00000137203/ENSG00000120549/ENSG00000113083/ENSG00000147862/ENSG00000117385/ENSG00000130287/ENSG00000087245/ENSG00000163064/ENSG00000132692…	208
GO:0120039	plasma membrane bounded cell projection morphogenesis	1.32642e-06	0.00013906	BP	296/5197	669/14613	0.000126337	ENSG00000105894/ENSG00000135905/ENSG00000148053/ENSG00000160307/ENSG00000164690/ENSG00000007372/ENSG00000188064/ENSG00000136535/ENSG00000184486/ENSG00000106278/ENSG00000115414/ENSG00000196358/ENSG00000136960/ENSG00000058085/ENSG00000134121/ENSG00000152661/ENSG00000165588/ENSG00000134569/ENSG00000046889/ENSG00000082684/ENSG00000130702/ENSG00000144857/ENSG00000006468/ENSG00000147862/ENSG00000196569…	296
GO:0072001	renal system development	1.42852e-06	0.000147387	BP	135/5197	273/14613	0.000133901	ENSG00000137573/ENSG00000166147/ENSG00000170549/ENSG00000164690/ENSG00000177508/ENSG00000070404/ENSG00000187498/ENSG00000188064/ENSG00000166923/ENSG00000113578/ENSG00000154734/ENSG00000154188/ENSG00000129654/ENSG00000132386/ENSG00000134569/ENSG00000130702/ENSG00000103449/ENSG00000137203/ENSG00000128342/ENSG00000005884/ENSG00000163659/ENSG00000008196/ENSG00000003137/ENSG00000117707/ENSG00000134245…	135
GO:0007420	brain development	1.5956e-06	0.000157564	BP	320/5197	731/14613	0.000143147	ENSG00000105894/ENSG00000122641/ENSG00000148053/ENSG00000162624/ENSG00000185551/ENSG00000164690/ENSG00000142798/ENSG00000007372/ENSG00000164853/ENSG00000187498/ENSG00000117115/ENSG00000188064/ENSG00000136535/ENSG00000145423/ENSG00000141433/ENSG00000018625/ENSG00000184486/ENSG00000182968/ENSG00000165588/ENSG00000129654/ENSG00000164434/ENSG00000039068/ENSG00000112139/ENSG00000180914/ENSG00000103449…	320
GO:0032990	cell part morphogenesis	1.60606e-06	0.000157564	BP	305/5197	693/14613	0.000143147	ENSG00000105894/ENSG00000135905/ENSG00000148053/ENSG00000160307/ENSG00000164690/ENSG00000007372/ENSG00000188064/ENSG00000136535/ENSG00000184486/ENSG00000106278/ENSG00000115414/ENSG00000196358/ENSG00000136960/ENSG00000058085/ENSG00000134121/ENSG00000152661/ENSG00000165588/ENSG00000134569/ENSG00000046889/ENSG00000082684/ENSG00000130702/ENSG00000144857/ENSG00000171100/ENSG00000114646/ENSG00000006468…	305
GO:0072210	metanephric nephron development	1.59507e-06	0.000157564	BP	27/5197	36/14613	0.000143147	ENSG00000170549/ENSG00000166923/ENSG00000103449/ENSG00000128342/ENSG00000008196/ENSG00000125398/ENSG00000162849/ENSG00000120738/ENSG00000008710/ENSG00000273706/ENSG00000075891/ENSG00000125378/ENSG00000143867/ENSG00000165731/ENSG00000113721/ENSG00000134853/ENSG00000184937/ENSG00000170577/ENSG00000162552/ENSG00000125618/ENSG00000168621/ENSG00000205213/ENSG00000115415/ENSG00000168036/ENSG00000248905…	27
GO:0120036	plasma membrane bounded cell projection organization	1.62412e-06	0.000157564	BP	613/5197	1491/14613	0.000143147	ENSG00000105894/ENSG00000135905/ENSG00000148053/ENSG00000046653/ENSG00000160307/ENSG00000164690/ENSG00000007372/ENSG00000188064/ENSG00000136535/ENSG00000145423/ENSG00000141433/ENSG00000184486/ENSG00000106278/ENSG00000115414/ENSG00000079691/ENSG00000196358/ENSG00000136960/ENSG00000058085/ENSG00000134121/ENSG00000118432/ENSG00000152661/ENSG00000100345/ENSG00000165588/ENSG00000090339/ENSG00000129654…	613
GO:0008284	positive regulation of cell population proliferation	1.81183e-06	0.000163568	BP	344/5197	793/14613	0.000148602	ENSG00000105894/ENSG00000148053/ENSG00000160307/ENSG00000164690/ENSG00000007372/ENSG00000145423/ENSG00000166923/ENSG00000113578/ENSG00000141433/ENSG00000145794/ENSG00000184486/ENSG00000115414/ENSG00000154734/ENSG00000142871/ENSG00000058085/ENSG00000152661/ENSG00000180660/ENSG00000213694/ENSG00000086062/ENSG00000120217/ENSG00000124762/ENSG00000128573/ENSG00000062038/ENSG00000095752/ENSG00000165730…	344
GO:0072077	renal vesicle morphogenesis	1.73233e-06	0.000163568	BP	17/5197	19/14613	0.000148602	ENSG00000166923/ENSG00000103449/ENSG00000128342/ENSG00000125398/ENSG00000162849/ENSG00000273706/ENSG00000075891/ENSG00000125378/ENSG00000170577/ENSG00000162552/ENSG00000125618/ENSG00000168621/ENSG00000115415/ENSG00000168036/ENSG00000248905/ENSG00000158955/ENSG00000125931	17
GO:0072163	mesonephric epithelium development	1.79808e-06	0.000163568	BP	55/5197	92/14613	0.000148602	ENSG00000164690/ENSG00000166923/ENSG00000113578/ENSG00000129654/ENSG00000130702/ENSG00000103449/ENSG00000134245/ENSG00000125398/ENSG00000119630/ENSG00000147257/ENSG00000162849/ENSG00000185008/ENSG00000104327/ENSG00000124145/ENSG00000066468/ENSG00000008710/ENSG00000273706/ENSG00000075891/ENSG00000145147/ENSG00000125378/ENSG00000085741/ENSG00000143867/ENSG00000006016/ENSG00000185630/ENSG00000164056…	55
GO:0072164	mesonephric tubule development	1.79808e-06	0.000163568	BP	55/5197	92/14613	0.000148602	ENSG00000164690/ENSG00000166923/ENSG00000113578/ENSG00000129654/ENSG00000130702/ENSG00000103449/ENSG00000134245/ENSG00000125398/ENSG00000119630/ENSG00000147257/ENSG00000162849/ENSG00000185008/ENSG00000104327/ENSG00000124145/ENSG00000066468/ENSG00000008710/ENSG00000273706/ENSG00000075891/ENSG00000145147/ENSG00000125378/ENSG00000085741/ENSG00000143867/ENSG00000006016/ENSG00000185630/ENSG00000164056…	55
GO:2000145	regulation of cell motility	1.74579e-06	0.000163568	BP	366/5197	849/14613	0.000148602	ENSG00000146674/ENSG00000105894/ENSG00000135905/ENSG00000137573/ENSG00000185551/ENSG00000112769/ENSG00000164690/ENSG00000007372/ENSG00000117115/ENSG00000145423/ENSG00000166923/ENSG00000113578/ENSG00000020181/ENSG00000115414/ENSG00000154734/ENSG00000079691/ENSG00000196358/ENSG00000142871/ENSG00000136960/ENSG00000058085/ENSG00000152661/ENSG00000154188/ENSG00000162407/ENSG00000090339/ENSG00000132386…	366
GO:0008285	negative regulation of cell population proliferation	1.94722e-06	0.00017104	BP	276/5197	621/14613	0.00015539	ENSG00000146674/ENSG00000105894/ENSG00000137573/ENSG00000122641/ENSG00000185551/ENSG00000164690/ENSG00000007372/ENSG00000145423/ENSG00000166923/ENSG00000141433/ENSG00000147883/ENSG00000154734/ENSG00000152661/ENSG00000129654/ENSG00000164434/ENSG00000132386/ENSG00000086062/ENSG00000168918/ENSG00000120217/ENSG00000102760/ENSG00000166145/ENSG00000135269/ENSG00000124762/ENSG00000162998/ENSG00000137203…	276
GO:0072283	metanephric renal vesicle morphogenesis	1.94052e-06	0.00017104	BP	15/5197	16/14613	0.00015539	ENSG00000166923/ENSG00000103449/ENSG00000128342/ENSG00000162849/ENSG00000273706/ENSG00000075891/ENSG00000125378/ENSG00000170577/ENSG00000125618/ENSG00000168621/ENSG00000115415/ENSG00000168036/ENSG00000248905/ENSG00000158955/ENSG00000125931	15
GO:0048754	branching morphogenesis of an epithelial tube	2.04142e-06	0.000176923	BP	76/5197	138/14613	0.000160735	ENSG00000164690/ENSG00000187498/ENSG00000145423/ENSG00000166923/ENSG00000113578/ENSG00000130702/ENSG00000103449/ENSG00000151617/ENSG00000004399/ENSG00000184371/ENSG00000168505/ENSG00000142627/ENSG00000157227/ENSG00000134245/ENSG00000125398/ENSG00000119630/ENSG00000147257/ENSG00000164161/ENSG00000105976/ENSG00000136352/ENSG00000066468/ENSG00000163513/ENSG00000166167/ENSG00000008710/ENSG00000198435…	76
GO:0048589	developmental growth	2.32363e-06	0.000198731	BP	270/5197	607/14613	0.000180548	ENSG00000105894/ENSG00000164690/ENSG00000188064/ENSG00000145423/ENSG00000113578/ENSG00000184486/ENSG00000115414/ENSG00000152661/ENSG00000134569/ENSG00000082684/ENSG00000124762/ENSG00000103449/ENSG00000171100/ENSG00000150457/ENSG00000143320/ENSG00000060138/ENSG00000184371/ENSG00000163064/ENSG00000140092/ENSG00000138696/ENSG00000135636/ENSG00000104881/ENSG00000187122/ENSG00000117707/ENSG00000112964…	270
GO:0031175	neuron projection development	2.36355e-06	0.000199521	BP	416/5197	980/14613	0.000181265	ENSG00000105894/ENSG00000135905/ENSG00000148053/ENSG00000046653/ENSG00000160307/ENSG00000164690/ENSG00000007372/ENSG00000188064/ENSG00000136535/ENSG00000145423/ENSG00000141433/ENSG00000184486/ENSG00000106278/ENSG00000115414/ENSG00000196358/ENSG00000058085/ENSG00000134121/ENSG00000118432/ENSG00000152661/ENSG00000165588/ENSG00000132386/ENSG00000134569/ENSG00000046889/ENSG00000039068/ENSG00000082684…	416
GO:0048608	reproductive structure development	2.67073e-06	0.000222561	BP	184/5197	394/14613	0.000202197	ENSG00000105894/ENSG00000137573/ENSG00000122641/ENSG00000162624/ENSG00000185551/ENSG00000164690/ENSG00000070404/ENSG00000188064/ENSG00000145423/ENSG00000141433/ENSG00000154734/ENSG00000142871/ENSG00000152661/ENSG00000090339/ENSG00000132386/ENSG00000166145/ENSG00000103449/ENSG00000167601/ENSG00000049130/ENSG00000060138/ENSG00000128342/ENSG00000163251/ENSG00000163659/ENSG00000138696/ENSG00000106003…	184
GO:0001823	mesonephros development	2.71061e-06	0.000223024	BP	56/5197	95/14613	0.000202618	ENSG00000164690/ENSG00000166923/ENSG00000113578/ENSG00000129654/ENSG00000130702/ENSG00000103449/ENSG00000134245/ENSG00000125398/ENSG00000119630/ENSG00000147257/ENSG00000162849/ENSG00000185008/ENSG00000104327/ENSG00000124145/ENSG00000066468/ENSG00000008710/ENSG00000273706/ENSG00000075891/ENSG00000145147/ENSG00000125378/ENSG00000085741/ENSG00000143867/ENSG00000006016/ENSG00000185630/ENSG00000164056…	56
GO:0051240	positive regulation of multicellular organismal process	2.92642e-06	0.000237772	BP	643/5197	1576/14613	0.000216016	ENSG00000105894/ENSG00000137573/ENSG00000122641/ENSG00000148053/ENSG00000046653/ENSG00000160307/ENSG00000164690/ENSG00000177508/ENSG00000007372/ENSG00000156466/ENSG00000188064/ENSG00000145423/ENSG00000166923/ENSG00000113578/ENSG00000128422/ENSG00000175445/ENSG00000141433/ENSG00000018625/ENSG00000130055/ENSG00000022556/ENSG00000184486/ENSG00000106278/ENSG00000020181/ENSG00000115414/ENSG00000134013…	643
GO:0048666	neuron development	2.97827e-06	0.000238997	BP	465/5197	1109/14613	0.00021713	ENSG00000105894/ENSG00000135905/ENSG00000148053/ENSG00000046653/ENSG00000162624/ENSG00000160307/ENSG00000148600/ENSG00000164690/ENSG00000007372/ENSG00000188064/ENSG00000136535/ENSG00000145423/ENSG00000141433/ENSG00000184486/ENSG00000106278/ENSG00000115414/ENSG00000196358/ENSG00000058085/ENSG00000134121/ENSG00000182968/ENSG00000118432/ENSG00000152661/ENSG00000165588/ENSG00000132386/ENSG00000134569…	465
hsa04350	TGF-beta signaling pathway	5.04346e-06	0.000239925							90	0.553542	2.02226	0.00018202	1250	tags=24%, list=8%, signal=23%	392255/3624/26585/652/2200/1030/83729/7044/10468/269/7048/7124/8200/151449/7040/7057/9241/7042/5308/25805/4838/3397
hsa05203	Viral carcinogenesis	4.7945e-06	0.000239925							177	0.457359	1.82313	0.00018202	3831	tags=37%, list=24%, signal=28%	8343/8339/1030/4055/1026/6672/8367/1029/3134/718/6850/87/8349/8347/3017/8363/8970/2934/3718/3135/85477/440689/27044/3725/64764/5366/595/8341/8340/4791/83933/8344/6776/81/3665/8900/10379/90993/8360/894/5966/9586/578/9261/4067/10488/9734/10013/128312/85236/2968/3106/51564/1027/8717/3133/8294/5566/10014/6777/468/2961/3516/5293/3661
GO:0001657	ureteric bud development	3.06479e-06	0.000240013	BP	54/5197	91/14613	0.000218053	ENSG00000164690/ENSG00000166923/ENSG00000113578/ENSG00000129654/ENSG00000130702/ENSG00000103449/ENSG00000134245/ENSG00000125398/ENSG00000119630/ENSG00000147257/ENSG00000162849/ENSG00000185008/ENSG00000104327/ENSG00000124145/ENSG00000066468/ENSG00000273706/ENSG00000075891/ENSG00000145147/ENSG00000125378/ENSG00000085741/ENSG00000143867/ENSG00000006016/ENSG00000185630/ENSG00000164056/ENSG00000165731…	54
GO:0072273	metanephric nephron morphogenesis	3.03881e-06	0.000240013	BP	21/5197	26/14613	0.000218053	ENSG00000166923/ENSG00000103449/ENSG00000128342/ENSG00000125398/ENSG00000162849/ENSG00000008710/ENSG00000273706/ENSG00000075891/ENSG00000125378/ENSG00000113721/ENSG00000184937/ENSG00000170577/ENSG00000162552/ENSG00000125618/ENSG00000168621/ENSG00000205213/ENSG00000115415/ENSG00000168036/ENSG00000248905/ENSG00000158955/ENSG00000125931	21
GO:0032989	cellular component morphogenesis	3.16761e-06	0.000245112	BP	335/5197	774/14613	0.000222685	ENSG00000105894/ENSG00000135905/ENSG00000148053/ENSG00000160307/ENSG00000164690/ENSG00000007372/ENSG00000188064/ENSG00000136535/ENSG00000184486/ENSG00000106278/ENSG00000115414/ENSG00000196358/ENSG00000136960/ENSG00000058085/ENSG00000134121/ENSG00000152661/ENSG00000165588/ENSG00000134569/ENSG00000046889/ENSG00000082684/ENSG00000130702/ENSG00000144857/ENSG00000171100/ENSG00000114646/ENSG00000006468…	335
GO:0097485	neuron projection guidance	3.48912e-06	0.000266815	BP	136/5197	279/14613	0.000242402	ENSG00000164690/ENSG00000007372/ENSG00000136535/ENSG00000058085/ENSG00000134121/ENSG00000165588/ENSG00000082684/ENSG00000130702/ENSG00000144857/ENSG00000006468/ENSG00000147862/ENSG00000196569/ENSG00000004399/ENSG00000168505/ENSG00000074527/ENSG00000138696/ENSG00000109458/ENSG00000142627/ENSG00000107731/ENSG00000187122/ENSG00000101134/ENSG00000182197/ENSG00000075213/ENSG00000179242/ENSG00000151490…	136
GO:0007167	enzyme linked receptor protein signaling pathway	3.57881e-06	0.000267382	BP	412/5197	973/14613	0.000242917	ENSG00000146674/ENSG00000105894/ENSG00000137573/ENSG00000166147/ENSG00000122641/ENSG00000148053/ENSG00000164690/ENSG00000070404/ENSG00000187498/ENSG00000156466/ENSG00000145423/ENSG00000166923/ENSG00000113578/ENSG00000020181/ENSG00000147883/ENSG00000142871/ENSG00000119681/ENSG00000154188/ENSG00000165588/ENSG00000013364/ENSG00000173546/ENSG00000156140/ENSG00000101265/ENSG00000062038/ENSG00000158769…	412
GO:0030335	positive regulation of cell migration	3.55255e-06	0.000267382	BP	213/5197	467/14613	0.000242917	ENSG00000105894/ENSG00000113578/ENSG00000020181/ENSG00000115414/ENSG00000154734/ENSG00000079691/ENSG00000142871/ENSG00000136960/ENSG00000058085/ENSG00000154188/ENSG00000162407/ENSG00000090339/ENSG00000082684/ENSG00000120217/ENSG00000126785/ENSG00000134954/ENSG00000198121/ENSG00000049130/ENSG00000184371/ENSG00000005884/ENSG00000091136/ENSG00000109458/ENSG00000105329/ENSG00000135636/ENSG00000183087…	213
GO:0051272	positive regulation of cellular component movement	3.66563e-06	0.000270757	BP	227/5197	502/14613	0.000245983	ENSG00000105894/ENSG00000113578/ENSG00000020181/ENSG00000115414/ENSG00000154734/ENSG00000079691/ENSG00000142871/ENSG00000136960/ENSG00000058085/ENSG00000154188/ENSG00000162407/ENSG00000090339/ENSG00000082684/ENSG00000120217/ENSG00000177469/ENSG00000126785/ENSG00000134954/ENSG00000198121/ENSG00000049130/ENSG00000184371/ENSG00000005884/ENSG00000091136/ENSG00000109458/ENSG00000105329/ENSG00000135636…	227
GO:0005783	endoplasmic reticulum	3.58184e-06	0.000289055	CC	530/5387	1290/15270	0.000258647	ENSG00000146674/ENSG00000105894/ENSG00000137573/ENSG00000166147/ENSG00000103335/ENSG00000100427/ENSG00000164690/ENSG00000206190/ENSG00000070404/ENSG00000187498/ENSG00000188064/ENSG00000130635/ENSG00000115414/ENSG00000134013/ENSG00000142871/ENSG00000160282/ENSG00000111799/ENSG00000162407/ENSG00000140545/ENSG00000119922/ENSG00000180801/ENSG00000153956/ENSG00000171812/ENSG00000176971/ENSG00000101846…	530
hsa04530	Tight junction	7.15459e-06	0.00029781							154	0.472023	1.86512	0.000225934	2954	tags=32%, list=18%, signal=26%	3059/2626/1365/3993/861/4627/149461/50848/10398/1364/1366/10095/8531/11346/87/153562/9076/4734/9074/10627/9414/100288814/57530/3725/595/150084/7277/81/10686/3688/154796/1080/10207/137075/123720/5564/51735/9080/6794/9368/7408/7430/5609/91862/51421/49861/5565/84612/84790
GO:0030968	endoplasmic reticulum unfolded protein response	4.28816e-06	0.00031318	BP	67/5197	120/14613	0.000284525	ENSG00000100196/ENSG00000162772/ENSG00000044090/ENSG00000070540/ENSG00000145428/ENSG00000099958/ENSG00000160691/ENSG00000182934/ENSG00000101199/ENSG00000182158/ENSG00000164463/ENSG00000172071/ENSG00000070669/ENSG00000198380/ENSG00000110092/ENSG00000138674/ENSG00000158615/ENSG00000157613/ENSG00000068971/ENSG00000108465/ENSG00000144867/ENSG00000128590/ENSG00000100219/ENSG00000162298/ENSG00000014123…	67
GO:0045597	positive regulation of cell differentiation	4.60686e-06	0.000332718	BP	388/5197	913/14613	0.000302275	ENSG00000146674/ENSG00000105894/ENSG00000122641/ENSG00000148053/ENSG00000164690/ENSG00000177508/ENSG00000007372/ENSG00000156466/ENSG00000188064/ENSG00000145423/ENSG00000166923/ENSG00000175445/ENSG00000141433/ENSG00000130055/ENSG00000106278/ENSG00000115414/ENSG00000079691/ENSG00000134013/ENSG00000142871/ENSG00000118432/ENSG00000152661/ENSG00000129654/ENSG00000132386/ENSG00000168918/ENSG00000102760…	388
GO:0007411	axon guidance	4.86101e-06	0.000347215	BP	135/5197	278/14613	0.000315446	ENSG00000164690/ENSG00000007372/ENSG00000136535/ENSG00000058085/ENSG00000134121/ENSG00000165588/ENSG00000082684/ENSG00000130702/ENSG00000144857/ENSG00000006468/ENSG00000147862/ENSG00000196569/ENSG00000004399/ENSG00000168505/ENSG00000074527/ENSG00000138696/ENSG00000109458/ENSG00000142627/ENSG00000107731/ENSG00000187122/ENSG00000101134/ENSG00000182197/ENSG00000075213/ENSG00000179242/ENSG00000151490…	135
GO:0009887	animal organ morphogenesis	5.01965e-06	0.000354649	BP	409/5197	968/14613	0.000322199	ENSG00000105894/ENSG00000137573/ENSG00000166147/ENSG00000122641/ENSG00000148053/ENSG00000162624/ENSG00000170549/ENSG00000164690/ENSG00000142798/ENSG00000177508/ENSG00000007372/ENSG00000164853/ENSG00000188064/ENSG00000136535/ENSG00000145423/ENSG00000166923/ENSG00000113578/ENSG00000130635/ENSG00000154734/ENSG00000135903/ENSG00000196358/ENSG00000142871/ENSG00000058085/ENSG00000182968/ENSG00000114854…	409
GO:0002062	chondrocyte differentiation	5.32308e-06	0.000372043	BP	59/5197	103/14613	0.000338002	ENSG00000137573/ENSG00000156466/ENSG00000145423/ENSG00000166923/ENSG00000134013/ENSG00000147862/ENSG00000138696/ENSG00000105329/ENSG00000134245/ENSG00000125398/ENSG00000149257/ENSG00000170891/ENSG00000182158/ENSG00000163513/ENSG00000074047/ENSG00000172071/ENSG00000143816/ENSG00000134532/ENSG00000118523/ENSG00000110492/ENSG00000111186/ENSG00000125378/ENSG00000143867/ENSG00000077092/ENSG00000106571…	59
GO:0042788	polysomal ribosome	5.26309e-06	0.000386119	CC	24/5387	32/15270	0.0003455	ENSG00000108256/ENSG00000167658/ENSG00000135829/ENSG00000063177/ENSG00000148303/ENSG00000161016/ENSG00000213741/ENSG00000241343/ENSG00000105640/ENSG00000114391/ENSG00000089009/ENSG00000198755/ENSG00000145741/ENSG00000172809/ENSG00000142676/ENSG00000229117/ENSG00000197728/ENSG00000198918/ENSG00000147677/ENSG00000171858/ENSG00000144713/ENSG00000071082/ENSG00000108298/ENSG00000138035	24
GO:0061458	reproductive system development	5.85919e-06	0.000405157	BP	184/5197	398/14613	0.000368086	ENSG00000105894/ENSG00000137573/ENSG00000122641/ENSG00000162624/ENSG00000185551/ENSG00000164690/ENSG00000070404/ENSG00000188064/ENSG00000145423/ENSG00000141433/ENSG00000154734/ENSG00000142871/ENSG00000152661/ENSG00000090339/ENSG00000132386/ENSG00000166145/ENSG00000103449/ENSG00000167601/ENSG00000049130/ENSG00000060138/ENSG00000128342/ENSG00000163251/ENSG00000163659/ENSG00000138696/ENSG00000106003…	184
GO:0072006	nephron development	5.95869e-06	0.0004077	BP	72/5197	132/14613	0.000370396	ENSG00000137573/ENSG00000170549/ENSG00000164690/ENSG00000177508/ENSG00000188064/ENSG00000166923/ENSG00000113578/ENSG00000154188/ENSG00000129654/ENSG00000130702/ENSG00000103449/ENSG00000128342/ENSG00000005884/ENSG00000008196/ENSG00000134245/ENSG00000125398/ENSG00000119630/ENSG00000147257/ENSG00000162849/ENSG00000151490/ENSG00000138193/ENSG00000104327/ENSG00000116962/ENSG00000120738/ENSG00000134250…	72
GO:0034330	cell junction organization	6.03594e-06	0.000408684	BP	294/5197	674/14613	0.00037129	ENSG00000105894/ENSG00000135905/ENSG00000148053/ENSG00000046653/ENSG00000121440/ENSG00000187498/ENSG00000188064/ENSG00000166923/ENSG00000115414/ENSG00000196358/ENSG00000058085/ENSG00000152661/ENSG00000134569/ENSG00000039068/ENSG00000101542/ENSG00000112139/ENSG00000180914/ENSG00000062038/ENSG00000046604/ENSG00000158769/ENSG00000112378/ENSG00000004399/ENSG00000101463/ENSG00000005884/ENSG00000173114…	294
GO:0022604	regulation of cell morphogenesis	6.63818e-06	0.000444826	BP	216/5197	478/14613	0.000404126	ENSG00000105894/ENSG00000148053/ENSG00000160307/ENSG00000206190/ENSG00000136535/ENSG00000184486/ENSG00000115414/ENSG00000079691/ENSG00000196358/ENSG00000136960/ENSG00000100345/ENSG00000090339/ENSG00000134569/ENSG00000082684/ENSG00000158769/ENSG00000114646/ENSG00000126785/ENSG00000198121/ENSG00000103260/ENSG00000143320/ENSG00000004399/ENSG00000072163/ENSG00000099260/ENSG00000140416/ENSG00000044090…	216
GO:0098644	complex of collagen trimers	6.78826e-06	0.00045651	CC	17/5387	20/15270	0.000408486	ENSG00000187498/ENSG00000130635/ENSG00000134871/ENSG00000144810/ENSG00000114270/ENSG00000164692/ENSG00000108821/ENSG00000139329/ENSG00000204262/ENSG00000188153/ENSG00000197565/ENSG00000084636/ENSG00000080573/ENSG00000204248/ENSG00000060718/ENSG00000139219/ENSG00000196739	17
hsa04512	ECM-receptor interaction	1.30849e-05	0.000484142							81	0.555208	2.00767	0.000367296	1911	tags=47%, list=12%, signal=42%	1277/22801/3918/2335/3339/1293/1282/3912/3690/2814/51206/3672/3675/1284/3911/7057/1278/1311/6385/2811/1285/7148/948/341640/6382/3915/3685/1288/3688/1298/3674/3678/131873/1101/1299/7058/1280/1287
GO:0070848	response to growth factor	7.74126e-06	0.000513451	BP	289/5197	663/14613	0.000466471	ENSG00000105894/ENSG00000137573/ENSG00000166147/ENSG00000148053/ENSG00000070404/ENSG00000156466/ENSG00000145423/ENSG00000166923/ENSG00000113578/ENSG00000020181/ENSG00000147883/ENSG00000142871/ENSG00000119681/ENSG00000165588/ENSG00000156140/ENSG00000166145/ENSG00000158769/ENSG00000168140/ENSG00000134871/ENSG00000113083/ENSG00000182175/ENSG00000163430/ENSG00000005884/ENSG00000197415/ENSG00000138696…	289
GO:0001503	ossification	8.42148e-06	0.000552925	BP	169/5197	363/14613	0.000502334	ENSG00000146674/ENSG00000105894/ENSG00000198732/ENSG00000046653/ENSG00000164690/ENSG00000070404/ENSG00000188064/ENSG00000145423/ENSG00000166923/ENSG00000130055/ENSG00000142871/ENSG00000115641/ENSG00000134569/ENSG00000101265/ENSG00000137203/ENSG00000113083/ENSG00000087245/ENSG00000184371/ENSG00000138696/ENSG00000105329/ENSG00000142627/ENSG00000164692/ENSG00000134243/ENSG00000130529/ENSG00000138829…	169
GO:0072028	nephron morphogenesis	8.96876e-06	0.000582969	BP	43/5197	70/14613	0.000529629	ENSG00000170549/ENSG00000164690/ENSG00000177508/ENSG00000166923/ENSG00000113578/ENSG00000130702/ENSG00000103449/ENSG00000128342/ENSG00000134245/ENSG00000125398/ENSG00000119630/ENSG00000147257/ENSG00000162849/ENSG00000008710/ENSG00000273706/ENSG00000075891/ENSG00000125378/ENSG00000085741/ENSG00000143867/ENSG00000185630/ENSG00000106571/ENSG00000100625/ENSG00000183691/ENSG00000113721/ENSG00000184937…	43
GO:0030323	respiratory tube development	9.14638e-06	0.000586616	BP	89/5197	172/14613	0.000532942	ENSG00000105894/ENSG00000159263/ENSG00000164690/ENSG00000070404/ENSG00000188064/ENSG00000113578/ENSG00000129654/ENSG00000121570/ENSG00000130702/ENSG00000128573/ENSG00000113083/ENSG00000147862/ENSG00000128342/ENSG00000005884/ENSG00000117707/ENSG00000157227/ENSG00000134245/ENSG00000125398/ENSG00000147257/ENSG00000164161/ENSG00000142552/ENSG00000169946/ENSG00000112655/ENSG00000140285/ENSG00000136352…	89
GO:0061326	renal tubule development	9.31031e-06	0.000586616	BP	51/5197	87/14613	0.000532942	ENSG00000170549/ENSG00000164690/ENSG00000177508/ENSG00000187498/ENSG00000188064/ENSG00000166923/ENSG00000113578/ENSG00000130702/ENSG00000103449/ENSG00000128342/ENSG00000008196/ENSG00000134245/ENSG00000125398/ENSG00000119630/ENSG00000147257/ENSG00000162849/ENSG00000104327/ENSG00000134250/ENSG00000008710/ENSG00000273706/ENSG00000075891/ENSG00000125378/ENSG00000085741/ENSG00000143867/ENSG00000185630…	51
GO:0072009	nephron epithelium development	9.38586e-06	0.000586616	BP	57/5197	100/14613	0.000532942	ENSG00000170549/ENSG00000164690/ENSG00000177508/ENSG00000188064/ENSG00000166923/ENSG00000113578/ENSG00000129654/ENSG00000130702/ENSG00000103449/ENSG00000128342/ENSG00000008196/ENSG00000134245/ENSG00000125398/ENSG00000119630/ENSG00000147257/ENSG00000162849/ENSG00000151490/ENSG00000104327/ENSG00000134250/ENSG00000008710/ENSG00000273706/ENSG00000075891/ENSG00000125378/ENSG00000085741/ENSG00000143867…	57
GO:0072088	nephron epithelium morphogenesis	9.35398e-06	0.000586616	BP	42/5197	68/14613	0.000532942	ENSG00000170549/ENSG00000164690/ENSG00000177508/ENSG00000166923/ENSG00000113578/ENSG00000130702/ENSG00000103449/ENSG00000128342/ENSG00000134245/ENSG00000125398/ENSG00000119630/ENSG00000147257/ENSG00000162849/ENSG00000008710/ENSG00000273706/ENSG00000075891/ENSG00000125378/ENSG00000085741/ENSG00000143867/ENSG00000185630/ENSG00000106571/ENSG00000100625/ENSG00000183691/ENSG00000184937/ENSG00000125812…	42
GO:0060429	epithelium development	9.72162e-06	0.000601815	BP	438/5197	1049/14613	0.00054675	ENSG00000135480/ENSG00000105894/ENSG00000137573/ENSG00000122641/ENSG00000185551/ENSG00000170549/ENSG00000164690/ENSG00000177508/ENSG00000139926/ENSG00000007372/ENSG00000187498/ENSG00000188064/ENSG00000136535/ENSG00000145423/ENSG00000166923/ENSG00000113578/ENSG00000128422/ENSG00000130635/ENSG00000142871/ENSG00000152661/ENSG00000167767/ENSG00000090339/ENSG00000213694/ENSG00000129654/ENSG00000086062…	438
GO:0072080	nephron tubule development	9.93431e-06	0.000609179	BP	50/5197	85/14613	0.000553441	ENSG00000170549/ENSG00000164690/ENSG00000177508/ENSG00000188064/ENSG00000166923/ENSG00000113578/ENSG00000130702/ENSG00000103449/ENSG00000128342/ENSG00000008196/ENSG00000134245/ENSG00000125398/ENSG00000119630/ENSG00000147257/ENSG00000162849/ENSG00000104327/ENSG00000134250/ENSG00000008710/ENSG00000273706/ENSG00000075891/ENSG00000125378/ENSG00000085741/ENSG00000143867/ENSG00000185630/ENSG00000106571…	50
hsa05205	Proteoglycans in cancer	1.84345e-05	0.000613868							191	0.436125	1.76239	0.000465713	2314	tags=29%, list=14%, signal=25%	51384/1277/6469/2719/3059/80326/2335/7472/7078/3481/3339/1026/7481/4313/3690/7855/4233/7124/858/4060/7040/7057/1278/6385/6237/7482/5603/7483/8322/7042/7479/5329/1839/3710/5328/81029/6382/7471/2317/595/3685/857/5777/3688/3678/1975/2318/2316/4609/8826/7484/2535/6199/54361/6383/967
GO:0042330	taxis	1.05388e-05	0.000640208	BP	242/5197	546/14613	0.00058163	ENSG00000105894/ENSG00000164690/ENSG00000007372/ENSG00000117115/ENSG00000136535/ENSG00000166923/ENSG00000113578/ENSG00000020181/ENSG00000142871/ENSG00000136960/ENSG00000058085/ENSG00000134121/ENSG00000154188/ENSG00000165588/ENSG00000082684/ENSG00000130702/ENSG00000144857/ENSG00000006468/ENSG00000113083/ENSG00000147862/ENSG00000196569/ENSG00000198121/ENSG00000136160/ENSG00000004399/ENSG00000102007…	242
GO:2000147	positive regulation of cell motility	1.10559e-05	0.000665402	BP	218/5197	486/14613	0.000604519	ENSG00000105894/ENSG00000113578/ENSG00000020181/ENSG00000115414/ENSG00000154734/ENSG00000079691/ENSG00000142871/ENSG00000136960/ENSG00000058085/ENSG00000154188/ENSG00000162407/ENSG00000090339/ENSG00000082684/ENSG00000120217/ENSG00000177469/ENSG00000126785/ENSG00000134954/ENSG00000198121/ENSG00000049130/ENSG00000184371/ENSG00000005884/ENSG00000091136/ENSG00000109458/ENSG00000105329/ENSG00000135636…	218
GO:0006935	chemotaxis	1.14375e-05	0.000682054	BP	241/5197	544/14613	0.000619647	ENSG00000105894/ENSG00000164690/ENSG00000007372/ENSG00000117115/ENSG00000136535/ENSG00000166923/ENSG00000113578/ENSG00000020181/ENSG00000142871/ENSG00000136960/ENSG00000058085/ENSG00000134121/ENSG00000154188/ENSG00000165588/ENSG00000082684/ENSG00000130702/ENSG00000144857/ENSG00000006468/ENSG00000113083/ENSG00000147862/ENSG00000196569/ENSG00000198121/ENSG00000136160/ENSG00000004399/ENSG00000102007…	241
GO:0021953	central nervous system neuron differentiation	1.24804e-05	0.000737479	BP	95/5197	187/14613	0.000670001	ENSG00000122641/ENSG00000148053/ENSG00000162624/ENSG00000164690/ENSG00000007372/ENSG00000164853/ENSG00000136535/ENSG00000145423/ENSG00000182968/ENSG00000112139/ENSG00000103449/ENSG00000147862/ENSG00000168505/ENSG00000152192/ENSG00000256463/ENSG00000117707/ENSG00000075213/ENSG00000185008/ENSG00000162490/ENSG00000136352/ENSG00000066468/ENSG00000079482/ENSG00000139915/ENSG00000089116/ENSG00000074047…	95
GO:0000977	RNA polymerase II transcription regulatory region sequence-specific DNA binding	4.74831e-06	0.000763842	MF	505/5293	1227/15006	0.000730086	ENSG00000159263/ENSG00000108001/ENSG00000145908/ENSG00000162624/ENSG00000185551/ENSG00000136944/ENSG00000198105/ENSG00000081665/ENSG00000007372/ENSG00000196867/ENSG00000136535/ENSG00000184486/ENSG00000135903/ENSG00000182968/ENSG00000165588/ENSG00000129654/ENSG00000177551/ENSG00000103449/ENSG00000139800/ENSG00000128573/ENSG00000221818/ENSG00000165730/ENSG00000006468/ENSG00000137203/ENSG00000075426…	505
GO:0000981	DNA-binding transcription factor activity, RNA polymerase II-specific	4.69542e-06	0.000763842	MF	527/5293	1285/15006	0.000730086	ENSG00000159263/ENSG00000108001/ENSG00000145908/ENSG00000162624/ENSG00000185551/ENSG00000136944/ENSG00000170549/ENSG00000198105/ENSG00000170561/ENSG00000177508/ENSG00000081665/ENSG00000007372/ENSG00000164853/ENSG00000196867/ENSG00000136535/ENSG00000184486/ENSG00000135903/ENSG00000164330/ENSG00000182968/ENSG00000124920/ENSG00000165588/ENSG00000129654/ENSG00000177551/ENSG00000103449/ENSG00000139800…	527
GO:0001067	regulatory region nucleic acid binding	5.15674e-06	0.000763842	MF	538/5293	1315/15006	0.000730086	ENSG00000159263/ENSG00000108001/ENSG00000145908/ENSG00000162624/ENSG00000185551/ENSG00000136944/ENSG00000198105/ENSG00000081665/ENSG00000007372/ENSG00000196867/ENSG00000136535/ENSG00000184486/ENSG00000135903/ENSG00000182968/ENSG00000165588/ENSG00000129654/ENSG00000177551/ENSG00000103449/ENSG00000139800/ENSG00000128573/ENSG00000221818/ENSG00000165730/ENSG00000006468/ENSG00000137203/ENSG00000075426…	538
GO:1990837	sequence-specific double-stranded DNA binding	3.62272e-06	0.000763842	MF	571/5293	1399/15006	0.000730086	ENSG00000159263/ENSG00000108001/ENSG00000145908/ENSG00000162624/ENSG00000185551/ENSG00000136944/ENSG00000170549/ENSG00000198105/ENSG00000177508/ENSG00000081665/ENSG00000007372/ENSG00000164853/ENSG00000196867/ENSG00000136535/ENSG00000184486/ENSG00000135903/ENSG00000182968/ENSG00000165588/ENSG00000129654/ENSG00000177551/ENSG00000103449/ENSG00000139800/ENSG00000128573/ENSG00000221818/ENSG00000165730…	571
GO:0000976	transcription regulatory region sequence-specific DNA binding	6.11186e-06	0.000804728	MF	537/5293	1314/15006	0.000769165	ENSG00000159263/ENSG00000108001/ENSG00000145908/ENSG00000162624/ENSG00000185551/ENSG00000136944/ENSG00000198105/ENSG00000081665/ENSG00000007372/ENSG00000196867/ENSG00000136535/ENSG00000184486/ENSG00000135903/ENSG00000182968/ENSG00000165588/ENSG00000129654/ENSG00000177551/ENSG00000103449/ENSG00000139800/ENSG00000128573/ENSG00000221818/ENSG00000165730/ENSG00000006468/ENSG00000137203/ENSG00000075426…	537
GO:0007389	pattern specification process	1.47908e-05	0.000858397	BP	182/5197	398/14613	0.000779855	ENSG00000159263/ENSG00000185551/ENSG00000136944/ENSG00000170549/ENSG00000164690/ENSG00000177508/ENSG00000007372/ENSG00000164853/ENSG00000188064/ENSG00000136535/ENSG00000145423/ENSG00000166923/ENSG00000113578/ENSG00000182968/ENSG00000165588/ENSG00000129654/ENSG00000134569/ENSG00000151023/ENSG00000162992/ENSG00000163064/ENSG00000163251/ENSG00000168505/ENSG00000138696/ENSG00000106003/ENSG00000003137…	182
GO:0098742	cell-cell adhesion via plasma-membrane adhesion molecules	1.47823e-05	0.000858397	BP	118/5197	242/14613	0.000779855	ENSG00000148600/ENSG00000196358/ENSG00000090339/ENSG00000039068/ENSG00000101542/ENSG00000112139/ENSG00000253731/ENSG00000144847/ENSG00000062038/ENSG00000046604/ENSG00000134762/ENSG00000099834/ENSG00000129474/ENSG00000164007/ENSG00000165215/ENSG00000184697/ENSG00000128594/ENSG00000179242/ENSG00000189143/ENSG00000154134/ENSG00000244486/ENSG00000092969/ENSG00000185008/ENSG00000179820/ENSG00000129116…	118
GO:0000184	nuclear-transcribed mRNA catabolic process, nonsense-mediated decay	1.5621e-05	0.000898556	BP	65/5197	119/14613	0.00081634	ENSG00000198034/ENSG00000265681/ENSG00000070756/ENSG00000204351/ENSG00000104408/ENSG00000100316/ENSG00000063177/ENSG00000089157/ENSG00000130589/ENSG00000148303/ENSG00000122406/ENSG00000161970/ENSG00000161016/ENSG00000149273/ENSG00000105193/ENSG00000213741/ENSG00000174444/ENSG00000241343/ENSG00000105640/ENSG00000145425/ENSG00000166441/ENSG00000114391/ENSG00000089009/ENSG00000083845/ENSG00000188846…	65
hsa04115	p53 signaling pathway	3.27527e-05	0.000908888							71	0.557723	1.95889	0.000689531	2045	tags=27%, list=13%, signal=24%	2810/3486/5054/8797/1026/4616/64065/1029/7057/27113/1647/8795/5366/595/1643/50484/55367/894/900
hsa05130	Pathogenic Escherichia coli infection	3.03072e-05	0.000908888							182	0.444485	1.77238	0.000689531	3552	tags=33%, list=22%, signal=26%	3606/837/3553/3576/3059/8797/1365/4627/149461/29108/1364/1366/7124/10095/27128/347688/2353/55971/9871/9076/9074/5603/100288814/8795/375/4641/3725/7277/5777/10686/3688/137075/4642/10163/10802/578/7189/9080/6188/7456/2149/9368/57121/7430/4645/4643/49861/3071/84790/6300/3654/4690/8717/2147/5010/9265/9138/6093/84617/9632
GO:1901890	positive regulation of cell junction assembly	1.65036e-05	0.000940994	BP	55/5197	97/14613	0.000854895	ENSG00000148053/ENSG00000180914/ENSG00000101463/ENSG00000173114/ENSG00000142627/ENSG00000164007/ENSG00000165215/ENSG00000135298/ENSG00000111249/ENSG00000124145/ENSG00000198739/ENSG00000163347/ENSG00000102924/ENSG00000196338/ENSG00000166159/ENSG00000198400/ENSG00000186340/ENSG00000158258/ENSG00000175928/ENSG00000140575/ENSG00000084636/ENSG00000133216/ENSG00000154764/ENSG00000146242/ENSG00000182580…	55
GO:0050767	regulation of neurogenesis	1.73261e-05	0.000977259	BP	344/5197	810/14613	0.000887842	ENSG00000105894/ENSG00000148053/ENSG00000164690/ENSG00000177508/ENSG00000007372/ENSG00000156466/ENSG00000136535/ENSG00000145423/ENSG00000141433/ENSG00000184486/ENSG00000106278/ENSG00000115414/ENSG00000196358/ENSG00000118432/ENSG00000132386/ENSG00000134569/ENSG00000082684/ENSG00000166145/ENSG00000100078/ENSG00000182175/ENSG00000198121/ENSG00000103260/ENSG00000143320/ENSG00000162992/ENSG00000117385…	344
GO:0051962	positive regulation of nervous system development	1.74403e-05	0.000977259	BP	232/5197	524/14613	0.000887842	ENSG00000105894/ENSG00000148053/ENSG00000160307/ENSG00000164690/ENSG00000177508/ENSG00000007372/ENSG00000156466/ENSG00000141433/ENSG00000106278/ENSG00000115414/ENSG00000118432/ENSG00000124920/ENSG00000132386/ENSG00000166145/ENSG00000180914/ENSG00000100078/ENSG00000198121/ENSG00000103260/ENSG00000143320/ENSG00000162992/ENSG00000117385/ENSG00000004399/ENSG00000101463/ENSG00000128342/ENSG00000184371…	232
GO:0072171	mesonephric tubule morphogenesis	1.92991e-05	0.00107217	BP	37/5197	59/14613	0.000974073	ENSG00000164690/ENSG00000166923/ENSG00000113578/ENSG00000130702/ENSG00000103449/ENSG00000134245/ENSG00000125398/ENSG00000119630/ENSG00000147257/ENSG00000162849/ENSG00000273706/ENSG00000075891/ENSG00000125378/ENSG00000085741/ENSG00000143867/ENSG00000185630/ENSG00000106571/ENSG00000100625/ENSG00000183691/ENSG00000184937/ENSG00000125812/ENSG00000170577/ENSG00000185920/ENSG00000162552/ENSG00000136997…	37
GO:0001216	DNA-binding transcription activator activity	1.02426e-05	0.0011034	MF	204/5293	454/15006	0.00105464	ENSG00000108001/ENSG00000145908/ENSG00000007372/ENSG00000184486/ENSG00000164330/ENSG00000182968/ENSG00000165588/ENSG00000129654/ENSG00000177551/ENSG00000221818/ENSG00000006468/ENSG00000137203/ENSG00000075426/ENSG00000147862/ENSG00000134954/ENSG00000196482/ENSG00000162992/ENSG00000102034/ENSG00000168505/ENSG00000185668/ENSG00000152192/ENSG00000008196/ENSG00000196967/ENSG00000087510/ENSG00000162772…	204
GO:0001228	DNA-binding transcription activator activity, RNA polymerase II-specific	9.40727e-06	0.0011034	MF	203/5293	451/15006	0.00105464	ENSG00000108001/ENSG00000145908/ENSG00000007372/ENSG00000184486/ENSG00000164330/ENSG00000182968/ENSG00000165588/ENSG00000129654/ENSG00000177551/ENSG00000221818/ENSG00000006468/ENSG00000137203/ENSG00000075426/ENSG00000147862/ENSG00000134954/ENSG00000196482/ENSG00000162992/ENSG00000102034/ENSG00000168505/ENSG00000185668/ENSG00000152192/ENSG00000008196/ENSG00000196967/ENSG00000087510/ENSG00000162772…	203
hsa04141	Protein processing in endoplasmic reticulum	4.45986e-05	0.00111461							163	0.440836	1.7646	0.0008456	4377	tags=47%, list=27%, signal=34%	3306/3310/91319/81567/9871/6396/3998/5034/9451/7494/23645/3304/7841/6238/22872/29927/64215/3703/10484/55432/6748/10970/6184/84447/3309/10802/64374/578/1603/3303/7353/5589/2081/7184/9709/10952/22824/1649/6745/5609/10525/6747/9532/51128/79139/80700/23193/5611/9601/56605/55829/3326/56681/23471/3300/440275/6746/9632/5886/7991/1650/27248/811/468/51009/9695/8720/51035/30001/5887/11253/23480/10130/3337/…
hsa05200	Pathways in cancer	4.68604e-05	0.00111461							481	0.335961	1.48623	0.0008456	2397	tags=23%, list=15%, signal=20%	2252/652/51384/79444/6469/3576/3918/1030/999/80326/2335/5880/7472/196883/3481/10587/1026/1282/861/64399/1906/5228/4616/3912/7481/2250/4313/7855/115727/4233/4843/1029/2113/7048/3675/1284/7040/4312/3911/2353/623/4914/5292/7424/7482/1285/2735/27113/26281/5915/7483/8322/330/7042/1441/7479/1647/3718/3597/26508/81029/3725/7471/2784/3915/5366/5743/595/3685/3565/1288/4791/6776/3566/5979/3688/3674/8900/48…
GO:0030324	lung development	2.18411e-05	0.00120311	BP	86/5197	168/14613	0.00109303	ENSG00000105894/ENSG00000159263/ENSG00000164690/ENSG00000070404/ENSG00000188064/ENSG00000113578/ENSG00000129654/ENSG00000121570/ENSG00000130702/ENSG00000128573/ENSG00000113083/ENSG00000147862/ENSG00000128342/ENSG00000005884/ENSG00000117707/ENSG00000157227/ENSG00000134245/ENSG00000125398/ENSG00000147257/ENSG00000164161/ENSG00000142552/ENSG00000169946/ENSG00000112655/ENSG00000140285/ENSG00000136352…	86
hsa04080	Neuroactive ligand-receptor interaction	5.63599e-05	0.00125119							283	-0.406261	-1.6173	0.000949219	1750	tags=32%, list=11%, signal=29%	3952/10911/2862/6755/133/4829/1141/3356/2563/6915/134/8862/6751/4160/6013/3269/136/113091/2798/4988/3363/727/3362/1136/7253/183/2917/51738/146/5027/1135/2918/3354/1392/257313/4922/53637/150/6870/1131/286530/5724/2893/6869/10161/5340/2846/187/5173/185/64106/2834/4887/4923/165829/2922/2892/116443/3355/3274/1910/1143/1901/7434/799/10203/4852/8973/5024/2692/1902/2913/1128/1903/1268/4544/2741/1129/869…
GO:0003700	DNA-binding transcription factor activity	1.28797e-05	0.00127187	MF	544/5293	1340/15006	0.00121567	ENSG00000159263/ENSG00000108001/ENSG00000145908/ENSG00000162624/ENSG00000185551/ENSG00000136944/ENSG00000170549/ENSG00000198105/ENSG00000170561/ENSG00000177508/ENSG00000081665/ENSG00000007372/ENSG00000164853/ENSG00000196867/ENSG00000136535/ENSG00000184486/ENSG00000135903/ENSG00000164330/ENSG00000182968/ENSG00000124920/ENSG00000165588/ENSG00000129654/ENSG00000177551/ENSG00000103449/ENSG00000139800…	544
GO:0003002	regionalization	2.39043e-05	0.00130241	BP	144/5197	307/14613	0.00118324	ENSG00000185551/ENSG00000136944/ENSG00000170549/ENSG00000164690/ENSG00000177508/ENSG00000007372/ENSG00000188064/ENSG00000136535/ENSG00000145423/ENSG00000166923/ENSG00000113578/ENSG00000182968/ENSG00000165588/ENSG00000129654/ENSG00000134569/ENSG00000162992/ENSG00000163064/ENSG00000163251/ENSG00000168505/ENSG00000138696/ENSG00000106003/ENSG00000003137/ENSG00000134245/ENSG00000147257/ENSG00000181965…	144
GO:0060993	kidney morphogenesis	2.40445e-05	0.00130241	BP	50/5197	87/14613	0.00118324	ENSG00000170549/ENSG00000164690/ENSG00000177508/ENSG00000188064/ENSG00000166923/ENSG00000113578/ENSG00000129654/ENSG00000130702/ENSG00000103449/ENSG00000128342/ENSG00000134245/ENSG00000125398/ENSG00000119630/ENSG00000147257/ENSG00000162849/ENSG00000104327/ENSG00000008710/ENSG00000273706/ENSG00000075891/ENSG00000125378/ENSG00000085741/ENSG00000143867/ENSG00000185630/ENSG00000106571/ENSG00000100625…	50
GO:0061333	renal tubule morphogenesis	2.58342e-05	0.00138779	BP	42/5197	70/14613	0.00126081	ENSG00000170549/ENSG00000164690/ENSG00000177508/ENSG00000187498/ENSG00000166923/ENSG00000113578/ENSG00000130702/ENSG00000103449/ENSG00000134245/ENSG00000125398/ENSG00000119630/ENSG00000147257/ENSG00000162849/ENSG00000008710/ENSG00000273706/ENSG00000075891/ENSG00000125378/ENSG00000085741/ENSG00000143867/ENSG00000185630/ENSG00000106571/ENSG00000100625/ENSG00000183691/ENSG00000184937/ENSG00000125812…	42
GO:0034620	cellular response to unfolded protein	2.69545e-05	0.0014361	BP	74/5197	141/14613	0.0013047	ENSG00000126803/ENSG00000100196/ENSG00000162772/ENSG00000044090/ENSG00000070540/ENSG00000145428/ENSG00000099958/ENSG00000152137/ENSG00000160691/ENSG00000182934/ENSG00000101199/ENSG00000182158/ENSG00000164463/ENSG00000172071/ENSG00000070669/ENSG00000198380/ENSG00000110092/ENSG00000138674/ENSG00000158615/ENSG00000157613/ENSG00000068971/ENSG00000108465/ENSG00000144867/ENSG00000128590/ENSG00000100219…	74
GO:0003690	double-stranded DNA binding	1.57897e-05	0.0014393	MF	595/5293	1478/15006	0.00137569	ENSG00000159263/ENSG00000108001/ENSG00000145908/ENSG00000162624/ENSG00000185551/ENSG00000136944/ENSG00000170549/ENSG00000198105/ENSG00000177508/ENSG00000081665/ENSG00000007372/ENSG00000164853/ENSG00000196867/ENSG00000136535/ENSG00000184486/ENSG00000135903/ENSG00000182968/ENSG00000165588/ENSG00000129654/ENSG00000177551/ENSG00000103449/ENSG00000139800/ENSG00000128573/ENSG00000221818/ENSG00000165730…	595
GO:0072078	nephron tubule morphogenesis	2.87768e-05	0.00152072	BP	40/5197	66/14613	0.00138158	ENSG00000170549/ENSG00000164690/ENSG00000177508/ENSG00000166923/ENSG00000113578/ENSG00000130702/ENSG00000103449/ENSG00000134245/ENSG00000125398/ENSG00000119630/ENSG00000147257/ENSG00000162849/ENSG00000008710/ENSG00000273706/ENSG00000075891/ENSG00000125378/ENSG00000085741/ENSG00000143867/ENSG00000185630/ENSG00000106571/ENSG00000100625/ENSG00000183691/ENSG00000184937/ENSG00000125812/ENSG00000170577…	40
GO:0043197	dendritic spine	2.49866e-05	0.00155109	CC	87/5387	172/15270	0.00138792	ENSG00000135905/ENSG00000148053/ENSG00000018625/ENSG00000196569/ENSG00000198121/ENSG00000101463/ENSG00000125675/ENSG00000099260/ENSG00000155926/ENSG00000093010/ENSG00000128594/ENSG00000151490/ENSG00000197555/ENSG00000198822/ENSG00000170396/ENSG00000136379/ENSG00000104327/ENSG00000089280/ENSG00000138814/ENSG00000152578/ENSG00000069869/ENSG00000101040/ENSG00000185046/ENSG00000079482/ENSG00000163485…	87
GO:0071363	cellular response to growth factor stimulus	3.03262e-05	0.00158968	BP	275/5197	637/14613	0.00144423	ENSG00000105894/ENSG00000137573/ENSG00000166147/ENSG00000148053/ENSG00000070404/ENSG00000156466/ENSG00000145423/ENSG00000166923/ENSG00000113578/ENSG00000020181/ENSG00000147883/ENSG00000142871/ENSG00000119681/ENSG00000165588/ENSG00000156140/ENSG00000166145/ENSG00000158769/ENSG00000168140/ENSG00000134871/ENSG00000113083/ENSG00000182175/ENSG00000163430/ENSG00000005884/ENSG00000197415/ENSG00000138696…	275
GO:0040017	positive regulation of locomotion	3.39192e-05	0.0017638	BP	220/5197	498/14613	0.00160241	ENSG00000105894/ENSG00000113578/ENSG00000020181/ENSG00000115414/ENSG00000154734/ENSG00000079691/ENSG00000142871/ENSG00000136960/ENSG00000058085/ENSG00000154188/ENSG00000162407/ENSG00000090339/ENSG00000082684/ENSG00000120217/ENSG00000177469/ENSG00000126785/ENSG00000134954/ENSG00000198121/ENSG00000049130/ENSG00000184371/ENSG00000005884/ENSG00000091136/ENSG00000109458/ENSG00000105329/ENSG00000135636…	220
GO:0060675	ureteric bud morphogenesis	3.45307e-05	0.00178135	BP	36/5197	58/14613	0.00161836	ENSG00000164690/ENSG00000166923/ENSG00000113578/ENSG00000130702/ENSG00000103449/ENSG00000134245/ENSG00000125398/ENSG00000119630/ENSG00000147257/ENSG00000162849/ENSG00000273706/ENSG00000075891/ENSG00000125378/ENSG00000085741/ENSG00000185630/ENSG00000106571/ENSG00000100625/ENSG00000183691/ENSG00000184937/ENSG00000125812/ENSG00000170577/ENSG00000185920/ENSG00000162552/ENSG00000136997/ENSG00000125618…	36
GO:0003337	mesenchymal to epithelial transition involved in metanephros morphogenesis	3.54852e-05	0.00181617	BP	12/5197	13/14613	0.00164999	ENSG00000166923/ENSG00000103449/ENSG00000128342/ENSG00000075891/ENSG00000125378/ENSG00000170577/ENSG00000125618/ENSG00000168621/ENSG00000115415/ENSG00000168036/ENSG00000158955/ENSG00000125931	12
GO:0006029	proteoglycan metabolic process	3.65621e-05	0.00185667	BP	50/5197	88/14613	0.00168679	ENSG00000137573/ENSG00000125430/ENSG00000173546/ENSG00000182492/ENSG00000164100/ENSG00000114646/ENSG00000130287/ENSG00000182022/ENSG00000132692/ENSG00000138696/ENSG00000109956/ENSG00000147408/ENSG00000182197/ENSG00000124302/ENSG00000182601/ENSG00000170891/ENSG00000176022/ENSG00000136720/ENSG00000113273/ENSG00000122863/ENSG00000107742/ENSG00000176678/ENSG00000185352/ENSG00000153936/ENSG00000111962…	50
GO:0001658	branching involved in ureteric bud morphogenesis	3.8045e-05	0.001917	BP	33/5197	52/14613	0.0017416	ENSG00000164690/ENSG00000166923/ENSG00000113578/ENSG00000130702/ENSG00000103449/ENSG00000134245/ENSG00000125398/ENSG00000119630/ENSG00000147257/ENSG00000273706/ENSG00000075891/ENSG00000125378/ENSG00000185630/ENSG00000106571/ENSG00000100625/ENSG00000183691/ENSG00000184937/ENSG00000125812/ENSG00000170577/ENSG00000185920/ENSG00000162552/ENSG00000136997/ENSG00000125618/ENSG00000168621/ENSG00000205213…	33
GO:0005509	calcium ion binding	2.5217e-05	0.00213444	MF	260/5293	602/15006	0.00204011	ENSG00000198732/ENSG00000137573/ENSG00000166147/ENSG00000160307/ENSG00000148600/ENSG00000164690/ENSG00000142798/ENSG00000185559/ENSG00000117115/ENSG00000038295/ENSG00000175445/ENSG00000134013/ENSG00000136960/ENSG00000114654/ENSG00000119681/ENSG00000114854/ENSG00000134569/ENSG00000039068/ENSG00000101542/ENSG00000253731/ENSG00000126878/ENSG00000062038/ENSG00000046604/ENSG00000141314/ENSG00000174807…	260
GO:0005604	basement membrane	4.12433e-05	0.0021877	CC	55/5387	100/15270	0.00195756	ENSG00000105894/ENSG00000198732/ENSG00000166147/ENSG00000112769/ENSG00000142798/ENSG00000187498/ENSG00000130635/ENSG00000115414/ENSG00000154734/ENSG00000196358/ENSG00000134013/ENSG00000058085/ENSG00000100234/ENSG00000132386/ENSG00000130702/ENSG00000171812/ENSG00000134871/ENSG00000196569/ENSG00000144810/ENSG00000091136/ENSG00000074527/ENSG00000114270/ENSG00000087303/ENSG00000129038/ENSG00000116962…	55
GO:0044309	neuron spine	4.33745e-05	0.0021877	CC	87/5387	174/15270	0.00195756	ENSG00000135905/ENSG00000148053/ENSG00000018625/ENSG00000196569/ENSG00000198121/ENSG00000101463/ENSG00000125675/ENSG00000099260/ENSG00000155926/ENSG00000093010/ENSG00000128594/ENSG00000151490/ENSG00000197555/ENSG00000198822/ENSG00000170396/ENSG00000136379/ENSG00000104327/ENSG00000089280/ENSG00000138814/ENSG00000152578/ENSG00000069869/ENSG00000101040/ENSG00000185046/ENSG00000079482/ENSG00000163485…	87
GO:0098794	postsynapse	4.21485e-05	0.0021877	CC	266/5387	621/15270	0.00195756	ENSG00000105894/ENSG00000135905/ENSG00000148053/ENSG00000018625/ENSG00000171189/ENSG00000134569/ENSG00000039068/ENSG00000198785/ENSG00000144847/ENSG00000114646/ENSG00000196569/ENSG00000198121/ENSG00000101463/ENSG00000171208/ENSG00000125675/ENSG00000099260/ENSG00000155926/ENSG00000081803/ENSG00000093010/ENSG00000075461/ENSG00000157152/ENSG00000128594/ENSG00000151490/ENSG00000197555/ENSG00000198822…	266
hsa04915	Estrogen signaling pathway	0.000109742	0.002284							114	0.477726	1.80342	0.00173276	1288	tags=17%, list=8%, signal=15%	3868/3861/3872/3306/5443/3310/3875/3859/3880/196883/4313/2353/4846/3858/1839/3710/6464/3725/64764
GO:0048598	embryonic morphogenesis	4.64707e-05	0.00232354	BP	233/5197	533/14613	0.00211094	ENSG00000137573/ENSG00000166147/ENSG00000122641/ENSG00000170549/ENSG00000164690/ENSG00000177508/ENSG00000007372/ENSG00000188064/ENSG00000136535/ENSG00000145423/ENSG00000166923/ENSG00000130635/ENSG00000115414/ENSG00000142871/ENSG00000111799/ENSG00000152661/ENSG00000165588/ENSG00000134569/ENSG00000130702/ENSG00000166145/ENSG00000103449/ENSG00000162998/ENSG00000165730/ENSG00000137203/ENSG00000134871…	233
GO:0048762	mesenchymal cell differentiation	4.73781e-05	0.00235082	BP	103/5197	211/14613	0.00213573	ENSG00000164690/ENSG00000145423/ENSG00000166923/ENSG00000115414/ENSG00000134013/ENSG00000082684/ENSG00000102760/ENSG00000130702/ENSG00000162998/ENSG00000168140/ENSG00000049130/ENSG00000136160/ENSG00000151617/ENSG00000168505/ENSG00000105329/ENSG00000044090/ENSG00000153071/ENSG00000125398/ENSG00000108821/ENSG00000075213/ENSG00000092969/ENSG00000186866/ENSG00000164188/ENSG00000170961/ENSG00000136352…	103
GO:0003735	structural constituent of ribosome	3.04291e-05	0.00237166	MF	79/5293	154/15006	0.00226685	ENSG00000198034/ENSG00000162910/ENSG00000265681/ENSG00000137547/ENSG00000120333/ENSG00000068784/ENSG00000100316/ENSG00000159111/ENSG00000106591/ENSG00000063177/ENSG00000089157/ENSG00000181991/ENSG00000148303/ENSG00000122406/ENSG00000169288/ENSG00000102738/ENSG00000161970/ENSG00000161016/ENSG00000149273/ENSG00000105193/ENSG00000213741/ENSG00000132313/ENSG00000174444/ENSG00000241343/ENSG00000105640…	79
GO:0005539	glycosaminoglycan binding	3.20224e-05	0.00237166	MF	90/5293	180/15006	0.00226685	ENSG00000105894/ENSG00000198732/ENSG00000137573/ENSG00000166147/ENSG00000164690/ENSG00000113578/ENSG00000175445/ENSG00000130635/ENSG00000115414/ENSG00000154734/ENSG00000142871/ENSG00000058085/ENSG00000119681/ENSG00000182492/ENSG00000156140/ENSG00000140511/ENSG00000204381/ENSG00000154736/ENSG00000163430/ENSG00000166833/ENSG00000130287/ENSG00000132692/ENSG00000145681/ENSG00000187122/ENSG00000119630…	90
GO:0000987	cis-regulatory region sequence-specific DNA binding	3.64682e-05	0.00240083	MF	417/5293	1014/15006	0.00229473	ENSG00000108001/ENSG00000145908/ENSG00000185551/ENSG00000081665/ENSG00000007372/ENSG00000196867/ENSG00000136535/ENSG00000184486/ENSG00000135903/ENSG00000182968/ENSG00000165588/ENSG00000129654/ENSG00000177551/ENSG00000103449/ENSG00000139800/ENSG00000128573/ENSG00000221818/ENSG00000006468/ENSG00000137203/ENSG00000075426/ENSG00000147862/ENSG00000134954/ENSG00000196482/ENSG00000162992/ENSG00000060138…	417
GO:0043565	sequence-specific DNA binding	3.54061e-05	0.00240083	MF	601/5293	1503/15006	0.00229473	ENSG00000159263/ENSG00000108001/ENSG00000145908/ENSG00000162624/ENSG00000185551/ENSG00000136944/ENSG00000170549/ENSG00000198105/ENSG00000170561/ENSG00000177508/ENSG00000081665/ENSG00000007372/ENSG00000164853/ENSG00000196867/ENSG00000136535/ENSG00000184486/ENSG00000135903/ENSG00000182968/ENSG00000124920/ENSG00000165588/ENSG00000129654/ENSG00000177551/ENSG00000103449/ENSG00000139800/ENSG00000128573…	601
GO:0002181	cytoplasmic translation	5.31152e-05	0.00261552	BP	55/5197	100/14613	0.00237621	ENSG00000060138/ENSG00000063046/ENSG00000161960/ENSG00000112183/ENSG00000148399/ENSG00000265681/ENSG00000167658/ENSG00000135829/ENSG00000139726/ENSG00000187840/ENSG00000100664/ENSG00000104408/ENSG00000090861/ENSG00000149100/ENSG00000130741/ENSG00000063177/ENSG00000175390/ENSG00000137449/ENSG00000089157/ENSG00000100353/ENSG00000161970/ENSG00000156976/ENSG00000161016/ENSG00000214575/ENSG00000213741…	55
GO:0030900	forebrain development	5.46721e-05	0.00266478	BP	171/5197	378/14613	0.00242096	ENSG00000105894/ENSG00000122641/ENSG00000148053/ENSG00000162624/ENSG00000185551/ENSG00000164690/ENSG00000007372/ENSG00000164853/ENSG00000188064/ENSG00000136535/ENSG00000141433/ENSG00000018625/ENSG00000184486/ENSG00000182968/ENSG00000165588/ENSG00000164434/ENSG00000039068/ENSG00000180914/ENSG00000103449/ENSG00000128573/ENSG00000167601/ENSG00000147862/ENSG00000134954/ENSG00000198121/ENSG00000162992…	171
GO:0045926	negative regulation of growth	5.49356e-05	0.00266478	BP	109/5197	226/14613	0.00242096	ENSG00000122641/ENSG00000145423/ENSG00000166923/ENSG00000152661/ENSG00000082684/ENSG00000124762/ENSG00000162998/ENSG00000130303/ENSG00000123080/ENSG00000134222/ENSG00000105329/ENSG00000147257/ENSG00000075213/ENSG00000113916/ENSG00000092969/ENSG00000162490/ENSG00000138379/ENSG00000163513/ENSG00000137261/ENSG00000134250/ENSG00000092421/ENSG00000113645/ENSG00000087250/ENSG00000078018/ENSG00000077684…	109
GO:0060541	respiratory system development	5.59277e-05	0.00269281	BP	96/5197	195/14613	0.00244643	ENSG00000105894/ENSG00000159263/ENSG00000164690/ENSG00000070404/ENSG00000188064/ENSG00000113578/ENSG00000129654/ENSG00000121570/ENSG00000130702/ENSG00000128573/ENSG00000113083/ENSG00000147862/ENSG00000128342/ENSG00000005884/ENSG00000157423/ENSG00000117707/ENSG00000157227/ENSG00000134245/ENSG00000125398/ENSG00000147257/ENSG00000164161/ENSG00000142552/ENSG00000169946/ENSG00000112655/ENSG00000140285…	96
GO:0009719	response to endogenous stimulus	5.63875e-05	0.00269499	BP	594/5197	1478/14613	0.00244841	ENSG00000105894/ENSG00000137573/ENSG00000166147/ENSG00000122641/ENSG00000148053/ENSG00000160307/ENSG00000182752/ENSG00000070404/ENSG00000187498/ENSG00000156466/ENSG00000117115/ENSG00000188064/ENSG00000145423/ENSG00000166923/ENSG00000113578/ENSG00000175445/ENSG00000141433/ENSG00000018625/ENSG00000147883/ENSG00000142871/ENSG00000119681/ENSG00000152661/ENSG00000100234/ENSG00000165588/ENSG00000090339…	594
GO:0060076	excitatory synapse	5.7626e-05	0.00273554	CC	32/5387	51/15270	0.00244777	ENSG00000091664/ENSG00000144847/ENSG00000101463/ENSG00000005884/ENSG00000125675/ENSG00000081803/ENSG00000128594/ENSG00000179520/ENSG00000129116/ENSG00000066468/ENSG00000196517/ENSG00000184588/ENSG00000157680/ENSG00000161681/ENSG00000102924/ENSG00000196338/ENSG00000146938/ENSG00000137766/ENSG00000172137/ENSG00000162728/ENSG00000179841/ENSG00000132535/ENSG00000101333/ENSG00000134115/ENSG00000132718…	32
GO:0060231	mesenchymal to epithelial transition	6.18089e-05	0.00293254	BP	16/5197	20/14613	0.00266422	ENSG00000166923/ENSG00000103449/ENSG00000128342/ENSG00000155760/ENSG00000075891/ENSG00000125378/ENSG00000184937/ENSG00000170577/ENSG00000162552/ENSG00000125618/ENSG00000168621/ENSG00000115415/ENSG00000168036/ENSG00000158955/ENSG00000152684/ENSG00000125931	16
GO:0048568	embryonic organ development	6.51503e-05	0.00306867	BP	179/5197	399/14613	0.00278789	ENSG00000166147/ENSG00000185551/ENSG00000164690/ENSG00000007372/ENSG00000188064/ENSG00000136535/ENSG00000142871/ENSG00000166145/ENSG00000103449/ENSG00000162998/ENSG00000165730/ENSG00000137203/ENSG00000049130/ENSG00000162992/ENSG00000128342/ENSG00000163064/ENSG00000163251/ENSG00000168505/ENSG00000105329/ENSG00000142627/ENSG00000186480/ENSG00000104881/ENSG00000138829/ENSG00000117707/ENSG00000157227…	179
GO:0007264	small GTPase mediated signal transduction	7.36857e-05	0.00344574	BP	216/5197	493/14613	0.00313046	ENSG00000135905/ENSG00000137727/ENSG00000114790/ENSG00000124762/ENSG00000116991/ENSG00000158769/ENSG00000126785/ENSG00000113319/ENSG00000198121/ENSG00000049130/ENSG00000129675/ENSG00000184371/ENSG00000005884/ENSG00000177106/ENSG00000130158/ENSG00000164692/ENSG00000167617/ENSG00000177606/ENSG00000197555/ENSG00000138193/ENSG00000143772/ENSG00000113916/ENSG00000092969/ENSG00000160691/ENSG00000146094…	216
GO:0090287	regulation of cellular response to growth factor stimulus	7.70451e-05	0.00357709	BP	122/5197	259/14613	0.0032498	ENSG00000137573/ENSG00000166147/ENSG00000070404/ENSG00000145423/ENSG00000166923/ENSG00000113578/ENSG00000020181/ENSG00000147883/ENSG00000142871/ENSG00000165588/ENSG00000156140/ENSG00000168140/ENSG00000113083/ENSG00000163430/ENSG00000005884/ENSG00000197415/ENSG00000105329/ENSG00000008196/ENSG00000138829/ENSG00000105971/ENSG00000138119/ENSG00000153071/ENSG00000101134/ENSG00000147257/ENSG00000197879…	122
GO:0006986	response to unfolded protein	7.85181e-05	0.00359414	BP	87/5197	175/14613	0.00326528	ENSG00000126803/ENSG00000100196/ENSG00000162772/ENSG00000044090/ENSG00000070540/ENSG00000145428/ENSG00000099958/ENSG00000152137/ENSG00000160691/ENSG00000149257/ENSG00000182934/ENSG00000101199/ENSG00000182158/ENSG00000164463/ENSG00000172071/ENSG00000070669/ENSG00000198380/ENSG00000110092/ENSG00000106211/ENSG00000138674/ENSG00000158615/ENSG00000157613/ENSG00000068971/ENSG00000108465/ENSG00000144867…	87
GO:0045664	regulation of neuron differentiation	7.81962e-05	0.00359414	BP	280/5197	657/14613	0.00326528	ENSG00000105894/ENSG00000148053/ENSG00000164690/ENSG00000177508/ENSG00000007372/ENSG00000156466/ENSG00000136535/ENSG00000145423/ENSG00000141433/ENSG00000184486/ENSG00000115414/ENSG00000196358/ENSG00000118432/ENSG00000132386/ENSG00000134569/ENSG00000082684/ENSG00000100078/ENSG00000182175/ENSG00000198121/ENSG00000103260/ENSG00000143320/ENSG00000162992/ENSG00000117385/ENSG00000136160/ENSG00000004399…	280
GO:0005583	fibrillar collagen trimer	8.50183e-05	0.00361104	CC	11/5387	12/15270	0.00323117	ENSG00000130635/ENSG00000164692/ENSG00000108821/ENSG00000139329/ENSG00000204262/ENSG00000084636/ENSG00000080573/ENSG00000204248/ENSG00000060718/ENSG00000139219/ENSG00000196739	11
GO:0098643	banded collagen fibril	8.50183e-05	0.00361104	CC	11/5387	12/15270	0.00323117	ENSG00000130635/ENSG00000164692/ENSG00000108821/ENSG00000139329/ENSG00000204262/ENSG00000084636/ENSG00000080573/ENSG00000204248/ENSG00000060718/ENSG00000139219/ENSG00000196739	11
GO:0010720	positive regulation of cell development	7.94955e-05	0.00361343	BP	228/5197	524/14613	0.00328281	ENSG00000105894/ENSG00000148053/ENSG00000164690/ENSG00000177508/ENSG00000007372/ENSG00000156466/ENSG00000141433/ENSG00000106278/ENSG00000115414/ENSG00000079691/ENSG00000118432/ENSG00000132386/ENSG00000166145/ENSG00000158769/ENSG00000114646/ENSG00000100078/ENSG00000198121/ENSG00000103260/ENSG00000143320/ENSG00000162992/ENSG00000117385/ENSG00000004399/ENSG00000128342/ENSG00000184371/ENSG00000005884…	228
GO:0046579	positive regulation of Ras protein signal transduction	8.53627e-05	0.00385318	BP	38/5197	64/14613	0.00350062	ENSG00000158769/ENSG00000198121/ENSG00000049130/ENSG00000184371/ENSG00000143772/ENSG00000160691/ENSG00000164251/ENSG00000275342/ENSG00000134250/ENSG00000058335/ENSG00000157680/ENSG00000147145/ENSG00000137486/ENSG00000198400/ENSG00000158321/ENSG00000113721/ENSG00000169855/ENSG00000181104/ENSG00000071054/ENSG00000112851/ENSG00000108829/ENSG00000204344/ENSG00000136297/ENSG00000205336/ENSG00000173848…	38
hsa04390	Hippo signaling pathway	0.000202051	0.00395783							155	0.431423	1.70722	0.00300262	2086	tags=28%, list=13%, signal=24%	392255/652/51384/5054/999/1490/80326/122786/7472/3993/7481/7855/26524/7048/8200/151449/7040/374/7482/84962/27113/102800317/7483/8322/330/6591/79981/7042/7479/81029/3397/7471/595/7004/656/154796/654/11186/10207/894/4609/7484/2535
GO:0040007	growth	8.91382e-05	0.00399585	BP	369/5197	889/14613	0.00363024	ENSG00000146674/ENSG00000105894/ENSG00000122641/ENSG00000164690/ENSG00000188064/ENSG00000145423/ENSG00000166923/ENSG00000113578/ENSG00000128422/ENSG00000184486/ENSG00000115414/ENSG00000152661/ENSG00000134569/ENSG00000082684/ENSG00000144847/ENSG00000124762/ENSG00000103449/ENSG00000171100/ENSG00000162998/ENSG00000114646/ENSG00000130303/ENSG00000150457/ENSG00000143320/ENSG00000060138/ENSG00000123080…	369
GO:0060856	establishment of blood-brain barrier	9.25351e-05	0.00411972	BP	11/5197	12/14613	0.00374277	ENSG00000188064/ENSG00000020181/ENSG00000165215/ENSG00000122707/ENSG00000168389/ENSG00000137561/ENSG00000154764/ENSG00000162576/ENSG00000105699/ENSG00000168036/ENSG00000106991	11
GO:0045296	cadherin binding	6.67618e-05	0.00416383	MF	147/5293	322/15006	0.00397982	ENSG00000100345/ENSG00000039068/ENSG00000101542/ENSG00000135269/ENSG00000062038/ENSG00000158769/ENSG00000168140/ENSG00000013588/ENSG00000177106/ENSG00000142627/ENSG00000104881/ENSG00000122786/ENSG00000103966/ENSG00000179242/ENSG00000151490/ENSG00000006453/ENSG00000167110/ENSG00000168952/ENSG00000198087/ENSG00000197157/ENSG00000150394/ENSG00000095383/ENSG00000168488/ENSG00000136068/ENSG00000150093…	147
GO:0005840	ribosome	0.000120899	0.00443702	CC	104/5387	219/15270	0.00397025	ENSG00000198034/ENSG00000125844/ENSG00000172071/ENSG00000087250/ENSG00000108256/ENSG00000168724/ENSG00000162910/ENSG00000215301/ENSG00000265681/ENSG00000148824/ENSG00000167658/ENSG00000135829/ENSG00000137547/ENSG00000120333/ENSG00000165792/ENSG00000187608/ENSG00000100316/ENSG00000159111/ENSG00000106591/ENSG00000063177/ENSG00000198208/ENSG00000089157/ENSG00000181991/ENSG00000144895/ENSG00000148303…	104
GO:0022627	cytosolic small ribosomal subunit	0.000119439	0.00443702	CC	27/5387	42/15270	0.00397025	ENSG00000198034/ENSG00000215301/ENSG00000187608/ENSG00000181991/ENSG00000144895/ENSG00000204628/ENSG00000149273/ENSG00000105193/ENSG00000213741/ENSG00000145425/ENSG00000083845/ENSG00000140988/ENSG00000177954/ENSG00000185088/ENSG00000118181/ENSG00000142937/ENSG00000171863/ENSG00000170889/ENSG00000134419/ENSG00000164587/ENSG00000231500/ENSG00000112306/ENSG00000142534/ENSG00000110700/ENSG00000197728…	27
GO:0043034	costamere	0.000126458	0.00443702	CC	15/5387	19/15270	0.00397025	ENSG00000182253/ENSG00000124145/ENSG00000145362/ENSG00000185567/ENSG00000128591/ENSG00000171345/ENSG00000170421/ENSG00000114416/ENSG00000152413/ENSG00000151150/ENSG00000124942/ENSG00000173402/ENSG00000166333/ENSG00000035403/ENSG00000198947	15
GO:1903561	extracellular vesicle	0.000124609	0.00443702	CC	726/5387	1855/15270	0.00397025	ENSG00000135480/ENSG00000135905/ENSG00000112769/ENSG00000142798/ENSG00000137558/ENSG00000117115/ENSG00000188064/ENSG00000018625/ENSG00000126803/ENSG00000115414/ENSG00000079691/ENSG00000160282/ENSG00000134121/ENSG00000171766/ENSG00000119681/ENSG00000111799/ENSG00000154188/ENSG00000100345/ENSG00000013364/ENSG00000090339/ENSG00000132386/ENSG00000086062/ENSG00000142765/ENSG00000140545/ENSG00000039068…	726
GO:0043230	extracellular organelle	0.000134129	0.00451009	CC	726/5387	1856/15270	0.00403564	ENSG00000135480/ENSG00000135905/ENSG00000112769/ENSG00000142798/ENSG00000137558/ENSG00000117115/ENSG00000188064/ENSG00000018625/ENSG00000126803/ENSG00000115414/ENSG00000079691/ENSG00000160282/ENSG00000134121/ENSG00000171766/ENSG00000119681/ENSG00000111799/ENSG00000154188/ENSG00000100345/ENSG00000013364/ENSG00000090339/ENSG00000132386/ENSG00000086062/ENSG00000142765/ENSG00000140545/ENSG00000039068…	726
GO:0048729	tissue morphogenesis	0.00010279	0.00454514	BP	257/5197	600/14613	0.00412926	ENSG00000137573/ENSG00000122641/ENSG00000170549/ENSG00000164690/ENSG00000177508/ENSG00000187498/ENSG00000188064/ENSG00000136535/ENSG00000145423/ENSG00000166923/ENSG00000113578/ENSG00000128422/ENSG00000130635/ENSG00000142871/ENSG00000152661/ENSG00000114854/ENSG00000130702/ENSG00000166145/ENSG00000103449/ENSG00000162998/ENSG00000165730/ENSG00000137203/ENSG00000198959/ENSG00000151617/ENSG00000004399…	257
GO:0060560	developmental growth involved in morphogenesis	0.000107886	0.00473823	BP	109/5197	229/14613	0.00430469	ENSG00000164690/ENSG00000188064/ENSG00000145423/ENSG00000113578/ENSG00000115414/ENSG00000082684/ENSG00000103449/ENSG00000143320/ENSG00000184371/ENSG00000187122/ENSG00000125398/ENSG00000162849/ENSG00000075213/ENSG00000179242/ENSG00000170989/ENSG00000112655/ENSG00000162490/ENSG00000151615/ENSG00000066468/ENSG00000163513/ENSG00000137261/ENSG00000092421/ENSG00000176406/ENSG00000087250/ENSG00000078018…	109
GO:0098609	cell-cell adhesion	0.000109223	0.00476478	BP	318/5197	758/14613	0.00432881	ENSG00000148600/ENSG00000103335/ENSG00000164690/ENSG00000070404/ENSG00000188064/ENSG00000145794/ENSG00000115414/ENSG00000196358/ENSG00000142871/ENSG00000100345/ENSG00000162407/ENSG00000090339/ENSG00000129654/ENSG00000039068/ENSG00000101542/ENSG00000120217/ENSG00000112139/ENSG00000102760/ENSG00000253731/ENSG00000130702/ENSG00000144847/ENSG00000171812/ENSG00000062038/ENSG00000046604/ENSG00000158769…	318
hsa04218	Cellular senescence	0.00027876	0.00488563							150	0.436975	1.72197	0.0037065	1978	tags=19%, list=12%, signal=17%	3486/5054/3576/1030/2626/59341/1026/4616/1029/2113/7048/3134/7040/6237/5603/7042/1647/3135/4772/3710/595/1978/10758/8900/894/2308/4609/4773
hsa04613	Neutrophil extracellular trap formation	0.000267223	0.00488563							128	0.456144	1.75765	0.0037065	1856	tags=27%, list=11%, signal=24%	8343/837/8339/4688/5880/3690/3012/653604/8367/1535/718/79792/440093/6850/177/8349/8347/3017/2811/8363/5603/8970/728/440689/8334/8341/8340/83933/653361/8344/55766/3674/3021/92815/8360
GO:0034329	cell junction assembly	0.00011477	0.00497338	BP	182/5197	410/14613	0.00451832	ENSG00000148053/ENSG00000046653/ENSG00000166923/ENSG00000115414/ENSG00000196358/ENSG00000058085/ENSG00000152661/ENSG00000134569/ENSG00000039068/ENSG00000101542/ENSG00000112139/ENSG00000180914/ENSG00000158769/ENSG00000004399/ENSG00000101463/ENSG00000173114/ENSG00000163251/ENSG00000072163/ENSG00000152192/ENSG00000142627/ENSG00000129474/ENSG00000164007/ENSG00000187122/ENSG00000157227/ENSG00000072110…	182
GO:0050673	epithelial cell proliferation	0.000117446	0.00505563	BP	160/5197	355/14613	0.00459305	ENSG00000146674/ENSG00000105894/ENSG00000137573/ENSG00000185551/ENSG00000164690/ENSG00000007372/ENSG00000145423/ENSG00000113578/ENSG00000147883/ENSG00000134013/ENSG00000152661/ENSG00000164434/ENSG00000132386/ENSG00000086062/ENSG00000102760/ENSG00000128573/ENSG00000171812/ENSG00000062038/ENSG00000165730/ENSG00000147862/ENSG00000144810/ENSG00000136160/ENSG00000072163/ENSG00000091136/ENSG00000105329…	160
GO:0030199	collagen fibril organization	0.0001183	0.00505888	BP	32/5197	52/14613	0.00459601	ENSG00000145423/ENSG00000166923/ENSG00000130635/ENSG00000134013/ENSG00000111799/ENSG00000156140/ENSG00000138131/ENSG00000113083/ENSG00000187955/ENSG00000106624/ENSG00000130508/ENSG00000164692/ENSG00000108821/ENSG00000168477/ENSG00000092969/ENSG00000149257/ENSG00000129038/ENSG00000139329/ENSG00000204262/ENSG00000162733/ENSG00000141696/ENSG00000100399/ENSG00000182718/ENSG00000080573/ENSG00000204248…	32
GO:0010769	regulation of cell morphogenesis involved in differentiation	0.00012087	0.00513499	BP	139/5197	303/14613	0.00466514	ENSG00000148053/ENSG00000136535/ENSG00000184486/ENSG00000115414/ENSG00000079691/ENSG00000134569/ENSG00000082684/ENSG00000114646/ENSG00000103260/ENSG00000143320/ENSG00000004399/ENSG00000072163/ENSG00000044090/ENSG00000163975/ENSG00000075213/ENSG00000179242/ENSG00000151490/ENSG00000197555/ENSG00000135298/ENSG00000185008/ENSG00000162490/ENSG00000179820/ENSG00000151615/ENSG00000111249/ENSG00000138814…	139
GO:0001649	osteoblast differentiation	0.000121695	0.00513649	BP	98/5197	203/14613	0.00466652	ENSG00000146674/ENSG00000198732/ENSG00000164690/ENSG00000188064/ENSG00000145423/ENSG00000166923/ENSG00000130055/ENSG00000142871/ENSG00000115641/ENSG00000101265/ENSG00000113083/ENSG00000138696/ENSG00000142627/ENSG00000130529/ENSG00000138829/ENSG00000125398/ENSG00000108821/ENSG00000130522/ENSG00000164188/ENSG00000066468/ENSG00000197157/ENSG00000137809/ENSG00000074047/ENSG00000125844/ENSG00000119042…	98
hsa05418	Fluid shear stress and atherosclerosis	0.000316746	0.00527381							125	0.440392	1.68955	0.004001	2307	tags=26%, list=14%, signal=23%	652/3553/4688/3383/5880/59341/1906/7056/387082/4313/3690/7124/858/2353/1535/1843/4846/4880/6385/5603/6382/3725/3685/653361/857/3674/10365/4257/445/9446/653689/6383/7184
GO:0045785	positive regulation of cell adhesion	0.000127913	0.00536411	BP	165/5197	368/14613	0.0048733	ENSG00000105894/ENSG00000103335/ENSG00000164690/ENSG00000070404/ENSG00000145423/ENSG00000145794/ENSG00000115414/ENSG00000079691/ENSG00000142871/ENSG00000154188/ENSG00000162407/ENSG00000090339/ENSG00000120217/ENSG00000158769/ENSG00000114646/ENSG00000198959/ENSG00000134954/ENSG00000144810/ENSG00000164176/ENSG00000128342/ENSG00000184371/ENSG00000005884/ENSG00000072163/ENSG00000140416/ENSG00000171124…	165
GO:0070062	extracellular exosome	0.000171839	0.00554695	CC	717/5387	1835/15270	0.00496342	ENSG00000135480/ENSG00000135905/ENSG00000112769/ENSG00000142798/ENSG00000137558/ENSG00000117115/ENSG00000188064/ENSG00000126803/ENSG00000115414/ENSG00000079691/ENSG00000160282/ENSG00000134121/ENSG00000171766/ENSG00000119681/ENSG00000111799/ENSG00000154188/ENSG00000100345/ENSG00000013364/ENSG00000090339/ENSG00000132386/ENSG00000086062/ENSG00000142765/ENSG00000140545/ENSG00000039068/ENSG00000173546…	717
GO:0051241	negative regulation of multicellular organismal process	0.00013337	0.00555708	BP	441/5197	1082/14613	0.00504862	ENSG00000105894/ENSG00000137573/ENSG00000166147/ENSG00000122641/ENSG00000160307/ENSG00000185551/ENSG00000112769/ENSG00000164690/ENSG00000142798/ENSG00000177508/ENSG00000007372/ENSG00000070404/ENSG00000145423/ENSG00000166923/ENSG00000141433/ENSG00000018625/ENSG00000130635/ENSG00000154734/ENSG00000134013/ENSG00000152661/ENSG00000129654/ENSG00000132386/ENSG00000134569/ENSG00000168918/ENSG00000082684…	441
GO:0002009	morphogenesis of an epithelium	0.000138598	0.00573812	BP	219/5197	505/14613	0.0052131	ENSG00000137573/ENSG00000170549/ENSG00000164690/ENSG00000177508/ENSG00000187498/ENSG00000188064/ENSG00000136535/ENSG00000145423/ENSG00000166923/ENSG00000113578/ENSG00000128422/ENSG00000130635/ENSG00000142871/ENSG00000152661/ENSG00000130702/ENSG00000166145/ENSG00000103449/ENSG00000162998/ENSG00000165730/ENSG00000137203/ENSG00000198959/ENSG00000151617/ENSG00000004399/ENSG00000128342/ENSG00000184371…	219
GO:0045109	intermediate filament organization	0.000140445	0.00577782	BP	15/5197	19/14613	0.00524916	ENSG00000164690/ENSG00000128422/ENSG00000171100/ENSG00000096696/ENSG00000104722/ENSG00000186847/ENSG00000261150/ENSG00000125864/ENSG00000057294/ENSG00000159450/ENSG00000175084/ENSG00000114796/ENSG00000277586/ENSG00000100285/ENSG00000131095	15
GO:0030166	proteoglycan biosynthetic process	0.000144904	0.00587153	BP	37/5197	63/14613	0.0053343	ENSG00000125430/ENSG00000173546/ENSG00000182492/ENSG00000164100/ENSG00000114646/ENSG00000130287/ENSG00000182022/ENSG00000132692/ENSG00000138696/ENSG00000109956/ENSG00000147408/ENSG00000182197/ENSG00000124302/ENSG00000170891/ENSG00000176022/ENSG00000136720/ENSG00000122863/ENSG00000176678/ENSG00000185352/ENSG00000153936/ENSG00000111962/ENSG00000249853/ENSG00000112309/ENSG00000162694/ENSG00000115526…	37
GO:0051965	positive regulation of synapse assembly	0.000144904	0.00587153	BP	37/5197	63/14613	0.0053343	ENSG00000148053/ENSG00000180914/ENSG00000101463/ENSG00000173114/ENSG00000135298/ENSG00000111249/ENSG00000198739/ENSG00000102924/ENSG00000196338/ENSG00000166159/ENSG00000198400/ENSG00000186340/ENSG00000158258/ENSG00000175928/ENSG00000133216/ENSG00000154764/ENSG00000146242/ENSG00000182580/ENSG00000179915/ENSG00000150471/ENSG00000121871/ENSG00000141668/ENSG00000184349/ENSG00000169992/ENSG00000146006…	37
GO:0060562	epithelial tube morphogenesis	0.000145433	0.00587153	BP	139/5197	304/14613	0.0053343	ENSG00000170549/ENSG00000164690/ENSG00000177508/ENSG00000187498/ENSG00000136535/ENSG00000145423/ENSG00000166923/ENSG00000113578/ENSG00000130702/ENSG00000166145/ENSG00000103449/ENSG00000165730/ENSG00000151617/ENSG00000004399/ENSG00000184371/ENSG00000168505/ENSG00000105329/ENSG00000142627/ENSG00000117707/ENSG00000157227/ENSG00000134245/ENSG00000125398/ENSG00000119630/ENSG00000147257/ENSG00000162849…	139
GO:0010975	regulation of neuron projection development	0.000149702	0.00600654	BP	218/5197	503/14613	0.00545696	ENSG00000105894/ENSG00000148053/ENSG00000136535/ENSG00000145423/ENSG00000141433/ENSG00000184486/ENSG00000115414/ENSG00000196358/ENSG00000118432/ENSG00000132386/ENSG00000134569/ENSG00000082684/ENSG00000100078/ENSG00000182175/ENSG00000198121/ENSG00000103260/ENSG00000143320/ENSG00000117385/ENSG00000004399/ENSG00000109099/ENSG00000005884/ENSG00000198825/ENSG00000171617/ENSG00000044090/ENSG00000075213…	218
hsa05171	Coronavirus disease - COVID-19	0.000388453	0.00615976							189	0.396374	1.59064	0.00467312	4049	tags=55%, list=25%, signal=42%	100529239/3553/3576/4939/7124/340061/4312/2353/718/6850/5603/6191/728/1839/9636/3725/6139/1636/10379/6173/1675/6141/6217/7297/2197/6122/6175/6132/6193/6130/7189/6142/6154/6188/6157/6235/6232/6152/6222/6187/6169/6136/6227/6125/23521/6171/25873/6181/6205/4736/6166/6158/6203/6208/6124/6170/6202/6231/6206/6207/6134/6128/6230/6160/6300/6137/6773/6133/6165/6201/3654/6161/6135/6147/6189/6143/9045/6159/2…
hsa05165	Human papillomavirus infection	0.000423188	0.00640553							305	0.359869	1.5236	0.00485958	2402	tags=26%, list=15%, signal=22%	51384/1277/22801/3918/50617/80326/2335/7472/3993/1026/1293/1282/3912/7481/3690/7855/7124/3672/3675/1284/3134/3911/7057/1278/1311/7482/1285/7483/8322/7479/7148/3135/10312/26508/9636/81029/148022/7471/64764/3915/5743/595/3685/1288/1978/3688/1298/3674/3678/8900/10379/131873/1101/90993/4853/1299/7058/1280/5159/10207/894/1287/2308/7297/537/7484/23462/2535/9586/578/5526/6199/54361/57801/245973/527/2778…
hsa05222	Small cell lung cancer	0.000454472	0.00657996							92	0.490255	1.78611	0.00499191	2214	tags=33%, list=14%, signal=28%	79444/3918/1030/2335/1026/1282/4616/3912/4843/3675/1284/3911/1285/5915/330/1647/3915/5743/595/3685/1288/3688/3674/1643/6258/1287/4609/2272/578/7189
GO:0005518	collagen binding	0.000111083	0.00658165	MF	38/5293	65/15006	0.00629079	ENSG00000115414/ENSG00000113083/ENSG00000187955/ENSG00000117385/ENSG00000005884/ENSG00000106624/ENSG00000112414/ENSG00000087303/ENSG00000149257/ENSG00000174348/ENSG00000116962/ENSG00000113140/ENSG00000137809/ENSG00000150093/ENSG00000139329/ENSG00000162733/ENSG00000141696/ENSG00000100399/ENSG00000080573/ENSG00000169604/ENSG00000026508/ENSG00000172061/ENSG00000205336/ENSG00000088053/ENSG00000137801…	38
GO:0007507	heart development	0.000169452	0.00671607	BP	229/5197	532/14613	0.00610157	ENSG00000105894/ENSG00000166147/ENSG00000164690/ENSG00000136535/ENSG00000145423/ENSG00000166923/ENSG00000130635/ENSG00000115414/ENSG00000154734/ENSG00000142871/ENSG00000152661/ENSG00000114854/ENSG00000129654/ENSG00000115641/ENSG00000180914/ENSG00000124762/ENSG00000103449/ENSG00000046604/ENSG00000113083/ENSG00000151617/ENSG00000004399/ENSG00000005884/ENSG00000152192/ENSG00000105329/ENSG00000140416…	229
GO:0007626	locomotory behavior	0.000168967	0.00671607	BP	92/5197	190/14613	0.00610157	ENSG00000018625/ENSG00000134121/ENSG00000046889/ENSG00000166833/ENSG00000147246/ENSG00000198825/ENSG00000163064/ENSG00000082556/ENSG00000104327/ENSG00000128683/ENSG00000189056/ENSG00000136352/ENSG00000120738/ENSG00000174804/ENSG00000069696/ENSG00000150361/ENSG00000181656/ENSG00000187017/ENSG00000183826/ENSG00000123360/ENSG00000117971/ENSG00000085433/ENSG00000139910/ENSG00000177807/ENSG00000141458…	92
GO:0060485	mesenchyme development	0.000173381	0.00679386	BP	122/5197	263/14613	0.00617224	ENSG00000164690/ENSG00000145423/ENSG00000166923/ENSG00000115414/ENSG00000134013/ENSG00000121570/ENSG00000082684/ENSG00000102760/ENSG00000130702/ENSG00000162998/ENSG00000168140/ENSG00000049130/ENSG00000136160/ENSG00000151617/ENSG00000168505/ENSG00000105329/ENSG00000044090/ENSG00000163017/ENSG00000153071/ENSG00000125398/ENSG00000108821/ENSG00000075213/ENSG00000169946/ENSG00000092969/ENSG00000185008…	122
GO:0072215	regulation of metanephros development	0.000173505	0.00679386	BP	16/5197	21/14613	0.00617224	ENSG00000128342/ENSG00000120738/ENSG00000075891/ENSG00000125378/ENSG00000165731/ENSG00000113721/ENSG00000184937/ENSG00000136997/ENSG00000125618/ENSG00000168621/ENSG00000115415/ENSG00000197461/ENSG00000275410/ENSG00000168036/ENSG00000158955/ENSG00000125931	16
GO:0051271	negative regulation of cellular component movement	0.000185557	0.00722229	BP	132/5197	288/14613	0.00656146	ENSG00000146674/ENSG00000105894/ENSG00000137573/ENSG00000185551/ENSG00000164690/ENSG00000117115/ENSG00000145423/ENSG00000166923/ENSG00000152661/ENSG00000132386/ENSG00000039068/ENSG00000082684/ENSG00000102760/ENSG00000130303/ENSG00000105329/ENSG00000140416/ENSG00000120129/ENSG00000164007/ENSG00000134602/ENSG00000276644/ENSG00000072110/ENSG00000165215/ENSG00000075213/ENSG00000151490/ENSG00000167642…	132
hsa05166	Human T-cell leukemia virus 1 infection	0.000547502	0.00759659							202	0.378727	1.53997	0.00576318	2538	tags=24%, list=16%, signal=21%	1030/3383/4055/196883/1026/8061/3117/3127/1029/2113/7048/7124/3134/7040/2353/3117/7538/1958/7042/3718/3135/4772/3119/920/3725/3115/64764/595/4791/6776/4049/8900/90993/894/4609/4773/6513/3600/9586/200186/2224/3108/2005/4215/3601/2002/10488/7417/3111
GO:0007169	transmembrane receptor protein tyrosine kinase signaling pathway	0.000200148	0.00774383	BP	284/5197	675/14613	0.00703529	ENSG00000146674/ENSG00000137573/ENSG00000148053/ENSG00000187498/ENSG00000166923/ENSG00000113578/ENSG00000020181/ENSG00000154188/ENSG00000165588/ENSG00000013364/ENSG00000173546/ENSG00000156140/ENSG00000101265/ENSG00000062038/ENSG00000184163/ENSG00000167601/ENSG00000134871/ENSG00000113083/ENSG00000013588/ENSG00000087245/ENSG00000184371/ENSG00000163659/ENSG00000109458/ENSG00000105329/ENSG00000142627…	284
GO:0000978	RNA polymerase II cis-regulatory region sequence-specific DNA binding	0.000138387	0.00780901	MF	403/5293	990/15006	0.00746391	ENSG00000108001/ENSG00000145908/ENSG00000185551/ENSG00000081665/ENSG00000007372/ENSG00000196867/ENSG00000136535/ENSG00000184486/ENSG00000135903/ENSG00000182968/ENSG00000165588/ENSG00000129654/ENSG00000177551/ENSG00000103449/ENSG00000139800/ENSG00000128573/ENSG00000221818/ENSG00000006468/ENSG00000137203/ENSG00000075426/ENSG00000147862/ENSG00000134954/ENSG00000196482/ENSG00000162992/ENSG00000060138…	403
GO:0045596	negative regulation of cell differentiation	0.000216374	0.00832209	BP	271/5197	642/14613	0.00756064	ENSG00000105894/ENSG00000166147/ENSG00000122641/ENSG00000160307/ENSG00000164690/ENSG00000177508/ENSG00000007372/ENSG00000070404/ENSG00000145423/ENSG00000166923/ENSG00000141433/ENSG00000130635/ENSG00000213694/ENSG00000129654/ENSG00000134569/ENSG00000168918/ENSG00000082684/ENSG00000162998/ENSG00000168140/ENSG00000182175/ENSG00000198121/ENSG00000136160/ENSG00000186897/ENSG00000109099/ENSG00000198825…	271
GO:0032330	regulation of chondrocyte differentiation	0.000218907	0.00836996	BP	30/5197	49/14613	0.00760413	ENSG00000156466/ENSG00000166923/ENSG00000134013/ENSG00000138696/ENSG00000125398/ENSG00000074047/ENSG00000143816/ENSG00000134532/ENSG00000118523/ENSG00000110492/ENSG00000125378/ENSG00000077092/ENSG00000106571/ENSG00000183688/ENSG00000125965/ENSG00000100399/ENSG00000178573/ENSG00000087494/ENSG00000179295/ENSG00000110693/ENSG00000124813/ENSG00000170577/ENSG00000019549/ENSG00000101665/ENSG00000127948…	30
GO:0032279	asymmetric synapse	0.000272665	0.0084631	CC	151/5387	340/15270	0.0075728	ENSG00000148053/ENSG00000134569/ENSG00000198785/ENSG00000144847/ENSG00000101463/ENSG00000171208/ENSG00000075461/ENSG00000157152/ENSG00000128594/ENSG00000151490/ENSG00000197555/ENSG00000198822/ENSG00000136379/ENSG00000164929/ENSG00000101199/ENSG00000075429/ENSG00000133019/ENSG00000189410/ENSG00000198739/ENSG00000185046/ENSG00000196517/ENSG00000157087/ENSG00000163485/ENSG00000087250/ENSG00000078018…	151
GO:0010811	positive regulation of cell-substrate adhesion	0.000223197	0.00848409	BP	58/5197	111/14613	0.00770781	ENSG00000105894/ENSG00000115414/ENSG00000079691/ENSG00000142871/ENSG00000114646/ENSG00000144810/ENSG00000164176/ENSG00000184371/ENSG00000005884/ENSG00000072163/ENSG00000179820/ENSG00000170961/ENSG00000116962/ENSG00000124145/ENSG00000126458/ENSG00000152818/ENSG00000110492/ENSG00000185624/ENSG00000107742/ENSG00000185043/ENSG00000196924/ENSG00000092929/ENSG00000140575/ENSG00000084636/ENSG00000150760…	58
GO:0048663	neuron fate commitment	0.000226497	0.00855949	BP	37/5197	64/14613	0.00777631	ENSG00000164690/ENSG00000007372/ENSG00000136535/ENSG00000184486/ENSG00000182968/ENSG00000152192/ENSG00000164438/ENSG00000136352/ENSG00000074047/ENSG00000119042/ENSG00000142700/ENSG00000127152/ENSG00000198795/ENSG00000125378/ENSG00000115738/ENSG00000106571/ENSG00000138136/ENSG00000064218/ENSG00000169840/ENSG00000205927/ENSG00000129514/ENSG00000163623/ENSG00000109851/ENSG00000141646/ENSG00000148826…	37
GO:0005911	cell-cell junction	0.000289174	0.00864309	CC	196/5387	455/15270	0.00773385	ENSG00000177098/ENSG00000100427/ENSG00000139926/ENSG00000018625/ENSG00000152661/ENSG00000100345/ENSG00000162407/ENSG00000164434/ENSG00000086062/ENSG00000039068/ENSG00000101542/ENSG00000144847/ENSG00000062038/ENSG00000046604/ENSG00000158769/ENSG00000112378/ENSG00000134762/ENSG00000060138/ENSG00000109099/ENSG00000163251/ENSG00000072163/ENSG00000145390/ENSG00000109458/ENSG00000142627/ENSG00000129474…	196
GO:0098984	neuron to neuron synapse	0.000331154	0.00954433	CC	160/5387	364/15270	0.00854028	ENSG00000148053/ENSG00000134569/ENSG00000198785/ENSG00000144847/ENSG00000101463/ENSG00000171208/ENSG00000075461/ENSG00000157152/ENSG00000128594/ENSG00000151490/ENSG00000197555/ENSG00000198822/ENSG00000136379/ENSG00000104327/ENSG00000164929/ENSG00000101199/ENSG00000075429/ENSG00000133019/ENSG00000189410/ENSG00000198739/ENSG00000185046/ENSG00000196517/ENSG00000157087/ENSG00000163485/ENSG00000087250…	160
hsa04657	IL-17 signaling pathway	0.000732541	0.00960689							70	0.511476	1.8011	0.0072883	1596	tags=26%, list=10%, signal=23%	3553/3576/2354/727897/2919/8061/7124/4312/2353/5603/2921/3727/3725/5743/3565/6374/10758/6361
hsa05417	Lipid and atherosclerosis	0.000750088	0.00960689							182	0.39854	1.58917	0.0072883	2469	tags=25%, list=15%, signal=21%	3606/3306/3553/3576/3310/4688/3383/353376/8797/2919/29108/7124/4312/2353/1535/3949/4846/177/5603/2921/948/8795/4772/148022/3725/9451/653361/7494/3665/10333/3304/5452/6258/4773/3309/6352/23643/3303/7189/2081/7184/4067/929/142678/1649
GO:0045104	intermediate filament cytoskeleton organization	0.000262908	0.00987806	BP	25/5197	39/14613	0.00897424	ENSG00000164690/ENSG00000128422/ENSG00000171100/ENSG00000182253/ENSG00000096696/ENSG00000104722/ENSG00000148798/ENSG00000186847/ENSG00000261150/ENSG00000186832/ENSG00000166579/ENSG00000132688/ENSG00000125864/ENSG00000057294/ENSG00000159450/ENSG00000112851/ENSG00000175084/ENSG00000111057/ENSG00000114796/ENSG00000277586/ENSG00000151914/ENSG00000118898/ENSG00000100285/ENSG00000131095/ENSG00000132932	25
GO:1901888	regulation of cell junction assembly	0.000268049	0.0100133	BP	92/5197	192/14613	0.00909714	ENSG00000148053/ENSG00000046653/ENSG00000166923/ENSG00000196358/ENSG00000152661/ENSG00000112139/ENSG00000180914/ENSG00000158769/ENSG00000101463/ENSG00000173114/ENSG00000163251/ENSG00000142627/ENSG00000164007/ENSG00000187122/ENSG00000157227/ENSG00000165215/ENSG00000197879/ENSG00000135298/ENSG00000185008/ENSG00000111249/ENSG00000173156/ENSG00000124145/ENSG00000198739/ENSG00000164741/ENSG00000163347…	92
GO:0050678	regulation of epithelial cell proliferation	0.000271634	0.0100854	BP	138/5197	305/14613	0.00916257	ENSG00000105894/ENSG00000137573/ENSG00000185551/ENSG00000164690/ENSG00000007372/ENSG00000145423/ENSG00000113578/ENSG00000147883/ENSG00000152661/ENSG00000132386/ENSG00000086062/ENSG00000102760/ENSG00000128573/ENSG00000062038/ENSG00000165730/ENSG00000147862/ENSG00000136160/ENSG00000072163/ENSG00000091136/ENSG00000105329/ENSG00000135636/ENSG00000105971/ENSG00000117707/ENSG00000125398/ENSG00000119630…	138
GO:0051057	positive regulation of small GTPase mediated signal transduction	0.00027308	0.0100854	BP	40/5197	71/14613	0.00916257	ENSG00000158769/ENSG00000198121/ENSG00000049130/ENSG00000184371/ENSG00000143772/ENSG00000160691/ENSG00000164251/ENSG00000275342/ENSG00000189056/ENSG00000134250/ENSG00000058335/ENSG00000157680/ENSG00000078549/ENSG00000147145/ENSG00000137486/ENSG00000198400/ENSG00000158321/ENSG00000113721/ENSG00000169855/ENSG00000181104/ENSG00000071054/ENSG00000112851/ENSG00000108829/ENSG00000204344/ENSG00000136297…	40
hsa05131	Shigellosis	0.000828797	0.0102218							231	0.361098	1.48962	0.00775483	2269	tags=18%, list=14%, signal=16%	3606/837/3553/3576/3059/58498/29108/10398/653604/7124/10095/340061/27128/718/440093/87/5603/8767/55062/7307/10627/102724594/3710/375/3725/80201/81/3688/100132074/3678/5333/3021/29895/2308/3611/7316/6352/10163/831/7189/6199/58484
GO:0035967	cellular response to topologically incorrect protein	0.000278837	0.0102398	BP	79/5197	161/14613	0.00930286	ENSG00000126803/ENSG00000100196/ENSG00000162772/ENSG00000044090/ENSG00000070540/ENSG00000145428/ENSG00000099958/ENSG00000152137/ENSG00000160691/ENSG00000182934/ENSG00000101199/ENSG00000182158/ENSG00000164463/ENSG00000172071/ENSG00000070669/ENSG00000198380/ENSG00000110092/ENSG00000174010/ENSG00000138674/ENSG00000070010/ENSG00000163516/ENSG00000158615/ENSG00000157613/ENSG00000068971/ENSG00000108465…	79
GO:0019838	growth factor binding	0.000196605	0.0105898	MF	63/5293	123/15006	0.0101218	ENSG00000146674/ENSG00000105894/ENSG00000148053/ENSG00000187498/ENSG00000130635/ENSG00000142871/ENSG00000119681/ENSG00000168140/ENSG00000113594/ENSG00000130508/ENSG00000120129/ENSG00000164692/ENSG00000134243/ENSG00000150938/ENSG00000112964/ENSG00000108821/ENSG00000160691/ENSG00000066468/ENSG00000138448/ENSG00000163513/ENSG00000129667/ENSG00000115461/ENSG00000118523/ENSG00000259207/ENSG00000090006…	63
GO:0019080	viral gene expression	0.000294254	0.0107452	BP	91/5197	190/14613	0.00976206	ENSG00000177606/ENSG00000198034/ENSG00000157020/ENSG00000128016/ENSG00000102900/ENSG00000265681/ENSG00000129315/ENSG00000197111/ENSG00000135829/ENSG00000139726/ENSG00000181222/ENSG00000140564/ENSG00000125651/ENSG00000100316/ENSG00000063177/ENSG00000175390/ENSG00000102978/ENSG00000089157/ENSG00000100353/ENSG00000148303/ENSG00000111581/ENSG00000135272/ENSG00000122406/ENSG00000163002/ENSG00000161970…	91
GO:0006023	aminoglycan biosynthetic process	0.000303966	0.0110379	BP	58/5197	112/14613	0.0100279	ENSG00000125430/ENSG00000142798/ENSG00000154188/ENSG00000086062/ENSG00000173546/ENSG00000182492/ENSG00000164100/ENSG00000114646/ENSG00000130287/ENSG00000182022/ENSG00000132692/ENSG00000105329/ENSG00000179399/ENSG00000162630/ENSG00000136542/ENSG00000147257/ENSG00000147408/ENSG00000183196/ENSG00000182197/ENSG00000170961/ENSG00000124145/ENSG00000153976/ENSG00000156966/ENSG00000176022/ENSG00000139329…	58
GO:0006022	aminoglycan metabolic process	0.00030657	0.0110706	BP	78/5197	159/14613	0.0100577	ENSG00000125430/ENSG00000142798/ENSG00000154188/ENSG00000086062/ENSG00000173546/ENSG00000182492/ENSG00000164100/ENSG00000123243/ENSG00000114646/ENSG00000130287/ENSG00000182022/ENSG00000132692/ENSG00000109956/ENSG00000105329/ENSG00000179399/ENSG00000162630/ENSG00000136542/ENSG00000147257/ENSG00000147408/ENSG00000183196/ENSG00000182197/ENSG00000170961/ENSG00000124145/ENSG00000137193/ENSG00000153976…	78
hsa04640	Hematopoietic cell lineage	0.000932312	0.0110879							64	0.51679	1.78633	0.00841184	2559	tags=48%, list=16%, signal=40%	3553/921/3589/290/4311/3690/3117/3127/2814/7124/3672/3675/3117/1604/2811/1441/948/3119/920/1380/3115/3565/3566/3674/3678/952/924/3108/929/3111/3590
GO:1903035	negative regulation of response to wounding	0.000313386	0.0112542	BP	43/5197	78/14613	0.0102244	ENSG00000152661/ENSG00000003436/ENSG00000182175/ENSG00000198825/ENSG00000164007/ENSG00000165215/ENSG00000137261/ENSG00000106366/ENSG00000113161/ENSG00000261150/ENSG00000184500/ENSG00000110492/ENSG00000204305/ENSG00000143507/ENSG00000135919/ENSG00000185245/ENSG00000147044/ENSG00000104368/ENSG00000154127/ENSG00000011422/ENSG00000182718/ENSG00000122861/ENSG00000144824/ENSG00000111252/ENSG00000130203…	43
GO:0045202	synapse	0.00041089	0.0114341	CC	515/5387	1301/15270	0.0102312	ENSG00000105894/ENSG00000135905/ENSG00000148053/ENSG00000091664/ENSG00000121440/ENSG00000124785/ENSG00000141433/ENSG00000018625/ENSG00000106278/ENSG00000196358/ENSG00000118432/ENSG00000100345/ENSG00000171189/ENSG00000134569/ENSG00000039068/ENSG00000112139/ENSG00000130702/ENSG00000198785/ENSG00000144847/ENSG00000114646/ENSG00000196569/ENSG00000172164/ENSG00000198121/ENSG00000079689/ENSG00000147246…	515
GO:0042698	ovulation cycle	0.000320556	0.0114484	BP	38/5197	67/14613	0.0104009	ENSG00000105894/ENSG00000122641/ENSG00000154734/ENSG00000132386/ENSG00000177551/ENSG00000180914/ENSG00000167601/ENSG00000134954/ENSG00000138696/ENSG00000164129/ENSG00000163661/ENSG00000092969/ENSG00000185008/ENSG00000170961/ENSG00000120738/ENSG00000138379/ENSG00000174804/ENSG00000110492/ENSG00000145147/ENSG00000137486/ENSG00000196498/ENSG00000132646/ENSG00000157150/ENSG00000170498/ENSG00000134853…	38
GO:0048640	negative regulation of developmental growth	0.00032444	0.0115238	BP	54/5197	103/14613	0.0104694	ENSG00000145423/ENSG00000152661/ENSG00000082684/ENSG00000124762/ENSG00000075213/ENSG00000162490/ENSG00000138379/ENSG00000163513/ENSG00000137261/ENSG00000092421/ENSG00000113645/ENSG00000087250/ENSG00000078018/ENSG00000130513/ENSG00000001617/ENSG00000125378/ENSG00000170381/ENSG00000143507/ENSG00000140807/ENSG00000183691/ENSG00000053108/ENSG00000112902/ENSG00000129682/ENSG00000100600/ENSG00000104332…	54
hsa04064	NF-kappa B signaling pathway	0.0010269	0.0117917							92	0.474067	1.72713	0.00894578	2410	tags=32%, list=15%, signal=27%	3553/3576/3383/353376/4055/84433/2919/4616/7535/7124/4050/6850/330/1647/2921/29775/29760/5328/148022/5743/4791/4049/55367/27040/23643/283106/7189/4067/929
GO:0035082	axoneme assembly	0.000346852	0.0121867	BP	37/5197	65/14613	0.0110716	ENSG00000129654/ENSG00000114473/ENSG00000100078/ENSG00000118997/ENSG00000157423/ENSG00000109944/ENSG00000206530/ENSG00000157856/ENSG00000111834/ENSG00000048342/ENSG00000129295/ENSG00000197748/ENSG00000181378/ENSG00000152763/ENSG00000122735/ENSG00000155530/ENSG00000152582/ENSG00000104450/ENSG00000162643/ENSG00000167646/ENSG00000118690/ENSG00000100271/ENSG00000160401/ENSG00000004838/ENSG00000188738…	37
GO:0036498	IRE1-mediated unfolded protein response	0.000346852	0.0121867	BP	37/5197	65/14613	0.0110716	ENSG00000100196/ENSG00000044090/ENSG00000070540/ENSG00000160691/ENSG00000182934/ENSG00000101199/ENSG00000198380/ENSG00000138674/ENSG00000068971/ENSG00000144867/ENSG00000128590/ENSG00000100219/ENSG00000162298/ENSG00000014123/ENSG00000178607/ENSG00000162694/ENSG00000184205/ENSG00000137076/ENSG00000124783/ENSG00000160789/ENSG00000124164/ENSG00000074842/ENSG00000030110/ENSG00000044574/ENSG00000198855…	37
GO:0030336	negative regulation of cell migration	0.000348922	0.0121935	BP	112/5197	242/14613	0.0110778	ENSG00000146674/ENSG00000105894/ENSG00000137573/ENSG00000185551/ENSG00000164690/ENSG00000117115/ENSG00000145423/ENSG00000166923/ENSG00000152661/ENSG00000132386/ENSG00000039068/ENSG00000102760/ENSG00000130303/ENSG00000105329/ENSG00000140416/ENSG00000120129/ENSG00000164007/ENSG00000134602/ENSG00000276644/ENSG00000165215/ENSG00000075213/ENSG00000174348/ENSG00000196220/ENSG00000136352/ENSG00000101040…	112
GO:0007610	behavior	0.000355614	0.0123609	BP	240/5197	566/14613	0.0112299	ENSG00000105894/ENSG00000148053/ENSG00000162624/ENSG00000160307/ENSG00000136535/ENSG00000141433/ENSG00000018625/ENSG00000106278/ENSG00000134121/ENSG00000171766/ENSG00000118432/ENSG00000152661/ENSG00000187068/ENSG00000132386/ENSG00000046889/ENSG00000177551/ENSG00000180914/ENSG00000128573/ENSG00000006468/ENSG00000166833/ENSG00000147246/ENSG00000005884/ENSG00000198825/ENSG00000163064/ENSG00000082556…	240
GO:0043491	protein kinase B signaling	0.000361324	0.0124926	BP	105/5197	225/14613	0.0113496	ENSG00000148053/ENSG00000113578/ENSG00000154188/ENSG00000171100/ENSG00000184163/ENSG00000165730/ENSG00000167601/ENSG00000113083/ENSG00000049130/ENSG00000198825/ENSG00000109458/ENSG00000105329/ENSG00000142627/ENSG00000183087/ENSG00000125398/ENSG00000113070/ENSG00000142552/ENSG00000187800/ENSG00000164976/ENSG00000140285/ENSG00000105976/ENSG00000066468/ENSG00000138379/ENSG00000126458/ENSG00000087250…	105
GO:0099699	integral component of synaptic membrane	0.000484036	0.0130206	CC	73/5387	150/15270	0.0116508	ENSG00000118432/ENSG00000114646/ENSG00000075461/ENSG00000128594/ENSG00000151490/ENSG00000198822/ENSG00000075429/ENSG00000133019/ENSG00000198739/ENSG00000196517/ENSG00000163485/ENSG00000150093/ENSG00000196338/ENSG00000132164/ENSG00000181072/ENSG00000125266/ENSG00000158258/ENSG00000164742/ENSG00000237515/ENSG00000110400/ENSG00000177707/ENSG00000160716/ENSG00000166862/ENSG00000171385/ENSG00000133216…	73
GO:0097447	dendritic tree	0.000502292	0.0130758	CC	248/5387	594/15270	0.0117003	ENSG00000135905/ENSG00000148053/ENSG00000018625/ENSG00000134121/ENSG00000134569/ENSG00000196569/ENSG00000198121/ENSG00000079689/ENSG00000147246/ENSG00000101463/ENSG00000182132/ENSG00000198825/ENSG00000163251/ENSG00000100505/ENSG00000138696/ENSG00000125675/ENSG00000099260/ENSG00000122952/ENSG00000134243/ENSG00000155926/ENSG00000093010/ENSG00000120885/ENSG00000128594/ENSG00000075213/ENSG00000151490…	248
GO:0030203	glycosaminoglycan metabolic process	0.000383426	0.0131866	BP	73/5197	148/14613	0.0119801	ENSG00000125430/ENSG00000142798/ENSG00000154188/ENSG00000086062/ENSG00000173546/ENSG00000182492/ENSG00000164100/ENSG00000123243/ENSG00000114646/ENSG00000130287/ENSG00000182022/ENSG00000132692/ENSG00000109956/ENSG00000105329/ENSG00000179399/ENSG00000136542/ENSG00000147257/ENSG00000147408/ENSG00000183196/ENSG00000182197/ENSG00000170961/ENSG00000124145/ENSG00000137193/ENSG00000153976/ENSG00000141012…	73
GO:0099572	postsynaptic specialization	0.000538978	0.0135923	CC	156/5387	357/15270	0.0121625	ENSG00000148053/ENSG00000134569/ENSG00000198785/ENSG00000144847/ENSG00000101463/ENSG00000171208/ENSG00000075461/ENSG00000157152/ENSG00000128594/ENSG00000151490/ENSG00000197555/ENSG00000198822/ENSG00000136379/ENSG00000164929/ENSG00000101199/ENSG00000075429/ENSG00000133019/ENSG00000189410/ENSG00000198739/ENSG00000185046/ENSG00000196517/ENSG00000157087/ENSG00000163485/ENSG00000087250/ENSG00000078018…	156
GO:0006024	glycosaminoglycan biosynthetic process	0.000403516	0.0138045	BP	55/5197	106/14613	0.0125414	ENSG00000125430/ENSG00000142798/ENSG00000154188/ENSG00000086062/ENSG00000173546/ENSG00000182492/ENSG00000164100/ENSG00000114646/ENSG00000130287/ENSG00000182022/ENSG00000132692/ENSG00000105329/ENSG00000179399/ENSG00000136542/ENSG00000147257/ENSG00000147408/ENSG00000183196/ENSG00000182197/ENSG00000170961/ENSG00000124145/ENSG00000153976/ENSG00000156966/ENSG00000176022/ENSG00000139329/ENSG00000136720…	55
hsa05323	Rheumatoid arthritis	0.00125019	0.0138771							72	0.498034	1.75085	0.0105279	2361	tags=41%, list=15%, signal=35%	3606/3553/3576/50617/3383/3589/2919/3117/3127/7124/7040/4312/2353/3117/4050/54/7042/2921/10312/3119/3725/3115/6374/537/3600/6352/51561/3108/245973/527
GO:0042476	odontogenesis	0.000410154	0.0138854	BP	58/5197	113/14613	0.0126149	ENSG00000122641/ENSG00000162624/ENSG00000164690/ENSG00000134569/ENSG00000130702/ENSG00000137203/ENSG00000154856/ENSG00000112378/ENSG00000154736/ENSG00000184371/ENSG00000091136/ENSG00000164692/ENSG00000108821/ENSG00000134363/ENSG00000092969/ENSG00000066468/ENSG00000143367/ENSG00000086300/ENSG00000164761/ENSG00000135925/ENSG00000074047/ENSG00000106366/ENSG00000127152/ENSG00000184058/ENSG00000125378…	58
GO:0061061	muscle structure development	0.000409739	0.0138854	BP	250/5197	593/14613	0.0126149	ENSG00000146674/ENSG00000160307/ENSG00000185551/ENSG00000164690/ENSG00000166923/ENSG00000145794/ENSG00000135903/ENSG00000152661/ENSG00000114854/ENSG00000100345/ENSG00000115641/ENSG00000130702/ENSG00000144857/ENSG00000128573/ENSG00000171100/ENSG00000006468/ENSG00000113083/ENSG00000196569/ENSG00000136160/ENSG00000060138/ENSG00000128342/ENSG00000152192/ENSG00000105329/ENSG00000140416/ENSG00000159176…	250
GO:0043009	chordate embryonic development	0.000430342	0.0144934	BP	251/5197	596/14613	0.0131673	ENSG00000137573/ENSG00000185551/ENSG00000136944/ENSG00000164690/ENSG00000007372/ENSG00000188064/ENSG00000145423/ENSG00000142871/ENSG00000154188/ENSG00000100345/ENSG00000156140/ENSG00000166145/ENSG00000137203/ENSG00000120549/ENSG00000134762/ENSG00000107957/ENSG00000151617/ENSG00000060138/ENSG00000128342/ENSG00000163064/ENSG00000163251/ENSG00000168505/ENSG00000105329/ENSG00000142627/ENSG00000140416…	251
GO:0060412	ventricular septum morphogenesis	0.000446257	0.0149519	BP	26/5197	42/14613	0.0135838	ENSG00000117707/ENSG00000169946/ENSG00000092969/ENSG00000185008/ENSG00000066468/ENSG00000163513/ENSG00000162775/ENSG00000145147/ENSG00000157240/ENSG00000125378/ENSG00000085741/ENSG00000127418/ENSG00000115738/ENSG00000183691/ENSG00000069702/ENSG00000169855/ENSG00000180340/ENSG00000164683/ENSG00000164867/ENSG00000135766/ENSG00000101665/ENSG00000141646/ENSG00000168214/ENSG00000184347/ENSG00000115170…	26
GO:0051056	regulation of small GTPase mediated signal transduction	0.000453371	0.0151124	BP	140/5197	313/14613	0.0137296	ENSG00000137727/ENSG00000114790/ENSG00000116991/ENSG00000158769/ENSG00000126785/ENSG00000113319/ENSG00000198121/ENSG00000049130/ENSG00000129675/ENSG00000184371/ENSG00000005884/ENSG00000177106/ENSG00000197555/ENSG00000138193/ENSG00000143772/ENSG00000113916/ENSG00000092969/ENSG00000160691/ENSG00000198087/ENSG00000173156/ENSG00000101199/ENSG00000105976/ENSG00000164251/ENSG00000275342/ENSG00000196220…	140
GO:0045103	intermediate filament-based process	0.000465148	0.0154258	BP	25/5197	40/14613	0.0140144	ENSG00000164690/ENSG00000128422/ENSG00000171100/ENSG00000182253/ENSG00000096696/ENSG00000104722/ENSG00000148798/ENSG00000186847/ENSG00000261150/ENSG00000186832/ENSG00000166579/ENSG00000132688/ENSG00000125864/ENSG00000057294/ENSG00000159450/ENSG00000112851/ENSG00000175084/ENSG00000111057/ENSG00000114796/ENSG00000277586/ENSG00000151914/ENSG00000118898/ENSG00000100285/ENSG00000131095/ENSG00000132932	25
GO:0035966	response to topologically incorrect protein	0.000471834	0.0155681	BP	93/5197	197/14613	0.0141437	ENSG00000126803/ENSG00000100196/ENSG00000162772/ENSG00000044090/ENSG00000120885/ENSG00000070540/ENSG00000145428/ENSG00000099958/ENSG00000152137/ENSG00000160691/ENSG00000149257/ENSG00000182934/ENSG00000101199/ENSG00000182158/ENSG00000164463/ENSG00000172071/ENSG00000070669/ENSG00000198380/ENSG00000110092/ENSG00000106211/ENSG00000174010/ENSG00000138674/ENSG00000070010/ENSG00000163516/ENSG00000158615…	93
GO:0044391	ribosomal subunit	0.000661835	0.0158287	CC	84/5387	178/15270	0.0141636	ENSG00000198034/ENSG00000162910/ENSG00000215301/ENSG00000265681/ENSG00000137547/ENSG00000120333/ENSG00000187608/ENSG00000100316/ENSG00000159111/ENSG00000106591/ENSG00000063177/ENSG00000089157/ENSG00000181991/ENSG00000144895/ENSG00000148303/ENSG00000122406/ENSG00000169288/ENSG00000102738/ENSG00000161970/ENSG00000204628/ENSG00000161016/ENSG00000149273/ENSG00000105193/ENSG00000213741/ENSG00000132313…	84
GO:0099240	intrinsic component of synaptic membrane	0.000666886	0.0158287	CC	77/5387	161/15270	0.0141636	ENSG00000196358/ENSG00000118432/ENSG00000114646/ENSG00000075461/ENSG00000128594/ENSG00000151490/ENSG00000198822/ENSG00000075429/ENSG00000133019/ENSG00000198739/ENSG00000196517/ENSG00000163485/ENSG00000150093/ENSG00000196338/ENSG00000132164/ENSG00000181072/ENSG00000125266/ENSG00000158258/ENSG00000164742/ENSG00000237515/ENSG00000110400/ENSG00000177707/ENSG00000160716/ENSG00000166862/ENSG00000171385…	77
GO:0021952	central nervous system projection neuron axonogenesis	0.000488967	0.0160519	BP	18/5197	26/14613	0.0145832	ENSG00000147862/ENSG00000074047/ENSG00000133083/ENSG00000145147/ENSG00000100503/ENSG00000160716/ENSG00000169554/ENSG00000153234/ENSG00000133216/ENSG00000182580/ENSG00000140937/ENSG00000221866/ENSG00000187323/ENSG00000160460/ENSG00000116106/ENSG00000111678/ENSG00000105711/ENSG00000005810	18
GO:0007612	learning	0.000510286	0.0166676	BP	70/5197	142/14613	0.0151426	ENSG00000105894/ENSG00000148053/ENSG00000136535/ENSG00000018625/ENSG00000128573/ENSG00000163064/ENSG00000093010/ENSG00000177606/ENSG00000171532/ENSG00000114200/ENSG00000135298/ENSG00000134138/ENSG00000189056/ENSG00000109083/ENSG00000106236/ENSG00000149658/ENSG00000181656/ENSG00000113161/ENSG00000157680/ENSG00000161681/ENSG00000150093/ENSG00000196338/ENSG00000123360/ENSG00000160716/ENSG00000113749…	70
GO:0030425	dendrite	0.000728071	0.0167872	CC	246/5387	592/15270	0.0150213	ENSG00000135905/ENSG00000148053/ENSG00000018625/ENSG00000134121/ENSG00000134569/ENSG00000196569/ENSG00000198121/ENSG00000079689/ENSG00000147246/ENSG00000101463/ENSG00000182132/ENSG00000198825/ENSG00000163251/ENSG00000100505/ENSG00000138696/ENSG00000125675/ENSG00000099260/ENSG00000122952/ENSG00000134243/ENSG00000155926/ENSG00000093010/ENSG00000120885/ENSG00000128594/ENSG00000075213/ENSG00000151490…	246
GO:0040013	negative regulation of locomotion	0.000537221	0.0174597	BP	128/5197	284/14613	0.0158622	ENSG00000146674/ENSG00000105894/ENSG00000137573/ENSG00000185551/ENSG00000164690/ENSG00000117115/ENSG00000145423/ENSG00000166923/ENSG00000152661/ENSG00000132386/ENSG00000039068/ENSG00000082684/ENSG00000102760/ENSG00000130303/ENSG00000105329/ENSG00000140416/ENSG00000120129/ENSG00000164007/ENSG00000134602/ENSG00000276644/ENSG00000165215/ENSG00000075213/ENSG00000151490/ENSG00000185008/ENSG00000167642…	128
GO:0110110	positive regulation of animal organ morphogenesis	0.000540891	0.0174915	BP	41/5197	75/14613	0.0158911	ENSG00000105894/ENSG00000166923/ENSG00000113578/ENSG00000128573/ENSG00000165730/ENSG00000137203/ENSG00000128342/ENSG00000184371/ENSG00000134245/ENSG00000125398/ENSG00000092969/ENSG00000185008/ENSG00000140285/ENSG00000066468/ENSG00000137193/ENSG00000163513/ENSG00000273706/ENSG00000075891/ENSG00000110492/ENSG00000125378/ENSG00000085741/ENSG00000164056/ENSG00000100625/ENSG00000183691/ENSG00000100219…	41
GO:0014069	postsynaptic density	0.000783093	0.0175543	CC	146/5387	334/15270	0.0157077	ENSG00000148053/ENSG00000134569/ENSG00000198785/ENSG00000144847/ENSG00000101463/ENSG00000171208/ENSG00000075461/ENSG00000157152/ENSG00000128594/ENSG00000151490/ENSG00000197555/ENSG00000198822/ENSG00000136379/ENSG00000164929/ENSG00000101199/ENSG00000075429/ENSG00000133019/ENSG00000189410/ENSG00000198739/ENSG00000185046/ENSG00000196517/ENSG00000157087/ENSG00000163485/ENSG00000087250/ENSG00000078018…	146
GO:0060688	regulation of morphogenesis of a branching structure	0.000581835	0.0186302	BP	30/5197	51/14613	0.0169256	ENSG00000137573/ENSG00000164690/ENSG00000166923/ENSG00000074527/ENSG00000134245/ENSG00000125398/ENSG00000119630/ENSG00000140285/ENSG00000066468/ENSG00000273706/ENSG00000075891/ENSG00000110492/ENSG00000125378/ENSG00000100625/ENSG00000183691/ENSG00000188906/ENSG00000104332/ENSG00000115310/ENSG00000170577/ENSG00000244405/ENSG00000019549/ENSG00000125618/ENSG00000168621/ENSG00000205213/ENSG00000186350…	30
GO:0090183	regulation of kidney development	0.000581835	0.0186302	BP	30/5197	51/14613	0.0169256	ENSG00000164690/ENSG00000166923/ENSG00000128342/ENSG00000134245/ENSG00000125398/ENSG00000120738/ENSG00000273706/ENSG00000075891/ENSG00000125378/ENSG00000143867/ENSG00000165731/ENSG00000100625/ENSG00000183691/ENSG00000170962/ENSG00000113721/ENSG00000007062/ENSG00000184937/ENSG00000170577/ENSG00000162552/ENSG00000136997/ENSG00000125618/ENSG00000168621/ENSG00000205213/ENSG00000115415/ENSG00000197461…	30
GO:0009611	response to wounding	0.000585118	0.0186435	BP	233/5197	552/14613	0.0169376	ENSG00000105894/ENSG00000164690/ENSG00000007372/ENSG00000113578/ENSG00000130635/ENSG00000115414/ENSG00000079691/ENSG00000142871/ENSG00000152661/ENSG00000100345/ENSG00000162407/ENSG00000086062/ENSG00000062038/ENSG00000158769/ENSG00000167601/ENSG00000113083/ENSG00000003436/ENSG00000182175/ENSG00000134954/ENSG00000198825/ENSG00000105329/ENSG00000140416/ENSG00000129474/ENSG00000159176/ENSG00000130158…	233
GO:0045446	endothelial cell differentiation	0.000588998	0.0186755	BP	51/5197	98/14613	0.0169668	ENSG00000105894/ENSG00000185551/ENSG00000188064/ENSG00000090339/ENSG00000213694/ENSG00000114790/ENSG00000158769/ENSG00000117707/ENSG00000165215/ENSG00000170989/ENSG00000179820/ENSG00000105976/ENSG00000164251/ENSG00000163347/ENSG00000121966/ENSG00000182871/ENSG00000125378/ENSG00000168874/ENSG00000148516/ENSG00000159167/ENSG00000169710/ENSG00000152939/ENSG00000154764/ENSG00000158125/ENSG00000137710…	51
GO:0022612	gland morphogenesis	0.000603544	0.0190439	BP	57/5197	112/14613	0.0173014	ENSG00000105894/ENSG00000137573/ENSG00000164690/ENSG00000007372/ENSG00000113578/ENSG00000130702/ENSG00000147862/ENSG00000198959/ENSG00000004399/ENSG00000184371/ENSG00000072163/ENSG00000074527/ENSG00000105329/ENSG00000142627/ENSG00000117707/ENSG00000125398/ENSG00000075213/ENSG00000092969/ENSG00000140285/ENSG00000066468/ENSG00000163513/ENSG00000181690/ENSG00000134250/ENSG00000166167/ENSG00000074047…	57
GO:0002934	desmosome organization	0.000616407	0.0191705	BP	9/5197	10/14613	0.0174165	ENSG00000046604/ENSG00000112378/ENSG00000096696/ENSG00000154229/ENSG00000110400/ENSG00000057294/ENSG00000019549/ENSG00000184363/ENSG00000173801	9
GO:0010998	regulation of translational initiation by eIF2 alpha phosphorylation	0.000616407	0.0191705	BP	9/5197	10/14613	0.0174165	ENSG00000172071/ENSG00000158615/ENSG00000181163/ENSG00000128829/ENSG00000055332/ENSG00000158092/ENSG00000154059/ENSG00000102580/ENSG00000086232	9
GO:0072203	cell proliferation involved in metanephros development	0.000616407	0.0191705	BP	9/5197	10/14613	0.0174165	ENSG00000164690/ENSG00000147257/ENSG00000120738/ENSG00000143867/ENSG00000113721/ENSG00000184937/ENSG00000185920/ENSG00000136997/ENSG00000115415	9
GO:0071495	cellular response to endogenous stimulus	0.000625095	0.019263	BP	501/5197	1259/14613	0.0175005	ENSG00000105894/ENSG00000137573/ENSG00000166147/ENSG00000122641/ENSG00000148053/ENSG00000070404/ENSG00000187498/ENSG00000156466/ENSG00000117115/ENSG00000145423/ENSG00000166923/ENSG00000113578/ENSG00000175445/ENSG00000141433/ENSG00000018625/ENSG00000147883/ENSG00000142871/ENSG00000119681/ENSG00000152661/ENSG00000165588/ENSG00000090339/ENSG00000132386/ENSG00000039068/ENSG00000166145/ENSG00000168461…	501
GO:1902533	positive regulation of intracellular signal transduction	0.000625307	0.019263	BP	370/5197	911/14613	0.0175005	ENSG00000146674/ENSG00000148053/ENSG00000160307/ENSG00000156466/ENSG00000188064/ENSG00000166923/ENSG00000113578/ENSG00000141433/ENSG00000152661/ENSG00000154188/ENSG00000090339/ENSG00000173546/ENSG00000101265/ENSG00000158769/ENSG00000184163/ENSG00000095752/ENSG00000165730/ENSG00000130303/ENSG00000167601/ENSG00000198959/ENSG00000198121/ENSG00000049130/ENSG00000147246/ENSG00000187550/ENSG00000128342…	370
GO:0001578	microtubule bundle formation	0.000647463	0.019824	BP	50/5197	96/14613	0.0180101	ENSG00000129654/ENSG00000114473/ENSG00000100078/ENSG00000118997/ENSG00000134222/ENSG00000157423/ENSG00000109944/ENSG00000206530/ENSG00000157856/ENSG00000111834/ENSG00000048342/ENSG00000134369/ENSG00000129295/ENSG00000197748/ENSG00000077274/ENSG00000078018/ENSG00000181378/ENSG00000159713/ENSG00000152763/ENSG00000168502/ENSG00000176771/ENSG00000122735/ENSG00000155530/ENSG00000130779/ENSG00000152582…	50
GO:0045944	positive regulation of transcription by RNA polymerase II	0.000649617	0.019824	BP	431/5197	1073/14613	0.0180101	ENSG00000122641/ENSG00000108001/ENSG00000145908/ENSG00000136944/ENSG00000164690/ENSG00000007372/ENSG00000070404/ENSG00000136535/ENSG00000145423/ENSG00000166923/ENSG00000113578/ENSG00000141433/ENSG00000184486/ENSG00000147883/ENSG00000135903/ENSG00000164330/ENSG00000142871/ENSG00000182968/ENSG00000165588/ENSG00000129654/ENSG00000102760/ENSG00000177551/ENSG00000103449/ENSG00000128573/ENSG00000095752…	431
GO:0030155	regulation of cell adhesion	0.000655407	0.0199072	BP	260/5197	623/14613	0.0180858	ENSG00000105894/ENSG00000046653/ENSG00000103335/ENSG00000112769/ENSG00000164690/ENSG00000070404/ENSG00000145423/ENSG00000166923/ENSG00000145794/ENSG00000115414/ENSG00000079691/ENSG00000142871/ENSG00000154188/ENSG00000162407/ENSG00000090339/ENSG00000129654/ENSG00000039068/ENSG00000120217/ENSG00000112139/ENSG00000102760/ENSG00000130702/ENSG00000158769/ENSG00000114646/ENSG00000196569/ENSG00000198959…	260
GO:0035107	appendage morphogenesis	0.0006795	0.0204479	BP	67/5197	136/14613	0.018577	ENSG00000164690/ENSG00000145423/ENSG00000166923/ENSG00000134569/ENSG00000103449/ENSG00000137203/ENSG00000143320/ENSG00000163064/ENSG00000138696/ENSG00000008196/ENSG00000003137/ENSG00000138829/ENSG00000256463/ENSG00000125398/ENSG00000147257/ENSG00000106012/ENSG00000092969/ENSG00000066468/ENSG00000134250/ENSG00000076356/ENSG00000074047/ENSG00000143816/ENSG00000187240/ENSG00000152601/ENSG00000144218…	67
GO:0035108	limb morphogenesis	0.0006795	0.0204479	BP	67/5197	136/14613	0.018577	ENSG00000164690/ENSG00000145423/ENSG00000166923/ENSG00000134569/ENSG00000103449/ENSG00000137203/ENSG00000143320/ENSG00000163064/ENSG00000138696/ENSG00000008196/ENSG00000003137/ENSG00000138829/ENSG00000256463/ENSG00000125398/ENSG00000147257/ENSG00000106012/ENSG00000092969/ENSG00000066468/ENSG00000134250/ENSG00000076356/ENSG00000074047/ENSG00000143816/ENSG00000187240/ENSG00000152601/ENSG00000144218…	67
GO:1901342	regulation of vasculature development	0.000688495	0.0206231	BP	135/5197	303/14613	0.0187362	ENSG00000105894/ENSG00000137573/ENSG00000142798/ENSG00000145423/ENSG00000166923/ENSG00000113578/ENSG00000020181/ENSG00000154734/ENSG00000136960/ENSG00000132386/ENSG00000102760/ENSG00000134871/ENSG00000126785/ENSG00000134954/ENSG00000004399/ENSG00000140092/ENSG00000109458/ENSG00000142627/ENSG00000119630/ENSG00000135298/ENSG00000092969/ENSG00000012048/ENSG00000120738/ENSG00000163513/ENSG00000113140…	135
GO:0030020	extracellular matrix structural constituent conferring tensile strength	0.000403025	0.0207645	MF	25/5293	40/15006	0.0198469	ENSG00000187498/ENSG00000130635/ENSG00000111799/ENSG00000171812/ENSG00000134871/ENSG00000187955/ENSG00000144810/ENSG00000114270/ENSG00000164692/ENSG00000108821/ENSG00000182871/ENSG00000204262/ENSG00000188153/ENSG00000197565/ENSG00000084636/ENSG00000080573/ENSG00000204248/ENSG00000049089/ENSG00000171502/ENSG00000060718/ENSG00000124749/ENSG00000139219/ENSG00000142156/ENSG00000196739/ENSG00000163359	25
GO:0072079	nephron tubule formation	0.000698031	0.0208129	BP	13/5197	17/14613	0.0189085	ENSG00000170549/ENSG00000177508/ENSG00000166923/ENSG00000125398/ENSG00000075891/ENSG00000143867/ENSG00000100625/ENSG00000183691/ENSG00000125618/ENSG00000168621/ENSG00000275410/ENSG00000168036/ENSG00000158955	13
hsa04380	Osteoclast differentiation	0.00194026	0.0208422							105	0.440776	1.64016	0.015812	2214	tags=31%, list=14%, signal=27%	3553/4688/2354/2274/8061/3690/10990/79168/7048/7124/2355/7040/2353/1535/6850/54/3726/5603/7006/7042/3727/4772/29760/3725/8651/4791/653361/10379/9021/7297/4773/3459/7189
GO:0050771	negative regulation of axonogenesis	0.00070401	0.0208623	BP	38/5197	69/14613	0.0189534	ENSG00000134569/ENSG00000082684/ENSG00000075213/ENSG00000151490/ENSG00000162490/ENSG00000137261/ENSG00000092421/ENSG00000087250/ENSG00000078018/ENSG00000145147/ENSG00000001617/ENSG00000126861/ENSG00000170381/ENSG00000115993/ENSG00000053108/ENSG00000112902/ENSG00000129682/ENSG00000133216/ENSG00000012171/ENSG00000115310/ENSG00000153993/ENSG00000135622/ENSG00000154096/ENSG00000143434/ENSG00000187323…	38
GO:0070268	cornification	0.000706108	0.0208623	BP	27/5197	45/14613	0.0189534	ENSG00000135480/ENSG00000128422/ENSG00000167767/ENSG00000046604/ENSG00000112378/ENSG00000134762/ENSG00000003137/ENSG00000052344/ENSG00000096696/ENSG00000186847/ENSG00000186832/ENSG00000171345/ENSG00000134755/ENSG00000057294/ENSG00000186395/ENSG00000140564/ENSG00000159450/ENSG00000170421/ENSG00000189337/ENSG00000111057/ENSG00000118898/ENSG00000134765/ENSG00000184363/ENSG00000092295/ENSG00000173801…	27
GO:0050680	negative regulation of epithelial cell proliferation	0.000716315	0.0210681	BP	61/5197	122/14613	0.0191404	ENSG00000105894/ENSG00000137573/ENSG00000185551/ENSG00000007372/ENSG00000145423/ENSG00000147883/ENSG00000152661/ENSG00000132386/ENSG00000102760/ENSG00000147862/ENSG00000072163/ENSG00000105329/ENSG00000105971/ENSG00000125398/ENSG00000147257/ENSG00000092969/ENSG00000066468/ENSG00000113140/ENSG00000116455/ENSG00000261150/ENSG00000125266/ENSG00000125378/ENSG00000175793/ENSG00000132541/ENSG00000143507…	61
GO:0021510	spinal cord development	0.000726417	0.0211736	BP	52/5197	101/14613	0.0192363	ENSG00000105894/ENSG00000164690/ENSG00000007372/ENSG00000164853/ENSG00000182968/ENSG00000112139/ENSG00000117707/ENSG00000185008/ENSG00000162490/ENSG00000189056/ENSG00000139915/ENSG00000008710/ENSG00000089116/ENSG00000074047/ENSG00000273706/ENSG00000187240/ENSG00000077080/ENSG00000111783/ENSG00000106571/ENSG00000167081/ENSG00000183691/ENSG00000135414/ENSG00000082641/ENSG00000138136/ENSG00000064218…	52
GO:0051963	regulation of synapse assembly	0.000726417	0.0211736	BP	52/5197	101/14613	0.0192363	ENSG00000148053/ENSG00000196358/ENSG00000112139/ENSG00000180914/ENSG00000101463/ENSG00000173114/ENSG00000187122/ENSG00000135298/ENSG00000185008/ENSG00000111249/ENSG00000198739/ENSG00000102924/ENSG00000196338/ENSG00000166159/ENSG00000157240/ENSG00000198400/ENSG00000186340/ENSG00000158258/ENSG00000175928/ENSG00000110400/ENSG00000160716/ENSG00000100625/ENSG00000133216/ENSG00000154764/ENSG00000146242…	52
GO:0007548	sex differentiation	0.000740201	0.0214791	BP	112/5197	246/14613	0.0195138	ENSG00000122641/ENSG00000162624/ENSG00000164690/ENSG00000070404/ENSG00000145423/ENSG00000141433/ENSG00000154734/ENSG00000090339/ENSG00000103449/ENSG00000167601/ENSG00000049130/ENSG00000060138/ENSG00000163659/ENSG00000138696/ENSG00000106003/ENSG00000087510/ENSG00000157227/ENSG00000276644/ENSG00000102230/ENSG00000134245/ENSG00000125398/ENSG00000176842/ENSG00000181965/ENSG00000075213/ENSG00000134363…	112
GO:0045540	regulation of cholesterol biosynthetic process	0.000748847	0.0214984	BP	26/5197	43/14613	0.0195314	ENSG00000113578/ENSG00000167508/ENSG00000104549/ENSG00000109929/ENSG00000113161/ENSG00000170522/ENSG00000119927/ENSG00000172893/ENSG00000110921/ENSG00000169710/ENSG00000079459/ENSG00000067064/ENSG00000130203/ENSG00000099194/ENSG00000160752/ENSG00000198911/ENSG00000163344/ENSG00000127948/ENSG00000012174/ENSG00000001630/ENSG00000185591/ENSG00000112972/ENSG00000147475/ENSG00000140943/ENSG00000149809…	26
GO:0048511	rhythmic process	0.000750791	0.0214984	BP	132/5197	296/14613	0.0195314	ENSG00000105894/ENSG00000122641/ENSG00000148053/ENSG00000154734/ENSG00000187068/ENSG00000132386/ENSG00000177551/ENSG00000180914/ENSG00000167601/ENSG00000134954/ENSG00000138696/ENSG00000120658/ENSG00000117707/ENSG00000197181/ENSG00000177606/ENSG00000164129/ENSG00000189143/ENSG00000163661/ENSG00000092969/ENSG00000185008/ENSG00000130522/ENSG00000170961/ENSG00000136352/ENSG00000120738/ENSG00000138379…	132
GO:0106118	regulation of sterol biosynthetic process	0.000748847	0.0214984	BP	26/5197	43/14613	0.0195314	ENSG00000113578/ENSG00000167508/ENSG00000104549/ENSG00000109929/ENSG00000113161/ENSG00000170522/ENSG00000119927/ENSG00000172893/ENSG00000110921/ENSG00000169710/ENSG00000079459/ENSG00000067064/ENSG00000130203/ENSG00000099194/ENSG00000160752/ENSG00000198911/ENSG00000163344/ENSG00000127948/ENSG00000012174/ENSG00000001630/ENSG00000185591/ENSG00000112972/ENSG00000147475/ENSG00000140943/ENSG00000149809…	26
GO:0043236	laminin binding	0.000448104	0.0221251	MF	19/5293	28/15006	0.0211474	ENSG00000164690/ENSG00000005884/ENSG00000187244/ENSG00000074527/ENSG00000179954/ENSG00000112414/ENSG00000116962/ENSG00000150093/ENSG00000145147/ENSG00000124466/ENSG00000100097/ENSG00000142910/ENSG00000172061/ENSG00000137801/ENSG00000168615/ENSG00000087085/ENSG00000169499/ENSG00000173402/ENSG00000091409	19
GO:0009792	embryo development ending in birth or egg hatching	0.000784898	0.0223765	BP	254/5197	609/14613	0.0203291	ENSG00000137573/ENSG00000185551/ENSG00000136944/ENSG00000164690/ENSG00000007372/ENSG00000188064/ENSG00000145423/ENSG00000142871/ENSG00000154188/ENSG00000100345/ENSG00000156140/ENSG00000166145/ENSG00000137203/ENSG00000120549/ENSG00000134762/ENSG00000107957/ENSG00000151617/ENSG00000060138/ENSG00000128342/ENSG00000163064/ENSG00000163251/ENSG00000168505/ENSG00000105329/ENSG00000142627/ENSG00000140416…	254
GO:0051896	regulation of protein kinase B signaling	0.000800477	0.022721	BP	94/5197	202/14613	0.020642	ENSG00000148053/ENSG00000113578/ENSG00000154188/ENSG00000171100/ENSG00000184163/ENSG00000165730/ENSG00000167601/ENSG00000049130/ENSG00000198825/ENSG00000109458/ENSG00000105329/ENSG00000142627/ENSG00000183087/ENSG00000113070/ENSG00000142552/ENSG00000164976/ENSG00000140285/ENSG00000105976/ENSG00000066468/ENSG00000138379/ENSG00000126458/ENSG00000130513/ENSG00000150093/ENSG00000115461/ENSG00000086991…	94
GO:0003006	developmental process involved in reproduction	0.000804347	0.0227316	BP	336/5197	824/14613	0.0206517	ENSG00000105894/ENSG00000137573/ENSG00000122641/ENSG00000162624/ENSG00000185551/ENSG00000164690/ENSG00000070404/ENSG00000188064/ENSG00000145423/ENSG00000141433/ENSG00000126803/ENSG00000154734/ENSG00000142871/ENSG00000118432/ENSG00000152661/ENSG00000090339/ENSG00000129654/ENSG00000132386/ENSG00000086062/ENSG00000166145/ENSG00000103449/ENSG00000114473/ENSG00000167601/ENSG00000100078/ENSG00000049130…	336
hsa04659	Th17 cell differentiation	0.00225315	0.0227849							89	0.445756	1.62344	0.0172858	2172	tags=32%, list=13%, signal=28%	3553/861/3117/3127/10148/7535/7048/7040/2353/3117/919/5603/3718/4772/3119/920/3725/3115/3565/6776/3566/6258/196/7297/4773/27040/3459/51561/3108
hsa04668	TNF signaling pathway	0.00225796	0.0227849							104	0.44337	1.65093	0.0172858	2088	tags=24%, list=13%, signal=21%	3553/3383/197259/2919/3976/1906/7124/2353/7424/4323/3726/5603/330/2921/602/3725/64764/5743/6374/4049/90993/9021/3600/6352/9586
GO:0098685	Schaffer collateral - CA1 synapse	0.00104531	0.0227991	CC	43/5387	82/15270	0.0204006	ENSG00000196358/ENSG00000157152/ENSG00000128594/ENSG00000138814/ENSG00000157680/ENSG00000161681/ENSG00000148798/ENSG00000150093/ENSG00000125266/ENSG00000164742/ENSG00000147044/ENSG00000168993/ENSG00000104368/ENSG00000166862/ENSG00000131016/ENSG00000148948/ENSG00000154764/ENSG00000179915/ENSG00000166900/ENSG00000010810/ENSG00000124313/ENSG00000277586/ENSG00000170425/ENSG00000140937/ENSG00000034053…	43
hsa04926	Relaxin signaling pathway	0.00240253	0.0228583							120	0.424201	1.61547	0.0173416	3814	tags=35%, list=23%, signal=27%	1277/196883/1282/1906/4313/4843/7048/1284/7040/4312/2353/1278/4846/7424/1285/5603/339403/6464/3725/2784/64764/1288/90993/1287/9586/2778/10488/3640/5609/59/1281/6300/25759/1286/2785/2783/2786/5566/2787/468/5605/5293
hsa04932	Non-alcoholic fatty liver disease	0.00235479	0.0228583							148	0.401198	1.57859	0.0173416	4118	tags=30%, list=25%, signal=22%	3553/3576/7124/1339/7040/2353/4729/5603/1571/3725/9451/125965/7494/1346/9021/84701/51094/5564/3953/4725/6389/9167/2081/5313/1649/374291/5465/5565/6300/8660/4694/3667/51079/1351/4728/1347/468/4710/5293/4706/5970/27089/4723/10000
GO:2000146	negative regulation of cell motility	0.000816016	0.0229615	BP	115/5197	254/14613	0.0208606	ENSG00000146674/ENSG00000105894/ENSG00000137573/ENSG00000185551/ENSG00000164690/ENSG00000117115/ENSG00000145423/ENSG00000166923/ENSG00000152661/ENSG00000132386/ENSG00000039068/ENSG00000102760/ENSG00000130303/ENSG00000105329/ENSG00000140416/ENSG00000120129/ENSG00000164007/ENSG00000134602/ENSG00000276644/ENSG00000165215/ENSG00000075213/ENSG00000167642/ENSG00000174348/ENSG00000196220/ENSG00000136352…	115
GO:0060291	long-term synaptic potentiation	0.000825968	0.0231414	BP	44/5197	83/14613	0.021024	ENSG00000105894/ENSG00000148053/ENSG00000160307/ENSG00000144847/ENSG00000079689/ENSG00000104327/ENSG00000189056/ENSG00000149658/ENSG00000163485/ENSG00000161681/ENSG00000196338/ENSG00000096433/ENSG00000204305/ENSG00000164742/ENSG00000135919/ENSG00000196549/ENSG00000133216/ENSG00000220205/ENSG00000100600/ENSG00000100678/ENSG00000172137/ENSG00000130203/ENSG00000166900/ENSG00000179841/ENSG00000132639…	44
GO:0050769	positive regulation of neurogenesis	0.000830709	0.0231743	BP	197/5197	462/14613	0.0210539	ENSG00000105894/ENSG00000148053/ENSG00000164690/ENSG00000177508/ENSG00000007372/ENSG00000156466/ENSG00000141433/ENSG00000106278/ENSG00000115414/ENSG00000118432/ENSG00000132386/ENSG00000166145/ENSG00000100078/ENSG00000198121/ENSG00000103260/ENSG00000143320/ENSG00000162992/ENSG00000117385/ENSG00000004399/ENSG00000128342/ENSG00000184371/ENSG00000005884/ENSG00000105329/ENSG00000171617/ENSG00000044090…	197
GO:0061005	cell differentiation involved in kidney development	0.000843613	0.0234337	BP	31/5197	54/14613	0.0212896	ENSG00000164690/ENSG00000166923/ENSG00000129654/ENSG00000103449/ENSG00000128342/ENSG00000151490/ENSG00000134250/ENSG00000273706/ENSG00000075891/ENSG00000126603/ENSG00000125378/ENSG00000143867/ENSG00000106571/ENSG00000140575/ENSG00000187391/ENSG00000007062/ENSG00000184937/ENSG00000170577/ENSG00000157483/ENSG00000185920/ENSG00000162552/ENSG00000125618/ENSG00000168621/ENSG00000205213/ENSG00000081189…	31
GO:0099055	integral component of postsynaptic membrane	0.00110495	0.0234657	CC	57/5387	115/15270	0.0209972	ENSG00000114646/ENSG00000075461/ENSG00000128594/ENSG00000151490/ENSG00000198822/ENSG00000075429/ENSG00000133019/ENSG00000198739/ENSG00000196517/ENSG00000163485/ENSG00000196338/ENSG00000132164/ENSG00000181072/ENSG00000125266/ENSG00000158258/ENSG00000164742/ENSG00000237515/ENSG00000177707/ENSG00000160716/ENSG00000166862/ENSG00000171385/ENSG00000133216/ENSG00000148948/ENSG00000100678/ENSG00000118946…	57
GO:0010810	regulation of cell-substrate adhesion	0.000859161	0.0236927	BP	91/5197	195/14613	0.0215249	ENSG00000105894/ENSG00000046653/ENSG00000166923/ENSG00000115414/ENSG00000079691/ENSG00000142871/ENSG00000114646/ENSG00000144810/ENSG00000164176/ENSG00000184371/ENSG00000005884/ENSG00000072163/ENSG00000163975/ENSG00000157227/ENSG00000108821/ENSG00000151490/ENSG00000155760/ENSG00000113916/ENSG00000179820/ENSG00000173156/ENSG00000170961/ENSG00000116962/ENSG00000124145/ENSG00000130402/ENSG00000174804…	91
GO:2000177	regulation of neural precursor cell proliferation	0.000860227	0.0236927	BP	47/5197	90/14613	0.0215249	ENSG00000105894/ENSG00000164690/ENSG00000007372/ENSG00000141433/ENSG00000106278/ENSG00000166145/ENSG00000072163/ENSG00000117707/ENSG00000206557/ENSG00000167642/ENSG00000189431/ENSG00000089116/ENSG00000074047/ENSG00000173404/ENSG00000273706/ENSG00000204624/ENSG00000142700/ENSG00000110492/ENSG00000171540/ENSG00000132688/ENSG00000115738/ENSG00000106571/ENSG00000196924/ENSG00000198846/ENSG00000188906…	47
hsa05146	Amoebiasis	0.0025687	0.0237605							79	0.474415	1.70183	0.0180259	1435	tags=28%, list=9%, signal=26%	1277/3553/3576/3918/2335/1282/2919/3912/4843/7124/1284/7040/3911/1278/87/1285/7042/2921/3915/3315/1288/81
hsa05415	Diabetic cardiomyopathy	0.00266441	0.0239797							194	0.366126	1.47604	0.0181923	4118	tags=28%, list=25%, signal=21%	1277/4688/5880/4313/7048/1339/7040/1535/4729/1278/4846/177/5972/5350/6517/5603/7042/948/2673/125965/653361/1346/1636/1375/84701/6513/4725/6389/9167/7417/517/374291/5465/6262/1281/293/6300/516/4694/6667/3667/51079/1351/4728/1347/4710/5293/4706/4088/4535/5970/5580/27089/4723/10000
GO:0009986	cell surface	0.00116075	0.0240187	CC	271/5387	662/15270	0.021492	ENSG00000105894/ENSG00000137573/ENSG00000164690/ENSG00000166923/ENSG00000175445/ENSG00000126803/ENSG00000020181/ENSG00000090339/ENSG00000086062/ENSG00000134569/ENSG00000140545/ENSG00000173546/ENSG00000182492/ENSG00000120217/ENSG00000204381/ENSG00000046604/ENSG00000171885/ENSG00000114646/ENSG00000168140/ENSG00000130303/ENSG00000167601/ENSG00000003436/ENSG00000174807/ENSG00000198121/ENSG00000113594…	271
GO:0060428	lung epithelium development	0.000907795	0.0248973	BP	22/5197	35/14613	0.0226193	ENSG00000164690/ENSG00000188064/ENSG00000129654/ENSG00000128573/ENSG00000147862/ENSG00000125398/ENSG00000142552/ENSG00000140285/ENSG00000136352/ENSG00000066468/ENSG00000124664/ENSG00000008710/ENSG00000095209/ENSG00000125378/ENSG00000116285/ENSG00000129514/ENSG00000106004/ENSG00000197859/ENSG00000168214/ENSG00000106305/ENSG00000070193/ENSG00000137868	22
GO:0036477	somatodendritic compartment	0.00124397	0.0250971	CC	333/5387	827/15270	0.022457	ENSG00000135905/ENSG00000148053/ENSG00000160307/ENSG00000141433/ENSG00000018625/ENSG00000134121/ENSG00000164434/ENSG00000132386/ENSG00000134569/ENSG00000198785/ENSG00000196569/ENSG00000198121/ENSG00000079689/ENSG00000147246/ENSG00000101463/ENSG00000182132/ENSG00000198825/ENSG00000163251/ENSG00000130164/ENSG00000100505/ENSG00000138696/ENSG00000125675/ENSG00000099260/ENSG00000122952/ENSG00000134243…	333
GO:0005178	integrin binding	0.000546338	0.0255215	MF	64/5293	129/15006	0.0243936	ENSG00000105894/ENSG00000166147/ENSG00000145423/ENSG00000113578/ENSG00000106278/ENSG00000130635/ENSG00000115414/ENSG00000142871/ENSG00000100345/ENSG00000162407/ENSG00000090339/ENSG00000213694/ENSG00000140545/ENSG00000130702/ENSG00000158769/ENSG00000154736/ENSG00000164176/ENSG00000005884/ENSG00000140092/ENSG00000091136/ENSG00000157227/ENSG00000072110/ENSG00000168477/ENSG00000138448/ENSG00000130402…	64
GO:0008201	heparin binding	0.000581502	0.0255215	MF	66/5293	134/15006	0.0243936	ENSG00000105894/ENSG00000198732/ENSG00000166147/ENSG00000113578/ENSG00000175445/ENSG00000130635/ENSG00000115414/ENSG00000154734/ENSG00000142871/ENSG00000058085/ENSG00000119681/ENSG00000156140/ENSG00000154736/ENSG00000163430/ENSG00000166833/ENSG00000187122/ENSG00000119630/ENSG00000113070/ENSG00000168477/ENSG00000140285/ENSG00000066468/ENSG00000138379/ENSG00000185761/ENSG00000109610/ENSG00000011201…	66
GO:0042301	phosphate ion binding	0.000574611	0.0255215	MF	9/5293	10/15006	0.0243936	ENSG00000185100/ENSG00000065911/ENSG00000089169/ENSG00000172380/ENSG00000186642/ENSG00000157765/ENSG00000198805/ENSG00000173039/ENSG00000169105	9
GO:0006612	protein targeting to membrane	0.000941079	0.0257017	BP	90/5197	193/14613	0.0233501	ENSG00000197879/ENSG00000198034/ENSG00000182934/ENSG00000163485/ENSG00000102383/ENSG00000100883/ENSG00000168502/ENSG00000175077/ENSG00000265681/ENSG00000185043/ENSG00000166862/ENSG00000139722/ENSG00000121905/ENSG00000058262/ENSG00000100316/ENSG00000010810/ENSG00000063177/ENSG00000103888/ENSG00000089157/ENSG00000148303/ENSG00000122406/ENSG00000124783/ENSG00000161970/ENSG00000175893/ENSG00000161016…	90
GO:0051961	negative regulation of nervous system development	0.000949121	0.0258129	BP	135/5197	305/14613	0.0234511	ENSG00000105894/ENSG00000164690/ENSG00000177508/ENSG00000007372/ENSG00000141433/ENSG00000134569/ENSG00000082684/ENSG00000182175/ENSG00000198121/ENSG00000136160/ENSG00000109099/ENSG00000198825/ENSG00000130164/ENSG00000187122/ENSG00000164438/ENSG00000166450/ENSG00000125398/ENSG00000075213/ENSG00000151490/ENSG00000171532/ENSG00000185008/ENSG00000162490/ENSG00000151615/ENSG00000144619/ENSG00000138814…	135
GO:0043588	skin development	0.000961377	0.0260373	BP	109/5197	240/14613	0.0236549	ENSG00000135480/ENSG00000122641/ENSG00000164690/ENSG00000007372/ENSG00000128422/ENSG00000130635/ENSG00000167767/ENSG00000134569/ENSG00000130702/ENSG00000062038/ENSG00000046604/ENSG00000075426/ENSG00000154856/ENSG00000112378/ENSG00000134762/ENSG00000005884/ENSG00000185668/ENSG00000142627/ENSG00000008196/ENSG00000164692/ENSG00000003137/ENSG00000125398/ENSG00000108821/ENSG00000052344/ENSG00000189143…	109
GO:0003401	axis elongation	0.000977313	0.0261421	BP	19/5197	29/14613	0.0237502	ENSG00000164690/ENSG00000145423/ENSG00000113578/ENSG00000125398/ENSG00000112655/ENSG00000066468/ENSG00000125378/ENSG00000085741/ENSG00000164056/ENSG00000140807/ENSG00000100625/ENSG00000187391/ENSG00000121039/ENSG00000104332/ENSG00000041982/ENSG00000130726/ENSG00000070018/ENSG00000275410/ENSG00000070193	19
GO:0072178	nephric duct morphogenesis	0.000975787	0.0261421	BP	10/5197	12/14613	0.0237502	ENSG00000147257/ENSG00000273706/ENSG00000075891/ENSG00000125266/ENSG00000125378/ENSG00000143867/ENSG00000116106/ENSG00000135333/ENSG00000275410/ENSG00000158955	10
GO:0072216	positive regulation of metanephros development	0.000975787	0.0261421	BP	10/5197	12/14613	0.0237502	ENSG00000128342/ENSG00000120738/ENSG00000075891/ENSG00000165731/ENSG00000113721/ENSG00000184937/ENSG00000136997/ENSG00000125618/ENSG00000168621/ENSG00000197461	10
GO:0008484	sulfuric ester hydrolase activity	0.000637288	0.0269709	MF	13/5293	17/15006	0.025779	ENSG00000137573/ENSG00000180801/ENSG00000101846/ENSG00000141012/ENSG00000157399/ENSG00000183876/ENSG00000113273/ENSG00000062096/ENSG00000010404/ENSG00000196562/ENSG00000006756/ENSG00000135677/ENSG00000205667	13
hsa05134	Legionellosis	0.00309158	0.027092							50	0.523654	1.71907	0.0205534	2837	tags=40%, list=17%, signal=33%	3606/3306/3553/3576/3310/2919/29108/7124/718/2921/375/4791/3304/3303/58484/3297/929/1917/1915/51128
GO:0048732	gland development	0.00101897	0.0271446	BP	173/5197	402/14613	0.0246609	ENSG00000105894/ENSG00000137573/ENSG00000164690/ENSG00000007372/ENSG00000070404/ENSG00000188064/ENSG00000113578/ENSG00000141433/ENSG00000184486/ENSG00000132386/ENSG00000039068/ENSG00000130702/ENSG00000180914/ENSG00000103449/ENSG00000162998/ENSG00000147862/ENSG00000198959/ENSG00000134954/ENSG00000004399/ENSG00000184371/ENSG00000072163/ENSG00000074527/ENSG00000105329/ENSG00000142627/ENSG00000117707…	173
hsa05217	Basal cell carcinoma	0.00318202	0.0271696							62	0.484821	1.67021	0.0206123	1277	tags=29%, list=8%, signal=27%	652/51384/6469/80326/7472/1026/64399/4616/7481/7855/7482/2735/7483/8322/7479/1647/81029/7471
GO:0045893	positive regulation of transcription, DNA-templated	0.00103292	0.027404	BP	540/5197	1370/14613	0.0248966	ENSG00000122641/ENSG00000108001/ENSG00000145908/ENSG00000185551/ENSG00000136944/ENSG00000164690/ENSG00000007372/ENSG00000070404/ENSG00000156466/ENSG00000117115/ENSG00000136535/ENSG00000145423/ENSG00000166923/ENSG00000113578/ENSG00000141433/ENSG00000184486/ENSG00000147883/ENSG00000135903/ENSG00000164330/ENSG00000142871/ENSG00000182968/ENSG00000124920/ENSG00000165588/ENSG00000129654/ENSG00000039068…	540
hsa05150	Staphylococcus aureus infection	0.0033057	0.0275199							42	0.555782	1.74599	0.0208781	1281	tags=37%, list=8%, signal=34%	3868/3861/3872/3383/3875/3859/3880/3075/3117/3127/718/3117/3858/728/3119/3115
GO:0003158	endothelium development	0.00105229	0.0278044	BP	57/5197	114/14613	0.0252603	ENSG00000105894/ENSG00000185551/ENSG00000188064/ENSG00000113578/ENSG00000152661/ENSG00000090339/ENSG00000213694/ENSG00000114790/ENSG00000158769/ENSG00000117707/ENSG00000165215/ENSG00000170989/ENSG00000179820/ENSG00000105976/ENSG00000164251/ENSG00000163347/ENSG00000121966/ENSG00000182871/ENSG00000125378/ENSG00000168874/ENSG00000148516/ENSG00000159167/ENSG00000169710/ENSG00000152939/ENSG00000154764…	57
GO:0007611	learning or memory	0.0010569	0.0278132	BP	112/5197	248/14613	0.0252683	ENSG00000105894/ENSG00000148053/ENSG00000162624/ENSG00000160307/ENSG00000136535/ENSG00000018625/ENSG00000106278/ENSG00000171766/ENSG00000118432/ENSG00000132386/ENSG00000180914/ENSG00000128573/ENSG00000005884/ENSG00000163064/ENSG00000130164/ENSG00000093010/ENSG00000181965/ENSG00000177606/ENSG00000145708/ENSG00000171532/ENSG00000114200/ENSG00000135298/ENSG00000134138/ENSG00000104327/ENSG00000111249…	112
hsa05145	Toxoplasmosis	0.00346617	0.0281521							101	0.438535	1.6258	0.0213577	2214	tags=28%, list=14%, signal=25%	3306/79444/3310/3918/23533/3912/3117/3127/4843/7124/7040/3911/3117/3949/5603/330/7042/3119/3115/3915/8651/3304/3688/7297/3459/23643/3108/3303/7189
GO:0007517	muscle organ development	0.00108701	0.0284903	BP	154/5197	354/14613	0.0258835	ENSG00000160307/ENSG00000185551/ENSG00000164690/ENSG00000166923/ENSG00000145794/ENSG00000135903/ENSG00000152661/ENSG00000114854/ENSG00000130702/ENSG00000128573/ENSG00000171100/ENSG00000006468/ENSG00000113083/ENSG00000196569/ENSG00000060138/ENSG00000128342/ENSG00000152192/ENSG00000105329/ENSG00000140416/ENSG00000003137/ENSG00000162772/ENSG00000105971/ENSG00000117707/ENSG00000102554/ENSG00000181965…	154
GO:0050770	regulation of axonogenesis	0.00110576	0.0288652	BP	86/5197	184/14613	0.0262241	ENSG00000148053/ENSG00000136535/ENSG00000184486/ENSG00000115414/ENSG00000134569/ENSG00000082684/ENSG00000103260/ENSG00000143320/ENSG00000004399/ENSG00000075213/ENSG00000179242/ENSG00000151490/ENSG00000197555/ENSG00000185008/ENSG00000162490/ENSG00000151615/ENSG00000137261/ENSG00000092421/ENSG00000076356/ENSG00000162415/ENSG00000149658/ENSG00000087250/ENSG00000078018/ENSG00000006327/ENSG00000145147…	86
GO:0099177	regulation of trans-synaptic signaling	0.00111301	0.0289382	BP	186/5197	436/14613	0.0262904	ENSG00000105894/ENSG00000148053/ENSG00000160307/ENSG00000141433/ENSG00000018625/ENSG00000196358/ENSG00000118432/ENSG00000171189/ENSG00000039068/ENSG00000198785/ENSG00000144847/ENSG00000180914/ENSG00000114646/ENSG00000196569/ENSG00000079689/ENSG00000064692/ENSG00000075461/ENSG00000128594/ENSG00000164129/ENSG00000079215/ENSG00000197555/ENSG00000171532/ENSG00000198822/ENSG00000114200/ENSG00000104327…	186
GO:0005794	Golgi apparatus	0.00147491	0.0290305	CC	580/5387	1494/15270	0.0259765	ENSG00000137573/ENSG00000148053/ENSG00000125430/ENSG00000142798/ENSG00000070404/ENSG00000188064/ENSG00000022556/ENSG00000160282/ENSG00000124920/ENSG00000152661/ENSG00000162407/ENSG00000086062/ENSG00000039068/ENSG00000173546/ENSG00000182492/ENSG00000112139/ENSG00000168461/ENSG00000164100/ENSG00000108018/ENSG00000101265/ENSG00000176971/ENSG00000114646/ENSG00000101846/ENSG00000130303/ENSG00000112378…	580
GO:0061028	establishment of endothelial barrier	0.00113406	0.029368	BP	27/5197	46/14613	0.0266809	ENSG00000188064/ENSG00000090339/ENSG00000213694/ENSG00000158769/ENSG00000165215/ENSG00000179820/ENSG00000164251/ENSG00000163347/ENSG00000169710/ENSG00000152939/ENSG00000154764/ENSG00000137710/ENSG00000092820/ENSG00000186642/ENSG00000109756/ENSG00000179776/ENSG00000104365/ENSG00000067900/ENSG00000087274/ENSG00000107263/ENSG00000105426/ENSG00000101445/ENSG00000119139/ENSG00000168036/ENSG00000106991…	27
hsa05414	Dilated cardiomyopathy	0.00372547	0.0295377							90	0.44039	1.60888	0.0224089	1622	tags=26%, list=10%, signal=23%	70/22801/7134/1674/153/196883/3690/7139/7168/93589/6442/7124/3672/3675/7040/778/5350/7042/7169/3685/3688/3674/3678
GO:0097440	apical dendrite	0.00155479	0.0298741	CC	13/5387	18/15270	0.0267314	ENSG00000120885/ENSG00000179520/ENSG00000078018/ENSG00000196924/ENSG00000176658/ENSG00000205726/ENSG00000106636/ENSG00000120899/ENSG00000165802/ENSG00000106688/ENSG00000184792/ENSG00000063015/ENSG00000109819	13
GO:0090181	regulation of cholesterol metabolic process	0.00117761	0.030375	BP	32/5197	57/14613	0.0275957	ENSG00000113578/ENSG00000130164/ENSG00000167508/ENSG00000104549/ENSG00000109929/ENSG00000113161/ENSG00000170522/ENSG00000119927/ENSG00000172893/ENSG00000110921/ENSG00000169710/ENSG00000079459/ENSG00000111664/ENSG00000067064/ENSG00000130203/ENSG00000099194/ENSG00000160752/ENSG00000198911/ENSG00000163344/ENSG00000127948/ENSG00000012174/ENSG00000001630/ENSG00000185591/ENSG00000112972/ENSG00000120915…	32
hsa00190	Oxidative phosphorylation	0.00409231	0.030534							128	0.404614	1.55909	0.0231648	5811	tags=46%, list=36%, signal=30%	50617/1339/4729/10312/125965/521/1346/84701/537/4725/6389/9167/245973/527/10063/517/533/374291/534/516/4694/23545/51079/535/1351/4728/1347/4710/4706/4535/27089/4723/9296/7388/4714/1350/7385/10632/514/513/8992/506/1337/4716/56901/7386/9377/4514/498/522/5464/7384/529/4539/4540/4695/1329/1340/1327
hsa03460	Fanconi anemia pathway	0.00412622	0.030534							53	-0.533124	-1.67418	0.0231648	3661	tags=43%, list=22%, signal=34%	2176/5889/84126/80010/57697/100526739/2175/80198/9894/116028/378708/84464/55215/2177/8940/5888/91442/641/353497/83990/672/29935/675
hsa04151	PI3K-Akt signaling pathway	0.00396298	0.030534							306	0.320542	1.35812	0.0231648	2219	tags=24%, list=14%, signal=21%	5617/2252/1277/22801/3918/2335/23533/3481/5008/1026/1293/1282/5228/4804/3912/2250/3690/1969/4233/4803/3672/3675/1284/3911/4914/7057/374/1278/1311/6850/4846/7424/1285/26281/1441/7148/10110/3718/56034/3164/2784/64764/3915/595/3685/3565/4909/1288/5105/3566/1978/3688/1298/3674/3678/131873/1101/90993/1299/1975/7058/1280/5159/894/1287/4609/2069/9586/200186/627/5526/6199
GO:0030057	desmosome	0.00164997	0.0309657	CC	14/5387	20/15270	0.0277081	ENSG00000086062/ENSG00000046604/ENSG00000112378/ENSG00000134762/ENSG00000096696/ENSG00000134755/ENSG00000057294/ENSG00000189337/ENSG00000114796/ENSG00000118898/ENSG00000134765/ENSG00000184363/ENSG00000173801/ENSG00000139437	14
hsa04611	Platelet activation	0.00430837	0.0311888							112	0.408244	1.54097	0.0236615	3571	tags=36%, list=22%, signal=28%	1277/54518/23533/196883/5739/3690/64805/2814/51206/5742/1278/6850/4846/100137049/2811/5603/10627/3710/8673/3688/3674/9002/2778/4067/2149/4638/7408/8681/1281/6300/8605/2207/7094/2147/5592/8773/5566/9138/6093/103910
GO:0061035	regulation of cartilage development	0.0012175	0.0312796	BP	36/5197	66/14613	0.0284176	ENSG00000156466/ENSG00000166923/ENSG00000134013/ENSG00000142871/ENSG00000162998/ENSG00000138696/ENSG00000125398/ENSG00000168487/ENSG00000074047/ENSG00000143816/ENSG00000134532/ENSG00000118523/ENSG00000110492/ENSG00000125378/ENSG00000085741/ENSG00000077092/ENSG00000106571/ENSG00000183688/ENSG00000183691/ENSG00000125965/ENSG00000100399/ENSG00000178573/ENSG00000087494/ENSG00000179295/ENSG00000110693…	36
hsa05322	Systemic lupus erythematosus	0.00456543	0.0323466							79	0.461835	1.6567	0.0245398	1856	tags=36%, list=11%, signal=32%	8343/8339/3117/3127/3012/653604/8367/7124/718/3117/440093/87/8349/8347/3017/8363/8970/3119/440689/8334/3115/8341/8340/8344/55766/81/3021/92815/8360
GO:0031424	keratinization	0.00128006	0.0324502	BP	31/5197	55/14613	0.0294811	ENSG00000135480/ENSG00000128422/ENSG00000167767/ENSG00000062038/ENSG00000046604/ENSG00000112378/ENSG00000134762/ENSG00000003137/ENSG00000052344/ENSG00000096696/ENSG00000186847/ENSG00000186832/ENSG00000175793/ENSG00000171345/ENSG00000134755/ENSG00000057294/ENSG00000186395/ENSG00000140564/ENSG00000159450/ENSG00000205869/ENSG00000170421/ENSG00000189337/ENSG00000111057/ENSG00000118898/ENSG00000134765…	31
GO:0045667	regulation of osteoblast differentiation	0.00127616	0.0324502	BP	55/5197	110/14613	0.0294811	ENSG00000198732/ENSG00000188064/ENSG00000145423/ENSG00000166923/ENSG00000130055/ENSG00000142871/ENSG00000101265/ENSG00000138696/ENSG00000130529/ENSG00000138829/ENSG00000125398/ENSG00000130522/ENSG00000164188/ENSG00000066468/ENSG00000115461/ENSG00000125378/ENSG00000162733/ENSG00000115738/ENSG00000106571/ENSG00000183691/ENSG00000071553/ENSG00000104332/ENSG00000087460/ENSG00000196923/ENSG00000111087…	55
GO:0072044	collecting duct development	0.00128303	0.0324502	BP	11/5197	14/14613	0.0294811	ENSG00000164690/ENSG00000188064/ENSG00000008196/ENSG00000104327/ENSG00000008710/ENSG00000075891/ENSG00000125378/ENSG00000164488/ENSG00000185920/ENSG00000125618/ENSG00000158955	11
GO:0090185	negative regulation of kidney development	0.00128303	0.0324502	BP	11/5197	14/14613	0.0294811	ENSG00000164690/ENSG00000075891/ENSG00000125378/ENSG00000143867/ENSG00000184937/ENSG00000125618/ENSG00000115415/ENSG00000275410/ENSG00000168036/ENSG00000125931/ENSG00000154803	11
GO:0001570	vasculogenesis	0.00131631	0.0331629	BP	39/5197	73/14613	0.0301285	ENSG00000148053/ENSG00000164690/ENSG00000188064/ENSG00000163659/ENSG00000105329/ENSG00000142627/ENSG00000044090/ENSG00000169946/ENSG00000170961/ENSG00000112531/ENSG00000138448/ENSG00000163513/ENSG00000174804/ENSG00000126458/ENSG00000126016/ENSG00000171223/ENSG00000166068/ENSG00000105855/ENSG00000182963/ENSG00000069702/ENSG00000113721/ENSG00000154764/ENSG00000158125/ENSG00000184937/ENSG00000164683…	39
GO:0006695	cholesterol biosynthetic process	0.00133177	0.0332942	BP	35/5197	64/14613	0.0302478	ENSG00000113578/ENSG00000186480/ENSG00000167508/ENSG00000104549/ENSG00000132196/ENSG00000109929/ENSG00000113161/ENSG00000170522/ENSG00000147155/ENSG00000119927/ENSG00000172893/ENSG00000110921/ENSG00000169710/ENSG00000079459/ENSG00000067064/ENSG00000130203/ENSG00000099194/ENSG00000160752/ENSG00000116133/ENSG00000147383/ENSG00000052802/ENSG00000198911/ENSG00000163344/ENSG00000120437/ENSG00000127948…	35
GO:1902653	secondary alcohol biosynthetic process	0.00133177	0.0332942	BP	35/5197	64/14613	0.0302478	ENSG00000113578/ENSG00000186480/ENSG00000167508/ENSG00000104549/ENSG00000132196/ENSG00000109929/ENSG00000113161/ENSG00000170522/ENSG00000147155/ENSG00000119927/ENSG00000172893/ENSG00000110921/ENSG00000169710/ENSG00000079459/ENSG00000067064/ENSG00000130203/ENSG00000099194/ENSG00000160752/ENSG00000116133/ENSG00000147383/ENSG00000052802/ENSG00000198911/ENSG00000163344/ENSG00000120437/ENSG00000127948…	35
GO:0090092	regulation of transmembrane receptor protein serine/threonine kinase signaling pathway	0.00135461	0.0337355	BP	103/5197	227/14613	0.0306487	ENSG00000137573/ENSG00000166147/ENSG00000122641/ENSG00000164690/ENSG00000070404/ENSG00000156466/ENSG00000145423/ENSG00000166923/ENSG00000147883/ENSG00000142871/ENSG00000168140/ENSG00000113083/ENSG00000163430/ENSG00000005884/ENSG00000197415/ENSG00000139269/ENSG00000105329/ENSG00000157110/ENSG00000008196/ENSG00000138829/ENSG00000105971/ENSG00000153071/ENSG00000147257/ENSG00000134363/ENSG00000092969…	103
GO:0050804	modulation of chemical synaptic transmission	0.00136072	0.0337583	BP	185/5197	435/14613	0.0306695	ENSG00000105894/ENSG00000148053/ENSG00000160307/ENSG00000141433/ENSG00000018625/ENSG00000196358/ENSG00000118432/ENSG00000171189/ENSG00000039068/ENSG00000198785/ENSG00000144847/ENSG00000180914/ENSG00000114646/ENSG00000196569/ENSG00000079689/ENSG00000064692/ENSG00000075461/ENSG00000128594/ENSG00000164129/ENSG00000079215/ENSG00000197555/ENSG00000171532/ENSG00000198822/ENSG00000114200/ENSG00000104327…	185
GO:0140110	transcription regulator activity	0.000827716	0.0338222	MF	686/5293	1774/15006	0.0323275	ENSG00000159263/ENSG00000108001/ENSG00000145908/ENSG00000162624/ENSG00000185551/ENSG00000136944/ENSG00000170549/ENSG00000198105/ENSG00000170561/ENSG00000177508/ENSG00000081665/ENSG00000007372/ENSG00000164853/ENSG00000196867/ENSG00000136535/ENSG00000184486/ENSG00000135903/ENSG00000164330/ENSG00000182968/ENSG00000124920/ENSG00000165588/ENSG00000129654/ENSG00000115641/ENSG00000177551/ENSG00000103449…	686
GO:0001968	fibronectin binding	0.000869073	0.0343284	MF	17/5293	25/15006	0.0328113	ENSG00000146674/ENSG00000070404/ENSG00000145423/ENSG00000005884/ENSG00000179954/ENSG00000124145/ENSG00000138448/ENSG00000150093/ENSG00000115461/ENSG00000118523/ENSG00000259207/ENSG00000091986/ENSG00000172061/ENSG00000137801/ENSG00000169499/ENSG00000167779/ENSG00000115318	17
GO:0120035	regulation of plasma membrane bounded cell projection organization	0.00139258	0.0344174	BP	273/5197	664/14613	0.0312682	ENSG00000105894/ENSG00000148053/ENSG00000136535/ENSG00000145423/ENSG00000141433/ENSG00000184486/ENSG00000115414/ENSG00000079691/ENSG00000196358/ENSG00000136960/ENSG00000118432/ENSG00000090339/ENSG00000132386/ENSG00000134569/ENSG00000082684/ENSG00000100078/ENSG00000182175/ENSG00000198121/ENSG00000103260/ENSG00000143320/ENSG00000117385/ENSG00000004399/ENSG00000099834/ENSG00000109099/ENSG00000005884…	273
GO:0019083	viral transcription	0.00142343	0.0350466	BP	81/5197	173/14613	0.0318399	ENSG00000177606/ENSG00000198034/ENSG00000157020/ENSG00000128016/ENSG00000102900/ENSG00000265681/ENSG00000129315/ENSG00000135829/ENSG00000181222/ENSG00000125651/ENSG00000100316/ENSG00000063177/ENSG00000102978/ENSG00000089157/ENSG00000148303/ENSG00000111581/ENSG00000135272/ENSG00000122406/ENSG00000163002/ENSG00000161970/ENSG00000108559/ENSG00000154370/ENSG00000161016/ENSG00000149273/ENSG00000105193…	81
GO:0007156	homophilic cell adhesion via plasma membrane adhesion molecules	0.00143872	0.0352893	BP	74/5197	156/14613	0.0320604	ENSG00000148600/ENSG00000039068/ENSG00000101542/ENSG00000253731/ENSG00000144847/ENSG00000062038/ENSG00000046604/ENSG00000134762/ENSG00000099834/ENSG00000179242/ENSG00000154134/ENSG00000185008/ENSG00000129116/ENSG00000253873/ENSG00000144619/ENSG00000138650/ENSG00000008710/ENSG00000150394/ENSG00000083857/ENSG00000150093/ENSG00000150275/ENSG00000204961/ENSG00000158258/ENSG00000110400/ENSG00000165731…	74
GO:1900449	regulation of glutamate receptor signaling pathway	0.00145628	0.0355858	BP	34/5197	62/14613	0.0323297	ENSG00000171208/ENSG00000125675/ENSG00000075461/ENSG00000145708/ENSG00000152578/ENSG00000075429/ENSG00000189056/ENSG00000196517/ENSG00000260230/ENSG00000058335/ENSG00000161681/ENSG00000196338/ENSG00000237515/ENSG00000166862/ENSG00000133216/ENSG00000010810/ENSG00000114796/ENSG00000132535/ENSG00000277586/ENSG00000120899/ENSG00000108691/ENSG00000169992/ENSG00000169252/ENSG00000081189/ENSG00000183454…	34
GO:0045765	regulation of angiogenesis	0.00147323	0.0358652	BP	120/5197	270/14613	0.0325836	ENSG00000105894/ENSG00000137573/ENSG00000142798/ENSG00000145423/ENSG00000166923/ENSG00000113578/ENSG00000020181/ENSG00000154734/ENSG00000136960/ENSG00000132386/ENSG00000102760/ENSG00000134871/ENSG00000126785/ENSG00000134954/ENSG00000004399/ENSG00000140092/ENSG00000109458/ENSG00000142627/ENSG00000119630/ENSG00000135298/ENSG00000092969/ENSG00000012048/ENSG00000163513/ENSG00000113140/ENSG00000092421…	120
GO:0099537	trans-synaptic signaling	0.00148466	0.0360086	BP	280/5197	683/14613	0.0327139	ENSG00000105894/ENSG00000148053/ENSG00000160307/ENSG00000091664/ENSG00000141433/ENSG00000018625/ENSG00000196358/ENSG00000118432/ENSG00000171189/ENSG00000039068/ENSG00000198785/ENSG00000144847/ENSG00000180914/ENSG00000114646/ENSG00000196569/ENSG00000079689/ENSG00000147246/ENSG00000109099/ENSG00000082556/ENSG00000123560/ENSG00000100505/ENSG00000122012/ENSG00000064692/ENSG00000149575/ENSG00000081803…	280
GO:0050808	synapse organization	0.00149136	0.0360366	BP	175/5197	410/14613	0.0327394	ENSG00000105894/ENSG00000135905/ENSG00000148053/ENSG00000121440/ENSG00000187498/ENSG00000188064/ENSG00000196358/ENSG00000134569/ENSG00000039068/ENSG00000112139/ENSG00000180914/ENSG00000004399/ENSG00000101463/ENSG00000005884/ENSG00000173114/ENSG00000163251/ENSG00000132692/ENSG00000152192/ENSG00000187122/ENSG00000072110/ENSG00000128594/ENSG00000151490/ENSG00000197555/ENSG00000171532/ENSG00000170396…	175
GO:0072176	nephric duct development	0.00152204	0.0366416	BP	12/5197	16/14613	0.033289	ENSG00000147257/ENSG00000008710/ENSG00000273706/ENSG00000075891/ENSG00000125266/ENSG00000125378/ENSG00000085741/ENSG00000143867/ENSG00000116106/ENSG00000135333/ENSG00000275410/ENSG00000158955	12
GO:0030308	negative regulation of cell growth	0.00159398	0.038232	BP	82/5197	176/14613	0.0347339	ENSG00000122641/ENSG00000145423/ENSG00000166923/ENSG00000152661/ENSG00000082684/ENSG00000124762/ENSG00000162998/ENSG00000130303/ENSG00000123080/ENSG00000134222/ENSG00000105329/ENSG00000075213/ENSG00000113916/ENSG00000092969/ENSG00000162490/ENSG00000137261/ENSG00000092421/ENSG00000087250/ENSG00000078018/ENSG00000077684/ENSG00000120937/ENSG00000145147/ENSG00000001617/ENSG00000085741/ENSG00000170381…	82
GO:0048638	regulation of developmental growth	0.00161643	0.0386279	BP	136/5197	311/14613	0.0350935	ENSG00000145423/ENSG00000184486/ENSG00000115414/ENSG00000152661/ENSG00000082684/ENSG00000124762/ENSG00000171100/ENSG00000150457/ENSG00000143320/ENSG00000060138/ENSG00000184371/ENSG00000117707/ENSG00000112964/ENSG00000075213/ENSG00000179242/ENSG00000169946/ENSG00000162490/ENSG00000151615/ENSG00000066468/ENSG00000138379/ENSG00000137193/ENSG00000163513/ENSG00000137261/ENSG00000092421/ENSG00000113645…	136
GO:0000083	regulation of transcription involved in G1/S transition of mitotic cell cycle	0.00163646	0.038821	BP	21/5197	34/14613	0.035269	ENSG00000117266/ENSG00000171848/ENSG00000228716/ENSG00000101868/ENSG00000093009/ENSG00000058091/ENSG00000101412/ENSG00000198176/ENSG00000094804/ENSG00000119715/ENSG00000115738/ENSG00000132646/ENSG00000205250/ENSG00000133101/ENSG00000139687/ENSG00000176890/ENSG00000112029/ENSG00000109917/ENSG00000141867/ENSG00000172273/ENSG00000172059	21
GO:0042493	response to drug	0.0016346	0.038821	BP	156/5197	362/14613	0.035269	ENSG00000105894/ENSG00000122641/ENSG00000145423/ENSG00000175445/ENSG00000090339/ENSG00000039068/ENSG00000180914/ENSG00000124762/ENSG00000062038/ENSG00000113083/ENSG00000166741/ENSG00000162992/ENSG00000147246/ENSG00000005884/ENSG00000008196/ENSG00000183087/ENSG00000093010/ENSG00000117528/ENSG00000119630/ENSG00000108821/ENSG00000079215/ENSG00000145708/ENSG00000114200/ENSG00000051523/ENSG00000092969…	156
GO:0098936	intrinsic component of postsynaptic membrane	0.00213712	0.0391968	CC	58/5387	120/15270	0.0350734	ENSG00000114646/ENSG00000075461/ENSG00000128594/ENSG00000151490/ENSG00000198822/ENSG00000075429/ENSG00000133019/ENSG00000198739/ENSG00000196517/ENSG00000163485/ENSG00000196338/ENSG00000132164/ENSG00000181072/ENSG00000125266/ENSG00000158258/ENSG00000164742/ENSG00000237515/ENSG00000177707/ENSG00000160716/ENSG00000166862/ENSG00000171385/ENSG00000133216/ENSG00000148948/ENSG00000100678/ENSG00000118946…	58
GO:0008144	drug binding	0.00104083	0.0397867	MF	43/5293	82/15006	0.0380284	ENSG00000018625/ENSG00000118432/ENSG00000147246/ENSG00000228716/ENSG00000141756/ENSG00000138814/ENSG00000133019/ENSG00000069696/ENSG00000087250/ENSG00000121966/ENSG00000100883/ENSG00000117971/ENSG00000160716/ENSG00000168938/ENSG00000077092/ENSG00000100312/ENSG00000169710/ENSG00000105835/ENSG00000108179/ENSG00000104332/ENSG00000156136/ENSG00000100442/ENSG00000164104/ENSG00000107758/ENSG00000110721…	43
GO:0030201	heparan sulfate proteoglycan metabolic process	0.00171283	0.0401928	BP	20/5197	32/14613	0.0365152	ENSG00000137573/ENSG00000125430/ENSG00000164100/ENSG00000147408/ENSG00000182197/ENSG00000182601/ENSG00000176022/ENSG00000136720/ENSG00000185352/ENSG00000153936/ENSG00000249853/ENSG00000162694/ENSG00000196562/ENSG00000111817/ENSG00000103489/ENSG00000166507/ENSG00000168036/ENSG00000109814/ENSG00000015532/ENSG00000171004	20
GO:0106106	cold-induced thermogenesis	0.00170727	0.0401928	BP	65/5197	135/14613	0.0365152	ENSG00000112769/ENSG00000141433/ENSG00000171766/ENSG00000152661/ENSG00000180914/ENSG00000221818/ENSG00000154736/ENSG00000196482/ENSG00000211448/ENSG00000117122/ENSG00000145431/ENSG00000134324/ENSG00000109132/ENSG00000121966/ENSG00000134982/ENSG00000170522/ENSG00000113389/ENSG00000113441/ENSG00000139910/ENSG00000104325/ENSG00000133794/ENSG00000113369/ENSG00000111725/ENSG00000142611/ENSG00000144481…	65
GO:0120161	regulation of cold-induced thermogenesis	0.00170727	0.0401928	BP	65/5197	135/14613	0.0365152	ENSG00000112769/ENSG00000141433/ENSG00000171766/ENSG00000152661/ENSG00000180914/ENSG00000221818/ENSG00000154736/ENSG00000196482/ENSG00000211448/ENSG00000117122/ENSG00000145431/ENSG00000134324/ENSG00000109132/ENSG00000121966/ENSG00000134982/ENSG00000170522/ENSG00000113389/ENSG00000113441/ENSG00000139910/ENSG00000104325/ENSG00000133794/ENSG00000113369/ENSG00000111725/ENSG00000142611/ENSG00000144481…	65
hsa05140	Leishmaniasis	0.00590356	0.040806							61	0.485692	1.65903	0.0309576	2684	tags=45%, list=16%, signal=38%	3553/4688/3117/3127/4843/7124/7040/2353/1535/718/3117/5603/7042/3119/3725/3115/5743/3565/653361/5777/3688/3459/3108/7189/2002/1917/3111/1915
hsa05226	Gastric cancer	0.00600449	0.040806							138	0.386619	1.5069	0.0309576	1318	tags=20%, list=8%, signal=19%	2252/51384/6469/1030/999/80326/7472/1026/4616/7481/2250/7855/4233/7048/1015/7040/7482/26281/5915/7483/8322/7042/7479/1647/81029/6464/7471/595
GO:0071900	regulation of protein serine/threonine kinase activity	0.00175591	0.0410554	BP	202/5197	481/14613	0.0372989	ENSG00000185551/ENSG00000188064/ENSG00000145423/ENSG00000113578/ENSG00000147883/ENSG00000173546/ENSG00000102760/ENSG00000124762/ENSG00000150457/ENSG00000198121/ENSG00000049130/ENSG00000197852/ENSG00000187550/ENSG00000123080/ENSG00000163251/ENSG00000134222/ENSG00000151332/ENSG00000138735/ENSG00000105329/ENSG00000120129/ENSG00000129474/ENSG00000135549/ENSG00000117707/ENSG00000099860/ENSG00000112964…	202
GO:0005844	polysome	0.00230311	0.0413024	CC	35/5387	66/15270	0.0369575	ENSG00000198034/ENSG00000089280/ENSG00000108256/ENSG00000167658/ENSG00000135829/ENSG00000063177/ENSG00000114416/ENSG00000148303/ENSG00000161016/ENSG00000149273/ENSG00000128829/ENSG00000213741/ENSG00000092847/ENSG00000241343/ENSG00000105640/ENSG00000115677/ENSG00000100902/ENSG00000114391/ENSG00000089009/ENSG00000154059/ENSG00000198755/ENSG00000145741/ENSG00000089154/ENSG00000172809/ENSG00000142676…	35
GO:0043202	lysosomal lumen	0.00236206	0.0414387	CC	44/5387	87/15270	0.0370795	ENSG00000142798/ENSG00000173546/ENSG00000182492/ENSG00000174080/ENSG00000114646/ENSG00000130287/ENSG00000132692/ENSG00000179399/ENSG00000147257/ENSG00000124145/ENSG00000109323/ENSG00000086289/ENSG00000239264/ENSG00000141012/ENSG00000139329/ENSG00000113273/ENSG00000204386/ENSG00000115884/ENSG00000188783/ENSG00000134575/ENSG00000113721/ENSG00000100600/ENSG00000138744/ENSG00000169439/ENSG00000076716…	44
GO:0097205	renal filtration	0.00180419	0.0420332	BP	14/5197	20/14613	0.0381872	ENSG00000137573/ENSG00000152661/ENSG00000005884/ENSG00000183087/ENSG00000151490/ENSG00000051523/ENSG00000076706/ENSG00000164251/ENSG00000163485/ENSG00000103647/ENSG00000196236/ENSG00000181104/ENSG00000157483/ENSG00000196562	14
GO:0005516	calmodulin binding	0.00113915	0.0421841	MF	87/5293	188/15006	0.0403199	ENSG00000100345/ENSG00000151023/ENSG00000114473/ENSG00000172164/ENSG00000113319/ENSG00000106624/ENSG00000130529/ENSG00000122786/ENSG00000198838/ENSG00000197879/ENSG00000130176/ENSG00000143772/ENSG00000138814/ENSG00000164949/ENSG00000067177/ENSG00000157087/ENSG00000078018/ENSG00000148700/ENSG00000123360/ENSG00000110931/ENSG00000166592/ENSG00000164742/ENSG00000064199/ENSG00000147044/ENSG00000099875…	87
hsa05332	Graft-versus-host disease	0.00634547	0.0422608							23	0.628828	1.71845	0.0320613	1281	tags=46%, list=8%, signal=42%	3553/3824/3117/3127/7124/3134/3117/3135/3119/3002/3115
GO:0060441	epithelial tube branching involved in lung morphogenesis	0.00183516	0.0424504	BP	18/5197	28/14613	0.0385662	ENSG00000164690/ENSG00000134245/ENSG00000125398/ENSG00000164161/ENSG00000136352/ENSG00000066468/ENSG00000125378/ENSG00000164056/ENSG00000103067/ENSG00000121039/ENSG00000041982/ENSG00000129514/ENSG00000106004/ENSG00000133703/ENSG00000173402/ENSG00000168036/ENSG00000070193/ENSG00000101160	18
GO:0099560	synaptic membrane adhesion	0.00183516	0.0424504	BP	18/5197	28/14613	0.0385662	ENSG00000196358/ENSG00000112139/ENSG00000128594/ENSG00000148948/ENSG00000179915/ENSG00000118946/ENSG00000076716/ENSG00000121871/ENSG00000183098/ENSG00000136099/ENSG00000165379/ENSG00000184349/ENSG00000152583/ENSG00000185985/ENSG00000105426/ENSG00000196083/ENSG00000125848/ENSG00000153707	18
GO:0004065	arylsulfatase activity	0.00118583	0.0425821	MF	11/5293	14/15006	0.0407003	ENSG00000137573/ENSG00000180801/ENSG00000101846/ENSG00000141012/ENSG00000157399/ENSG00000183876/ENSG00000113273/ENSG00000062096/ENSG00000196562/ENSG00000006756/ENSG00000205667	11
GO:0009954	proximal/distal pattern formation	0.00187185	0.0429929	BP	17/5197	26/14613	0.0390592	ENSG00000170549/ENSG00000177508/ENSG00000166923/ENSG00000134569/ENSG00000163064/ENSG00000003137/ENSG00000074047/ENSG00000204304/ENSG00000143867/ENSG00000185630/ENSG00000106571/ENSG00000111087/ENSG00000164651/ENSG00000198719/ENSG00000168036/ENSG00000070193/ENSG00000115844	17
GO:0015012	heparan sulfate proteoglycan biosynthetic process	0.00187185	0.0429929	BP	17/5197	26/14613	0.0390592	ENSG00000125430/ENSG00000164100/ENSG00000147408/ENSG00000182197/ENSG00000176022/ENSG00000136720/ENSG00000185352/ENSG00000153936/ENSG00000249853/ENSG00000162694/ENSG00000111817/ENSG00000103489/ENSG00000166507/ENSG00000168036/ENSG00000109814/ENSG00000015532/ENSG00000171004	17
GO:0031952	regulation of protein autophosphorylation	0.00191174	0.0437547	BP	26/5197	45/14613	0.0397512	ENSG00000166923/ENSG00000013364/ENSG00000101265/ENSG00000177606/ENSG00000145431/ENSG00000215301/ENSG00000068971/ENSG00000170962/ENSG00000140575/ENSG00000168546/ENSG00000116285/ENSG00000150630/ENSG00000105974/ENSG00000136235/ENSG00000198668/ENSG00000159640/ENSG00000149115/ENSG00000154059/ENSG00000103319/ENSG00000187446/ENSG00000135333/ENSG00000197461/ENSG00000104320/ENSG00000106991/ENSG00000181467…	26
GO:0033993	response to lipid	0.00192463	0.0437612	BP	312/5197	770/14613	0.0397571	ENSG00000105894/ENSG00000122641/ENSG00000160307/ENSG00000185551/ENSG00000100427/ENSG00000182752/ENSG00000117115/ENSG00000188064/ENSG00000175445/ENSG00000141433/ENSG00000018625/ENSG00000118432/ENSG00000152661/ENSG00000090339/ENSG00000132386/ENSG00000120217/ENSG00000180914/ENSG00000124762/ENSG00000128573/ENSG00000046604/ENSG00000176971/ENSG00000167601/ENSG00000113083/ENSG00000003436/ENSG00000134954…	312
GO:0071559	response to transforming growth factor beta	0.00192549	0.0437612	BP	105/5197	234/14613	0.0397571	ENSG00000166147/ENSG00000147883/ENSG00000119681/ENSG00000158769/ENSG00000168140/ENSG00000134871/ENSG00000113083/ENSG00000005884/ENSG00000197415/ENSG00000105329/ENSG00000164692/ENSG00000138829/ENSG00000105971/ENSG00000153071/ENSG00000125398/ENSG00000108821/ENSG00000177606/ENSG00000092969/ENSG00000136352/ENSG00000066468/ENSG00000138379/ENSG00000163513/ENSG00000135925/ENSG00000163347/ENSG00000130513…	105
hsa04612	Antigen processing and presentation	0.00692361	0.0452071							54	0.484624	1.62858	0.0342965	2181	tags=31%, list=13%, signal=27%	3306/3310/3824/3117/3127/7124/3134/3117/3135/3119/920/3115/3304/5641/3309/3108/3303
GO:0005614	interstitial matrix	0.00268175	0.0453127	CC	10/5387	13/15270	0.0405459	ENSG00000187955/ENSG00000166833/ENSG00000143382/ENSG00000041982/ENSG00000091986/ENSG00000107821/ENSG00000106823/ENSG00000154175/ENSG00000112562/ENSG00000205221	10
GO:0098978	glutamatergic synapse	0.00269518	0.0453127	CC	150/5387	353/15270	0.0405459	ENSG00000196358/ENSG00000118432/ENSG00000039068/ENSG00000198785/ENSG00000114646/ENSG00000132692/ENSG00000081803/ENSG00000072110/ENSG00000075461/ENSG00000157152/ENSG00000128594/ENSG00000151490/ENSG00000198822/ENSG00000136379/ENSG00000104327/ENSG00000138814/ENSG00000075429/ENSG00000133019/ENSG00000069869/ENSG00000198739/ENSG00000079482/ENSG00000113140/ENSG00000174804/ENSG00000069696/ENSG00000157087…	150
GO:0021675	nerve development	0.00202122	0.0457398	BP	38/5197	72/14613	0.0415547	ENSG00000137573/ENSG00000103449/ENSG00000137203/ENSG00000198121/ENSG00000166833/ENSG00000152192/ENSG00000144749/ENSG00000181965/ENSG00000075213/ENSG00000079215/ENSG00000109132/ENSG00000075891/ENSG00000081923/ENSG00000001617/ENSG00000198400/ENSG00000184058/ENSG00000135919/ENSG00000165731/ENSG00000160716/ENSG00000106571/ENSG00000100625/ENSG00000133216/ENSG00000171316/ENSG00000110719/ENSG00000165606…	38
GO:0048705	skeletal system morphogenesis	0.00202662	0.0457398	BP	88/5197	192/14613	0.0415547	ENSG00000164853/ENSG00000145423/ENSG00000166923/ENSG00000137203/ENSG00000087245/ENSG00000163659/ENSG00000138696/ENSG00000003137/ENSG00000186480/ENSG00000138829/ENSG00000157227/ENSG00000125398/ENSG00000108821/ENSG00000176842/ENSG00000168487/ENSG00000147408/ENSG00000181965/ENSG00000164161/ENSG00000149257/ENSG00000170961/ENSG00000066468/ENSG00000163513/ENSG00000008710/ENSG00000119042/ENSG00000273706…	88
GO:0009725	response to hormone	0.00204656	0.04603	BP	328/5197	813/14613	0.0418183	ENSG00000105894/ENSG00000166147/ENSG00000122641/ENSG00000160307/ENSG00000182752/ENSG00000117115/ENSG00000188064/ENSG00000175445/ENSG00000141433/ENSG00000018625/ENSG00000152661/ENSG00000100234/ENSG00000090339/ENSG00000132386/ENSG00000115641/ENSG00000180914/ENSG00000124762/ENSG00000168461/ENSG00000046604/ENSG00000176971/ENSG00000184163/ENSG00000113083/ENSG00000003436/ENSG00000150457/ENSG00000196482…	328
GO:0050654	chondroitin sulfate proteoglycan metabolic process	0.00206248	0.0462279	BP	25/5197	43/14613	0.0419982	ENSG00000173546/ENSG00000182492/ENSG00000114646/ENSG00000130287/ENSG00000182022/ENSG00000132692/ENSG00000109956/ENSG00000147408/ENSG00000170891/ENSG00000176022/ENSG00000113273/ENSG00000122863/ENSG00000107742/ENSG00000112309/ENSG00000049860/ENSG00000010404/ENSG00000127415/ENSG00000104331/ENSG00000111817/ENSG00000103489/ENSG00000123989/ENSG00000033100/ENSG00000038427/ENSG00000109814/ENSG00000015532	25
GO:0031344	regulation of cell projection organization	0.00215112	0.0478845	BP	274/5197	671/14613	0.0435032	ENSG00000105894/ENSG00000148053/ENSG00000136535/ENSG00000145423/ENSG00000141433/ENSG00000184486/ENSG00000115414/ENSG00000079691/ENSG00000196358/ENSG00000136960/ENSG00000118432/ENSG00000090339/ENSG00000132386/ENSG00000134569/ENSG00000082684/ENSG00000100078/ENSG00000182175/ENSG00000198121/ENSG00000103260/ENSG00000143320/ENSG00000117385/ENSG00000004399/ENSG00000099834/ENSG00000109099/ENSG00000005884…	274
GO:0061351	neural precursor cell proliferation	0.00215082	0.0478845	BP	72/5197	153/14613	0.0435032	ENSG00000105894/ENSG00000164690/ENSG00000007372/ENSG00000141433/ENSG00000184486/ENSG00000106278/ENSG00000164434/ENSG00000166145/ENSG00000168505/ENSG00000072163/ENSG00000117707/ENSG00000206557/ENSG00000164161/ENSG00000167642/ENSG00000189431/ENSG00000066468/ENSG00000109083/ENSG00000089116/ENSG00000074047/ENSG00000173404/ENSG00000273706/ENSG00000204624/ENSG00000142700/ENSG00000134532/ENSG00000110492…	72
GO:0016126	sterol biosynthetic process	0.00222278	0.0491431	BP	37/5197	70/14613	0.0446466	ENSG00000113578/ENSG00000186480/ENSG00000167508/ENSG00000104549/ENSG00000132196/ENSG00000109929/ENSG00000113161/ENSG00000170522/ENSG00000166394/ENSG00000147155/ENSG00000119927/ENSG00000172893/ENSG00000110921/ENSG00000169710/ENSG00000079459/ENSG00000067064/ENSG00000130203/ENSG00000099194/ENSG00000160752/ENSG00000133935/ENSG00000116133/ENSG00000147383/ENSG00000052802/ENSG00000198911/ENSG00000163344…	37
GO:0031589	cell-substrate adhesion	0.00221637	0.0491431	BP	143/5197	331/14613	0.0446466	ENSG00000105894/ENSG00000046653/ENSG00000166923/ENSG00000115414/ENSG00000079691/ENSG00000196358/ENSG00000142871/ENSG00000154188/ENSG00000130702/ENSG00000114646/ENSG00000167601/ENSG00000144810/ENSG00000164176/ENSG00000184371/ENSG00000005884/ENSG00000140092/ENSG00000072163/ENSG00000091136/ENSG00000187244/ENSG00000074527/ENSG00000129474/ENSG00000183087/ENSG00000163975/ENSG00000157227/ENSG00000087303…	143
GO:0030165	PDZ domain binding	0.00143031	0.0498506	MF	43/5293	83/15006	0.0476476	ENSG00000152661/ENSG00000158769/ENSG00000172164/ENSG00000198121/ENSG00000073350/ENSG00000150938/ENSG00000155760/ENSG00000174804/ENSG00000157087/ENSG00000157240/ENSG00000139517/ENSG00000237515/ENSG00000140807/ENSG00000134769/ENSG00000167720/ENSG00000069702/ENSG00000099992/ENSG00000180340/ENSG00000015133/ENSG00000172380/ENSG00000225697/ENSG00000169439/ENSG00000180616/ENSG00000072201/ENSG00000167874…	43
