# Supplementary material for: Cortical neuronal hyperexcitability and synaptic changes in SGCE mutation-positive myoclonus dystonia
Source: Brain. 2022 Oct 7;146(4):1523–41. doi: 10.1093/brain/awac365 (PMC10115238; doi:10.1093/brain/awac365)
Supplement: awac365_Supplementary_Data [file awac365_supplementary_data.zip › brain-2022-00185-File015.xlsx]

## Sheet: Sheet 1
Table S5: D80 EnrichGO identified Gene Ontology Pathways derived from D80 SGCEwt and SGCEko Differentially Expressed Genes
ID	Description	pvalue	p.adjust	ONTOLOGY	GeneRatio	BgRatio	qvalue	geneID	Count	setSize	enrichmentScore	NES	qvalues	rank	leading_edge	core_enrichment
GO:0007417	central nervous system development	2.07551e-13	1.16176e-09	BP	494/5704	980/14509	1.02293e-09	ENSG00000148053/ENSG00000164690/ENSG00000018625/ENSG00000168374/ENSG00000168389/ENSG00000164434/ENSG00000171189/ENSG00000152192/ENSG00000141433/ENSG00000007372/ENSG00000103449/ENSG00000171956/ENSG00000120885/ENSG00000160307/ENSG00000154146/ENSG00000117115/ENSG00000177807/ENSG00000171786/ENSG00000189056/ENSG00000147862/ENSG00000117394/ENSG00000164853/ENSG00000106278/ENSG00000139800/ENSG00000171532…	494
GO:0007420	brain development	3.58789e-13	1.16176e-09	BP	380/5704	728/14509	1.02293e-09	ENSG00000148053/ENSG00000164690/ENSG00000018625/ENSG00000168374/ENSG00000168389/ENSG00000164434/ENSG00000152192/ENSG00000141433/ENSG00000007372/ENSG00000103449/ENSG00000171956/ENSG00000154146/ENSG00000117115/ENSG00000189056/ENSG00000147862/ENSG00000117394/ENSG00000164853/ENSG00000171532/ENSG00000172380/ENSG00000184486/ENSG00000122641/ENSG00000112139/ENSG00000180176/ENSG00000135919/ENSG00000149571…	380
GO:0060322	head development	1.78433e-12	3.85178e-09	BP	396/5704	770/14509	3.39149e-09	ENSG00000108821/ENSG00000148053/ENSG00000164690/ENSG00000018625/ENSG00000168374/ENSG00000168389/ENSG00000164434/ENSG00000152192/ENSG00000141433/ENSG00000007372/ENSG00000103449/ENSG00000171956/ENSG00000154146/ENSG00000117115/ENSG00000189056/ENSG00000147862/ENSG00000117394/ENSG00000164853/ENSG00000171532/ENSG00000172380/ENSG00000087245/ENSG00000151617/ENSG00000184486/ENSG00000125398/ENSG00000122641…	396
GO:0035295	tube development	6.3214e-12	1.02344e-08	BP	478/5704	960/14509	9.01133e-09	ENSG00000134013/ENSG00000148053/ENSG00000164690/ENSG00000147257/ENSG00000121570/ENSG00000170549/ENSG00000106366/ENSG00000120708/ENSG00000137573/ENSG00000105855/ENSG00000182871/ENSG00000140092/ENSG00000007372/ENSG00000103449/ENSG00000171956/ENSG00000159263/ENSG00000136859/ENSG00000070495/ENSG00000136160/ENSG00000100345/ENSG00000106078/ENSG00000147862/ENSG00000140945/ENSG00000008196/ENSG00000117525…	478
GO:0022008	neurogenesis	2.138e-11	2.76913e-08	BP	752/5704	1600/14509	2.43822e-08	ENSG00000148053/ENSG00000164690/ENSG00000134569/ENSG00000198825/ENSG00000170549/ENSG00000082684/ENSG00000168374/ENSG00000168389/ENSG00000154856/ENSG00000164434/ENSG00000170561/ENSG00000152192/ENSG00000148600/ENSG00000141433/ENSG00000007372/ENSG00000103449/ENSG00000135905/ENSG00000171956/ENSG00000011201/ENSG00000120885/ENSG00000160307/ENSG00000144857/ENSG00000136944/ENSG00000189431/ENSG00000184194…	752
GO:0048699	generation of neurons	3.26485e-11	3.52386e-08	BP	709/5704	1502/14509	3.10275e-08	ENSG00000148053/ENSG00000164690/ENSG00000134569/ENSG00000198825/ENSG00000170549/ENSG00000082684/ENSG00000168374/ENSG00000168389/ENSG00000170561/ENSG00000152192/ENSG00000148600/ENSG00000141433/ENSG00000007372/ENSG00000103449/ENSG00000135905/ENSG00000171956/ENSG00000011201/ENSG00000160307/ENSG00000144857/ENSG00000136944/ENSG00000189431/ENSG00000184194/ENSG00000046653/ENSG00000136160/ENSG00000189056…	709
GO:0062023	collagen-containing extracellular matrix	4.51228e-11	3.68202e-08	CC	201/5894	361/15168	3.23459e-08	ENSG00000108821/ENSG00000134013/ENSG00000166147/ENSG00000164690/ENSG00000147257/ENSG00000112769/ENSG00000106366/ENSG00000120708/ENSG00000137573/ENSG00000138829/ENSG00000182871/ENSG00000156140/ENSG00000140092/ENSG00000120885/ENSG00000168077/ENSG00000130635/ENSG00000136859/ENSG00000163453/ENSG00000115380/ENSG00000140945/ENSG00000106278/ENSG00000117525/ENSG00000198959/ENSG00000154188/ENSG00000087245…	201
GO:0031012	extracellular matrix	1.37168e-10	5.59646e-08	CC	252/5894	475/15168	4.91639e-08	ENSG00000108821/ENSG00000134013/ENSG00000166147/ENSG00000164690/ENSG00000147257/ENSG00000112769/ENSG00000106366/ENSG00000120708/ENSG00000137573/ENSG00000138829/ENSG00000182871/ENSG00000156140/ENSG00000140092/ENSG00000011201/ENSG00000120885/ENSG00000168077/ENSG00000130635/ENSG00000136859/ENSG00000163453/ENSG00000189056/ENSG00000255690/ENSG00000115380/ENSG00000140945/ENSG00000106278/ENSG00000117525…	252
GO:0030182	neuron differentiation	1.38827e-10	1.28434e-07	BP	643/5704	1357/14509	1.13086e-07	ENSG00000148053/ENSG00000164690/ENSG00000134569/ENSG00000198825/ENSG00000170549/ENSG00000082684/ENSG00000168374/ENSG00000168389/ENSG00000170561/ENSG00000152192/ENSG00000148600/ENSG00000141433/ENSG00000007372/ENSG00000103449/ENSG00000135905/ENSG00000171956/ENSG00000011201/ENSG00000160307/ENSG00000144857/ENSG00000136944/ENSG00000046653/ENSG00000136160/ENSG00000189056/ENSG00000106078/ENSG00000046889…	643
GO:0072359	circulatory system development	4.79717e-10	3.88331e-07	BP	480/5704	987/14509	3.41925e-07	ENSG00000108821/ENSG00000134013/ENSG00000148053/ENSG00000096696/ENSG00000166147/ENSG00000164690/ENSG00000147257/ENSG00000106366/ENSG00000120708/ENSG00000137573/ENSG00000152192/ENSG00000105855/ENSG00000182871/ENSG00000140092/ENSG00000007372/ENSG00000103449/ENSG00000130635/ENSG00000136859/ENSG00000070495/ENSG00000100345/ENSG00000140945/ENSG00000008196/ENSG00000117525/ENSG00000108691/ENSG00000154188…	480
GO:0035239	tube morphogenesis	1.60716e-09	1.15644e-06	BP	383/5704	772/14509	1.01824e-06	ENSG00000134013/ENSG00000148053/ENSG00000164690/ENSG00000147257/ENSG00000170549/ENSG00000106366/ENSG00000120708/ENSG00000137573/ENSG00000105855/ENSG00000182871/ENSG00000140092/ENSG00000103449/ENSG00000136859/ENSG00000070495/ENSG00000100345/ENSG00000106078/ENSG00000147862/ENSG00000140945/ENSG00000008196/ENSG00000117525/ENSG00000198959/ENSG00000167642/ENSG00000177508/ENSG00000108691/ENSG00000154188…	383
GO:0009888	tissue development	2.20693e-09	1.42921e-06	BP	784/5704	1708/14509	1.25841e-06	ENSG00000108821/ENSG00000134013/ENSG00000096696/ENSG00000164690/ENSG00000147257/ENSG00000134569/ENSG00000121570/ENSG00000170549/ENSG00000106366/ENSG00000120708/ENSG00000082684/ENSG00000137573/ENSG00000168389/ENSG00000154856/ENSG00000138829/ENSG00000152192/ENSG00000105855/ENSG00000182871/ENSG00000007372/ENSG00000103449/ENSG00000171956/ENSG00000130635/ENSG00000160307/ENSG00000145794/ENSG00000026508…	784
GO:0005509	calcium ion binding	2.07896e-09	2.45317e-06	MF	302/5815	595/14904	2.35251e-06	ENSG00000185559/ENSG00000134013/ENSG00000166147/ENSG00000164690/ENSG00000134569/ENSG00000137573/ENSG00000138829/ENSG00000148600/ENSG00000140092/ENSG00000160307/ENSG00000167614/ENSG00000175445/ENSG00000117115/ENSG00000115380/ENSG00000140945/ENSG00000141314/ENSG00000182132/ENSG00000253731/ENSG00000123104/ENSG00000198732/ENSG00000126878/ENSG00000175356/ENSG00000152583/ENSG00000183690/ENSG00000086289…	302
GO:2000026	regulation of multicellular organismal development	4.90193e-09	2.8859e-06	BP	867/5704	1912/14509	2.54103e-06	ENSG00000108821/ENSG00000134013/ENSG00000148053/ENSG00000143772/ENSG00000166147/ENSG00000164690/ENSG00000147257/ENSG00000134569/ENSG00000112769/ENSG00000198825/ENSG00000106366/ENSG00000082684/ENSG00000137573/ENSG00000168389/ENSG00000154856/ENSG00000138829/ENSG00000152192/ENSG00000105855/ENSG00000141433/ENSG00000140092/ENSG00000007372/ENSG00000130635/ENSG00000160307/ENSG00000145794/ENSG00000189431…	867
GO:0030054	cell junction	1.40922e-08	3.83308e-06	CC	880/5894	1973/15168	3.36729e-06	ENSG00000148053/ENSG00000096696/ENSG00000177098/ENSG00000134569/ENSG00000018625/ENSG00000064692/ENSG00000091664/ENSG00000168374/ENSG00000164434/ENSG00000137809/ENSG00000171189/ENSG00000105855/ENSG00000141433/ENSG00000135905/ENSG00000172164/ENSG00000100427/ENSG00000120885/ENSG00000167614/ENSG00000154146/ENSG00000177807/ENSG00000026508/ENSG00000100345/ENSG00000148700/ENSG00000117394/ENSG00000118432…	880
GO:0005201	extracellular matrix structural constituent	9.15951e-09	5.40411e-06	MF	92/5815	148/14904	5.18236e-06	ENSG00000108821/ENSG00000166147/ENSG00000112769/ENSG00000120708/ENSG00000138829/ENSG00000182871/ENSG00000140092/ENSG00000011201/ENSG00000130635/ENSG00000163453/ENSG00000115380/ENSG00000196569/ENSG00000187955/ENSG00000182492/ENSG00000115414/ENSG00000142871/ENSG00000105825/ENSG00000117122/ENSG00000101825/ENSG00000058085/ENSG00000132561/ENSG00000111799/ENSG00000137801/ENSG00000168743/ENSG00000168542…	92
GO:0005788	endoplasmic reticulum lumen	3.78648e-08	7.72442e-06	CC	152/5894	277/15168	6.78577e-06	ENSG00000108821/ENSG00000146674/ENSG00000166147/ENSG00000164690/ENSG00000147257/ENSG00000182871/ENSG00000120885/ENSG00000130635/ENSG00000163453/ENSG00000072682/ENSG00000184371/ENSG00000187955/ENSG00000115414/ENSG00000142871/ENSG00000185624/ENSG00000152583/ENSG00000117385/ENSG00000142552/ENSG00000166710/ENSG00000078401/ENSG00000155368/ENSG00000070404/ENSG00000111799/ENSG00000138823/ENSG00000137801…	152
GO:0060429	epithelium development	1.88677e-08	1.01822e-05	BP	494/5704	1041/14509	8.96545e-06	ENSG00000096696/ENSG00000164690/ENSG00000147257/ENSG00000134569/ENSG00000170549/ENSG00000106366/ENSG00000137573/ENSG00000168389/ENSG00000154856/ENSG00000182871/ENSG00000007372/ENSG00000103449/ENSG00000171956/ENSG00000130635/ENSG00000026508/ENSG00000106078/ENSG00000147862/ENSG00000213694/ENSG00000008196/ENSG00000198959/ENSG00000167642/ENSG00000177508/ENSG00000165215/ENSG00000151617/ENSG00000244405…	494
GO:0001944	vasculature development	2.24359e-08	1.11766e-05	BP	322/5704	647/14509	9.84093e-06	ENSG00000108821/ENSG00000134013/ENSG00000148053/ENSG00000164690/ENSG00000147257/ENSG00000106366/ENSG00000120708/ENSG00000137573/ENSG00000105855/ENSG00000182871/ENSG00000140092/ENSG00000007372/ENSG00000130635/ENSG00000136859/ENSG00000070495/ENSG00000100345/ENSG00000140945/ENSG00000008196/ENSG00000117525/ENSG00000108691/ENSG00000154188/ENSG00000087245/ENSG00000151617/ENSG00000132386/ENSG00000020181…	322
GO:0048646	anatomical structure formation involved in morphogenesis	2.77775e-08	1.28491e-05	BP	471/5704	990/14509	1.13136e-05	ENSG00000108821/ENSG00000134013/ENSG00000164690/ENSG00000170549/ENSG00000106366/ENSG00000120708/ENSG00000137573/ENSG00000138829/ENSG00000105855/ENSG00000182871/ENSG00000140092/ENSG00000007372/ENSG00000103449/ENSG00000171956/ENSG00000130635/ENSG00000136859/ENSG00000070495/ENSG00000189056/ENSG00000100345/ENSG00000106078/ENSG00000147862/ENSG00000157890/ENSG00000140945/ENSG00000008196/ENSG00000109099…	471
GO:0001568	blood vessel development	3.83349e-08	1.65504e-05	BP	308/5704	618/14509	1.45726e-05	ENSG00000108821/ENSG00000134013/ENSG00000148053/ENSG00000164690/ENSG00000147257/ENSG00000106366/ENSG00000120708/ENSG00000137573/ENSG00000105855/ENSG00000182871/ENSG00000140092/ENSG00000007372/ENSG00000130635/ENSG00000136859/ENSG00000070495/ENSG00000100345/ENSG00000140945/ENSG00000008196/ENSG00000117525/ENSG00000108691/ENSG00000154188/ENSG00000087245/ENSG00000151617/ENSG00000132386/ENSG00000020181…	308
GO:0009887	animal organ morphogenesis	4.16536e-08	1.67609e-05	BP	460/5704	967/14509	1.4758e-05	ENSG00000108821/ENSG00000148053/ENSG00000096696/ENSG00000166147/ENSG00000164690/ENSG00000147257/ENSG00000134569/ENSG00000170549/ENSG00000106366/ENSG00000137573/ENSG00000168389/ENSG00000154856/ENSG00000138829/ENSG00000152192/ENSG00000182871/ENSG00000007372/ENSG00000103449/ENSG00000130635/ENSG00000147862/ENSG00000176842/ENSG00000157890/ENSG00000115380/ENSG00000164853/ENSG00000008196/ENSG00000198959…	460
GO:0048608	reproductive structure development	4.39988e-08	1.67609e-05	BP	204/5704	387/14509	1.4758e-05	ENSG00000164690/ENSG00000137573/ENSG00000105855/ENSG00000141433/ENSG00000103449/ENSG00000176842/ENSG00000167642/ENSG00000171345/ENSG00000132386/ENSG00000106003/ENSG00000125398/ENSG00000122641/ENSG00000142871/ENSG00000135919/ENSG00000169946/ENSG00000181649/ENSG00000163251/ENSG00000138696/ENSG00000105894/ENSG00000070404/ENSG00000124479/ENSG00000166033/ENSG00000163508/ENSG00000054356/ENSG00000074047…	204
GO:0030900	forebrain development	5.61714e-08	2.02092e-05	BP	199/5704	377/14509	1.77942e-05	ENSG00000148053/ENSG00000164690/ENSG00000018625/ENSG00000168389/ENSG00000164434/ENSG00000152192/ENSG00000141433/ENSG00000007372/ENSG00000103449/ENSG00000171956/ENSG00000154146/ENSG00000189056/ENSG00000147862/ENSG00000117394/ENSG00000164853/ENSG00000172380/ENSG00000184486/ENSG00000122641/ENSG00000180176/ENSG00000149571/ENSG00000182968/ENSG00000166710/ENSG00000105894/ENSG00000188486/ENSG00000198121…	199
GO:0048514	blood vessel morphogenesis	9.01736e-08	3.0735e-05	BP	272/5704	541/14509	2.70621e-05	ENSG00000134013/ENSG00000148053/ENSG00000164690/ENSG00000106366/ENSG00000120708/ENSG00000137573/ENSG00000105855/ENSG00000182871/ENSG00000140092/ENSG00000136859/ENSG00000070495/ENSG00000100345/ENSG00000140945/ENSG00000008196/ENSG00000117525/ENSG00000108691/ENSG00000154188/ENSG00000087245/ENSG00000151617/ENSG00000132386/ENSG00000020181/ENSG00000113578/ENSG00000112531/ENSG00000115414/ENSG00000135744…	272
GO:0061458	reproductive system development	1.22231e-07	3.95786e-05	BP	204/5704	391/14509	3.48488e-05	ENSG00000164690/ENSG00000137573/ENSG00000105855/ENSG00000141433/ENSG00000103449/ENSG00000176842/ENSG00000167642/ENSG00000171345/ENSG00000132386/ENSG00000106003/ENSG00000125398/ENSG00000122641/ENSG00000142871/ENSG00000135919/ENSG00000169946/ENSG00000181649/ENSG00000163251/ENSG00000138696/ENSG00000105894/ENSG00000070404/ENSG00000124479/ENSG00000166033/ENSG00000163508/ENSG00000054356/ENSG00000074047…	204
GO:0043062	extracellular structure organization	1.31012e-07	4.04015e-05	BP	187/5704	354/14509	3.55735e-05	ENSG00000108821/ENSG00000134013/ENSG00000162692/ENSG00000166147/ENSG00000112769/ENSG00000106366/ENSG00000120708/ENSG00000137573/ENSG00000137809/ENSG00000138829/ENSG00000105855/ENSG00000182871/ENSG00000156140/ENSG00000140092/ENSG00000130635/ENSG00000026508/ENSG00000105376/ENSG00000046653/ENSG00000167642/ENSG00000087245/ENSG00000196358/ENSG00000196569/ENSG00000125398/ENSG00000187955/ENSG00000182492…	187
GO:0009790	embryo development	1.77443e-07	5.0331e-05	BP	453/5704	960/14509	4.43163e-05	ENSG00000108821/ENSG00000166147/ENSG00000164690/ENSG00000147257/ENSG00000134569/ENSG00000112769/ENSG00000170549/ENSG00000137573/ENSG00000138829/ENSG00000156140/ENSG00000007372/ENSG00000103449/ENSG00000171956/ENSG00000159263/ENSG00000130635/ENSG00000136944/ENSG00000150961/ENSG00000100345/ENSG00000106078/ENSG00000176842/ENSG00000115380/ENSG00000167642/ENSG00000177508/ENSG00000154188/ENSG00000087245…	453
GO:0030198	extracellular matrix organization	1.78754e-07	5.0331e-05	BP	186/5704	353/14509	4.43163e-05	ENSG00000108821/ENSG00000134013/ENSG00000162692/ENSG00000166147/ENSG00000112769/ENSG00000106366/ENSG00000120708/ENSG00000137573/ENSG00000137809/ENSG00000138829/ENSG00000105855/ENSG00000182871/ENSG00000156140/ENSG00000140092/ENSG00000130635/ENSG00000026508/ENSG00000105376/ENSG00000046653/ENSG00000167642/ENSG00000087245/ENSG00000196358/ENSG00000196569/ENSG00000125398/ENSG00000187955/ENSG00000182492…	186
GO:0006928	movement of cell or subcellular component	2.27108e-07	6.12814e-05	BP	839/5704	1878/14509	5.39581e-05	ENSG00000108821/ENSG00000146674/ENSG00000134013/ENSG00000148053/ENSG00000096696/ENSG00000177098/ENSG00000162692/ENSG00000164690/ENSG00000147257/ENSG00000018625/ENSG00000112769/ENSG00000198825/ENSG00000106366/ENSG00000082684/ENSG00000137573/ENSG00000168374/ENSG00000154856/ENSG00000137809/ENSG00000152192/ENSG00000105855/ENSG00000182871/ENSG00000007372/ENSG00000135905/ENSG00000171956/ENSG00000011201…	839
GO:0051960	regulation of nervous system development	2.37291e-07	6.14678e-05	BP	432/5704	913/14509	5.41223e-05	ENSG00000148053/ENSG00000164690/ENSG00000134569/ENSG00000198825/ENSG00000082684/ENSG00000168389/ENSG00000152192/ENSG00000141433/ENSG00000007372/ENSG00000160307/ENSG00000189431/ENSG00000184194/ENSG00000136160/ENSG00000189056/ENSG00000106078/ENSG00000118432/ENSG00000106278/ENSG00000109099/ENSG00000171532/ENSG00000177508/ENSG00000146555/ENSG00000196358/ENSG00000244405/ENSG00000184371/ENSG00000143320…	432
GO:0007610	behavior	3.03663e-07	6.82635e-05	BP	280/5704	565/14509	6.01059e-05	ENSG00000187017/ENSG00000148053/ENSG00000018625/ENSG00000198825/ENSG00000168374/ENSG00000168389/ENSG00000152192/ENSG00000141433/ENSG00000171956/ENSG00000160307/ENSG00000154146/ENSG00000177807/ENSG00000189056/ENSG00000046889/ENSG00000118432/ENSG00000106278/ENSG00000171532/ENSG00000171766/ENSG00000146555/ENSG00000244405/ENSG00000132386/ENSG00000187068/ENSG00000135744/ENSG00000180176/ENSG00000006468…	280
GO:0010562	positive regulation of phosphorus metabolic process	3.05689e-07	6.82635e-05	BP	469/5704	1001/14509	6.01059e-05	ENSG00000146674/ENSG00000148053/ENSG00000134569/ENSG00000141433/ENSG00000120885/ENSG00000026508/ENSG00000136160/ENSG00000189056/ENSG00000134222/ENSG00000108691/ENSG00000154188/ENSG00000165215/ENSG00000184371/ENSG00000125398/ENSG00000155760/ENSG00000113578/ENSG00000122641/ENSG00000135744/ENSG00000118523/ENSG00000162734/ENSG00000142871/ENSG00000113645/ENSG00000168615/ENSG00000101265/ENSG00000121769…	469
GO:0045937	positive regulation of phosphate metabolic process	3.05689e-07	6.82635e-05	BP	469/5704	1001/14509	6.01059e-05	ENSG00000146674/ENSG00000148053/ENSG00000134569/ENSG00000141433/ENSG00000120885/ENSG00000026508/ENSG00000136160/ENSG00000189056/ENSG00000134222/ENSG00000108691/ENSG00000154188/ENSG00000165215/ENSG00000184371/ENSG00000125398/ENSG00000155760/ENSG00000113578/ENSG00000122641/ENSG00000135744/ENSG00000118523/ENSG00000162734/ENSG00000142871/ENSG00000113645/ENSG00000168615/ENSG00000101265/ENSG00000121769…	469
GO:0048666	neuron development	2.83941e-07	6.82635e-05	BP	514/5704	1106/14509	6.01059e-05	ENSG00000148053/ENSG00000164690/ENSG00000134569/ENSG00000198825/ENSG00000082684/ENSG00000168374/ENSG00000168389/ENSG00000152192/ENSG00000148600/ENSG00000141433/ENSG00000007372/ENSG00000135905/ENSG00000171956/ENSG00000011201/ENSG00000160307/ENSG00000144857/ENSG00000046653/ENSG00000136160/ENSG00000189056/ENSG00000106078/ENSG00000046889/ENSG00000147862/ENSG00000176842/ENSG00000118432/ENSG00000106278…	514
GO:0000278	mitotic cell cycle	3.55563e-07	7.67541e-05	BP	463/5704	988/14509	6.75819e-05	ENSG00000007372/ENSG00000167614/ENSG00000167110/ENSG00000140945/ENSG00000134222/ENSG00000108691/ENSG00000180447/ENSG00000122641/ENSG00000183690/ENSG00000102760/ENSG00000168078/ENSG00000132688/ENSG00000078401/ENSG00000143761/ENSG00000148411/ENSG00000120129/ENSG00000065328/ENSG00000012048/ENSG00000171848/ENSG00000172201/ENSG00000154734/ENSG00000170312/ENSG00000124205/ENSG00000166579/ENSG00000119408…	463
GO:0042127	regulation of cell population proliferation	3.71429e-07	7.75928e-05	BP	653/5704	1437/14509	6.83203e-05	ENSG00000146674/ENSG00000148053/ENSG00000162692/ENSG00000164690/ENSG00000147257/ENSG00000137573/ENSG00000164434/ENSG00000113594/ENSG00000182871/ENSG00000141433/ENSG00000140092/ENSG00000007372/ENSG00000120885/ENSG00000160307/ENSG00000145794/ENSG00000189431/ENSG00000136160/ENSG00000163453/ENSG00000147862/ENSG00000213694/ENSG00000140945/ENSG00000008196/ENSG00000106278/ENSG00000109099/ENSG00000117525…	653
GO:0001525	angiogenesis	4.00872e-07	7.8668e-05	BP	231/5704	456/14509	6.9267e-05	ENSG00000134013/ENSG00000164690/ENSG00000106366/ENSG00000120708/ENSG00000137573/ENSG00000105855/ENSG00000182871/ENSG00000140092/ENSG00000136859/ENSG00000070495/ENSG00000100345/ENSG00000140945/ENSG00000117525/ENSG00000108691/ENSG00000154188/ENSG00000087245/ENSG00000151617/ENSG00000132386/ENSG00000020181/ENSG00000113578/ENSG00000115414/ENSG00000135744/ENSG00000118523/ENSG00000142871/ENSG00000126785…	231
GO:0042327	positive regulation of phosphorylation	3.95866e-07	7.8668e-05	BP	443/5704	942/14509	6.9267e-05	ENSG00000146674/ENSG00000148053/ENSG00000134569/ENSG00000141433/ENSG00000120885/ENSG00000026508/ENSG00000136160/ENSG00000189056/ENSG00000134222/ENSG00000108691/ENSG00000154188/ENSG00000165215/ENSG00000184371/ENSG00000125398/ENSG00000155760/ENSG00000113578/ENSG00000122641/ENSG00000135744/ENSG00000118523/ENSG00000162734/ENSG00000142871/ENSG00000113645/ENSG00000168615/ENSG00000101265/ENSG00000087250…	443
GO:0009719	response to endogenous stimulus	4.40081e-07	8.23829e-05	BP	665/5704	1467/14509	7.2538e-05	ENSG00000108821/ENSG00000148053/ENSG00000162692/ENSG00000166147/ENSG00000147257/ENSG00000018625/ENSG00000137573/ENSG00000138829/ENSG00000141433/ENSG00000011201/ENSG00000168461/ENSG00000160307/ENSG00000175445/ENSG00000117115/ENSG00000184194/ENSG00000026508/ENSG00000136160/ENSG00000163453/ENSG00000117394/ENSG00000140945/ENSG00000008196/ENSG00000176971/ENSG00000167642/ENSG00000108691/ENSG00000087245…	665
GO:0051347	positive regulation of transferase activity	4.45244e-07	8.23829e-05	BP	309/5704	633/14509	7.2538e-05	ENSG00000148053/ENSG00000141433/ENSG00000120885/ENSG00000189056/ENSG00000167110/ENSG00000134222/ENSG00000154188/ENSG00000184371/ENSG00000164300/ENSG00000113578/ENSG00000135744/ENSG00000162734/ENSG00000142871/ENSG00000168615/ENSG00000101265/ENSG00000087250/ENSG00000163251/ENSG00000138193/ENSG00000102760/ENSG00000168078/ENSG00000169116/ENSG00000198121/ENSG00000130513/ENSG00000133321/ENSG00000078401…	309
GO:0045595	regulation of cell differentiation	4.80365e-07	8.64122e-05	BP	760/5704	1695/14509	7.60858e-05	ENSG00000108821/ENSG00000146674/ENSG00000134013/ENSG00000148053/ENSG00000143772/ENSG00000166147/ENSG00000164690/ENSG00000134569/ENSG00000198825/ENSG00000106366/ENSG00000082684/ENSG00000168389/ENSG00000138829/ENSG00000152192/ENSG00000141433/ENSG00000007372/ENSG00000130635/ENSG00000160307/ENSG00000145794/ENSG00000175445/ENSG00000144857/ENSG00000189431/ENSG00000184194/ENSG00000136160/ENSG00000189056…	760
GO:0009725	response to hormone	5.88361e-07	0.000102979	BP	383/5704	805/14509	9.06729e-05	ENSG00000108821/ENSG00000166147/ENSG00000018625/ENSG00000141433/ENSG00000168461/ENSG00000160307/ENSG00000175445/ENSG00000117115/ENSG00000184194/ENSG00000136160/ENSG00000163453/ENSG00000117394/ENSG00000176971/ENSG00000171345/ENSG00000132386/ENSG00000122641/ENSG00000135744/ENSG00000118523/ENSG00000182752/ENSG00000180176/ENSG00000168615/ENSG00000179094/ENSG00000109458/ENSG00000093010/ENSG00000121769…	383
GO:0045202	synapse	6.64399e-07	0.00010843	CC	590/5894	1306/15168	9.52539e-05	ENSG00000148053/ENSG00000134569/ENSG00000018625/ENSG00000064692/ENSG00000091664/ENSG00000168374/ENSG00000171189/ENSG00000141433/ENSG00000135905/ENSG00000172164/ENSG00000120885/ENSG00000167614/ENSG00000154146/ENSG00000177807/ENSG00000100345/ENSG00000148700/ENSG00000117394/ENSG00000118432/ENSG00000140945/ENSG00000106278/ENSG00000109099/ENSG00000152128/ENSG00000146555/ENSG00000196358/ENSG00000244405…	590
GO:0001934	positive regulation of protein phosphorylation	6.47911e-07	0.000110418	BP	412/5704	873/14509	9.72225e-05	ENSG00000146674/ENSG00000148053/ENSG00000134569/ENSG00000141433/ENSG00000120885/ENSG00000026508/ENSG00000136160/ENSG00000189056/ENSG00000134222/ENSG00000108691/ENSG00000154188/ENSG00000165215/ENSG00000184371/ENSG00000125398/ENSG00000155760/ENSG00000113578/ENSG00000122641/ENSG00000135744/ENSG00000118523/ENSG00000162734/ENSG00000142871/ENSG00000113645/ENSG00000168615/ENSG00000101265/ENSG00000087250…	412
GO:0001932	regulation of protein phosphorylation	6.76748e-07	0.000112375	BP	587/5704	1285/14509	9.89459e-05	ENSG00000146674/ENSG00000148053/ENSG00000143772/ENSG00000134569/ENSG00000198825/ENSG00000141433/ENSG00000007372/ENSG00000120885/ENSG00000026508/ENSG00000136160/ENSG00000189056/ENSG00000134222/ENSG00000108691/ENSG00000154188/ENSG00000165215/ENSG00000184371/ENSG00000125398/ENSG00000162407/ENSG00000155760/ENSG00000113578/ENSG00000122641/ENSG00000115414/ENSG00000135744/ENSG00000118523/ENSG00000162734…	587
GO:0051093	negative regulation of developmental process	7.92454e-07	0.000128298	BP	411/5704	872/14509	0.000112966	ENSG00000134013/ENSG00000143772/ENSG00000166147/ENSG00000164690/ENSG00000134569/ENSG00000198825/ENSG00000106366/ENSG00000082684/ENSG00000137573/ENSG00000141433/ENSG00000140092/ENSG00000007372/ENSG00000130635/ENSG00000160307/ENSG00000184194/ENSG00000136160/ENSG00000147862/ENSG00000213694/ENSG00000115380/ENSG00000109099/ENSG00000171532/ENSG00000177508/ENSG00000132386/ENSG00000106003/ENSG00000125398…	411
GO:0008283	cell population proliferation	8.51273e-07	0.00013446	BP	752/5704	1681/14509	0.000118391	ENSG00000146674/ENSG00000134013/ENSG00000148053/ENSG00000143772/ENSG00000162692/ENSG00000164690/ENSG00000147257/ENSG00000120708/ENSG00000137573/ENSG00000164434/ENSG00000113594/ENSG00000182871/ENSG00000141433/ENSG00000140092/ENSG00000007372/ENSG00000120885/ENSG00000160307/ENSG00000145794/ENSG00000189431/ENSG00000136160/ENSG00000163453/ENSG00000147862/ENSG00000213694/ENSG00000164853/ENSG00000140945…	752
GO:0016477	cell migration	8.81129e-07	0.000135862	BP	584/5704	1280/14509	0.000119626	ENSG00000108821/ENSG00000146674/ENSG00000134013/ENSG00000148053/ENSG00000162692/ENSG00000164690/ENSG00000147257/ENSG00000112769/ENSG00000106366/ENSG00000082684/ENSG00000137573/ENSG00000168374/ENSG00000154856/ENSG00000137809/ENSG00000152192/ENSG00000105855/ENSG00000182871/ENSG00000007372/ENSG00000135905/ENSG00000171956/ENSG00000130635/ENSG00000145794/ENSG00000117115/ENSG00000184194/ENSG00000026508…	584
GO:0040011	locomotion	9.48689e-07	0.000142877	BP	717/5704	1598/14509	0.000125803	ENSG00000108821/ENSG00000146674/ENSG00000134013/ENSG00000148053/ENSG00000162692/ENSG00000164690/ENSG00000147257/ENSG00000018625/ENSG00000112769/ENSG00000198825/ENSG00000106366/ENSG00000082684/ENSG00000137573/ENSG00000168374/ENSG00000154856/ENSG00000137809/ENSG00000152192/ENSG00000105855/ENSG00000182871/ENSG00000007372/ENSG00000135905/ENSG00000171956/ENSG00000011201/ENSG00000130635/ENSG00000145794…	717
GO:0030902	hindbrain development	1.12832e-06	0.000166069	BP	89/5704	152/14509	0.000146223	ENSG00000164690/ENSG00000152192/ENSG00000147862/ENSG00000171532/ENSG00000135919/ENSG00000105894/ENSG00000164900/ENSG00000198121/ENSG00000162992/ENSG00000079482/ENSG00000074047/ENSG00000117707/ENSG00000116729/ENSG00000198719/ENSG00000108784/ENSG00000138798/ENSG00000163064/ENSG00000135472/ENSG00000066032/ENSG00000095139/ENSG00000179348/ENSG00000170075/ENSG00000115507/ENSG00000165240/ENSG00000136535…	89
GO:0006468	protein phosphorylation	1.27811e-06	0.000179936	BP	787/5704	1769/14509	0.000158433	ENSG00000146674/ENSG00000148053/ENSG00000143772/ENSG00000134569/ENSG00000198825/ENSG00000141433/ENSG00000007372/ENSG00000120885/ENSG00000026508/ENSG00000136160/ENSG00000189056/ENSG00000115380/ENSG00000134222/ENSG00000108691/ENSG00000154188/ENSG00000165215/ENSG00000184371/ENSG00000125398/ENSG00000162407/ENSG00000155760/ENSG00000113578/ENSG00000129675/ENSG00000122641/ENSG00000115414/ENSG00000135744…	787
GO:0043009	chordate embryonic development	1.25622e-06	0.000179936	BP	289/5704	593/14509	0.000158433	ENSG00000108821/ENSG00000164690/ENSG00000137573/ENSG00000156140/ENSG00000007372/ENSG00000171956/ENSG00000136944/ENSG00000150961/ENSG00000100345/ENSG00000106078/ENSG00000176842/ENSG00000167642/ENSG00000154188/ENSG00000151617/ENSG00000171345/ENSG00000106003/ENSG00000125398/ENSG00000142871/ENSG00000169946/ENSG00000181649/ENSG00000101294/ENSG00000163251/ENSG00000140416/ENSG00000078401/ENSG00000148204…	289
GO:0009792	embryo development ending in birth or egg hatching	1.38933e-06	0.000191433	BP	294/5704	605/14509	0.000168556	ENSG00000108821/ENSG00000164690/ENSG00000137573/ENSG00000156140/ENSG00000007372/ENSG00000171956/ENSG00000136944/ENSG00000150961/ENSG00000100345/ENSG00000106078/ENSG00000176842/ENSG00000167642/ENSG00000154188/ENSG00000151617/ENSG00000171345/ENSG00000106003/ENSG00000125398/ENSG00000142871/ENSG00000169946/ENSG00000181649/ENSG00000101294/ENSG00000163251/ENSG00000140416/ENSG00000078401/ENSG00000148204…	294
GO:0048870	cell motility	1.46737e-06	0.000193933	BP	641/5704	1420/14509	0.000170757	ENSG00000108821/ENSG00000146674/ENSG00000134013/ENSG00000148053/ENSG00000162692/ENSG00000164690/ENSG00000147257/ENSG00000112769/ENSG00000198825/ENSG00000106366/ENSG00000082684/ENSG00000137573/ENSG00000168374/ENSG00000154856/ENSG00000137809/ENSG00000152192/ENSG00000105855/ENSG00000182871/ENSG00000007372/ENSG00000135905/ENSG00000171956/ENSG00000130635/ENSG00000145794/ENSG00000117115/ENSG00000184194…	641
GO:0051674	localization of cell	1.46737e-06	0.000193933	BP	641/5704	1420/14509	0.000170757	ENSG00000108821/ENSG00000146674/ENSG00000134013/ENSG00000148053/ENSG00000162692/ENSG00000164690/ENSG00000147257/ENSG00000112769/ENSG00000198825/ENSG00000106366/ENSG00000082684/ENSG00000137573/ENSG00000168374/ENSG00000154856/ENSG00000137809/ENSG00000152192/ENSG00000105855/ENSG00000182871/ENSG00000007372/ENSG00000135905/ENSG00000171956/ENSG00000130635/ENSG00000145794/ENSG00000117115/ENSG00000184194…	641
GO:0042325	regulation of phosphorylation	1.66545e-06	0.000215709	BP	651/5704	1445/14509	0.000189932	ENSG00000146674/ENSG00000148053/ENSG00000143772/ENSG00000134569/ENSG00000198825/ENSG00000141433/ENSG00000007372/ENSG00000120885/ENSG00000026508/ENSG00000136160/ENSG00000189056/ENSG00000157020/ENSG00000134222/ENSG00000108691/ENSG00000154188/ENSG00000165215/ENSG00000184371/ENSG00000125398/ENSG00000162407/ENSG00000155760/ENSG00000113578/ENSG00000122641/ENSG00000115414/ENSG00000135744/ENSG00000118523…	651
GO:0090287	regulation of cellular response to growth factor stimulus	1.75863e-06	0.000223311	BP	138/5704	257/14509	0.000196625	ENSG00000166147/ENSG00000147257/ENSG00000137573/ENSG00000138829/ENSG00000156140/ENSG00000008196/ENSG00000020181/ENSG00000113578/ENSG00000135744/ENSG00000142871/ENSG00000170801/ENSG00000087250/ENSG00000101134/ENSG00000166068/ENSG00000068971/ENSG00000070404/ENSG00000140538/ENSG00000106483/ENSG00000148204/ENSG00000166033/ENSG00000137801/ENSG00000158747/ENSG00000187678/ENSG00000168743/ENSG00000081479…	138
GO:0048589	developmental growth	2.08246e-06	0.000259346	BP	293/5704	605/14509	0.000228354	ENSG00000164690/ENSG00000134569/ENSG00000082684/ENSG00000168389/ENSG00000140092/ENSG00000103449/ENSG00000106078/ENSG00000184371/ENSG00000143320/ENSG00000171100/ENSG00000184486/ENSG00000125398/ENSG00000155760/ENSG00000113578/ENSG00000180447/ENSG00000115414/ENSG00000135744/ENSG00000113645/ENSG00000169946/ENSG00000170989/ENSG00000181649/ENSG00000087250/ENSG00000138696/ENSG00000105894/ENSG00000130513…	293
GO:0005783	endoplasmic reticulum	1.9679e-06	0.000267634	CC	580/5894	1291/15168	0.000235112	ENSG00000108821/ENSG00000146674/ENSG00000134013/ENSG00000162692/ENSG00000166147/ENSG00000164690/ENSG00000147257/ENSG00000137573/ENSG00000182871/ENSG00000182934/ENSG00000100427/ENSG00000120885/ENSG00000130635/ENSG00000167614/ENSG00000150961/ENSG00000163453/ENSG00000072682/ENSG00000176971/ENSG00000198959/ENSG00000123104/ENSG00000184371/ENSG00000143320/ENSG00000188921/ENSG00000162407/ENSG00000187955…	580
GO:0003002	regionalization	2.43392e-06	0.000297397	BP	159/5704	304/14509	0.000261857	ENSG00000164690/ENSG00000147257/ENSG00000134569/ENSG00000170549/ENSG00000007372/ENSG00000171956/ENSG00000136944/ENSG00000189056/ENSG00000106078/ENSG00000177508/ENSG00000106003/ENSG00000113578/ENSG00000182968/ENSG00000163251/ENSG00000069812/ENSG00000138696/ENSG00000078401/ENSG00000162992/ENSG00000148204/ENSG00000144485/ENSG00000204304/ENSG00000163508/ENSG00000074047/ENSG00000158747/ENSG00000116729…	159
GO:0051094	positive regulation of developmental process	2.6755e-06	0.000320861	BP	573/5704	1263/14509	0.000282518	ENSG00000108821/ENSG00000146674/ENSG00000134013/ENSG00000148053/ENSG00000143772/ENSG00000164690/ENSG00000106366/ENSG00000138829/ENSG00000152192/ENSG00000105855/ENSG00000141433/ENSG00000007372/ENSG00000160307/ENSG00000175445/ENSG00000144857/ENSG00000189431/ENSG00000046653/ENSG00000189056/ENSG00000079691/ENSG00000106078/ENSG00000118432/ENSG00000106278/ENSG00000171532/ENSG00000117525/ENSG00000177508…	573
GO:0070848	response to growth factor	3.11397e-06	0.000366656	BP	315/5704	658/14509	0.00032284	ENSG00000108821/ENSG00000148053/ENSG00000166147/ENSG00000147257/ENSG00000137573/ENSG00000138829/ENSG00000156140/ENSG00000011201/ENSG00000026508/ENSG00000008196/ENSG00000167642/ENSG00000108691/ENSG00000125398/ENSG00000020181/ENSG00000113578/ENSG00000180447/ENSG00000135744/ENSG00000118523/ENSG00000180176/ENSG00000142871/ENSG00000182175/ENSG00000168615/ENSG00000109458/ENSG00000170801/ENSG00000087250…	315
GO:0033674	positive regulation of kinase activity	3.18211e-06	0.000367988	BP	271/5704	557/14509	0.000324012	ENSG00000148053/ENSG00000141433/ENSG00000120885/ENSG00000189056/ENSG00000134222/ENSG00000154188/ENSG00000184371/ENSG00000113578/ENSG00000135744/ENSG00000162734/ENSG00000142871/ENSG00000168615/ENSG00000101265/ENSG00000087250/ENSG00000163251/ENSG00000138193/ENSG00000102760/ENSG00000168078/ENSG00000198121/ENSG00000130513/ENSG00000078401/ENSG00000173947/ENSG00000167191/ENSG00000140538/ENSG00000137801…	271
GO:1903047	mitotic cell cycle process	3.29954e-06	0.000374874	BP	397/5704	849/14509	0.000330076	ENSG00000007372/ENSG00000167110/ENSG00000134222/ENSG00000108691/ENSG00000122641/ENSG00000183690/ENSG00000102760/ENSG00000132688/ENSG00000078401/ENSG00000143761/ENSG00000148411/ENSG00000120129/ENSG00000065328/ENSG00000012048/ENSG00000171848/ENSG00000172201/ENSG00000154734/ENSG00000170312/ENSG00000124205/ENSG00000166579/ENSG00000119408/ENSG00000118495/ENSG00000124762/ENSG00000126803/ENSG00000080839…	397
GO:0001655	urogenital system development	4.00608e-06	0.0004473	BP	159/5704	306/14509	0.000393846	ENSG00000166147/ENSG00000164690/ENSG00000147257/ENSG00000134569/ENSG00000170549/ENSG00000137573/ENSG00000103449/ENSG00000171956/ENSG00000070495/ENSG00000008196/ENSG00000177508/ENSG00000154188/ENSG00000132386/ENSG00000125398/ENSG00000113578/ENSG00000135744/ENSG00000162599/ENSG00000149571/ENSG00000138193/ENSG00000070404/ENSG00000074047/ENSG00000172201/ENSG00000154734/ENSG00000117707/ENSG00000168743…	159
GO:0007389	pattern specification process	4.72553e-06	0.000518687	BP	200/5704	398/14509	0.000456703	ENSG00000164690/ENSG00000147257/ENSG00000134569/ENSG00000170549/ENSG00000007372/ENSG00000171956/ENSG00000159263/ENSG00000136944/ENSG00000189056/ENSG00000106078/ENSG00000164853/ENSG00000177508/ENSG00000106003/ENSG00000113578/ENSG00000182968/ENSG00000163251/ENSG00000069812/ENSG00000138696/ENSG00000078401/ENSG00000162992/ENSG00000148204/ENSG00000144485/ENSG00000204304/ENSG00000163508/ENSG00000074047…	200
GO:0005789	endoplasmic reticulum membrane	5.20555e-06	0.000530966	CC	454/5894	997/15168	0.000466444	ENSG00000168389/ENSG00000182934/ENSG00000168077/ENSG00000167614/ENSG00000150961/ENSG00000157020/ENSG00000123104/ENSG00000188921/ENSG00000162407/ENSG00000197977/ENSG00000187773/ENSG00000206190/ENSG00000138674/ENSG00000214160/ENSG00000118322/ENSG00000166710/ENSG00000101294/ENSG00000136240/ENSG00000115806/ENSG00000051108/ENSG00000112473/ENSG00000186480/ENSG00000206503/ENSG00000113615/ENSG00000114646…	454
GO:0043005	neuron projection	4.72389e-06	0.000530966	CC	581/5894	1301/15168	0.000466444	ENSG00000187017/ENSG00000148053/ENSG00000134569/ENSG00000018625/ENSG00000198825/ENSG00000091664/ENSG00000168374/ENSG00000152192/ENSG00000148600/ENSG00000141433/ENSG00000135905/ENSG00000120885/ENSG00000144857/ENSG00000154146/ENSG00000189056/ENSG00000106078/ENSG00000147862/ENSG00000118432/ENSG00000140945/ENSG00000177508/ENSG00000182132/ENSG00000196358/ENSG00000196569/ENSG00000132386/ENSG00000184156…	581
GO:0044843	cell cycle G1/S phase transition	5.004e-06	0.000534246	BP	139/5704	263/14509	0.000470403	ENSG00000108691/ENSG00000122641/ENSG00000102760/ENSG00000148411/ENSG00000065328/ENSG00000171848/ENSG00000172201/ENSG00000154734/ENSG00000170312/ENSG00000176907/ENSG00000118495/ENSG00000124762/ENSG00000080839/ENSG00000100297/ENSG00000228716/ENSG00000104738/ENSG00000172716/ENSG00000123080/ENSG00000134057/ENSG00000147883/ENSG00000215301/ENSG00000093009/ENSG00000132780/ENSG00000128059/ENSG00000101412…	139
GO:0060284	regulation of cell development	5.03228e-06	0.000534246	BP	423/5704	913/14509	0.000470403	ENSG00000148053/ENSG00000166147/ENSG00000164690/ENSG00000134569/ENSG00000198825/ENSG00000082684/ENSG00000168389/ENSG00000152192/ENSG00000141433/ENSG00000007372/ENSG00000189431/ENSG00000184194/ENSG00000136160/ENSG00000189056/ENSG00000079691/ENSG00000106078/ENSG00000213694/ENSG00000118432/ENSG00000106278/ENSG00000109099/ENSG00000171532/ENSG00000177508/ENSG00000146555/ENSG00000196358/ENSG00000244405…	423
GO:0051130	positive regulation of cellular component organization	5.34472e-06	0.000558264	BP	518/5704	1138/14509	0.000491551	ENSG00000187017/ENSG00000148053/ENSG00000147257/ENSG00000134569/ENSG00000106366/ENSG00000141433/ENSG00000120885/ENSG00000168461/ENSG00000189056/ENSG00000079691/ENSG00000106078/ENSG00000118432/ENSG00000171532/ENSG00000134222/ENSG00000154188/ENSG00000165215/ENSG00000143320/ENSG00000132386/ENSG00000125398/ENSG00000115414/ENSG00000135744/ENSG00000118523/ENSG00000168615/ENSG00000117385/ENSG00000166710…	518
GO:0033554	cellular response to stress	6.19872e-06	0.00063719	BP	854/5704	1947/14509	0.000561044	ENSG00000198825/ENSG00000168389/ENSG00000140092/ENSG00000182934/ENSG00000120885/ENSG00000160307/ENSG00000091542/ENSG00000198380/ENSG00000026508/ENSG00000157020/ENSG00000117394/ENSG00000108691/ENSG00000087245/ENSG00000244405/ENSG00000155760/ENSG00000113578/ENSG00000129675/ENSG00000135744/ENSG00000118523/ENSG00000122547/ENSG00000162734/ENSG00000105825/ENSG00000182175/ENSG00000114388/ENSG00000179094…	854
GO:0021537	telencephalon development	6.36704e-06	0.000644265	BP	134/5704	253/14509	0.000567274	ENSG00000148053/ENSG00000164690/ENSG00000018625/ENSG00000168389/ENSG00000007372/ENSG00000103449/ENSG00000171956/ENSG00000154146/ENSG00000189056/ENSG00000147862/ENSG00000117394/ENSG00000164853/ENSG00000172380/ENSG00000184486/ENSG00000122641/ENSG00000180176/ENSG00000149571/ENSG00000188486/ENSG00000198121/ENSG00000151012/ENSG00000162992/ENSG00000163508/ENSG00000277586/ENSG00000172201/ENSG00000164600…	134
GO:0043434	response to peptide hormone	6.80433e-06	0.000669598	BP	201/5704	402/14509	0.00058958	ENSG00000108821/ENSG00000166147/ENSG00000168461/ENSG00000175445/ENSG00000184194/ENSG00000136160/ENSG00000117394/ENSG00000135744/ENSG00000118523/ENSG00000180176/ENSG00000109458/ENSG00000121769/ENSG00000186480/ENSG00000125629/ENSG00000130513/ENSG00000078401/ENSG00000277586/ENSG00000054356/ENSG00000115290/ENSG00000166579/ENSG00000078295/ENSG00000164742/ENSG00000145708/ENSG00000114166/ENSG00000153823…	201
GO:1901698	response to nitrogen compound	6.82419e-06	0.000669598	BP	464/5704	1012/14509	0.00058958	ENSG00000108821/ENSG00000148053/ENSG00000162692/ENSG00000166147/ENSG00000168461/ENSG00000175445/ENSG00000184194/ENSG00000136160/ENSG00000117394/ENSG00000118432/ENSG00000140945/ENSG00000146555/ENSG00000087245/ENSG00000123104/ENSG00000125398/ENSG00000069431/ENSG00000135744/ENSG00000118523/ENSG00000162734/ENSG00000180176/ENSG00000179094/ENSG00000109458/ENSG00000153956/ENSG00000142552/ENSG00000121769…	464
GO:0050890	cognition	6.94145e-06	0.000670937	BP	148/5704	284/14509	0.000590759	ENSG00000148053/ENSG00000018625/ENSG00000168374/ENSG00000168389/ENSG00000171956/ENSG00000160307/ENSG00000154146/ENSG00000189056/ENSG00000118432/ENSG00000106278/ENSG00000171532/ENSG00000171766/ENSG00000132386/ENSG00000135744/ENSG00000180176/ENSG00000093010/ENSG00000166710/ENSG00000105894/ENSG00000183454/ENSG00000151012/ENSG00000006128/ENSG00000005884/ENSG00000137868/ENSG00000164742/ENSG00000204287…	148
GO:0001503	ossification	7.42984e-06	0.000707583	BP	183/5704	362/14509	0.000623025	ENSG00000108821/ENSG00000146674/ENSG00000164690/ENSG00000147257/ENSG00000134569/ENSG00000137809/ENSG00000138829/ENSG00000046653/ENSG00000087245/ENSG00000184371/ENSG00000125398/ENSG00000197157/ENSG00000198732/ENSG00000118523/ENSG00000142871/ENSG00000101265/ENSG00000170989/ENSG00000138696/ENSG00000105894/ENSG00000185885/ENSG00000070404/ENSG00000147408/ENSG00000006128/ENSG00000162733/ENSG00000074047…	183
GO:0050767	regulation of neurogenesis	7.54922e-06	0.000708532	BP	377/5704	808/14509	0.000623861	ENSG00000148053/ENSG00000164690/ENSG00000134569/ENSG00000198825/ENSG00000082684/ENSG00000168389/ENSG00000152192/ENSG00000141433/ENSG00000007372/ENSG00000189431/ENSG00000184194/ENSG00000136160/ENSG00000189056/ENSG00000106078/ENSG00000118432/ENSG00000106278/ENSG00000109099/ENSG00000171532/ENSG00000177508/ENSG00000146555/ENSG00000196358/ENSG00000244405/ENSG00000184371/ENSG00000143320/ENSG00000132386…	377
GO:0000902	cell morphogenesis	7.93394e-06	0.000721335	BP	458/5704	999/14509	0.000635134	ENSG00000148053/ENSG00000164690/ENSG00000134569/ENSG00000082684/ENSG00000168389/ENSG00000152192/ENSG00000182871/ENSG00000148600/ENSG00000007372/ENSG00000135905/ENSG00000171956/ENSG00000011201/ENSG00000120885/ENSG00000160307/ENSG00000144857/ENSG00000026508/ENSG00000189056/ENSG00000100345/ENSG00000079691/ENSG00000106078/ENSG00000046889/ENSG00000147862/ENSG00000106278/ENSG00000167642/ENSG00000108691…	458
GO:0010243	response to organonitrogen compound	7.81294e-06	0.000721335	BP	439/5704	954/14509	0.000635134	ENSG00000108821/ENSG00000148053/ENSG00000162692/ENSG00000166147/ENSG00000168461/ENSG00000175445/ENSG00000184194/ENSG00000136160/ENSG00000117394/ENSG00000118432/ENSG00000140945/ENSG00000146555/ENSG00000087245/ENSG00000123104/ENSG00000125398/ENSG00000069431/ENSG00000135744/ENSG00000118523/ENSG00000162734/ENSG00000180176/ENSG00000179094/ENSG00000109458/ENSG00000153956/ENSG00000142552/ENSG00000121769…	439
GO:0045860	positive regulation of protein kinase activity	8.01978e-06	0.000721335	BP	239/5704	489/14509	0.000635134	ENSG00000148053/ENSG00000141433/ENSG00000120885/ENSG00000189056/ENSG00000134222/ENSG00000154188/ENSG00000184371/ENSG00000113578/ENSG00000135744/ENSG00000162734/ENSG00000142871/ENSG00000168615/ENSG00000101265/ENSG00000087250/ENSG00000163251/ENSG00000138193/ENSG00000102760/ENSG00000168078/ENSG00000198121/ENSG00000130513/ENSG00000078401/ENSG00000167191/ENSG00000140538/ENSG00000137801/ENSG00000162733…	239
GO:0001667	ameboidal-type cell migration	8.80004e-06	0.000740118	BP	188/5704	374/14509	0.000651672	ENSG00000134013/ENSG00000164690/ENSG00000147257/ENSG00000082684/ENSG00000136160/ENSG00000100345/ENSG00000140945/ENSG00000154188/ENSG00000132386/ENSG00000125398/ENSG00000020181/ENSG00000162407/ENSG00000113578/ENSG00000115414/ENSG00000135744/ENSG00000168615/ENSG00000126785/ENSG00000102760/ENSG00000105894/ENSG00000166068/ENSG00000179889/ENSG00000078401/ENSG00000150760/ENSG00000148204/ENSG00000006128…	188
GO:0010631	epithelial cell migration	8.42147e-06	0.000740118	BP	139/5704	265/14509	0.000651672	ENSG00000134013/ENSG00000100345/ENSG00000140945/ENSG00000154188/ENSG00000132386/ENSG00000125398/ENSG00000020181/ENSG00000162407/ENSG00000113578/ENSG00000135744/ENSG00000168615/ENSG00000126785/ENSG00000102760/ENSG00000105894/ENSG00000166068/ENSG00000078401/ENSG00000150760/ENSG00000006128/ENSG00000136999/ENSG00000137801/ENSG00000117707/ENSG00000100292/ENSG00000005884/ENSG00000154305/ENSG00000105976…	139
GO:0019220	regulation of phosphate metabolic process	8.67768e-06	0.000740118	BP	717/5704	1619/14509	0.000651672	ENSG00000146674/ENSG00000148053/ENSG00000143772/ENSG00000134569/ENSG00000198825/ENSG00000141433/ENSG00000007372/ENSG00000120885/ENSG00000026508/ENSG00000136160/ENSG00000189056/ENSG00000157020/ENSG00000134222/ENSG00000108691/ENSG00000154188/ENSG00000165215/ENSG00000184371/ENSG00000125398/ENSG00000162407/ENSG00000155760/ENSG00000113578/ENSG00000122641/ENSG00000115414/ENSG00000135744/ENSG00000118523…	717
GO:0022037	metencephalon development	8.63347e-06	0.000740118	BP	66/5704	110/14509	0.000651672	ENSG00000171532/ENSG00000135919/ENSG00000105894/ENSG00000164900/ENSG00000198121/ENSG00000162992/ENSG00000079482/ENSG00000074047/ENSG00000117707/ENSG00000198719/ENSG00000108784/ENSG00000163064/ENSG00000135472/ENSG00000095139/ENSG00000115507/ENSG00000165240/ENSG00000150361/ENSG00000102924/ENSG00000273706/ENSG00000180616/ENSG00000164885/ENSG00000154764/ENSG00000204472/ENSG00000117411/ENSG00000198804…	66
GO:0071363	cellular response to growth factor stimulus	8.72077e-06	0.000740118	BP	301/5704	632/14509	0.000651672	ENSG00000108821/ENSG00000148053/ENSG00000166147/ENSG00000147257/ENSG00000137573/ENSG00000138829/ENSG00000156140/ENSG00000011201/ENSG00000026508/ENSG00000008196/ENSG00000167642/ENSG00000108691/ENSG00000125398/ENSG00000020181/ENSG00000113578/ENSG00000180447/ENSG00000135744/ENSG00000118523/ENSG00000180176/ENSG00000142871/ENSG00000182175/ENSG00000168615/ENSG00000109458/ENSG00000170801/ENSG00000087250…	301
GO:0051174	regulation of phosphorus metabolic process	9.58645e-06	0.000795921	BP	717/5704	1620/14509	0.000700807	ENSG00000146674/ENSG00000148053/ENSG00000143772/ENSG00000134569/ENSG00000198825/ENSG00000141433/ENSG00000007372/ENSG00000120885/ENSG00000026508/ENSG00000136160/ENSG00000189056/ENSG00000157020/ENSG00000134222/ENSG00000108691/ENSG00000154188/ENSG00000165215/ENSG00000184371/ENSG00000125398/ENSG00000162407/ENSG00000155760/ENSG00000113578/ENSG00000122641/ENSG00000115414/ENSG00000135744/ENSG00000118523…	717
GO:0000777	condensed chromosome kinetochore	9.03653e-06	0.000819312	CC	62/5894	103/15168	0.000719751	ENSG00000101265/ENSG00000166579/ENSG00000122952/ENSG00000117724/ENSG00000165480/ENSG00000089685/ENSG00000151725/ENSG00000123219/ENSG00000134057/ENSG00000137812/ENSG00000161888/ENSG00000143228/ENSG00000080986/ENSG00000138778/ENSG00000156970/ENSG00000163535/ENSG00000115163/ENSG00000182628/ENSG00000123485/ENSG00000169679/ENSG00000143756/ENSG00000152253/ENSG00000154839/ENSG00000129534/ENSG00000142945…	62
GO:0090132	epithelium migration	1.0858e-05	0.000890079	BP	139/5704	266/14509	0.000783713	ENSG00000134013/ENSG00000100345/ENSG00000140945/ENSG00000154188/ENSG00000132386/ENSG00000125398/ENSG00000020181/ENSG00000162407/ENSG00000113578/ENSG00000135744/ENSG00000168615/ENSG00000126785/ENSG00000102760/ENSG00000105894/ENSG00000166068/ENSG00000078401/ENSG00000150760/ENSG00000006128/ENSG00000136999/ENSG00000137801/ENSG00000117707/ENSG00000100292/ENSG00000005884/ENSG00000154305/ENSG00000105976…	139
GO:0031401	positive regulation of protein modification process	1.15232e-05	0.000932803	BP	493/5704	1085/14509	0.000821331	ENSG00000146674/ENSG00000148053/ENSG00000134569/ENSG00000141433/ENSG00000120885/ENSG00000026508/ENSG00000136160/ENSG00000189056/ENSG00000167110/ENSG00000134222/ENSG00000108691/ENSG00000154188/ENSG00000165215/ENSG00000184371/ENSG00000125398/ENSG00000155760/ENSG00000113578/ENSG00000122641/ENSG00000135744/ENSG00000118523/ENSG00000162734/ENSG00000142871/ENSG00000113645/ENSG00000168615/ENSG00000101265…	493
GO:0051270	regulation of cellular component movement	1.16972e-05	0.0009352	BP	422/5704	917/14509	0.000823441	ENSG00000108821/ENSG00000146674/ENSG00000096696/ENSG00000164690/ENSG00000018625/ENSG00000112769/ENSG00000198825/ENSG00000106366/ENSG00000082684/ENSG00000137573/ENSG00000182871/ENSG00000007372/ENSG00000135905/ENSG00000117115/ENSG00000184194/ENSG00000189056/ENSG00000079691/ENSG00000140945/ENSG00000117525/ENSG00000167642/ENSG00000108691/ENSG00000154188/ENSG00000165215/ENSG00000196358/ENSG00000184371…	422
GO:0021543	pallium development	1.22263e-05	0.00096558	BP	93/5704	167/14509	0.000850191	ENSG00000148053/ENSG00000168389/ENSG00000007372/ENSG00000189056/ENSG00000117394/ENSG00000172380/ENSG00000184486/ENSG00000180176/ENSG00000149571/ENSG00000188486/ENSG00000162992/ENSG00000163508/ENSG00000277586/ENSG00000172201/ENSG00000164600/ENSG00000117707/ENSG00000166579/ENSG00000168542/ENSG00000101438/ENSG00000132692/ENSG00000142700/ENSG00000091136/ENSG00000205336/ENSG00000013810/ENSG00000136535…	93
GO:0042175	nuclear outer membrane-endoplasmic reticulum membrane network	1.19541e-05	0.000975457	CC	460/5894	1018/15168	0.000856923	ENSG00000168389/ENSG00000182934/ENSG00000168077/ENSG00000167614/ENSG00000150961/ENSG00000157020/ENSG00000123104/ENSG00000188921/ENSG00000162407/ENSG00000197977/ENSG00000187773/ENSG00000206190/ENSG00000138674/ENSG00000214160/ENSG00000118322/ENSG00000166710/ENSG00000101294/ENSG00000136240/ENSG00000115806/ENSG00000051108/ENSG00000112473/ENSG00000186480/ENSG00000206503/ENSG00000113615/ENSG00000114646…	460
GO:0090130	tissue migration	1.26171e-05	0.000984439	BP	141/5704	271/14509	0.000866796	ENSG00000134013/ENSG00000100345/ENSG00000140945/ENSG00000154188/ENSG00000132386/ENSG00000125398/ENSG00000020181/ENSG00000162407/ENSG00000113578/ENSG00000135744/ENSG00000168615/ENSG00000126785/ENSG00000102760/ENSG00000105894/ENSG00000166068/ENSG00000078401/ENSG00000150760/ENSG00000006128/ENSG00000136999/ENSG00000137801/ENSG00000117707/ENSG00000100292/ENSG00000005884/ENSG00000154305/ENSG00000105976…	141
GO:0001501	skeletal system development	1.28997e-05	0.000994503	BP	219/5704	446/14509	0.000875658	ENSG00000108821/ENSG00000134013/ENSG00000166147/ENSG00000164690/ENSG00000120708/ENSG00000137573/ENSG00000138829/ENSG00000105855/ENSG00000026508/ENSG00000147862/ENSG00000176842/ENSG00000115380/ENSG00000164853/ENSG00000087245/ENSG00000125398/ENSG00000182492/ENSG00000118523/ENSG00000142871/ENSG00000117385/ENSG00000101265/ENSG00000138696/ENSG00000186480/ENSG00000125629/ENSG00000078401/ENSG00000147408…	219
GO:0030030	cell projection organization	1.35323e-05	0.001031	BP	677/5704	1527/14509	0.000907798	ENSG00000187017/ENSG00000148053/ENSG00000164690/ENSG00000134569/ENSG00000198825/ENSG00000082684/ENSG00000168374/ENSG00000168389/ENSG00000152192/ENSG00000141433/ENSG00000007372/ENSG00000135905/ENSG00000171956/ENSG00000011201/ENSG00000160307/ENSG00000167614/ENSG00000144857/ENSG00000026508/ENSG00000046653/ENSG00000189056/ENSG00000100345/ENSG00000079691/ENSG00000106078/ENSG00000046889/ENSG00000147862…	677
GO:0045597	positive regulation of cell differentiation	1.46064e-05	0.00109989	BP	420/5704	914/14509	0.000968454	ENSG00000108821/ENSG00000146674/ENSG00000134013/ENSG00000148053/ENSG00000143772/ENSG00000164690/ENSG00000106366/ENSG00000138829/ENSG00000152192/ENSG00000141433/ENSG00000007372/ENSG00000175445/ENSG00000144857/ENSG00000189431/ENSG00000189056/ENSG00000079691/ENSG00000106078/ENSG00000118432/ENSG00000106278/ENSG00000171532/ENSG00000177508/ENSG00000244405/ENSG00000184371/ENSG00000143320/ENSG00000132386…	420
GO:0001701	in utero embryonic development	1.48126e-05	0.0011026	BP	182/5704	363/14509	0.000970836	ENSG00000156140/ENSG00000136944/ENSG00000150961/ENSG00000100345/ENSG00000167642/ENSG00000154188/ENSG00000151617/ENSG00000171345/ENSG00000142871/ENSG00000169946/ENSG00000181649/ENSG00000101294/ENSG00000163251/ENSG00000140416/ENSG00000078401/ENSG00000163508/ENSG00000074047/ENSG00000166579/ENSG00000171223/ENSG00000013275/ENSG00000136720/ENSG00000116016/ENSG00000185551/ENSG00000147536/ENSG00000141873…	182
GO:0044306	neuron projection terminus	1.63657e-05	0.00111287	CC	81/5894	144/15168	0.000977633	ENSG00000148053/ENSG00000141433/ENSG00000180176/ENSG00000070404/ENSG00000079482/ENSG00000054356/ENSG00000011347/ENSG00000101438/ENSG00000172137/ENSG00000145708/ENSG00000128683/ENSG00000079689/ENSG00000130477/ENSG00000273749/ENSG00000166501/ENSG00000189195/ENSG00000198947/ENSG00000220205/ENSG00000167654/ENSG00000065000/ENSG00000187094/ENSG00000103549/ENSG00000132535/ENSG00000164106/ENSG00000110680…	81
GO:0098588	bounding membrane of organelle	1.62745e-05	0.00111287	CC	847/5894	1962/15168	0.000977633	ENSG00000148053/ENSG00000096696/ENSG00000198825/ENSG00000091664/ENSG00000148600/ENSG00000182934/ENSG00000168461/ENSG00000168077/ENSG00000130733/ENSG00000167614/ENSG00000154146/ENSG00000026508/ENSG00000150961/ENSG00000167110/ENSG00000157020/ENSG00000182022/ENSG00000156675/ENSG00000090615/ENSG00000117394/ENSG00000118432/ENSG00000125430/ENSG00000152128/ENSG00000123104/ENSG00000106003/ENSG00000059804…	847
GO:0001649	osteoblast differentiation	1.55654e-05	0.00114547	BP	109/5704	202/14509	0.00100858	ENSG00000108821/ENSG00000146674/ENSG00000164690/ENSG00000137809/ENSG00000138829/ENSG00000125398/ENSG00000197157/ENSG00000198732/ENSG00000142871/ENSG00000101265/ENSG00000138696/ENSG00000185885/ENSG00000162733/ENSG00000074047/ENSG00000172201/ENSG00000011028/ENSG00000168743/ENSG00000171223/ENSG00000132382/ENSG00000151014/ENSG00000094975/ENSG00000115641/ENSG00000174705/ENSG00000130055/ENSG00000186188…	109
GO:0009628	response to abiotic stimulus	1.61208e-05	0.00117301	BP	517/5704	1145/14509	0.00103284	ENSG00000108821/ENSG00000134013/ENSG00000018625/ENSG00000082684/ENSG00000182871/ENSG00000171956/ENSG00000100427/ENSG00000168077/ENSG00000160307/ENSG00000175445/ENSG00000091542/ENSG00000163453/ENSG00000157020/ENSG00000117394/ENSG00000171532/ENSG00000165215/ENSG00000087245/ENSG00000151617/ENSG00000123104/ENSG00000132386/ENSG00000125398/ENSG00000113578/ENSG00000135744/ENSG00000118523/ENSG00000180176…	517
GO:0042493	response to drug	1.64298e-05	0.00118222	BP	180/5704	359/14509	0.00104094	ENSG00000108821/ENSG00000182871/ENSG00000175445/ENSG00000008196/ENSG00000122641/ENSG00000180176/ENSG00000168615/ENSG00000093010/ENSG00000121769/ENSG00000166710/ENSG00000087250/ENSG00000147246/ENSG00000100883/ENSG00000105894/ENSG00000183454/ENSG00000078549/ENSG00000132164/ENSG00000078401/ENSG00000162992/ENSG00000137801/ENSG00000125740/ENSG00000170312/ENSG00000184588/ENSG00000005884/ENSG00000124762…	180
GO:0031175	neuron projection development	1.68706e-05	0.00120059	BP	447/5704	979/14509	0.00105712	ENSG00000148053/ENSG00000164690/ENSG00000134569/ENSG00000198825/ENSG00000082684/ENSG00000168374/ENSG00000168389/ENSG00000152192/ENSG00000141433/ENSG00000007372/ENSG00000135905/ENSG00000171956/ENSG00000011201/ENSG00000160307/ENSG00000144857/ENSG00000046653/ENSG00000189056/ENSG00000106078/ENSG00000046889/ENSG00000147862/ENSG00000118432/ENSG00000106278/ENSG00000109099/ENSG00000146555/ENSG00000196358…	447
GO:0000082	G1/S transition of mitotic cell cycle	1.77978e-05	0.00125281	BP	129/5704	246/14509	0.0011031	ENSG00000108691/ENSG00000122641/ENSG00000102760/ENSG00000148411/ENSG00000065328/ENSG00000171848/ENSG00000172201/ENSG00000154734/ENSG00000170312/ENSG00000118495/ENSG00000124762/ENSG00000080839/ENSG00000100297/ENSG00000228716/ENSG00000104738/ENSG00000172716/ENSG00000123080/ENSG00000134057/ENSG00000147883/ENSG00000215301/ENSG00000093009/ENSG00000132780/ENSG00000128059/ENSG00000101412/ENSG00000150457…	129
GO:0006888	endoplasmic reticulum to Golgi vesicle-mediated transport	2.13065e-05	0.0014536	BP	102/5704	188/14509	0.00127989	ENSG00000168374/ENSG00000150961/ENSG00000167110/ENSG00000157020/ENSG00000180447/ENSG00000138674/ENSG00000133103/ENSG00000136240/ENSG00000186480/ENSG00000113615/ENSG00000143761/ENSG00000100934/ENSG00000136152/ENSG00000181789/ENSG00000107862/ENSG00000185189/ENSG00000177951/ENSG00000184432/ENSG00000154305/ENSG00000166557/ENSG00000047932/ENSG00000129083/ENSG00000105402/ENSG00000167645/ENSG00000095139…	102
GO:0007167	enzyme linked receptor protein signaling pathway	2.14528e-05	0.0014536	BP	439/5704	962/14509	0.00127989	ENSG00000108821/ENSG00000146674/ENSG00000148053/ENSG00000166147/ENSG00000164690/ENSG00000147257/ENSG00000137573/ENSG00000168374/ENSG00000113594/ENSG00000138829/ENSG00000156140/ENSG00000011201/ENSG00000115380/ENSG00000140945/ENSG00000008196/ENSG00000117525/ENSG00000154188/ENSG00000087245/ENSG00000184371/ENSG00000125398/ENSG00000020181/ENSG00000113578/ENSG00000122641/ENSG00000135744/ENSG00000118523…	439
GO:0021549	cerebellum development	2.15481e-05	0.0014536	BP	61/5704	102/14509	0.00127989	ENSG00000171532/ENSG00000135919/ENSG00000105894/ENSG00000164900/ENSG00000198121/ENSG00000162992/ENSG00000079482/ENSG00000074047/ENSG00000117707/ENSG00000198719/ENSG00000108784/ENSG00000163064/ENSG00000135472/ENSG00000095139/ENSG00000165240/ENSG00000150361/ENSG00000102924/ENSG00000273706/ENSG00000180616/ENSG00000164885/ENSG00000154764/ENSG00000204472/ENSG00000117411/ENSG00000198804/ENSG00000090861…	61
GO:0120036	plasma membrane bounded cell projection organization	2.09599e-05	0.0014536	BP	659/5704	1488/14509	0.00127989	ENSG00000187017/ENSG00000148053/ENSG00000164690/ENSG00000134569/ENSG00000198825/ENSG00000082684/ENSG00000168374/ENSG00000168389/ENSG00000152192/ENSG00000141433/ENSG00000007372/ENSG00000135905/ENSG00000171956/ENSG00000011201/ENSG00000160307/ENSG00000167614/ENSG00000144857/ENSG00000026508/ENSG00000046653/ENSG00000189056/ENSG00000100345/ENSG00000079691/ENSG00000106078/ENSG00000046889/ENSG00000147862…	659
GO:0007611	learning or memory	2.18314e-05	0.00145753	BP	130/5704	249/14509	0.00128335	ENSG00000148053/ENSG00000018625/ENSG00000168374/ENSG00000171956/ENSG00000160307/ENSG00000154146/ENSG00000189056/ENSG00000118432/ENSG00000106278/ENSG00000171532/ENSG00000171766/ENSG00000132386/ENSG00000135744/ENSG00000180176/ENSG00000093010/ENSG00000166710/ENSG00000105894/ENSG00000183454/ENSG00000151012/ENSG00000006128/ENSG00000005884/ENSG00000137868/ENSG00000164742/ENSG00000113161/ENSG00000145708…	130
hsa04141	Protein processing in endoplasmic reticulum	6.73821e-06	0.00149909							164	0.470441	1.81146	0.00144098	3800	tags=42%, list=23%, signal=33%	3310/3306/91319/9871/6396/81567/9709/5034/10802/22872/29927/10484/6748/10808/7494/6184/3703/7841/9632/23480/55829/30001/6238/1649/84447/3303/10952/3326/10525/3998/80343/79139/56605/27248/3304/23193/5589/6745/27102/5886/9451/440275/5611/1603/23645/10970/11231/5609/6048/10483/54431/10113/56681/51726/3300/80267/11253/1650/10134/3309/258010/8720/5887/4287/3337/3305/64215/7095/22824
hsa04974	Protein digestion and absorption	8.97659e-06	0.00149909							88	0.555498	1.97236	0.00144098	1758	tags=39%, list=11%, signal=35%	1277/1293/1295/1357/23439/59272/1289/1300/50509/7373/1280/80781/1303/1296/3769/5646/6564/3783/4311/1281/1286/23428/1310/131873/1278/6510/51032/1298/3784/1285/440387/1294/2006/1361
GO:0051241	negative regulation of multicellular organismal process	2.27684e-05	0.00150457	BP	483/5704	1067/14509	0.00132477	ENSG00000134013/ENSG00000143772/ENSG00000166147/ENSG00000164690/ENSG00000134569/ENSG00000018625/ENSG00000112769/ENSG00000198825/ENSG00000106366/ENSG00000082684/ENSG00000137573/ENSG00000141433/ENSG00000140092/ENSG00000007372/ENSG00000130635/ENSG00000160307/ENSG00000184194/ENSG00000136160/ENSG00000147862/ENSG00000156675/ENSG00000115380/ENSG00000109099/ENSG00000171532/ENSG00000177508/ENSG00000132386…	483
GO:0030855	epithelial cell differentiation	2.37654e-05	0.00154903	BP	265/5704	555/14509	0.00136392	ENSG00000096696/ENSG00000106366/ENSG00000182871/ENSG00000007372/ENSG00000103449/ENSG00000171956/ENSG00000147862/ENSG00000213694/ENSG00000167642/ENSG00000165215/ENSG00000171345/ENSG00000125398/ENSG00000155760/ENSG00000114790/ENSG00000168615/ENSG00000149591/ENSG00000170989/ENSG00000117519/ENSG00000167767/ENSG00000105894/ENSG00000166068/ENSG00000151012/ENSG00000133321/ENSG00000162992/ENSG00000140538…	265
GO:0048568	embryonic organ development	2.39196e-05	0.00154903	BP	196/5704	397/14509	0.00136392	ENSG00000166147/ENSG00000164690/ENSG00000138829/ENSG00000007372/ENSG00000103449/ENSG00000106078/ENSG00000176842/ENSG00000115380/ENSG00000167642/ENSG00000171345/ENSG00000125398/ENSG00000180176/ENSG00000142871/ENSG00000117122/ENSG00000169946/ENSG00000181649/ENSG00000163251/ENSG00000186480/ENSG00000125629/ENSG00000132688/ENSG00000078401/ENSG00000162992/ENSG00000148204/ENSG00000204304/ENSG00000163508…	196
GO:0045664	regulation of neuron differentiation	2.71584e-05	0.00174137	BP	309/5704	658/14509	0.00153327	ENSG00000148053/ENSG00000164690/ENSG00000134569/ENSG00000198825/ENSG00000082684/ENSG00000168389/ENSG00000141433/ENSG00000007372/ENSG00000136160/ENSG00000189056/ENSG00000106078/ENSG00000118432/ENSG00000109099/ENSG00000171532/ENSG00000177508/ENSG00000146555/ENSG00000196358/ENSG00000244405/ENSG00000143320/ENSG00000132386/ENSG00000184486/ENSG00000125398/ENSG00000115414/ENSG00000135744/ENSG00000275342…	309
GO:1901700	response to oxygen-containing compound	2.84991e-05	0.00180941	BP	649/5704	1467/14509	0.00159318	ENSG00000108821/ENSG00000148053/ENSG00000162692/ENSG00000166147/ENSG00000018625/ENSG00000106366/ENSG00000152192/ENSG00000182871/ENSG00000141433/ENSG00000140092/ENSG00000100427/ENSG00000120885/ENSG00000168461/ENSG00000175445/ENSG00000184194/ENSG00000136160/ENSG00000163453/ENSG00000117394/ENSG00000118432/ENSG00000176971/ENSG00000108691/ENSG00000146555/ENSG00000165215/ENSG00000172380/ENSG00000087245…	649
GO:0072006	nephron development	3.29224e-05	0.00206996	BP	75/5704	132/14509	0.00182259	ENSG00000164690/ENSG00000147257/ENSG00000170549/ENSG00000137573/ENSG00000103449/ENSG00000008196/ENSG00000177508/ENSG00000154188/ENSG00000125398/ENSG00000113578/ENSG00000135744/ENSG00000149571/ENSG00000138193/ENSG00000168743/ENSG00000198719/ENSG00000058262/ENSG00000005884/ENSG00000162849/ENSG00000112715/ENSG00000005513/ENSG00000085741/ENSG00000018408/ENSG00000273706/ENSG00000101384/ENSG00000125812…	75
GO:0001657	ureteric bud development	3.51236e-05	0.00218712	BP	56/5704	93/14509	0.00192575	ENSG00000164690/ENSG00000147257/ENSG00000103449/ENSG00000125398/ENSG00000113578/ENSG00000135744/ENSG00000168743/ENSG00000162849/ENSG00000112715/ENSG00000005513/ENSG00000085741/ENSG00000077782/ENSG00000115884/ENSG00000273706/ENSG00000125812/ENSG00000129654/ENSG00000119630/ENSG00000145147/ENSG00000101665/ENSG00000125931/ENSG00000168036/ENSG00000165731/ENSG00000106571/ENSG00000179222/ENSG00000104327…	56
GO:0043085	positive regulation of catalytic activity	3.73875e-05	0.00228659	BP	581/5704	1306/14509	0.00201334	ENSG00000148053/ENSG00000168374/ENSG00000182732/ENSG00000141433/ENSG00000135905/ENSG00000120885/ENSG00000110675/ENSG00000189056/ENSG00000167110/ENSG00000046889/ENSG00000117525/ENSG00000134222/ENSG00000108691/ENSG00000154188/ENSG00000165215/ENSG00000151617/ENSG00000184371/ENSG00000164300/ENSG00000113578/ENSG00000129675/ENSG00000031081/ENSG00000115414/ENSG00000135744/ENSG00000118523/ENSG00000162734…	581
GO:0044770	cell cycle phase transition	3.74272e-05	0.00228659	BP	278/5704	588/14509	0.00201334	ENSG00000108691/ENSG00000122641/ENSG00000102760/ENSG00000132688/ENSG00000148411/ENSG00000120129/ENSG00000065328/ENSG00000012048/ENSG00000171848/ENSG00000172201/ENSG00000154734/ENSG00000170312/ENSG00000176907/ENSG00000119408/ENSG00000118495/ENSG00000124762/ENSG00000126803/ENSG00000080839/ENSG00000013275/ENSG00000100297/ENSG00000228716/ENSG00000117724/ENSG00000104738/ENSG00000178295/ENSG00000114670…	278
GO:0022603	regulation of anatomical structure morphogenesis	3.89975e-05	0.00229589	BP	455/5704	1005/14509	0.00202152	ENSG00000148053/ENSG00000164690/ENSG00000147257/ENSG00000134569/ENSG00000106366/ENSG00000082684/ENSG00000137573/ENSG00000168389/ENSG00000154856/ENSG00000105855/ENSG00000140092/ENSG00000130635/ENSG00000160307/ENSG00000026508/ENSG00000189056/ENSG00000100345/ENSG00000079691/ENSG00000147862/ENSG00000117525/ENSG00000108691/ENSG00000165215/ENSG00000196358/ENSG00000244405/ENSG00000184371/ENSG00000143320…	455
GO:0030334	regulation of cell migration	3.81571e-05	0.00229589	BP	363/5704	787/14509	0.00202152	ENSG00000108821/ENSG00000146674/ENSG00000164690/ENSG00000112769/ENSG00000106366/ENSG00000082684/ENSG00000137573/ENSG00000182871/ENSG00000007372/ENSG00000135905/ENSG00000117115/ENSG00000184194/ENSG00000189056/ENSG00000079691/ENSG00000140945/ENSG00000117525/ENSG00000108691/ENSG00000154188/ENSG00000165215/ENSG00000196358/ENSG00000184371/ENSG00000196569/ENSG00000132386/ENSG00000125398/ENSG00000020181…	363
GO:0090288	negative regulation of cellular response to growth factor stimulus	3.88401e-05	0.00229589	BP	80/5704	143/14509	0.00202152	ENSG00000166147/ENSG00000137573/ENSG00000138829/ENSG00000020181/ENSG00000135744/ENSG00000170801/ENSG00000166068/ENSG00000070404/ENSG00000166033/ENSG00000137801/ENSG00000158747/ENSG00000187678/ENSG00000081479/ENSG00000092421/ENSG00000064300/ENSG00000168140/ENSG00000049323/ENSG00000197496/ENSG00000108187/ENSG00000197859/ENSG00000145423/ENSG00000156535/ENSG00000003402/ENSG00000136158/ENSG00000188766…	80
GO:2000145	regulation of cell motility	3.87656e-05	0.00229589	BP	385/5704	839/14509	0.00202152	ENSG00000108821/ENSG00000146674/ENSG00000164690/ENSG00000112769/ENSG00000198825/ENSG00000106366/ENSG00000082684/ENSG00000137573/ENSG00000182871/ENSG00000007372/ENSG00000135905/ENSG00000117115/ENSG00000184194/ENSG00000189056/ENSG00000079691/ENSG00000140945/ENSG00000117525/ENSG00000167642/ENSG00000108691/ENSG00000154188/ENSG00000165215/ENSG00000196358/ENSG00000184371/ENSG00000196569/ENSG00000132386…	385
GO:0071495	cellular response to endogenous stimulus	3.993e-05	0.00232961	BP	557/5704	1249/14509	0.00205122	ENSG00000108821/ENSG00000148053/ENSG00000162692/ENSG00000166147/ENSG00000147257/ENSG00000018625/ENSG00000137573/ENSG00000138829/ENSG00000141433/ENSG00000011201/ENSG00000168461/ENSG00000175445/ENSG00000117115/ENSG00000184194/ENSG00000026508/ENSG00000163453/ENSG00000008196/ENSG00000167642/ENSG00000108691/ENSG00000087245/ENSG00000123104/ENSG00000132386/ENSG00000125398/ENSG00000113578/ENSG00000122641…	557
GO:0051338	regulation of transferase activity	4.03084e-05	0.00233069	BP	425/5704	934/14509	0.00205217	ENSG00000148053/ENSG00000141433/ENSG00000120885/ENSG00000189056/ENSG00000167110/ENSG00000134222/ENSG00000154188/ENSG00000184371/ENSG00000164300/ENSG00000113578/ENSG00000135744/ENSG00000162734/ENSG00000142871/ENSG00000114388/ENSG00000168615/ENSG00000101265/ENSG00000087250/ENSG00000163251/ENSG00000138193/ENSG00000102760/ENSG00000166068/ENSG00000168078/ENSG00000169116/ENSG00000198121/ENSG00000130513…	425
GO:0000779	condensed chromosome, centromeric region	3.85118e-05	0.00241736	CC	68/5894	119/15168	0.00212361	ENSG00000101265/ENSG00000166579/ENSG00000122952/ENSG00000117724/ENSG00000165480/ENSG00000089685/ENSG00000151725/ENSG00000123219/ENSG00000134057/ENSG00000137812/ENSG00000161888/ENSG00000143228/ENSG00000080986/ENSG00000109805/ENSG00000138778/ENSG00000156970/ENSG00000163535/ENSG00000115163/ENSG00000182628/ENSG00000125817/ENSG00000123485/ENSG00000169679/ENSG00000143756/ENSG00000152253/ENSG00000154839…	68
GO:0001822	kidney development	4.24789e-05	0.0024272	BP	136/5704	265/14509	0.00213714	ENSG00000166147/ENSG00000164690/ENSG00000147257/ENSG00000134569/ENSG00000170549/ENSG00000137573/ENSG00000103449/ENSG00000070495/ENSG00000008196/ENSG00000177508/ENSG00000154188/ENSG00000132386/ENSG00000125398/ENSG00000113578/ENSG00000135744/ENSG00000149571/ENSG00000138193/ENSG00000070404/ENSG00000074047/ENSG00000154734/ENSG00000117707/ENSG00000168743/ENSG00000198719/ENSG00000058262/ENSG00000005884…	136
GO:0014070	response to organic cyclic compound	4.2951e-05	0.0024272	BP	380/5704	828/14509	0.00213714	ENSG00000108821/ENSG00000018625/ENSG00000152192/ENSG00000141433/ENSG00000100427/ENSG00000120885/ENSG00000160307/ENSG00000117115/ENSG00000136160/ENSG00000163453/ENSG00000118432/ENSG00000176971/ENSG00000108691/ENSG00000146555/ENSG00000123104/ENSG00000132386/ENSG00000069431/ENSG00000122641/ENSG00000135744/ENSG00000118523/ENSG00000162734/ENSG00000182752/ENSG00000180176/ENSG00000168615/ENSG00000179094…	380
GO:0031399	regulation of protein modification process	4.31019e-05	0.0024272	BP	734/5704	1677/14509	0.00213714	ENSG00000146674/ENSG00000148053/ENSG00000143772/ENSG00000134569/ENSG00000198825/ENSG00000141433/ENSG00000007372/ENSG00000120885/ENSG00000026508/ENSG00000136160/ENSG00000189056/ENSG00000167110/ENSG00000134222/ENSG00000108691/ENSG00000154188/ENSG00000165215/ENSG00000184371/ENSG00000125398/ENSG00000162407/ENSG00000155760/ENSG00000113578/ENSG00000122641/ENSG00000115414/ENSG00000135744/ENSG00000118523…	734
GO:0000776	kinetochore	4.17088e-05	0.00243103	CC	75/5894	134/15168	0.00213562	ENSG00000157020/ENSG00000101265/ENSG00000166579/ENSG00000122952/ENSG00000117724/ENSG00000165480/ENSG00000114166/ENSG00000089685/ENSG00000151725/ENSG00000123219/ENSG00000134057/ENSG00000137812/ENSG00000161888/ENSG00000143228/ENSG00000080986/ENSG00000138778/ENSG00000156970/ENSG00000163535/ENSG00000115163/ENSG00000182628/ENSG00000130779/ENSG00000123485/ENSG00000169679/ENSG00000143756/ENSG00000152253…	75
GO:0072001	renal system development	4.36059e-05	0.00243441	BP	140/5704	274/14509	0.00214349	ENSG00000166147/ENSG00000164690/ENSG00000147257/ENSG00000134569/ENSG00000170549/ENSG00000137573/ENSG00000103449/ENSG00000070495/ENSG00000008196/ENSG00000177508/ENSG00000154188/ENSG00000132386/ENSG00000125398/ENSG00000113578/ENSG00000135744/ENSG00000162599/ENSG00000149571/ENSG00000138193/ENSG00000070404/ENSG00000074047/ENSG00000154734/ENSG00000117707/ENSG00000168743/ENSG00000198719/ENSG00000058262…	140
GO:0043549	regulation of kinase activity	4.44861e-05	0.00246232	BP	382/5704	833/14509	0.00216807	ENSG00000148053/ENSG00000141433/ENSG00000120885/ENSG00000189056/ENSG00000134222/ENSG00000154188/ENSG00000184371/ENSG00000113578/ENSG00000135744/ENSG00000162734/ENSG00000142871/ENSG00000114388/ENSG00000168615/ENSG00000101265/ENSG00000087250/ENSG00000163251/ENSG00000138193/ENSG00000102760/ENSG00000166068/ENSG00000168078/ENSG00000198121/ENSG00000130513/ENSG00000078401/ENSG00000173947/ENSG00000120129…	382
GO:0051962	positive regulation of nervous system development	4.50953e-05	0.00247489	BP	249/5704	522/14509	0.00217914	ENSG00000148053/ENSG00000164690/ENSG00000141433/ENSG00000007372/ENSG00000160307/ENSG00000189431/ENSG00000189056/ENSG00000106078/ENSG00000118432/ENSG00000106278/ENSG00000171532/ENSG00000177508/ENSG00000244405/ENSG00000184371/ENSG00000143320/ENSG00000132386/ENSG00000115414/ENSG00000135744/ENSG00000135919/ENSG00000117385/ENSG00000105894/ENSG00000103260/ENSG00000101463/ENSG00000198121/ENSG00000153707…	249
GO:0003158	endothelium development	4.55818e-05	0.00248057	BP	64/5704	110/14509	0.00218414	ENSG00000182871/ENSG00000213694/ENSG00000165215/ENSG00000113578/ENSG00000114790/ENSG00000170989/ENSG00000105894/ENSG00000163347/ENSG00000162493/ENSG00000117707/ENSG00000198719/ENSG00000186642/ENSG00000105976/ENSG00000185551/ENSG00000114861/ENSG00000148516/ENSG00000158769/ENSG00000184113/ENSG00000112715/ENSG00000168874/ENSG00000179820/ENSG00000147065/ENSG00000168214/ENSG00000107223/ENSG00000101384…	64
GO:0006261	DNA-dependent DNA replication	4.78766e-05	0.00258374	BP	83/5704	150/14509	0.00227498	ENSG00000065328/ENSG00000100297/ENSG00000104738/ENSG00000178295/ENSG00000111328/ENSG00000147536/ENSG00000172716/ENSG00000160957/ENSG00000101003/ENSG00000197299/ENSG00000136982/ENSG00000163781/ENSG00000093009/ENSG00000181938/ENSG00000077782/ENSG00000081177/ENSG00000085840/ENSG00000123374/ENSG00000104320/ENSG00000139618/ENSG00000129173/ENSG00000113916/ENSG00000112029/ENSG00000111602/ENSG00000039650…	83
GO:0040007	growth	4.84879e-05	0.0025951	BP	402/5704	881/14509	0.00228498	ENSG00000146674/ENSG00000164690/ENSG00000147257/ENSG00000134569/ENSG00000082684/ENSG00000168389/ENSG00000140092/ENSG00000103449/ENSG00000163453/ENSG00000106078/ENSG00000134222/ENSG00000184371/ENSG00000143320/ENSG00000171100/ENSG00000184486/ENSG00000125398/ENSG00000155760/ENSG00000113578/ENSG00000180447/ENSG00000122641/ENSG00000115414/ENSG00000135744/ENSG00000135919/ENSG00000113645/ENSG00000169946…	402
GO:0045859	regulation of protein kinase activity	5.04794e-05	0.00267955	BP	340/5704	735/14509	0.00235934	ENSG00000148053/ENSG00000141433/ENSG00000120885/ENSG00000189056/ENSG00000134222/ENSG00000154188/ENSG00000184371/ENSG00000113578/ENSG00000135744/ENSG00000162734/ENSG00000142871/ENSG00000168615/ENSG00000101265/ENSG00000087250/ENSG00000163251/ENSG00000138193/ENSG00000102760/ENSG00000166068/ENSG00000168078/ENSG00000198121/ENSG00000130513/ENSG00000078401/ENSG00000120129/ENSG00000167191/ENSG00000140538…	340
GO:0045596	negative regulation of cell differentiation	5.1005e-05	0.00268543	BP	299/5704	639/14509	0.00236452	ENSG00000143772/ENSG00000166147/ENSG00000164690/ENSG00000134569/ENSG00000198825/ENSG00000082684/ENSG00000141433/ENSG00000007372/ENSG00000130635/ENSG00000160307/ENSG00000184194/ENSG00000136160/ENSG00000213694/ENSG00000115380/ENSG00000109099/ENSG00000177508/ENSG00000125398/ENSG00000166450/ENSG00000155760/ENSG00000122641/ENSG00000275342/ENSG00000182175/ENSG00000186897/ENSG00000169946/ENSG00000166710…	299
GO:0042063	gliogenesis	5.19566e-05	0.00271347	BP	141/5704	277/14509	0.00238921	ENSG00000148053/ENSG00000164690/ENSG00000154856/ENSG00000141433/ENSG00000007372/ENSG00000120885/ENSG00000160307/ENSG00000177807/ENSG00000189056/ENSG00000147862/ENSG00000106278/ENSG00000108691/ENSG00000244405/ENSG00000184371/ENSG00000196569/ENSG00000184486/ENSG00000125398/ENSG00000182240/ENSG00000135919/ENSG00000152784/ENSG00000087250/ENSG00000105894/ENSG00000114646/ENSG00000103260/ENSG00000132561…	141
GO:0007507	heart development	5.34144e-05	0.00274416	BP	252/5704	530/14509	0.00241623	ENSG00000096696/ENSG00000166147/ENSG00000164690/ENSG00000147257/ENSG00000152192/ENSG00000103449/ENSG00000130635/ENSG00000070495/ENSG00000151617/ENSG00000125398/ENSG00000155760/ENSG00000115414/ENSG00000135744/ENSG00000180176/ENSG00000142871/ENSG00000169946/ENSG00000170989/ENSG00000138193/ENSG00000140416/ENSG00000105894/ENSG00000166068/ENSG00000182963/ENSG00000078401/ENSG00000140538/ENSG00000114854…	252
GO:0072163	mesonephric epithelium development	5.38154e-05	0.00274416	BP	56/5704	94/14509	0.00241623	ENSG00000164690/ENSG00000147257/ENSG00000103449/ENSG00000125398/ENSG00000113578/ENSG00000135744/ENSG00000168743/ENSG00000162849/ENSG00000112715/ENSG00000005513/ENSG00000085741/ENSG00000077782/ENSG00000115884/ENSG00000273706/ENSG00000125812/ENSG00000129654/ENSG00000119630/ENSG00000145147/ENSG00000101665/ENSG00000125931/ENSG00000168036/ENSG00000165731/ENSG00000106571/ENSG00000179222/ENSG00000104327…	56
GO:0072164	mesonephric tubule development	5.38154e-05	0.00274416	BP	56/5704	94/14509	0.00241623	ENSG00000164690/ENSG00000147257/ENSG00000103449/ENSG00000125398/ENSG00000113578/ENSG00000135744/ENSG00000168743/ENSG00000162849/ENSG00000112715/ENSG00000005513/ENSG00000085741/ENSG00000077782/ENSG00000115884/ENSG00000273706/ENSG00000125812/ENSG00000129654/ENSG00000119630/ENSG00000145147/ENSG00000101665/ENSG00000125931/ENSG00000168036/ENSG00000165731/ENSG00000106571/ENSG00000179222/ENSG00000104327…	56
GO:0050680	negative regulation of epithelial cell proliferation	5.71842e-05	0.00287073	BP	69/5704	121/14509	0.00252768	ENSG00000147257/ENSG00000137573/ENSG00000007372/ENSG00000147862/ENSG00000108691/ENSG00000132386/ENSG00000125398/ENSG00000166710/ENSG00000102760/ENSG00000105894/ENSG00000137801/ENSG00000064300/ENSG00000103175/ENSG00000185551/ENSG00000125266/ENSG00000147883/ENSG00000176046/ENSG00000172179/ENSG00000168874/ENSG00000169083/ENSG00000108187/ENSG00000145423/ENSG00000156535/ENSG00000171444/ENSG00000129757…	69
GO:0051240	positive regulation of multicellular organismal process	5.70463e-05	0.00287073	BP	689/5704	1571/14509	0.00252768	ENSG00000108821/ENSG00000134013/ENSG00000148053/ENSG00000143772/ENSG00000164690/ENSG00000018625/ENSG00000106366/ENSG00000137573/ENSG00000138829/ENSG00000152192/ENSG00000105855/ENSG00000141433/ENSG00000007372/ENSG00000120885/ENSG00000160307/ENSG00000175445/ENSG00000189431/ENSG00000046653/ENSG00000136160/ENSG00000189056/ENSG00000106078/ENSG00000118432/ENSG00000168495/ENSG00000106278/ENSG00000171532…	689
GO:0048762	mesenchymal cell differentiation	5.85888e-05	0.00291862	BP	110/5704	209/14509	0.00256984	ENSG00000108821/ENSG00000134013/ENSG00000164690/ENSG00000082684/ENSG00000136160/ENSG00000151617/ENSG00000125398/ENSG00000115414/ENSG00000102760/ENSG00000166068/ENSG00000078401/ENSG00000148204/ENSG00000163508/ENSG00000162493/ENSG00000124205/ENSG00000092421/ENSG00000130558/ENSG00000137575/ENSG00000171119/ENSG00000122694/ENSG00000168140/ENSG00000109132/ENSG00000186866/ENSG00000044090/ENSG00000005513…	110
GO:0040012	regulation of locomotion	6.26656e-05	0.00309788	BP	399/5704	876/14509	0.00272768	ENSG00000108821/ENSG00000146674/ENSG00000164690/ENSG00000112769/ENSG00000198825/ENSG00000106366/ENSG00000082684/ENSG00000137573/ENSG00000182871/ENSG00000007372/ENSG00000135905/ENSG00000117115/ENSG00000184194/ENSG00000189056/ENSG00000079691/ENSG00000140945/ENSG00000117525/ENSG00000167642/ENSG00000108691/ENSG00000154188/ENSG00000165215/ENSG00000196358/ENSG00000184371/ENSG00000196569/ENSG00000132386…	399
GO:0140014	mitotic nuclear division	6.49252e-05	0.00318527	BP	141/5704	278/14509	0.00280462	ENSG00000167110/ENSG00000134222/ENSG00000102760/ENSG00000078401/ENSG00000120129/ENSG00000170312/ENSG00000124205/ENSG00000166579/ENSG00000119408/ENSG00000122952/ENSG00000138798/ENSG00000117724/ENSG00000178295/ENSG00000089685/ENSG00000204899/ENSG00000101057/ENSG00000136824/ENSG00000175756/ENSG00000138160/ENSG00000123219/ENSG00000134057/ENSG00000237649/ENSG00000166501/ENSG00000167657/ENSG00000143228…	141
GO:0072073	kidney epithelium development	6.79645e-05	0.00330931	BP	74/5704	132/14509	0.00291384	ENSG00000164690/ENSG00000147257/ENSG00000170549/ENSG00000103449/ENSG00000008196/ENSG00000177508/ENSG00000125398/ENSG00000113578/ENSG00000135744/ENSG00000168743/ENSG00000198719/ENSG00000125266/ENSG00000162849/ENSG00000112715/ENSG00000005513/ENSG00000085741/ENSG00000018408/ENSG00000077782/ENSG00000115884/ENSG00000273706/ENSG00000101384/ENSG00000125812/ENSG00000129654/ENSG00000119630/ENSG00000145147…	74
GO:0045667	regulation of osteoblast differentiation	6.8513e-05	0.00331112	BP	63/5704	109/14509	0.00291544	ENSG00000138829/ENSG00000125398/ENSG00000198732/ENSG00000142871/ENSG00000101265/ENSG00000138696/ENSG00000185885/ENSG00000162733/ENSG00000168743/ENSG00000151014/ENSG00000094975/ENSG00000130055/ENSG00000186188/ENSG00000165973/ENSG00000134352/ENSG00000130522/ENSG00000145423/ENSG00000101384/ENSG00000164188/ENSG00000112029/ENSG00000125931/ENSG00000168036/ENSG00000071553/ENSG00000072062/ENSG00000168646…	63
GO:0046660	female sex differentiation	7.04122e-05	0.0033777	BP	62/5704	107/14509	0.00297406	ENSG00000141433/ENSG00000106003/ENSG00000122641/ENSG00000169946/ENSG00000138696/ENSG00000078549/ENSG00000054356/ENSG00000154734/ENSG00000163661/ENSG00000081479/ENSG00000137868/ENSG00000166224/ENSG00000143355/ENSG00000134363/ENSG00000176046/ENSG00000135409/ENSG00000162624/ENSG00000112715/ENSG00000145685/ENSG00000273706/ENSG00000049130/ENSG00000128564/ENSG00000157404/ENSG00000145147/ENSG00000139618…	62
GO:0051129	negative regulation of cellular component organization	7.28132e-05	0.00346719	BP	315/5704	679/14509	0.00305286	ENSG00000187017/ENSG00000134569/ENSG00000198825/ENSG00000082684/ENSG00000120885/ENSG00000079691/ENSG00000148700/ENSG00000109099/ENSG00000171532/ENSG00000171100/ENSG00000275342/ENSG00000182175/ENSG00000170989/ENSG00000166710/ENSG00000087250/ENSG00000100505/ENSG00000186480/ENSG00000102760/ENSG00000105894/ENSG00000198121/ENSG00000120129/ENSG00000144339/ENSG00000012048/ENSG00000132854/ENSG00000137801…	315
GO:0010001	glial cell differentiation	7.58563e-05	0.00358573	BP	110/5704	210/14509	0.00315723	ENSG00000148053/ENSG00000164690/ENSG00000007372/ENSG00000120885/ENSG00000160307/ENSG00000177807/ENSG00000189056/ENSG00000147862/ENSG00000106278/ENSG00000196569/ENSG00000184486/ENSG00000125398/ENSG00000182240/ENSG00000135919/ENSG00000152784/ENSG00000087250/ENSG00000105894/ENSG00000114646/ENSG00000103260/ENSG00000198121/ENSG00000140538/ENSG00000172201/ENSG00000170312/ENSG00000010278/ENSG00000198719…	110
GO:0034330	cell junction organization	7.71051e-05	0.00361835	BP	308/5704	663/14509	0.00318595	ENSG00000148053/ENSG00000096696/ENSG00000134569/ENSG00000168374/ENSG00000152192/ENSG00000135905/ENSG00000046653/ENSG00000189056/ENSG00000140945/ENSG00000171532/ENSG00000146555/ENSG00000165215/ENSG00000196358/ENSG00000244405/ENSG00000115414/ENSG00000135744/ENSG00000112139/ENSG00000162599/ENSG00000149571/ENSG00000152583/ENSG00000163251/ENSG00000105894/ENSG00000058085/ENSG00000101463/ENSG00000182963…	308
GO:0007548	sex differentiation	7.83306e-05	0.00362335	BP	124/5704	241/14509	0.00319035	ENSG00000164690/ENSG00000141433/ENSG00000103449/ENSG00000176842/ENSG00000106003/ENSG00000125398/ENSG00000122641/ENSG00000169946/ENSG00000138696/ENSG00000078549/ENSG00000070404/ENSG00000054356/ENSG00000154734/ENSG00000163661/ENSG00000081479/ENSG00000144747/ENSG00000137868/ENSG00000008394/ENSG00000166224/ENSG00000101439/ENSG00000087510/ENSG00000143355/ENSG00000142700/ENSG00000134363/ENSG00000205336…	124
GO:0044772	mitotic cell cycle phase transition	7.7927e-05	0.00362335	BP	260/5704	551/14509	0.00319035	ENSG00000108691/ENSG00000122641/ENSG00000102760/ENSG00000132688/ENSG00000148411/ENSG00000120129/ENSG00000065328/ENSG00000012048/ENSG00000171848/ENSG00000172201/ENSG00000154734/ENSG00000170312/ENSG00000119408/ENSG00000118495/ENSG00000124762/ENSG00000126803/ENSG00000080839/ENSG00000013275/ENSG00000100297/ENSG00000228716/ENSG00000117724/ENSG00000104738/ENSG00000178295/ENSG00000114670/ENSG00000172716…	260
GO:0021766	hippocampus development	9.07933e-05	0.00415548	BP	48/5704	79/14509	0.0036589	ENSG00000168389/ENSG00000189056/ENSG00000149571/ENSG00000162992/ENSG00000277586/ENSG00000172201/ENSG00000164600/ENSG00000117707/ENSG00000101438/ENSG00000132692/ENSG00000149557/ENSG00000170390/ENSG00000157219/ENSG00000169554/ENSG00000144868/ENSG00000164885/ENSG00000136352/ENSG00000132510/ENSG00000138795/ENSG00000157193/ENSG00000118193/ENSG00000111262/ENSG00000106571/ENSG00000162761/ENSG00000171450…	48
GO:0048729	tissue morphogenesis	9.11178e-05	0.00415548	BP	281/5704	601/14509	0.0036589	ENSG00000096696/ENSG00000164690/ENSG00000147257/ENSG00000170549/ENSG00000137573/ENSG00000152192/ENSG00000103449/ENSG00000130635/ENSG00000026508/ENSG00000106078/ENSG00000198959/ENSG00000167642/ENSG00000177508/ENSG00000151617/ENSG00000244405/ENSG00000184371/ENSG00000125398/ENSG00000155760/ENSG00000113578/ENSG00000122641/ENSG00000135744/ENSG00000142871/ENSG00000169946/ENSG00000170989/ENSG00000163251…	281
GO:0019511	peptidyl-proline hydroxylation	0.000100659	0.0045585	BP	14/5704	16/14509	0.00401375	ENSG00000072682/ENSG00000185624/ENSG00000117385/ENSG00000110811/ENSG00000197930/ENSG00000122884/ENSG00000129521/ENSG00000086619/ENSG00000149380/ENSG00000178467/ENSG00000135766/ENSG00000090530/ENSG00000087263/ENSG00000123131	14
GO:0061448	connective tissue development	0.000104196	0.00468594	BP	123/5704	240/14509	0.00412596	ENSG00000108821/ENSG00000134013/ENSG00000120708/ENSG00000137573/ENSG00000105855/ENSG00000130635/ENSG00000026508/ENSG00000147862/ENSG00000115380/ENSG00000164853/ENSG00000221818/ENSG00000184371/ENSG00000125398/ENSG00000182492/ENSG00000118523/ENSG00000142871/ENSG00000138696/ENSG00000078401/ENSG00000147408/ENSG00000136999/ENSG00000074047/ENSG00000198832/ENSG00000172201/ENSG00000174705/ENSG00000100219…	123
GO:0000940	condensed chromosome outer kinetochore	9.82018e-05	0.00471368	CC	12/5894	13/15168	0.00414089	ENSG00000117724/ENSG00000165480/ENSG00000134057/ENSG00000080986/ENSG00000156970/ENSG00000182628/ENSG00000169679/ENSG00000154839/ENSG00000040275/ENSG00000166851/ENSG00000038219/ENSG00000069248	12
GO:0030666	endocytic vesicle membrane	9.24218e-05	0.00471368	CC	85/5894	158/15168	0.00414089	ENSG00000168461/ENSG00000156675/ENSG00000166710/ENSG00000163251/ENSG00000206503/ENSG00000223865/ENSG00000011347/ENSG00000116729/ENSG00000010278/ENSG00000204592/ENSG00000204287/ENSG00000168394/ENSG00000005893/ENSG00000198018/ENSG00000276600/ENSG00000033627/ENSG00000189195/ENSG00000165240/ENSG00000075461/ENSG00000117410/ENSG00000165782/ENSG00000265808/ENSG00000125675/ENSG00000130164/ENSG00000136044…	85
GO:0036477	somatodendritic compartment	9.29421e-05	0.00471368	CC	374/5894	829/15168	0.00414089	ENSG00000148053/ENSG00000134569/ENSG00000018625/ENSG00000198825/ENSG00000064692/ENSG00000168374/ENSG00000164434/ENSG00000141433/ENSG00000135905/ENSG00000120885/ENSG00000160307/ENSG00000154146/ENSG00000189056/ENSG00000106078/ENSG00000182132/ENSG00000196569/ENSG00000132386/ENSG00000059804/ENSG00000143603/ENSG00000180176/ENSG00000149571/ENSG00000093010/ENSG00000117519/ENSG00000087250/ENSG00000100505…	374
GO:0030323	respiratory tube development	0.000106338	0.00471674	BP	92/5704	172/14509	0.00415308	ENSG00000164690/ENSG00000147257/ENSG00000121570/ENSG00000159263/ENSG00000070495/ENSG00000147862/ENSG00000125398/ENSG00000113578/ENSG00000118523/ENSG00000169946/ENSG00000142552/ENSG00000105894/ENSG00000151012/ENSG00000070404/ENSG00000074047/ENSG00000162493/ENSG00000117707/ENSG00000005884/ENSG00000137868/ENSG00000136720/ENSG00000116016/ENSG00000099139/ENSG00000072310/ENSG00000095209/ENSG00000165240…	92
GO:0032147	activation of protein kinase activity	0.000105934	0.00471674	BP	152/5704	305/14509	0.00415308	ENSG00000154188/ENSG00000113578/ENSG00000135744/ENSG00000162734/ENSG00000168615/ENSG00000087250/ENSG00000138193/ENSG00000102760/ENSG00000168078/ENSG00000198121/ENSG00000130513/ENSG00000167191/ENSG00000140538/ENSG00000137801/ENSG00000106100/ENSG00000170312/ENSG00000135272/ENSG00000078295/ENSG00000164742/ENSG00000136869/ENSG00000138798/ENSG00000170412/ENSG00000150594/ENSG00000055332/ENSG00000175224…	152
GO:0021761	limbic system development	0.000108552	0.00478218	BP	60/5704	104/14509	0.0042107	ENSG00000018625/ENSG00000168389/ENSG00000171956/ENSG00000189056/ENSG00000184486/ENSG00000149571/ENSG00000162992/ENSG00000277586/ENSG00000172201/ENSG00000164600/ENSG00000117707/ENSG00000101438/ENSG00000132692/ENSG00000136535/ENSG00000149557/ENSG00000170390/ENSG00000077782/ENSG00000157219/ENSG00000134954/ENSG00000169554/ENSG00000147571/ENSG00000144868/ENSG00000164885/ENSG00000136352/ENSG00000132510…	60
GO:0030324	lung development	0.000116796	0.00511061	BP	90/5704	168/14509	0.00449989	ENSG00000164690/ENSG00000147257/ENSG00000121570/ENSG00000159263/ENSG00000070495/ENSG00000147862/ENSG00000125398/ENSG00000113578/ENSG00000118523/ENSG00000169946/ENSG00000142552/ENSG00000105894/ENSG00000151012/ENSG00000070404/ENSG00000074047/ENSG00000162493/ENSG00000117707/ENSG00000005884/ENSG00000137868/ENSG00000136720/ENSG00000116016/ENSG00000072310/ENSG00000095209/ENSG00000165240/ENSG00000112715…	90
GO:0090092	regulation of transmembrane receptor protein serine/threonine kinase signaling pathway	0.000117717	0.00511635	BP	116/5704	225/14509	0.00450494	ENSG00000166147/ENSG00000164690/ENSG00000147257/ENSG00000137573/ENSG00000138829/ENSG00000008196/ENSG00000122641/ENSG00000142871/ENSG00000170801/ENSG00000166068/ENSG00000130513/ENSG00000070404/ENSG00000106483/ENSG00000148204/ENSG00000166033/ENSG00000136999/ENSG00000137801/ENSG00000158747/ENSG00000168743/ENSG00000081479/ENSG00000005884/ENSG00000143768/ENSG00000139269/ENSG00000137575/ENSG00000148516…	116
GO:0044093	positive regulation of molecular function	0.000120841	0.00521709	BP	709/5704	1628/14509	0.00459364	ENSG00000148053/ENSG00000164690/ENSG00000168374/ENSG00000182732/ENSG00000152192/ENSG00000141433/ENSG00000007372/ENSG00000135905/ENSG00000120885/ENSG00000110675/ENSG00000189056/ENSG00000167110/ENSG00000046889/ENSG00000171532/ENSG00000117525/ENSG00000221818/ENSG00000134222/ENSG00000108691/ENSG00000154188/ENSG00000165215/ENSG00000151617/ENSG00000184371/ENSG00000106003/ENSG00000164300/ENSG00000162407…	709
GO:0007049	cell cycle	0.000123281	0.00526311	BP	750/5704	1728/14509	0.00463416	ENSG00000152192/ENSG00000141433/ENSG00000007372/ENSG00000167614/ENSG00000167110/ENSG00000100345/ENSG00000140945/ENSG00000134222/ENSG00000108691/ENSG00000106003/ENSG00000125398/ENSG00000197157/ENSG00000180447/ENSG00000122641/ENSG00000118523/ENSG00000162734/ENSG00000183690/ENSG00000068489/ENSG00000101265/ENSG00000102760/ENSG00000188486/ENSG00000168078/ENSG00000165478/ENSG00000132688/ENSG00000078401…	750
GO:0046545	development of primary female sexual characteristics	0.000123734	0.00526311	BP	55/5704	94/14509	0.00463416	ENSG00000141433/ENSG00000106003/ENSG00000122641/ENSG00000169946/ENSG00000138696/ENSG00000078549/ENSG00000054356/ENSG00000154734/ENSG00000163661/ENSG00000166224/ENSG00000143355/ENSG00000134363/ENSG00000176046/ENSG00000135409/ENSG00000162624/ENSG00000112715/ENSG00000145685/ENSG00000049130/ENSG00000128564/ENSG00000157404/ENSG00000145147/ENSG00000139618/ENSG00000119718/ENSG00000276644/ENSG00000164867…	55
GO:0099537	trans-synaptic signaling	0.000124345	0.00526311	BP	315/5704	683/14509	0.00463416	ENSG00000148053/ENSG00000018625/ENSG00000064692/ENSG00000091664/ENSG00000171189/ENSG00000141433/ENSG00000160307/ENSG00000154146/ENSG00000177807/ENSG00000189056/ENSG00000118432/ENSG00000109099/ENSG00000171532/ENSG00000108691/ENSG00000196358/ENSG00000244405/ENSG00000196569/ENSG00000184156/ENSG00000135744/ENSG00000180176/ENSG00000135919/ENSG00000185518/ENSG00000100505/ENSG00000147246/ENSG00000105894…	315
GO:0033993	response to lipid	0.000126711	0.00532844	BP	348/5704	761/14509	0.00469168	ENSG00000108821/ENSG00000018625/ENSG00000106366/ENSG00000152192/ENSG00000141433/ENSG00000100427/ENSG00000120885/ENSG00000160307/ENSG00000175445/ENSG00000117115/ENSG00000136160/ENSG00000163453/ENSG00000118432/ENSG00000176971/ENSG00000108691/ENSG00000172380/ENSG00000132386/ENSG00000125398/ENSG00000155760/ENSG00000122641/ENSG00000135744/ENSG00000118523/ENSG00000182752/ENSG00000180176/ENSG00000168615…	348
GO:0045137	development of primary sexual characteristics	0.000131836	0.00550821	BP	104/5704	199/14509	0.00484997	ENSG00000141433/ENSG00000103449/ENSG00000176842/ENSG00000106003/ENSG00000125398/ENSG00000122641/ENSG00000169946/ENSG00000138696/ENSG00000078549/ENSG00000070404/ENSG00000054356/ENSG00000154734/ENSG00000163661/ENSG00000081479/ENSG00000144747/ENSG00000008394/ENSG00000166224/ENSG00000101439/ENSG00000087510/ENSG00000143355/ENSG00000134363/ENSG00000205336/ENSG00000176046/ENSG00000135409/ENSG00000162624…	104
GO:0043588	skin development	0.000138082	0.00569568	BP	122/5704	239/14509	0.00501503	ENSG00000108821/ENSG00000096696/ENSG00000164690/ENSG00000134569/ENSG00000154856/ENSG00000007372/ENSG00000130635/ENSG00000008196/ENSG00000171345/ENSG00000125398/ENSG00000122641/ENSG00000168615/ENSG00000125285/ENSG00000167767/ENSG00000133321/ENSG00000163347/ENSG00000074047/ENSG00000168542/ENSG00000198719/ENSG00000005884/ENSG00000128422/ENSG00000105976/ENSG00000064300/ENSG00000080573/ENSG00000062038…	122
GO:0051271	negative regulation of cellular component movement	0.00013768	0.00569568	BP	143/5704	286/14509	0.00501503	ENSG00000146674/ENSG00000164690/ENSG00000106366/ENSG00000082684/ENSG00000137573/ENSG00000117115/ENSG00000184194/ENSG00000167642/ENSG00000108691/ENSG00000165215/ENSG00000132386/ENSG00000140416/ENSG00000102760/ENSG00000105894/ENSG00000166068/ENSG00000185885/ENSG00000120129/ENSG00000196090/ENSG00000164007/ENSG00000136999/ENSG00000144339/ENSG00000137801/ENSG00000158747/ENSG00000168542/ENSG00000092421…	143
GO:0007423	sensory organ development	0.000154827	0.00634594	BP	249/5704	530/14509	0.00558759	ENSG00000148053/ENSG00000166147/ENSG00000164690/ENSG00000091664/ENSG00000168389/ENSG00000138829/ENSG00000007372/ENSG00000103449/ENSG00000130635/ENSG00000070495/ENSG00000176842/ENSG00000157890/ENSG00000115380/ENSG00000008196/ENSG00000146555/ENSG00000132386/ENSG00000125398/ENSG00000122641/ENSG00000198732/ENSG00000180176/ENSG00000117122/ENSG00000126785/ENSG00000182968/ENSG00000163251/ENSG00000138696…	249
GO:0050678	regulation of epithelial cell proliferation	0.000158086	0.00643876	BP	152/5704	307/14509	0.00566932	ENSG00000164690/ENSG00000147257/ENSG00000137573/ENSG00000007372/ENSG00000136160/ENSG00000147862/ENSG00000140945/ENSG00000117525/ENSG00000108691/ENSG00000132386/ENSG00000125398/ENSG00000155760/ENSG00000113578/ENSG00000166710/ENSG00000102760/ENSG00000105894/ENSG00000166033/ENSG00000054356/ENSG00000137801/ENSG00000163347/ENSG00000086062/ENSG00000117707/ENSG00000100292/ENSG00000136869/ENSG00000276043…	152
GO:1901652	response to peptide	0.000165854	0.00671294	BP	226/5704	477/14509	0.00591073	ENSG00000108821/ENSG00000162692/ENSG00000166147/ENSG00000168461/ENSG00000175445/ENSG00000184194/ENSG00000136160/ENSG00000117394/ENSG00000087245/ENSG00000135744/ENSG00000118523/ENSG00000180176/ENSG00000109458/ENSG00000153956/ENSG00000121769/ENSG00000186480/ENSG00000125629/ENSG00000130513/ENSG00000078401/ENSG00000112851/ENSG00000277586/ENSG00000054356/ENSG00000115290/ENSG00000106100/ENSG00000166579…	226
GO:0072009	nephron epithelium development	0.000166989	0.00671691	BP	58/5704	101/14509	0.00591423	ENSG00000164690/ENSG00000147257/ENSG00000170549/ENSG00000103449/ENSG00000008196/ENSG00000177508/ENSG00000125398/ENSG00000113578/ENSG00000135744/ENSG00000168743/ENSG00000198719/ENSG00000162849/ENSG00000112715/ENSG00000005513/ENSG00000085741/ENSG00000018408/ENSG00000273706/ENSG00000101384/ENSG00000125812/ENSG00000129654/ENSG00000119630/ENSG00000007062/ENSG00000125931/ENSG00000168036/ENSG00000128342…	58
GO:0061351	neural precursor cell proliferation	0.000169189	0.0067634	BP	82/5704	152/14509	0.00595516	ENSG00000164690/ENSG00000164434/ENSG00000141433/ENSG00000007372/ENSG00000189431/ENSG00000106278/ENSG00000167642/ENSG00000184486/ENSG00000105894/ENSG00000132688/ENSG00000074047/ENSG00000172201/ENSG00000117707/ENSG00000081479/ENSG00000138798/ENSG00000165304/ENSG00000142700/ENSG00000179348/ENSG00000170075/ENSG00000205336/ENSG00000171241/ENSG00000112715/ENSG00000109083/ENSG00000136044/ENSG00000077782…	82
GO:0001823	mesonephros development	0.000177144	0.00703795	BP	56/5704	97/14509	0.0061969	ENSG00000164690/ENSG00000147257/ENSG00000103449/ENSG00000125398/ENSG00000113578/ENSG00000135744/ENSG00000168743/ENSG00000162849/ENSG00000112715/ENSG00000005513/ENSG00000085741/ENSG00000077782/ENSG00000115884/ENSG00000273706/ENSG00000125812/ENSG00000129654/ENSG00000119630/ENSG00000145147/ENSG00000101665/ENSG00000125931/ENSG00000168036/ENSG00000165731/ENSG00000106571/ENSG00000179222/ENSG00000104327…	56
GO:0008284	positive regulation of cell population proliferation	0.000186757	0.00737462	BP	361/5704	795/14509	0.00649334	ENSG00000148053/ENSG00000162692/ENSG00000164690/ENSG00000113594/ENSG00000182871/ENSG00000141433/ENSG00000140092/ENSG00000007372/ENSG00000160307/ENSG00000145794/ENSG00000189431/ENSG00000136160/ENSG00000213694/ENSG00000140945/ENSG00000008196/ENSG00000117525/ENSG00000198959/ENSG00000087245/ENSG00000244405/ENSG00000184371/ENSG00000184486/ENSG00000125398/ENSG00000155760/ENSG00000113578/ENSG00000115414…	361
GO:0000139	Golgi membrane	0.000171283	0.00744376	CC	328/5894	724/15168	0.00653922	ENSG00000148053/ENSG00000168461/ENSG00000168077/ENSG00000150961/ENSG00000167110/ENSG00000157020/ENSG00000182022/ENSG00000090615/ENSG00000117394/ENSG00000125430/ENSG00000106003/ENSG00000162407/ENSG00000158089/ENSG00000183196/ENSG00000120805/ENSG00000138674/ENSG00000133103/ENSG00000011478/ENSG00000166710/ENSG00000136240/ENSG00000163251/ENSG00000138193/ENSG00000115806/ENSG00000153976/ENSG00000206503…	328
GO:0005604	basement membrane	0.000173323	0.00744376	CC	57/5894	100/15168	0.00653922	ENSG00000134013/ENSG00000166147/ENSG00000112769/ENSG00000120708/ENSG00000182871/ENSG00000130635/ENSG00000196358/ENSG00000196569/ENSG00000132386/ENSG00000115414/ENSG00000198732/ENSG00000105894/ENSG00000058085/ENSG00000132561/ENSG00000144339/ENSG00000112851/ENSG00000154734/ENSG00000168743/ENSG00000171812/ENSG00000142798/ENSG00000101439/ENSG00000144810/ENSG00000091136/ENSG00000129038/ENSG00000041982…	57
GO:0061326	renal tubule development	0.000196989	0.00773152	BP	52/5704	89/14509	0.00680759	ENSG00000164690/ENSG00000147257/ENSG00000170549/ENSG00000103449/ENSG00000008196/ENSG00000177508/ENSG00000125398/ENSG00000113578/ENSG00000135744/ENSG00000168743/ENSG00000198719/ENSG00000162849/ENSG00000112715/ENSG00000005513/ENSG00000085741/ENSG00000018408/ENSG00000273706/ENSG00000101384/ENSG00000125812/ENSG00000119630/ENSG00000007062/ENSG00000125931/ENSG00000168036/ENSG00000128342/ENSG00000106571…	52
GO:0007268	chemical synaptic transmission	0.000202866	0.00780334	BP	310/5704	675/14509	0.00687082	ENSG00000148053/ENSG00000018625/ENSG00000064692/ENSG00000091664/ENSG00000171189/ENSG00000141433/ENSG00000160307/ENSG00000154146/ENSG00000177807/ENSG00000189056/ENSG00000118432/ENSG00000109099/ENSG00000171532/ENSG00000108691/ENSG00000196358/ENSG00000244405/ENSG00000196569/ENSG00000184156/ENSG00000135744/ENSG00000180176/ENSG00000135919/ENSG00000185518/ENSG00000100505/ENSG00000147246/ENSG00000105894…	310
GO:0021695	cerebellar cortex development	0.000203639	0.00780334	BP	32/5704	49/14509	0.00687082	ENSG00000171532/ENSG00000135919/ENSG00000079482/ENSG00000074047/ENSG00000117707/ENSG00000198719/ENSG00000108784/ENSG00000135472/ENSG00000095139/ENSG00000165240/ENSG00000150361/ENSG00000102924/ENSG00000273706/ENSG00000164885/ENSG00000154764/ENSG00000117411/ENSG00000090861/ENSG00000197746/ENSG00000118193/ENSG00000179295/ENSG00000110492/ENSG00000095397/ENSG00000044574/ENSG00000100095/ENSG00000164405…	32
GO:0072080	nephron tubule development	0.000201706	0.00780334	BP	51/5704	87/14509	0.00687082	ENSG00000164690/ENSG00000147257/ENSG00000170549/ENSG00000103449/ENSG00000008196/ENSG00000177508/ENSG00000125398/ENSG00000113578/ENSG00000135744/ENSG00000168743/ENSG00000198719/ENSG00000162849/ENSG00000112715/ENSG00000005513/ENSG00000085741/ENSG00000018408/ENSG00000273706/ENSG00000101384/ENSG00000125812/ENSG00000119630/ENSG00000007062/ENSG00000125931/ENSG00000168036/ENSG00000128342/ENSG00000106571…	51
GO:0098916	anterograde trans-synaptic signaling	0.000202866	0.00780334	BP	310/5704	675/14509	0.00687082	ENSG00000148053/ENSG00000018625/ENSG00000064692/ENSG00000091664/ENSG00000171189/ENSG00000141433/ENSG00000160307/ENSG00000154146/ENSG00000177807/ENSG00000189056/ENSG00000118432/ENSG00000109099/ENSG00000171532/ENSG00000108691/ENSG00000196358/ENSG00000244405/ENSG00000196569/ENSG00000184156/ENSG00000135744/ENSG00000180176/ENSG00000135919/ENSG00000185518/ENSG00000100505/ENSG00000147246/ENSG00000105894…	310
GO:0023056	positive regulation of signaling	0.000204847	0.00780348	BP	713/5704	1644/14509	0.00687095	ENSG00000108821/ENSG00000146674/ENSG00000148053/ENSG00000143772/ENSG00000164690/ENSG00000147257/ENSG00000198825/ENSG00000137573/ENSG00000156140/ENSG00000141433/ENSG00000103449/ENSG00000160307/ENSG00000154146/ENSG00000026508/ENSG00000189056/ENSG00000157020/ENSG00000118432/ENSG00000140945/ENSG00000171532/ENSG00000117525/ENSG00000198959/ENSG00000108691/ENSG00000154188/ENSG00000184371/ENSG00000196569…	713
GO:0048598	embryonic morphogenesis	0.000207267	0.00784948	BP	249/5704	532/14509	0.00691145	ENSG00000166147/ENSG00000164690/ENSG00000147257/ENSG00000134569/ENSG00000170549/ENSG00000137573/ENSG00000138829/ENSG00000007372/ENSG00000103449/ENSG00000130635/ENSG00000106078/ENSG00000176842/ENSG00000115380/ENSG00000167642/ENSG00000177508/ENSG00000087245/ENSG00000143320/ENSG00000125398/ENSG00000155760/ENSG00000122641/ENSG00000115414/ENSG00000180176/ENSG00000142871/ENSG00000117122/ENSG00000163251…	249
GO:0000083	regulation of transcription involved in G1/S transition of mitotic cell cycle	0.000216134	0.00794142	BP	24/5704	34/14509	0.0069924	ENSG00000171848/ENSG00000228716/ENSG00000093009/ENSG00000101412/ENSG00000085840/ENSG00000164885/ENSG00000112029/ENSG00000205250/ENSG00000132646/ENSG00000167513/ENSG00000058091/ENSG00000117266/ENSG00000094804/ENSG00000165891/ENSG00000198176/ENSG00000115738/ENSG00000133101/ENSG00000169016/ENSG00000101868/ENSG00000141867/ENSG00000102225/ENSG00000172273/ENSG00000172059/ENSG00000059758	24
GO:0001892	embryonic placenta development	0.000214757	0.00794142	BP	48/5704	81/14509	0.0069924	ENSG00000167642/ENSG00000171345/ENSG00000142871/ENSG00000181649/ENSG00000163251/ENSG00000163508/ENSG00000171223/ENSG00000136720/ENSG00000116016/ENSG00000185551/ENSG00000185650/ENSG00000179348/ENSG00000142731/ENSG00000112559/ENSG00000161714/ENSG00000168214/ENSG00000146648/ENSG00000167244/ENSG00000129173/ENSG00000137561/ENSG00000148926/ENSG00000125931/ENSG00000166145/ENSG00000128342/ENSG00000138795…	48
GO:0030199	collagen fibril organization	0.000211187	0.00794142	BP	33/5704	51/14509	0.0069924	ENSG00000108821/ENSG00000134013/ENSG00000156140/ENSG00000130635/ENSG00000187955/ENSG00000111799/ENSG00000162733/ENSG00000168542/ENSG00000141696/ENSG00000080573/ENSG00000165240/ENSG00000122884/ENSG00000129038/ENSG00000113083/ENSG00000145423/ENSG00000138080/ENSG00000087116/ENSG00000149257/ENSG00000168477/ENSG00000100399/ENSG00000138061/ENSG00000176692/ENSG00000092969/ENSG00000139219/ENSG00000204248…	33
GO:0030336	negative regulation of cell migration	0.000216134	0.00794142	BP	122/5704	241/14509	0.0069924	ENSG00000146674/ENSG00000164690/ENSG00000106366/ENSG00000137573/ENSG00000117115/ENSG00000184194/ENSG00000108691/ENSG00000165215/ENSG00000132386/ENSG00000140416/ENSG00000102760/ENSG00000105894/ENSG00000166068/ENSG00000185885/ENSG00000120129/ENSG00000196090/ENSG00000164007/ENSG00000136999/ENSG00000144339/ENSG00000137801/ENSG00000158747/ENSG00000168542/ENSG00000100292/ENSG00000174348/ENSG00000154305…	122
GO:0044057	regulation of system process	0.000217052	0.00794142	BP	254/5704	544/14509	0.0069924	ENSG00000096696/ENSG00000177098/ENSG00000018625/ENSG00000160307/ENSG00000136160/ENSG00000189056/ENSG00000176842/ENSG00000156675/ENSG00000182132/ENSG00000123104/ENSG00000069431/ENSG00000122641/ENSG00000135744/ENSG00000118523/ENSG00000180176/ENSG00000153956/ENSG00000093010/ENSG00000138193/ENSG00000140416/ENSG00000147246/ENSG00000182963/ENSG00000101335/ENSG00000078401/ENSG00000162992/ENSG00000114854…	254
GO:1900744	regulation of p38MAPK cascade	0.000216134	0.00794142	BP	24/5704	34/14509	0.0069924	ENSG00000179094/ENSG00000120129/ENSG00000198961/ENSG00000112715/ENSG00000081913/ENSG00000099860/ENSG00000083799/ENSG00000116717/ENSG00000092820/ENSG00000019991/ENSG00000065427/ENSG00000181826/ENSG00000158125/ENSG00000111961/ENSG00000164620/ENSG00000156466/ENSG00000197442/ENSG00000130222/ENSG00000198909/ENSG00000126457/ENSG00000143507/ENSG00000147324/ENSG00000176170/ENSG00000161671	24
GO:0051961	negative regulation of nervous system development	0.000224553	0.00816968	BP	149/5704	302/14509	0.00719338	ENSG00000164690/ENSG00000134569/ENSG00000198825/ENSG00000082684/ENSG00000141433/ENSG00000007372/ENSG00000184194/ENSG00000136160/ENSG00000109099/ENSG00000171532/ENSG00000177508/ENSG00000125398/ENSG00000166450/ENSG00000275342/ENSG00000182175/ENSG00000166710/ENSG00000087250/ENSG00000105894/ENSG00000198121/ENSG00000140538/ENSG00000154721/ENSG00000172201/ENSG00000168542/ENSG00000092421/ENSG00000198719…	149
GO:0002009	morphogenesis of an epithelium	0.000227934	0.00820055	BP	238/5704	507/14509	0.00722056	ENSG00000164690/ENSG00000147257/ENSG00000170549/ENSG00000137573/ENSG00000103449/ENSG00000130635/ENSG00000026508/ENSG00000106078/ENSG00000198959/ENSG00000167642/ENSG00000177508/ENSG00000151617/ENSG00000244405/ENSG00000184371/ENSG00000125398/ENSG00000155760/ENSG00000113578/ENSG00000135744/ENSG00000142871/ENSG00000163251/ENSG00000078401/ENSG00000079482/ENSG00000144339/ENSG00000163508/ENSG00000074047…	238
GO:1902099	regulation of metaphase/anaphase transition of cell cycle	0.000226777	0.00820055	BP	36/5704	57/14509	0.00722056	ENSG00000120129/ENSG00000119408/ENSG00000117724/ENSG00000178295/ENSG00000134057/ENSG00000205629/ENSG00000080986/ENSG00000138778/ENSG00000156970/ENSG00000126787/ENSG00000169679/ENSG00000196510/ENSG00000178999/ENSG00000117399/ENSG00000134982/ENSG00000112029/ENSG00000175063/ENSG00000136861/ENSG00000167513/ENSG00000040275/ENSG00000053900/ENSG00000071539/ENSG00000094804/ENSG00000181085/ENSG00000113141…	36
GO:0044784	metaphase/anaphase transition of cell cycle	0.000229814	0.0082225	BP	37/5704	59/14509	0.0072399	ENSG00000120129/ENSG00000119408/ENSG00000117724/ENSG00000178295/ENSG00000134057/ENSG00000205629/ENSG00000013810/ENSG00000080986/ENSG00000138778/ENSG00000156970/ENSG00000126787/ENSG00000169679/ENSG00000196510/ENSG00000178999/ENSG00000117399/ENSG00000134982/ENSG00000112029/ENSG00000175063/ENSG00000136861/ENSG00000167513/ENSG00000040275/ENSG00000053900/ENSG00000071539/ENSG00000094804/ENSG00000181085…	37
GO:0021872	forebrain generation of neurons	0.000231884	0.00824748	BP	38/5704	61/14509	0.00726189	ENSG00000007372/ENSG00000103449/ENSG00000164853/ENSG00000122641/ENSG00000182968/ENSG00000166710/ENSG00000117707/ENSG00000256463/ENSG00000179348/ENSG00000165240/ENSG00000136535/ENSG00000162624/ENSG00000170390/ENSG00000077782/ENSG00000066279/ENSG00000119042/ENSG00000145147/ENSG00000136352/ENSG00000162946/ENSG00000139352/ENSG00000138795/ENSG00000075213/ENSG00000169855/ENSG00000106571/ENSG00000144290…	38
GO:1905818	regulation of chromosome separation	0.000233059	0.00824748	BP	39/5704	63/14509	0.00726189	ENSG00000120129/ENSG00000119408/ENSG00000117724/ENSG00000178295/ENSG00000134057/ENSG00000205629/ENSG00000013810/ENSG00000080986/ENSG00000138778/ENSG00000156970/ENSG00000126787/ENSG00000169679/ENSG00000196510/ENSG00000178999/ENSG00000117399/ENSG00000134982/ENSG00000112029/ENSG00000175063/ENSG00000136861/ENSG00000167513/ENSG00000040275/ENSG00000053900/ENSG00000071539/ENSG00000094804/ENSG00000181085…	39
GO:0050673	epithelial cell proliferation	0.000237368	0.00835432	BP	173/5704	357/14509	0.00735596	ENSG00000146674/ENSG00000134013/ENSG00000164690/ENSG00000147257/ENSG00000137573/ENSG00000164434/ENSG00000007372/ENSG00000136160/ENSG00000147862/ENSG00000140945/ENSG00000117525/ENSG00000108691/ENSG00000132386/ENSG00000125398/ENSG00000155760/ENSG00000113578/ENSG00000166710/ENSG00000102760/ENSG00000105894/ENSG00000166033/ENSG00000136999/ENSG00000054356/ENSG00000137801/ENSG00000163347/ENSG00000086062…	173
GO:0006986	response to unfolded protein	0.000251269	0.00878356	BP	91/5704	173/14509	0.00773391	ENSG00000182934/ENSG00000198380/ENSG00000108691/ENSG00000138674/ENSG00000051108/ENSG00000068971/ENSG00000137801/ENSG00000144867/ENSG00000107175/ENSG00000166340/ENSG00000126803/ENSG00000100219/ENSG00000120694/ENSG00000099958/ENSG00000065485/ENSG00000197930/ENSG00000162616/ENSG00000149428/ENSG00000136986/ENSG00000106638/ENSG00000096384/ENSG00000108433/ENSG00000128590/ENSG00000055332/ENSG00000044090…	91
GO:0060541	respiratory system development	0.000252277	0.00878356	BP	101/5704	195/14509	0.00773391	ENSG00000164690/ENSG00000147257/ENSG00000121570/ENSG00000159263/ENSG00000070495/ENSG00000147862/ENSG00000125398/ENSG00000113578/ENSG00000118523/ENSG00000169946/ENSG00000142552/ENSG00000105894/ENSG00000151012/ENSG00000070404/ENSG00000074047/ENSG00000162493/ENSG00000117707/ENSG00000005884/ENSG00000137868/ENSG00000136720/ENSG00000116016/ENSG00000157423/ENSG00000072310/ENSG00000095209/ENSG00000165240…	101
GO:2000146	negative regulation of cell motility	0.000256541	0.00888429	BP	127/5704	253/14509	0.0078226	ENSG00000146674/ENSG00000164690/ENSG00000106366/ENSG00000137573/ENSG00000117115/ENSG00000184194/ENSG00000167642/ENSG00000108691/ENSG00000165215/ENSG00000132386/ENSG00000140416/ENSG00000102760/ENSG00000105894/ENSG00000166068/ENSG00000185885/ENSG00000120129/ENSG00000196090/ENSG00000164007/ENSG00000136999/ENSG00000144339/ENSG00000137801/ENSG00000158747/ENSG00000168542/ENSG00000100292/ENSG00000174348…	127
GO:0008406	gonad development	0.000265405	0.00914237	BP	100/5704	193/14509	0.00804983	ENSG00000141433/ENSG00000103449/ENSG00000176842/ENSG00000106003/ENSG00000125398/ENSG00000122641/ENSG00000169946/ENSG00000138696/ENSG00000070404/ENSG00000054356/ENSG00000154734/ENSG00000163661/ENSG00000081479/ENSG00000144747/ENSG00000008394/ENSG00000166224/ENSG00000101439/ENSG00000087510/ENSG00000143355/ENSG00000134363/ENSG00000205336/ENSG00000176046/ENSG00000135409/ENSG00000162624/ENSG00000196139…	100
GO:0022402	cell cycle process	0.000274141	0.00939332	BP	572/5704	1305/14509	0.0082708	ENSG00000152192/ENSG00000007372/ENSG00000167110/ENSG00000100345/ENSG00000134222/ENSG00000108691/ENSG00000125398/ENSG00000197157/ENSG00000180447/ENSG00000122641/ENSG00000118523/ENSG00000183690/ENSG00000068489/ENSG00000102760/ENSG00000165478/ENSG00000132688/ENSG00000078401/ENSG00000068971/ENSG00000143761/ENSG00000148411/ENSG00000120129/ENSG00000162992/ENSG00000065328/ENSG00000012048/ENSG00000137801…	572
GO:0042555	MCM complex	0.000234437	0.00956505	CC	11/5894	12/15168	0.00840273	ENSG00000100297/ENSG00000104738/ENSG00000160949/ENSG00000112118/ENSG00000197771/ENSG00000076003/ENSG00000146263/ENSG00000073111/ENSG00000111877/ENSG00000166508/ENSG00000125885	11
GO:0010647	positive regulation of cell communication	0.000288287	0.00982603	BP	708/5704	1636/14509	0.0086518	ENSG00000108821/ENSG00000146674/ENSG00000148053/ENSG00000143772/ENSG00000164690/ENSG00000147257/ENSG00000137573/ENSG00000156140/ENSG00000141433/ENSG00000103449/ENSG00000160307/ENSG00000154146/ENSG00000026508/ENSG00000189056/ENSG00000157020/ENSG00000118432/ENSG00000140945/ENSG00000171532/ENSG00000117525/ENSG00000198959/ENSG00000108691/ENSG00000154188/ENSG00000184371/ENSG00000196569/ENSG00000106003…	708
GO:0051783	regulation of nuclear division	0.000294371	0.00998089	BP	93/5704	178/14509	0.00878815	ENSG00000102760/ENSG00000078401/ENSG00000120129/ENSG00000124205/ENSG00000119408/ENSG00000138798/ENSG00000117724/ENSG00000178295/ENSG00000175756/ENSG00000138160/ENSG00000134057/ENSG00000167657/ENSG00000205629/ENSG00000013810/ENSG00000080986/ENSG00000138778/ENSG00000146670/ENSG00000156970/ENSG00000044090/ENSG00000138182/ENSG00000100462/ENSG00000126787/ENSG00000169679/ENSG00000167244/ENSG00000164114…	93
GO:0048732	gland development	0.000296541	0.0100021	BP	192/5704	402/14509	0.0088068	ENSG00000164690/ENSG00000137573/ENSG00000141433/ENSG00000007372/ENSG00000103449/ENSG00000171956/ENSG00000106078/ENSG00000147862/ENSG00000198959/ENSG00000244405/ENSG00000184371/ENSG00000132386/ENSG00000184486/ENSG00000125398/ENSG00000113578/ENSG00000135919/ENSG00000100883/ENSG00000105894/ENSG00000070404/ENSG00000159399/ENSG00000163347/ENSG00000074047/ENSG00000172201/ENSG00000117707/ENSG00000116729…	192
GO:0032270	positive regulation of cellular protein metabolic process	0.000308832	0.0103627	BP	623/5704	1430/14509	0.00912432	ENSG00000146674/ENSG00000148053/ENSG00000134569/ENSG00000141433/ENSG00000120885/ENSG00000026508/ENSG00000136160/ENSG00000189056/ENSG00000167110/ENSG00000100345/ENSG00000117525/ENSG00000134222/ENSG00000108691/ENSG00000154188/ENSG00000165215/ENSG00000184371/ENSG00000125398/ENSG00000155760/ENSG00000113578/ENSG00000122641/ENSG00000115414/ENSG00000135744/ENSG00000118523/ENSG00000162734/ENSG00000142871…	623
GO:0007267	cell-cell signaling	0.000310691	0.0103713	BP	683/5704	1576/14509	0.00913192	ENSG00000108821/ENSG00000148053/ENSG00000177098/ENSG00000164690/ENSG00000147257/ENSG00000134569/ENSG00000018625/ENSG00000064692/ENSG00000091664/ENSG00000137573/ENSG00000154856/ENSG00000171189/ENSG00000141433/ENSG00000103449/ENSG00000160307/ENSG00000154146/ENSG00000177807/ENSG00000189056/ENSG00000156675/ENSG00000117394/ENSG00000118432/ENSG00000008196/ENSG00000109099/ENSG00000171532/ENSG00000108691…	683
GO:0001837	epithelial to mesenchymal transition	0.000341895	0.0113544	BP	73/5704	135/14509	0.00999755	ENSG00000108821/ENSG00000134013/ENSG00000125398/ENSG00000102760/ENSG00000166068/ENSG00000148204/ENSG00000163508/ENSG00000162493/ENSG00000130558/ENSG00000137575/ENSG00000122694/ENSG00000168140/ENSG00000186866/ENSG00000044090/ENSG00000159346/ENSG00000085741/ENSG00000018408/ENSG00000077782/ENSG00000168214/ENSG00000115310/ENSG00000108187/ENSG00000170961/ENSG00000166197/ENSG00000260001/ENSG00000145423…	73
GO:0008306	associative learning	0.000349744	0.0115558	BP	44/5704	74/14509	0.0101749	ENSG00000018625/ENSG00000171956/ENSG00000154146/ENSG00000189056/ENSG00000171532/ENSG00000135744/ENSG00000183454/ENSG00000151012/ENSG00000006128/ENSG00000113161/ENSG00000116147/ENSG00000134138/ENSG00000136535/ENSG00000131771/ENSG00000109083/ENSG00000113749/ENSG00000171992/ENSG00000187094/ENSG00000177030/ENSG00000160469/ENSG00000157404/ENSG00000106236/ENSG00000166963/ENSG00000147571/ENSG00000164885…	44
GO:0000778	condensed nuclear chromosome kinetochore	0.000314177	0.0117238	CC	14/5894	17/15168	0.0102992	ENSG00000123219/ENSG00000134057/ENSG00000143228/ENSG00000080986/ENSG00000156970/ENSG00000115163/ENSG00000169679/ENSG00000129534/ENSG00000166851/ENSG00000149636/ENSG00000197329/ENSG00000102901/ENSG00000100918/ENSG00000138092	14
GO:0030425	dendrite	0.000316083	0.0117238	CC	271/5894	593/15168	0.0102992	ENSG00000148053/ENSG00000134569/ENSG00000018625/ENSG00000198825/ENSG00000168374/ENSG00000135905/ENSG00000120885/ENSG00000154146/ENSG00000189056/ENSG00000106078/ENSG00000182132/ENSG00000196569/ENSG00000180176/ENSG00000149571/ENSG00000093010/ENSG00000117519/ENSG00000087250/ENSG00000100505/ENSG00000163251/ENSG00000147246/ENSG00000138696/ENSG00000183454/ENSG00000101463/ENSG00000198121/ENSG00000128594…	271
GO:0071902	positive regulation of protein serine/threonine kinase activity	0.000367613	0.0120846	BP	154/5704	316/14509	0.0106404	ENSG00000134222/ENSG00000113578/ENSG00000135744/ENSG00000162734/ENSG00000168615/ENSG00000163251/ENSG00000138193/ENSG00000102760/ENSG00000168078/ENSG00000198121/ENSG00000130513/ENSG00000078401/ENSG00000140538/ENSG00000137801/ENSG00000106100/ENSG00000170312/ENSG00000124205/ENSG00000176907/ENSG00000117707/ENSG00000135272/ENSG00000136869/ENSG00000009694/ENSG00000138798/ENSG00000134057/ENSG00000215301…	154
GO:0007613	memory	0.000374011	0.0122328	BP	64/5704	116/14509	0.010771	ENSG00000160307/ENSG00000189056/ENSG00000118432/ENSG00000132386/ENSG00000180176/ENSG00000093010/ENSG00000105894/ENSG00000183454/ENSG00000006128/ENSG00000005884/ENSG00000164742/ENSG00000198961/ENSG00000204060/ENSG00000131771/ENSG00000113749/ENSG00000130164/ENSG00000180914/ENSG00000149658/ENSG00000187094/ENSG00000064687/ENSG00000128829/ENSG00000073756/ENSG00000100433/ENSG00000166963/ENSG00000096433…	64
GO:0030278	regulation of ossification	0.000378425	0.012315	BP	93/5704	179/14509	0.0108433	ENSG00000134569/ENSG00000138829/ENSG00000046653/ENSG00000184371/ENSG00000125398/ENSG00000198732/ENSG00000142871/ENSG00000101265/ENSG00000170989/ENSG00000138696/ENSG00000105894/ENSG00000185885/ENSG00000006128/ENSG00000162733/ENSG00000168743/ENSG00000151014/ENSG00000094975/ENSG00000137203/ENSG00000162496/ENSG00000130055/ENSG00000143369/ENSG00000186188/ENSG00000168214/ENSG00000165973/ENSG00000134352…	93
GO:1903844	regulation of cellular response to transforming growth factor beta stimulus	0.000389906	0.0126252	BP	63/5704	114/14509	0.0111164	ENSG00000166147/ENSG00000138829/ENSG00000170801/ENSG00000166068/ENSG00000166033/ENSG00000137801/ENSG00000168743/ENSG00000005884/ENSG00000137575/ENSG00000148516/ENSG00000147883/ENSG00000096384/ENSG00000168140/ENSG00000049323/ENSG00000197496/ENSG00000108187/ENSG00000197859/ENSG00000113083/ENSG00000260001/ENSG00000156535/ENSG00000003402/ENSG00000136158/ENSG00000050165/ENSG00000129757/ENSG00000188766…	63
GO:0010632	regulation of epithelial cell migration	0.00039591	0.0127089	BP	106/5704	208/14509	0.0111902	ENSG00000154188/ENSG00000132386/ENSG00000125398/ENSG00000020181/ENSG00000162407/ENSG00000113578/ENSG00000135744/ENSG00000168615/ENSG00000126785/ENSG00000102760/ENSG00000105894/ENSG00000166068/ENSG00000078401/ENSG00000150760/ENSG00000006128/ENSG00000137801/ENSG00000117707/ENSG00000100292/ENSG00000005884/ENSG00000105976/ENSG00000185551/ENSG00000114861/ENSG00000179348/ENSG00000122694/ENSG00000142627…	106
GO:0022610	biological adhesion	0.000399345	0.0127089	BP	543/5704	1239/14509	0.0111902	ENSG00000108821/ENSG00000134013/ENSG00000143772/ENSG00000096696/ENSG00000162692/ENSG00000166147/ENSG00000164690/ENSG00000112769/ENSG00000106366/ENSG00000120708/ENSG00000137809/ENSG00000105855/ENSG00000182871/ENSG00000148600/ENSG00000140092/ENSG00000011201/ENSG00000130635/ENSG00000167614/ENSG00000145794/ENSG00000144857/ENSG00000026508/ENSG00000105376/ENSG00000046653/ENSG00000163453/ENSG00000189056…	543
GO:0033043	regulation of organelle organization	0.000399345	0.0127089	BP	543/5704	1239/14509	0.0111902	ENSG00000187017/ENSG00000077274/ENSG00000120885/ENSG00000117115/ENSG00000046653/ENSG00000079691/ENSG00000148700/ENSG00000134222/ENSG00000171100/ENSG00000118523/ENSG00000114388/ENSG00000170989/ENSG00000100505/ENSG00000163251/ENSG00000140416/ENSG00000186480/ENSG00000102760/ENSG00000198121/ENSG00000132688/ENSG00000153707/ENSG00000078401/ENSG00000143761/ENSG00000120129/ENSG00000140538/ENSG00000159399…	543
GO:0099177	regulation of trans-synaptic signaling	0.000400343	0.0127089	BP	205/5704	434/14509	0.0111902	ENSG00000148053/ENSG00000018625/ENSG00000064692/ENSG00000171189/ENSG00000141433/ENSG00000160307/ENSG00000154146/ENSG00000177807/ENSG00000189056/ENSG00000118432/ENSG00000171532/ENSG00000108691/ENSG00000196358/ENSG00000196569/ENSG00000135744/ENSG00000135919/ENSG00000105894/ENSG00000183454/ENSG00000114646/ENSG00000151012/ENSG00000078401/ENSG00000143761/ENSG00000128594/ENSG00000079482/ENSG00000006128…	205
GO:0017015	regulation of transforming growth factor beta receptor signaling pathway	0.000406333	0.0128362	BP	62/5704	112/14509	0.0113022	ENSG00000166147/ENSG00000138829/ENSG00000170801/ENSG00000166068/ENSG00000166033/ENSG00000137801/ENSG00000168743/ENSG00000005884/ENSG00000137575/ENSG00000148516/ENSG00000147883/ENSG00000096384/ENSG00000168140/ENSG00000049323/ENSG00000197496/ENSG00000108187/ENSG00000197859/ENSG00000113083/ENSG00000260001/ENSG00000156535/ENSG00000136158/ENSG00000050165/ENSG00000129757/ENSG00000188766/ENSG00000138080…	62
GO:0099536	synaptic signaling	0.000410268	0.0128976	BP	319/5704	702/14509	0.0113563	ENSG00000148053/ENSG00000018625/ENSG00000064692/ENSG00000091664/ENSG00000171189/ENSG00000141433/ENSG00000160307/ENSG00000154146/ENSG00000177807/ENSG00000189056/ENSG00000118432/ENSG00000109099/ENSG00000171532/ENSG00000108691/ENSG00000196358/ENSG00000244405/ENSG00000196569/ENSG00000184156/ENSG00000135744/ENSG00000180176/ENSG00000135919/ENSG00000185518/ENSG00000100505/ENSG00000147246/ENSG00000105894…	319
GO:0035966	response to topologically incorrect protein	0.000428496	0.0134055	BP	100/5704	195/14509	0.0118035	ENSG00000182934/ENSG00000120885/ENSG00000198380/ENSG00000108691/ENSG00000138674/ENSG00000051108/ENSG00000068971/ENSG00000137801/ENSG00000144867/ENSG00000107175/ENSG00000166340/ENSG00000126803/ENSG00000100219/ENSG00000120694/ENSG00000099958/ENSG00000065485/ENSG00000197930/ENSG00000162616/ENSG00000149428/ENSG00000136986/ENSG00000106638/ENSG00000096384/ENSG00000108433/ENSG00000128590/ENSG00000055332…	100
GO:0008585	female gonad development	0.000433053	0.013483	BP	51/5704	89/14509	0.0118717	ENSG00000141433/ENSG00000106003/ENSG00000122641/ENSG00000169946/ENSG00000138696/ENSG00000054356/ENSG00000154734/ENSG00000163661/ENSG00000166224/ENSG00000143355/ENSG00000134363/ENSG00000176046/ENSG00000135409/ENSG00000162624/ENSG00000112715/ENSG00000049130/ENSG00000128564/ENSG00000157404/ENSG00000145147/ENSG00000139618/ENSG00000119718/ENSG00000164867/ENSG00000102230/ENSG00000187741/ENSG00000138413…	51
GO:0097447	dendritic tree	0.000409456	0.0140484	CC	271/5894	595/15168	0.0123413	ENSG00000148053/ENSG00000134569/ENSG00000018625/ENSG00000198825/ENSG00000168374/ENSG00000135905/ENSG00000120885/ENSG00000154146/ENSG00000189056/ENSG00000106078/ENSG00000182132/ENSG00000196569/ENSG00000180176/ENSG00000149571/ENSG00000093010/ENSG00000117519/ENSG00000087250/ENSG00000100505/ENSG00000163251/ENSG00000147246/ENSG00000138696/ENSG00000183454/ENSG00000101463/ENSG00000198121/ENSG00000128594…	271
GO:0098793	presynapse	0.000413189	0.0140484	CC	236/5894	512/15168	0.0123413	ENSG00000148053/ENSG00000064692/ENSG00000091664/ENSG00000141433/ENSG00000177807/ENSG00000117394/ENSG00000118432/ENSG00000152128/ENSG00000196358/ENSG00000180176/ENSG00000185518/ENSG00000149571/ENSG00000162728/ENSG00000087250/ENSG00000100505/ENSG00000105894/ENSG00000183454/ENSG00000101463/ENSG00000178695/ENSG00000132164/ENSG00000079482/ENSG00000155252/ENSG00000277586/ENSG00000054356/ENSG00000196277…	236
GO:0012506	vesicle membrane	0.000433465	0.0140793	CC	326/5894	727/15168	0.0123684	ENSG00000096696/ENSG00000091664/ENSG00000168461/ENSG00000154146/ENSG00000026508/ENSG00000150961/ENSG00000157020/ENSG00000156675/ENSG00000152128/ENSG00000123104/ENSG00000059804/ENSG00000180176/ENSG00000185518/ENSG00000138674/ENSG00000118322/ENSG00000166710/ENSG00000136240/ENSG00000163251/ENSG00000183454/ENSG00000206503/ENSG00000113615/ENSG00000167191/ENSG00000100934/ENSG00000168447/ENSG00000155252…	326
GO:0044309	neuron spine	0.000461908	0.0140793	CC	90/5894	175/15168	0.0123684	ENSG00000148053/ENSG00000018625/ENSG00000168374/ENSG00000135905/ENSG00000154146/ENSG00000196569/ENSG00000093010/ENSG00000117519/ENSG00000087250/ENSG00000183454/ENSG00000101463/ENSG00000198121/ENSG00000128594/ENSG00000079482/ENSG00000197555/ENSG00000099260/ENSG00000184588/ENSG00000124198/ENSG00000064300/ENSG00000273749/ENSG00000138758/ENSG00000136379/ENSG00000119878/ENSG00000198822/ENSG00000131435…	90
GO:0060076	excitatory synapse	0.00046586	0.0140793	CC	32/5894	51/15168	0.0123684	ENSG00000091664/ENSG00000141526/ENSG00000162728/ENSG00000101463/ENSG00000128594/ENSG00000184588/ENSG00000005884/ENSG00000172137/ENSG00000273749/ENSG00000066032/ENSG00000188803/ENSG00000081803/ENSG00000144847/ENSG00000125675/ENSG00000102924/ENSG00000132535/ENSG00000099957/ENSG00000162951/ENSG00000104888/ENSG00000196517/ENSG00000102003/ENSG00000196338/ENSG00000146006/ENSG00000155511/ENSG00000176884…	32
GO:0043197	dendritic spine	0.000488443	0.0142346	CC	89/5894	173/15168	0.0125049	ENSG00000148053/ENSG00000018625/ENSG00000168374/ENSG00000135905/ENSG00000154146/ENSG00000196569/ENSG00000093010/ENSG00000117519/ENSG00000087250/ENSG00000183454/ENSG00000101463/ENSG00000198121/ENSG00000128594/ENSG00000079482/ENSG00000197555/ENSG00000099260/ENSG00000184588/ENSG00000124198/ENSG00000064300/ENSG00000273749/ENSG00000138758/ENSG00000136379/ENSG00000119878/ENSG00000198822/ENSG00000131435…	89
GO:0048880	sensory system development	0.00047089	0.0145908	BP	173/5704	361/14509	0.0128472	ENSG00000148053/ENSG00000166147/ENSG00000164690/ENSG00000091664/ENSG00000168389/ENSG00000138829/ENSG00000152192/ENSG00000007372/ENSG00000130635/ENSG00000070495/ENSG00000176842/ENSG00000157890/ENSG00000115380/ENSG00000008196/ENSG00000146555/ENSG00000132386/ENSG00000125398/ENSG00000122641/ENSG00000198732/ENSG00000180176/ENSG00000117122/ENSG00000126785/ENSG00000182968/ENSG00000163251/ENSG00000138696…	173
GO:0002062	chondrocyte differentiation	0.000477375	0.0146516	BP	58/5704	104/14509	0.0129007	ENSG00000134013/ENSG00000120708/ENSG00000137573/ENSG00000147862/ENSG00000115380/ENSG00000125398/ENSG00000118523/ENSG00000138696/ENSG00000136999/ENSG00000074047/ENSG00000143369/ENSG00000110693/ENSG00000077782/ENSG00000197043/ENSG00000145423/ENSG00000116604/ENSG00000172071/ENSG00000196739/ENSG00000134532/ENSG00000162510/ENSG00000154764/ENSG00000149257/ENSG00000182158/ENSG00000101665/ENSG00000168036…	58
GO:0045665	negative regulation of neuron differentiation	0.000476232	0.0146516	BP	111/5704	220/14509	0.0129007	ENSG00000164690/ENSG00000134569/ENSG00000198825/ENSG00000082684/ENSG00000007372/ENSG00000136160/ENSG00000109099/ENSG00000177508/ENSG00000125398/ENSG00000275342/ENSG00000182175/ENSG00000166710/ENSG00000087250/ENSG00000198121/ENSG00000172201/ENSG00000092421/ENSG00000198719/ENSG00000117280/ENSG00000064300/ENSG00000066248/ENSG00000125266/ENSG00000170075/ENSG00000116147/ENSG00000164438/ENSG00000185043…	111
GO:0000070	mitotic sister chromatid segregation	0.000484914	0.0148128	BP	83/5704	158/14509	0.0130426	ENSG00000134222/ENSG00000120129/ENSG00000119408/ENSG00000122952/ENSG00000117724/ENSG00000178295/ENSG00000136824/ENSG00000123219/ENSG00000134057/ENSG00000237649/ENSG00000143228/ENSG00000205629/ENSG00000136982/ENSG00000013810/ENSG00000080986/ENSG00000109805/ENSG00000138778/ENSG00000146670/ENSG00000156970/ENSG00000163535/ENSG00000146918/ENSG00000090889/ENSG00000186185/ENSG00000126787/ENSG00000169679…	83
GO:0050804	modulation of chemical synaptic transmission	0.000489308	0.0148165	BP	204/5704	433/14509	0.0130459	ENSG00000148053/ENSG00000018625/ENSG00000064692/ENSG00000171189/ENSG00000141433/ENSG00000160307/ENSG00000154146/ENSG00000177807/ENSG00000189056/ENSG00000118432/ENSG00000171532/ENSG00000108691/ENSG00000196358/ENSG00000196569/ENSG00000135744/ENSG00000135919/ENSG00000105894/ENSG00000183454/ENSG00000114646/ENSG00000151012/ENSG00000078401/ENSG00000143761/ENSG00000128594/ENSG00000079482/ENSG00000006128…	204
GO:0061041	regulation of wound healing	0.000489611	0.0148165	BP	65/5704	119/14509	0.0130459	ENSG00000106366/ENSG00000100345/ENSG00000117525/ENSG00000165215/ENSG00000162407/ENSG00000135919/ENSG00000078401/ENSG00000164007/ENSG00000137801/ENSG00000163347/ENSG00000162493/ENSG00000003436/ENSG00000104368/ENSG00000010278/ENSG00000136869/ENSG00000113161/ENSG00000103175/ENSG00000100219/ENSG00000158856/ENSG00000158769/ENSG00000150594/ENSG00000154127/ENSG00000156535/ENSG00000254087/ENSG00000173918…	65
GO:0032989	cellular component morphogenesis	0.00049765	0.0149897	BP	349/5704	775/14509	0.0131984	ENSG00000148053/ENSG00000164690/ENSG00000134569/ENSG00000082684/ENSG00000168389/ENSG00000152192/ENSG00000007372/ENSG00000135905/ENSG00000171956/ENSG00000011201/ENSG00000160307/ENSG00000144857/ENSG00000026508/ENSG00000189056/ENSG00000106078/ENSG00000046889/ENSG00000147862/ENSG00000106278/ENSG00000109099/ENSG00000196358/ENSG00000171345/ENSG00000143320/ENSG00000196569/ENSG00000171100/ENSG00000184486…	349
GO:0030659	cytoplasmic vesicle membrane	0.000546258	0.0151775	CC	316/5894	705/15168	0.0133331	ENSG00000096696/ENSG00000091664/ENSG00000168461/ENSG00000154146/ENSG00000026508/ENSG00000150961/ENSG00000157020/ENSG00000156675/ENSG00000152128/ENSG00000123104/ENSG00000059804/ENSG00000180176/ENSG00000185518/ENSG00000138674/ENSG00000118322/ENSG00000166710/ENSG00000136240/ENSG00000163251/ENSG00000183454/ENSG00000206503/ENSG00000113615/ENSG00000167191/ENSG00000100934/ENSG00000168447/ENSG00000155252…	316
GO:0043679	axon terminus	0.000557995	0.0151775	CC	67/5894	125/15168	0.0133331	ENSG00000148053/ENSG00000141433/ENSG00000180176/ENSG00000079482/ENSG00000054356/ENSG00000011347/ENSG00000101438/ENSG00000172137/ENSG00000145708/ENSG00000128683/ENSG00000079689/ENSG00000130477/ENSG00000273749/ENSG00000166501/ENSG00000065000/ENSG00000187094/ENSG00000103549/ENSG00000110680/ENSG00000187714/ENSG00000168993/ENSG00000150394/ENSG00000188906/ENSG00000126767/ENSG00000101327/ENSG00000102003…	67
GO:0006271	DNA strand elongation involved in DNA replication	0.000510614	0.0152384	BP	15/5704	19/14509	0.0134174	ENSG00000104738/ENSG00000147536/ENSG00000101003/ENSG00000181938/ENSG00000132646/ENSG00000112118/ENSG00000148229/ENSG00000133119/ENSG00000177084/ENSG00000131153/ENSG00000105486/ENSG00000138346/ENSG00000101868/ENSG00000005156/ENSG00000166508	15
GO:0048858	cell projection morphogenesis	0.000509736	0.0152384	BP	306/5704	673/14509	0.0134174	ENSG00000148053/ENSG00000164690/ENSG00000134569/ENSG00000082684/ENSG00000168389/ENSG00000152192/ENSG00000007372/ENSG00000135905/ENSG00000171956/ENSG00000011201/ENSG00000160307/ENSG00000144857/ENSG00000026508/ENSG00000189056/ENSG00000106078/ENSG00000046889/ENSG00000147862/ENSG00000106278/ENSG00000196358/ENSG00000143320/ENSG00000196569/ENSG00000184486/ENSG00000115414/ENSG00000006468/ENSG00000132821…	306
GO:0071900	regulation of protein serine/threonine kinase activity	0.000516983	0.0153577	BP	224/5704	480/14509	0.0135224	ENSG00000134222/ENSG00000113578/ENSG00000135744/ENSG00000162734/ENSG00000168615/ENSG00000163251/ENSG00000138193/ENSG00000102760/ENSG00000166068/ENSG00000168078/ENSG00000198121/ENSG00000130513/ENSG00000078401/ENSG00000120129/ENSG00000140538/ENSG00000137801/ENSG00000106100/ENSG00000170312/ENSG00000124205/ENSG00000187678/ENSG00000176907/ENSG00000117707/ENSG00000135272/ENSG00000124762/ENSG00000136869…	224
GO:0008285	negative regulation of cell population proliferation	0.000537728	0.0158892	BP	283/5704	619/14509	0.0139904	ENSG00000146674/ENSG00000164690/ENSG00000147257/ENSG00000137573/ENSG00000164434/ENSG00000182871/ENSG00000141433/ENSG00000007372/ENSG00000163453/ENSG00000147862/ENSG00000140945/ENSG00000008196/ENSG00000109099/ENSG00000167642/ENSG00000108691/ENSG00000165215/ENSG00000132386/ENSG00000125398/ENSG00000122641/ENSG00000135919/ENSG00000186897/ENSG00000117385/ENSG00000093010/ENSG00000121769/ENSG00000166710…	283
GO:0051272	positive regulation of cellular component movement	0.00053978	0.0158892	BP	229/5704	492/14509	0.0139904	ENSG00000108821/ENSG00000106366/ENSG00000082684/ENSG00000182871/ENSG00000189056/ENSG00000079691/ENSG00000140945/ENSG00000117525/ENSG00000154188/ENSG00000165215/ENSG00000184371/ENSG00000125398/ENSG00000020181/ENSG00000162407/ENSG00000113578/ENSG00000115414/ENSG00000135744/ENSG00000142871/ENSG00000168615/ENSG00000126785/ENSG00000109458/ENSG00000170989/ENSG00000002586/ENSG00000105894/ENSG00000058085…	229
GO:0000904	cell morphogenesis involved in differentiation	0.000548289	0.015988	BP	331/5704	733/14509	0.0140774	ENSG00000148053/ENSG00000164690/ENSG00000134569/ENSG00000082684/ENSG00000168389/ENSG00000152192/ENSG00000182871/ENSG00000148600/ENSG00000007372/ENSG00000135905/ENSG00000171956/ENSG00000011201/ENSG00000160307/ENSG00000144857/ENSG00000189056/ENSG00000100345/ENSG00000079691/ENSG00000106078/ENSG00000046889/ENSG00000147862/ENSG00000106278/ENSG00000167642/ENSG00000165215/ENSG00000196358/ENSG00000143320…	331
GO:0010639	negative regulation of organelle organization	0.000546087	0.015988	BP	183/5704	385/14509	0.0140774	ENSG00000187017/ENSG00000120885/ENSG00000079691/ENSG00000148700/ENSG00000171100/ENSG00000170989/ENSG00000100505/ENSG00000186480/ENSG00000102760/ENSG00000120129/ENSG00000144339/ENSG00000012048/ENSG00000132854/ENSG00000171055/ENSG00000115548/ENSG00000112511/ENSG00000105976/ENSG00000117724/ENSG00000114166/ENSG00000178295/ENSG00000242498/ENSG00000136108/ENSG00000175756/ENSG00000066032/ENSG00000103647…	183
GO:0051384	response to glucocorticoid	0.000550544	0.015988	BP	69/5704	128/14509	0.0140774	ENSG00000141433/ENSG00000160307/ENSG00000163453/ENSG00000176971/ENSG00000132386/ENSG00000182752/ENSG00000180176/ENSG00000168615/ENSG00000078401/ENSG00000120129/ENSG00000140538/ENSG00000277586/ENSG00000163347/ENSG00000125740/ENSG00000124762/ENSG00000114200/ENSG00000123901/ENSG00000185650/ENSG00000150540/ENSG00000168309/ENSG00000021826/ENSG00000168209/ENSG00000115884/ENSG00000198840/ENSG00000146648…	69
GO:0007178	transmembrane receptor protein serine/threonine kinase signaling pathway	0.000553692	0.0160076	BP	153/5704	316/14509	0.0140947	ENSG00000166147/ENSG00000164690/ENSG00000147257/ENSG00000137573/ENSG00000138829/ENSG00000008196/ENSG00000122641/ENSG00000142871/ENSG00000182175/ENSG00000168615/ENSG00000170801/ENSG00000138696/ENSG00000166068/ENSG00000130513/ENSG00000070404/ENSG00000106483/ENSG00000148204/ENSG00000166033/ENSG00000136999/ENSG00000137801/ENSG00000158747/ENSG00000168743/ENSG00000168542/ENSG00000081479/ENSG00000005884…	153
GO:0008542	visual learning	0.000560306	0.0161269	BP	29/5704	45/14509	0.0141997	ENSG00000018625/ENSG00000171956/ENSG00000183454/ENSG00000151012/ENSG00000113161/ENSG00000134138/ENSG00000131771/ENSG00000109083/ENSG00000113749/ENSG00000171992/ENSG00000187094/ENSG00000177030/ENSG00000157404/ENSG00000164885/ENSG00000117411/ENSG00000177963/ENSG00000040531/ENSG00000198793/ENSG00000196338/ENSG00000133703/ENSG00000123360/ENSG00000196639/ENSG00000184845/ENSG00000115183/ENSG00000176884…	29
GO:0012501	programmed cell death	0.000579344	0.0165279	BP	762/5704	1777/14509	0.0145528	ENSG00000146674/ENSG00000148053/ENSG00000143772/ENSG00000096696/ENSG00000187601/ENSG00000164690/ENSG00000106366/ENSG00000137573/ENSG00000168374/ENSG00000152192/ENSG00000182871/ENSG00000141433/ENSG00000171956/ENSG00000120885/ENSG00000160307/ENSG00000145794/ENSG00000026508/ENSG00000136160/ENSG00000118432/ENSG00000008196/ENSG00000106278/ENSG00000117525/ENSG00000198959/ENSG00000108691/ENSG00000154188…	762
GO:0042698	ovulation cycle	0.000578886	0.0165279	BP	39/5704	65/14509	0.0145528	ENSG00000132386/ENSG00000122641/ENSG00000138696/ENSG00000105894/ENSG00000054356/ENSG00000154734/ENSG00000163661/ENSG00000166224/ENSG00000164129/ENSG00000196498/ENSG00000180914/ENSG00000146648/ENSG00000170961/ENSG00000134954/ENSG00000145147/ENSG00000132646/ENSG00000164867/ENSG00000177551/ENSG00000105509/ENSG00000163288/ENSG00000110492/ENSG00000092969/ENSG00000120738/ENSG00000044574/ENSG00000157150…	39
GO:0007091	metaphase/anaphase transition of mitotic cell cycle	0.000598975	0.0165856	BP	35/5704	57/14509	0.0146036	ENSG00000120129/ENSG00000119408/ENSG00000117724/ENSG00000178295/ENSG00000134057/ENSG00000205629/ENSG00000013810/ENSG00000080986/ENSG00000138778/ENSG00000156970/ENSG00000126787/ENSG00000169679/ENSG00000196510/ENSG00000178999/ENSG00000117399/ENSG00000134982/ENSG00000112029/ENSG00000175063/ENSG00000136861/ENSG00000167513/ENSG00000040275/ENSG00000053900/ENSG00000071539/ENSG00000094804/ENSG00000113141…	35
GO:0030071	regulation of mitotic metaphase/anaphase transition	0.000599296	0.0165856	BP	34/5704	55/14509	0.0146036	ENSG00000120129/ENSG00000119408/ENSG00000117724/ENSG00000178295/ENSG00000134057/ENSG00000205629/ENSG00000080986/ENSG00000138778/ENSG00000156970/ENSG00000126787/ENSG00000169679/ENSG00000196510/ENSG00000178999/ENSG00000117399/ENSG00000134982/ENSG00000112029/ENSG00000175063/ENSG00000136861/ENSG00000167513/ENSG00000040275/ENSG00000053900/ENSG00000071539/ENSG00000094804/ENSG00000113141/ENSG00000166851…	34
GO:0040017	positive regulation of locomotion	0.000593572	0.0165856	BP	227/5704	488/14509	0.0146036	ENSG00000108821/ENSG00000106366/ENSG00000082684/ENSG00000182871/ENSG00000189056/ENSG00000079691/ENSG00000140945/ENSG00000117525/ENSG00000154188/ENSG00000165215/ENSG00000184371/ENSG00000125398/ENSG00000020181/ENSG00000162407/ENSG00000113578/ENSG00000115414/ENSG00000135744/ENSG00000142871/ENSG00000168615/ENSG00000126785/ENSG00000109458/ENSG00000170989/ENSG00000002586/ENSG00000105894/ENSG00000058085…	227
GO:0043542	endothelial cell migration	0.000599196	0.0165856	BP	98/5704	192/14509	0.0146036	ENSG00000134013/ENSG00000100345/ENSG00000140945/ENSG00000154188/ENSG00000132386/ENSG00000020181/ENSG00000162407/ENSG00000113578/ENSG00000135744/ENSG00000126785/ENSG00000102760/ENSG00000105894/ENSG00000166068/ENSG00000078401/ENSG00000136999/ENSG00000137801/ENSG00000117707/ENSG00000100292/ENSG00000154305/ENSG00000105976/ENSG00000185551/ENSG00000114861/ENSG00000179348/ENSG00000125266/ENSG00000142627…	98
GO:0045669	positive regulation of osteoblast differentiation	0.000598975	0.0165856	BP	35/5704	57/14509	0.0146036	ENSG00000138829/ENSG00000142871/ENSG00000138696/ENSG00000185885/ENSG00000162733/ENSG00000168743/ENSG00000094975/ENSG00000130055/ENSG00000186188/ENSG00000165973/ENSG00000134352/ENSG00000130522/ENSG00000145423/ENSG00000101384/ENSG00000112029/ENSG00000168036/ENSG00000071553/ENSG00000106571/ENSG00000019991/ENSG00000114739/ENSG00000153162/ENSG00000172216/ENSG00000221869/ENSG00000124813/ENSG00000125378…	35
GO:0071375	cellular response to peptide hormone stimulus	0.00058431	0.0165856	BP	145/5704	298/14509	0.0146036	ENSG00000166147/ENSG00000168461/ENSG00000175445/ENSG00000184194/ENSG00000135744/ENSG00000109458/ENSG00000186480/ENSG00000125629/ENSG00000130513/ENSG00000078401/ENSG00000115290/ENSG00000166579/ENSG00000078295/ENSG00000164742/ENSG00000145708/ENSG00000114166/ENSG00000153823/ENSG00000100219/ENSG00000273749/ENSG00000136628/ENSG00000204060/ENSG00000185650/ENSG00000072310/ENSG00000095637/ENSG00000124160…	145
GO:0072171	mesonephric tubule morphogenesis	0.000592241	0.0165856	BP	37/5704	61/14509	0.0146036	ENSG00000164690/ENSG00000147257/ENSG00000103449/ENSG00000125398/ENSG00000113578/ENSG00000135744/ENSG00000168743/ENSG00000162849/ENSG00000112715/ENSG00000005513/ENSG00000085741/ENSG00000273706/ENSG00000125812/ENSG00000119630/ENSG00000125931/ENSG00000168036/ENSG00000106571/ENSG00000179222/ENSG00000130702/ENSG00000141646/ENSG00000118762/ENSG00000134245/ENSG00000185920/ENSG00000125378/ENSG00000248905…	37
GO:0018401	peptidyl-proline hydroxylation to 4-hydroxy-L-proline	0.000620773	0.0171069	BP	10/5704	11/14509	0.0150626	ENSG00000072682/ENSG00000185624/ENSG00000197930/ENSG00000122884/ENSG00000129521/ENSG00000086619/ENSG00000149380/ENSG00000178467/ENSG00000135766/ENSG00000123131	10
GO:1901888	regulation of cell junction assembly	0.000631082	0.0173173	BP	97/5704	190/14509	0.0152479	ENSG00000148053/ENSG00000046653/ENSG00000165215/ENSG00000196358/ENSG00000135744/ENSG00000112139/ENSG00000163251/ENSG00000101463/ENSG00000153707/ENSG00000140538/ENSG00000164007/ENSG00000137801/ENSG00000163347/ENSG00000175928/ENSG00000167657/ENSG00000158856/ENSG00000158769/ENSG00000185070/ENSG00000142627/ENSG00000184113/ENSG00000135298/ENSG00000112715/ENSG00000168309/ENSG00000158258/ENSG00000180914…	97
GO:0019233	sensory perception of pain	0.000642805	0.0175646	BP	50/5704	88/14509	0.0154656	ENSG00000141433/ENSG00000136160/ENSG00000118432/ENSG00000108691/ENSG00000093010/ENSG00000183454/ENSG00000078401/ENSG00000006128/ENSG00000136999/ENSG00000164687/ENSG00000185149/ENSG00000082556/ENSG00000184408/ENSG00000187094/ENSG00000122733/ENSG00000073756/ENSG00000110680/ENSG00000198400/ENSG00000213199/ENSG00000164885/ENSG00000196549/ENSG00000101188/ENSG00000163485/ENSG00000198793/ENSG00000111262…	50
GO:1903034	regulation of response to wounding	0.000652982	0.0177677	BP	77/5704	146/14509	0.0156444	ENSG00000198825/ENSG00000106366/ENSG00000100345/ENSG00000117525/ENSG00000165215/ENSG00000162407/ENSG00000182175/ENSG00000135919/ENSG00000105894/ENSG00000078401/ENSG00000140538/ENSG00000164007/ENSG00000137801/ENSG00000163347/ENSG00000162493/ENSG00000003436/ENSG00000104368/ENSG00000166579/ENSG00000010278/ENSG00000136869/ENSG00000113161/ENSG00000103175/ENSG00000100219/ENSG00000158856/ENSG00000158769…	77
GO:0007155	cell adhesion	0.000659705	0.0178755	BP	539/5704	1235/14509	0.0157394	ENSG00000108821/ENSG00000134013/ENSG00000143772/ENSG00000096696/ENSG00000162692/ENSG00000166147/ENSG00000164690/ENSG00000112769/ENSG00000106366/ENSG00000120708/ENSG00000137809/ENSG00000105855/ENSG00000182871/ENSG00000148600/ENSG00000140092/ENSG00000011201/ENSG00000130635/ENSG00000167614/ENSG00000145794/ENSG00000144857/ENSG00000026508/ENSG00000105376/ENSG00000046653/ENSG00000163453/ENSG00000189056…	539
GO:2001251	negative regulation of chromosome organization	0.000666219	0.0179768	BP	71/5704	133/14509	0.0158285	ENSG00000120129/ENSG00000012048/ENSG00000115548/ENSG00000112511/ENSG00000117724/ENSG00000178295/ENSG00000134057/ENSG00000156802/ENSG00000187837/ENSG00000205629/ENSG00000080986/ENSG00000156970/ENSG00000169679/ENSG00000107077/ENSG00000104320/ENSG00000178999/ENSG00000117399/ENSG00000134982/ENSG00000112029/ENSG00000111875/ENSG00000104872/ENSG00000136861/ENSG00000188976/ENSG00000167513/ENSG00000170364…	71
GO:0010717	regulation of epithelial to mesenchymal transition	0.000687672	0.0184023	BP	48/5704	84/14509	0.0162032	ENSG00000108821/ENSG00000134013/ENSG00000102760/ENSG00000166068/ENSG00000148204/ENSG00000162493/ENSG00000130558/ENSG00000137575/ENSG00000122694/ENSG00000168140/ENSG00000186866/ENSG00000159346/ENSG00000018408/ENSG00000108187/ENSG00000145423/ENSG00000173402/ENSG00000101384/ENSG00000136158/ENSG00000188766/ENSG00000136352/ENSG00000101665/ENSG00000168036/ENSG00000138795/ENSG00000023734/ENSG00000105329…	48
GO:0031960	response to corticosteroid	0.000686064	0.0184023	BP	76/5704	144/14509	0.0162032	ENSG00000108821/ENSG00000141433/ENSG00000160307/ENSG00000163453/ENSG00000176971/ENSG00000132386/ENSG00000118523/ENSG00000182752/ENSG00000180176/ENSG00000168615/ENSG00000078401/ENSG00000120129/ENSG00000140538/ENSG00000277586/ENSG00000163347/ENSG00000125740/ENSG00000124762/ENSG00000114200/ENSG00000123901/ENSG00000185650/ENSG00000150540/ENSG00000196139/ENSG00000168309/ENSG00000021826/ENSG00000168209…	76
GO:0007088	regulation of mitotic nuclear division	0.000693859	0.0184157	BP	81/5704	155/14509	0.016215	ENSG00000102760/ENSG00000078401/ENSG00000120129/ENSG00000124205/ENSG00000119408/ENSG00000138798/ENSG00000117724/ENSG00000178295/ENSG00000175756/ENSG00000138160/ENSG00000134057/ENSG00000167657/ENSG00000205629/ENSG00000013810/ENSG00000080986/ENSG00000138778/ENSG00000146670/ENSG00000156970/ENSG00000044090/ENSG00000138182/ENSG00000100462/ENSG00000126787/ENSG00000169679/ENSG00000167244/ENSG00000164114…	81
GO:0045765	regulation of angiogenesis	0.000691902	0.0184157	BP	131/5704	267/14509	0.016215	ENSG00000106366/ENSG00000137573/ENSG00000105855/ENSG00000140092/ENSG00000117525/ENSG00000132386/ENSG00000020181/ENSG00000113578/ENSG00000135744/ENSG00000126785/ENSG00000109458/ENSG00000102760/ENSG00000105894/ENSG00000166068/ENSG00000159399/ENSG00000012048/ENSG00000137801/ENSG00000154734/ENSG00000092421/ENSG00000198719/ENSG00000100292/ENSG00000142798/ENSG00000064300/ENSG00000100219/ENSG00000153904…	131
GO:0021953	central nervous system neuron differentiation	0.000700061	0.0185045	BP	95/5704	186/14509	0.0162932	ENSG00000148053/ENSG00000164690/ENSG00000152192/ENSG00000007372/ENSG00000103449/ENSG00000147862/ENSG00000164853/ENSG00000122641/ENSG00000112139/ENSG00000182968/ENSG00000166710/ENSG00000164900/ENSG00000079482/ENSG00000163508/ENSG00000074047/ENSG00000172201/ENSG00000117707/ENSG00000166579/ENSG00000256463/ENSG00000116254/ENSG00000135472/ENSG00000179348/ENSG00000096384/ENSG00000009709/ENSG00000165240…	95
GO:0008219	cell death	0.000710482	0.0187036	BP	811/5704	1900/14509	0.0164685	ENSG00000146674/ENSG00000148053/ENSG00000143772/ENSG00000096696/ENSG00000187601/ENSG00000164690/ENSG00000106366/ENSG00000064692/ENSG00000137573/ENSG00000168374/ENSG00000152192/ENSG00000182871/ENSG00000141433/ENSG00000171956/ENSG00000120885/ENSG00000160307/ENSG00000145794/ENSG00000026508/ENSG00000136160/ENSG00000118432/ENSG00000008196/ENSG00000106278/ENSG00000109099/ENSG00000117525/ENSG00000198959…	811
GO:0000280	nuclear division	0.000718242	0.0187461	BP	190/5704	403/14509	0.0165059	ENSG00000167110/ENSG00000134222/ENSG00000102760/ENSG00000078401/ENSG00000120129/ENSG00000182134/ENSG00000170312/ENSG00000124205/ENSG00000166579/ENSG00000141696/ENSG00000119408/ENSG00000126803/ENSG00000122952/ENSG00000138798/ENSG00000155816/ENSG00000117724/ENSG00000178295/ENSG00000089685/ENSG00000204899/ENSG00000101057/ENSG00000136824/ENSG00000175756/ENSG00000138160/ENSG00000123219/ENSG00000134057…	190
GO:0007409	axonogenesis	0.000719995	0.0187461	BP	220/5704	473/14509	0.0165059	ENSG00000148053/ENSG00000164690/ENSG00000134569/ENSG00000082684/ENSG00000152192/ENSG00000007372/ENSG00000171956/ENSG00000011201/ENSG00000160307/ENSG00000144857/ENSG00000189056/ENSG00000106078/ENSG00000147862/ENSG00000106278/ENSG00000196358/ENSG00000143320/ENSG00000196569/ENSG00000184486/ENSG00000115414/ENSG00000006468/ENSG00000132821/ENSG00000109458/ENSG00000087250/ENSG00000138696/ENSG00000101134…	220
GO:0007612	learning	0.000720781	0.0187461	BP	75/5704	142/14509	0.0165059	ENSG00000148053/ENSG00000018625/ENSG00000168374/ENSG00000171956/ENSG00000154146/ENSG00000189056/ENSG00000171532/ENSG00000135744/ENSG00000180176/ENSG00000093010/ENSG00000105894/ENSG00000183454/ENSG00000151012/ENSG00000006128/ENSG00000137868/ENSG00000113161/ENSG00000163064/ENSG00000114200/ENSG00000116147/ENSG00000134138/ENSG00000136535/ENSG00000184113/ENSG00000135298/ENSG00000131771/ENSG00000109083…	75
GO:0048736	appendage development	0.000727891	0.0187802	BP	85/5704	164/14509	0.0165359	ENSG00000164690/ENSG00000147257/ENSG00000134569/ENSG00000138829/ENSG00000103449/ENSG00000008196/ENSG00000143320/ENSG00000125398/ENSG00000198732/ENSG00000138696/ENSG00000151012/ENSG00000204304/ENSG00000074047/ENSG00000256463/ENSG00000099139/ENSG00000114166/ENSG00000163064/ENSG00000185551/ENSG00000141873/ENSG00000137203/ENSG00000123364/ENSG00000144218/ENSG00000146535/ENSG00000077782/ENSG00000145423…	85
GO:0060173	limb development	0.000727891	0.0187802	BP	85/5704	164/14509	0.0165359	ENSG00000164690/ENSG00000147257/ENSG00000134569/ENSG00000138829/ENSG00000103449/ENSG00000008196/ENSG00000143320/ENSG00000125398/ENSG00000198732/ENSG00000138696/ENSG00000151012/ENSG00000204304/ENSG00000074047/ENSG00000256463/ENSG00000099139/ENSG00000114166/ENSG00000163064/ENSG00000185551/ENSG00000141873/ENSG00000137203/ENSG00000123364/ENSG00000144218/ENSG00000146535/ENSG00000077782/ENSG00000145423…	85
GO:0030856	regulation of epithelial cell differentiation	0.000733126	0.0188394	BP	69/5704	129/14509	0.016588	ENSG00000106366/ENSG00000007372/ENSG00000213694/ENSG00000125398/ENSG00000166068/ENSG00000133321/ENSG00000106483/ENSG00000198719/ENSG00000185650/ENSG00000148516/ENSG00000158769/ENSG00000184113/ENSG00000112715/ENSG00000168874/ENSG00000133794/ENSG00000018408/ENSG00000273706/ENSG00000101384/ENSG00000156535/ENSG00000104365/ENSG00000129654/ENSG00000134317/ENSG00000136158/ENSG00000169554/ENSG00000188766…	69
GO:0120039	plasma membrane bounded cell projection morphogenesis	0.000736005	0.0188394	BP	303/5704	669/14509	0.016588	ENSG00000148053/ENSG00000164690/ENSG00000134569/ENSG00000082684/ENSG00000168389/ENSG00000152192/ENSG00000007372/ENSG00000135905/ENSG00000171956/ENSG00000011201/ENSG00000160307/ENSG00000144857/ENSG00000026508/ENSG00000189056/ENSG00000106078/ENSG00000046889/ENSG00000147862/ENSG00000106278/ENSG00000196358/ENSG00000143320/ENSG00000196569/ENSG00000184486/ENSG00000115414/ENSG00000006468/ENSG00000132821…	303
GO:0006268	DNA unwinding involved in DNA replication	0.000767484	0.0191163	BP	13/5704	16/14509	0.0168318	ENSG00000104738/ENSG00000160957/ENSG00000197299/ENSG00000051180/ENSG00000108469/ENSG00000076003/ENSG00000132383/ENSG00000073111/ENSG00000107815/ENSG00000106028/ENSG00000166508/ENSG00000185129/ENSG00000165392	13
GO:0021542	dentate gyrus development	0.000767484	0.0191163	BP	13/5704	16/14509	0.0168318	ENSG00000162992/ENSG00000164600/ENSG00000117707/ENSG00000144868/ENSG00000138795/ENSG00000162761/ENSG00000170370/ENSG00000110492/ENSG00000184845/ENSG00000159388/ENSG00000137343/ENSG00000105810/ENSG00000171862	13
GO:0042476	odontogenesis	0.000758505	0.0191163	BP	62/5704	114/14509	0.0168318	ENSG00000108821/ENSG00000164690/ENSG00000134569/ENSG00000106366/ENSG00000154856/ENSG00000184371/ENSG00000122641/ENSG00000078401/ENSG00000166033/ENSG00000074047/ENSG00000154736/ENSG00000064300/ENSG00000178522/ENSG00000164761/ENSG00000137203/ENSG00000112378/ENSG00000134363/ENSG00000091136/ENSG00000175894/ENSG00000162624/ENSG00000041982/ENSG00000140090/ENSG00000115884/ENSG00000110400/ENSG00000143367…	62
GO:0060428	lung epithelium development	0.000765416	0.0191163	BP	23/5704	34/14509	0.0168318	ENSG00000164690/ENSG00000147862/ENSG00000125398/ENSG00000142552/ENSG00000137868/ENSG00000095209/ENSG00000168214/ENSG00000140285/ENSG00000197859/ENSG00000129654/ENSG00000116285/ENSG00000136352/ENSG00000139352/ENSG00000124193/ENSG00000128573/ENSG00000125378/ENSG00000066468/ENSG00000188064/ENSG00000151090/ENSG00000169032/ENSG00000106004/ENSG00000118260/ENSG00000106305	23
GO:0071417	cellular response to organonitrogen compound	0.00075366	0.0191163	BP	270/5704	591/14509	0.0168318	ENSG00000108821/ENSG00000148053/ENSG00000162692/ENSG00000166147/ENSG00000168461/ENSG00000175445/ENSG00000184194/ENSG00000087245/ENSG00000123104/ENSG00000125398/ENSG00000135744/ENSG00000180176/ENSG00000109458/ENSG00000153956/ENSG00000147246/ENSG00000186480/ENSG00000125629/ENSG00000130513/ENSG00000078401/ENSG00000012048/ENSG00000025039/ENSG00000115290/ENSG00000106100/ENSG00000166579/ENSG00000168542…	270
GO:0090025	regulation of monocyte chemotaxis	0.000767484	0.0191163	BP	13/5704	16/14509	0.0168318	ENSG00000106366/ENSG00000120129/ENSG00000136999/ENSG00000158747/ENSG00000107175/ENSG00000254087/ENSG00000145147/ENSG00000204472/ENSG00000107562/ENSG00000177119/ENSG00000100600/ENSG00000169245/ENSG00000166923	13
GO:1902969	mitotic DNA replication	0.000767484	0.0191163	BP	13/5704	16/14509	0.0168318	ENSG00000104738/ENSG00000101003/ENSG00000093009/ENSG00000077782/ENSG00000139618/ENSG00000113916/ENSG00000084073/ENSG00000112118/ENSG00000051180/ENSG00000076003/ENSG00000105486/ENSG00000073111/ENSG00000101868	13
GO:0005539	glycosaminoglycan binding	6.63006e-05	0.0195587	MF	95/5815	178/14904	0.0187561	ENSG00000166147/ENSG00000164690/ENSG00000137573/ENSG00000156140/ENSG00000011201/ENSG00000130635/ENSG00000175445/ENSG00000026508/ENSG00000113578/ENSG00000182492/ENSG00000115414/ENSG00000198732/ENSG00000118523/ENSG00000142871/ENSG00000135919/ENSG00000101670/ENSG00000105894/ENSG00000058085/ENSG00000166833/ENSG00000107742/ENSG00000136999/ENSG00000137801/ENSG00000154734/ENSG00000106100/ENSG00000132692…	95
GO:0050839	cell adhesion molecule binding	4.99932e-05	0.0195587	MF	245/5815	517/14904	0.0187561	ENSG00000096696/ENSG00000162692/ENSG00000166147/ENSG00000120708/ENSG00000137809/ENSG00000105855/ENSG00000140092/ENSG00000130635/ENSG00000105376/ENSG00000167110/ENSG00000100345/ENSG00000090615/ENSG00000213694/ENSG00000140945/ENSG00000106278/ENSG00000187244/ENSG00000162407/ENSG00000113578/ENSG00000197157/ENSG00000115414/ENSG00000118523/ENSG00000142871/ENSG00000168615/ENSG00000132821/ENSG00000149571…	245
GO:2000147	positive regulation of cell motility	0.000788641	0.019568	BP	221/5704	476/14509	0.0172296	ENSG00000108821/ENSG00000106366/ENSG00000082684/ENSG00000182871/ENSG00000189056/ENSG00000079691/ENSG00000140945/ENSG00000117525/ENSG00000154188/ENSG00000165215/ENSG00000184371/ENSG00000125398/ENSG00000020181/ENSG00000162407/ENSG00000113578/ENSG00000115414/ENSG00000135744/ENSG00000142871/ENSG00000168615/ENSG00000126785/ENSG00000109458/ENSG00000170989/ENSG00000002586/ENSG00000105894/ENSG00000058085…	221
GO:0150063	visual system development	0.000798196	0.0197295	BP	169/5704	355/14509	0.0173717	ENSG00000148053/ENSG00000166147/ENSG00000164690/ENSG00000091664/ENSG00000168389/ENSG00000138829/ENSG00000007372/ENSG00000130635/ENSG00000070495/ENSG00000176842/ENSG00000157890/ENSG00000115380/ENSG00000008196/ENSG00000146555/ENSG00000132386/ENSG00000125398/ENSG00000122641/ENSG00000198732/ENSG00000180176/ENSG00000117122/ENSG00000126785/ENSG00000182968/ENSG00000163251/ENSG00000138696/ENSG00000105894…	169
GO:1900745	positive regulation of p38MAPK cascade	0.000804911	0.0198198	BP	17/5704	23/14509	0.0174513	ENSG00000198961/ENSG00000112715/ENSG00000099860/ENSG00000116717/ENSG00000065427/ENSG00000181826/ENSG00000158125/ENSG00000111961/ENSG00000164620/ENSG00000156466/ENSG00000197442/ENSG00000130222/ENSG00000198909/ENSG00000126457/ENSG00000147324/ENSG00000176170/ENSG00000161671	17
GO:0045446	endothelial cell differentiation	0.000811379	0.0199034	BP	53/5704	95/14509	0.0175249	ENSG00000182871/ENSG00000213694/ENSG00000165215/ENSG00000114790/ENSG00000170989/ENSG00000105894/ENSG00000163347/ENSG00000162493/ENSG00000117707/ENSG00000198719/ENSG00000186642/ENSG00000105976/ENSG00000185551/ENSG00000148516/ENSG00000158769/ENSG00000184113/ENSG00000112715/ENSG00000168874/ENSG00000179820/ENSG00000147065/ENSG00000168214/ENSG00000107223/ENSG00000101384/ENSG00000104365/ENSG00000169436…	53
GO:0010721	negative regulation of cell development	0.000823908	0.0200588	BP	152/5704	316/14509	0.0176617	ENSG00000166147/ENSG00000164690/ENSG00000134569/ENSG00000198825/ENSG00000082684/ENSG00000141433/ENSG00000007372/ENSG00000184194/ENSG00000136160/ENSG00000213694/ENSG00000109099/ENSG00000177508/ENSG00000125398/ENSG00000166450/ENSG00000275342/ENSG00000182175/ENSG00000166710/ENSG00000087250/ENSG00000105894/ENSG00000198121/ENSG00000140538/ENSG00000172201/ENSG00000168542/ENSG00000092421/ENSG00000198719…	152
GO:0061333	renal tubule morphogenesis	0.000821835	0.0200588	BP	42/5704	72/14509	0.0176617	ENSG00000164690/ENSG00000147257/ENSG00000170549/ENSG00000103449/ENSG00000177508/ENSG00000125398/ENSG00000113578/ENSG00000135744/ENSG00000168743/ENSG00000162849/ENSG00000112715/ENSG00000005513/ENSG00000085741/ENSG00000273706/ENSG00000125812/ENSG00000119630/ENSG00000125931/ENSG00000168036/ENSG00000106571/ENSG00000187498/ENSG00000179222/ENSG00000130702/ENSG00000141646/ENSG00000118762/ENSG00000170873…	42
GO:0030133	transport vesicle	0.000762599	0.0200736	CC	182/5894	389/15168	0.0176343	ENSG00000064692/ENSG00000091664/ENSG00000130733/ENSG00000154146/ENSG00000150961/ENSG00000157020/ENSG00000152128/ENSG00000182492/ENSG00000180176/ENSG00000185518/ENSG00000149571/ENSG00000138674/ENSG00000166710/ENSG00000087250/ENSG00000136240/ENSG00000100505/ENSG00000183454/ENSG00000206503/ENSG00000113615/ENSG00000078401/ENSG00000100934/ENSG00000155252/ENSG00000054356/ENSG00000164756/ENSG00000223865…	182
GO:0001654	eye development	0.000839129	0.0202769	BP	168/5704	353/14509	0.0178537	ENSG00000148053/ENSG00000166147/ENSG00000164690/ENSG00000091664/ENSG00000168389/ENSG00000138829/ENSG00000007372/ENSG00000130635/ENSG00000070495/ENSG00000176842/ENSG00000157890/ENSG00000115380/ENSG00000008196/ENSG00000146555/ENSG00000132386/ENSG00000125398/ENSG00000122641/ENSG00000198732/ENSG00000180176/ENSG00000117122/ENSG00000126785/ENSG00000182968/ENSG00000163251/ENSG00000138696/ENSG00000105894…	168
GO:0040013	negative regulation of locomotion	0.000837998	0.0202769	BP	138/5704	284/14509	0.0178537	ENSG00000146674/ENSG00000164690/ENSG00000106366/ENSG00000082684/ENSG00000137573/ENSG00000117115/ENSG00000184194/ENSG00000167642/ENSG00000108691/ENSG00000165215/ENSG00000132386/ENSG00000140416/ENSG00000102760/ENSG00000105894/ENSG00000166068/ENSG00000185885/ENSG00000120129/ENSG00000196090/ENSG00000164007/ENSG00000136999/ENSG00000144339/ENSG00000137801/ENSG00000158747/ENSG00000168542/ENSG00000092421…	138
GO:0072088	nephron epithelium morphogenesis	0.00084285	0.0202911	BP	41/5704	70/14509	0.0178662	ENSG00000164690/ENSG00000147257/ENSG00000170549/ENSG00000103449/ENSG00000177508/ENSG00000125398/ENSG00000113578/ENSG00000135744/ENSG00000168743/ENSG00000162849/ENSG00000112715/ENSG00000005513/ENSG00000085741/ENSG00000273706/ENSG00000125812/ENSG00000119630/ENSG00000125931/ENSG00000168036/ENSG00000128342/ENSG00000106571/ENSG00000179222/ENSG00000130702/ENSG00000141646/ENSG00000118762/ENSG00000134245…	41
GO:0070971	endoplasmic reticulum exit site	0.000798599	0.0203643	CC	18/5894	25/15168	0.0178897	ENSG00000150961/ENSG00000162407/ENSG00000138674/ENSG00000206503/ENSG00000113615/ENSG00000100934/ENSG00000154305/ENSG00000176986/ENSG00000148396/ENSG00000145817/ENSG00000188906/ENSG00000150527/ENSG00000114354/ENSG00000101310/ENSG00000117500/ENSG00000079332/ENSG00000138073/ENSG00000084674	18
GO:0048812	neuron projection morphogenesis	0.000851083	0.0204134	BP	297/5704	656/14509	0.0179739	ENSG00000148053/ENSG00000164690/ENSG00000134569/ENSG00000082684/ENSG00000168389/ENSG00000152192/ENSG00000007372/ENSG00000135905/ENSG00000171956/ENSG00000011201/ENSG00000160307/ENSG00000144857/ENSG00000189056/ENSG00000106078/ENSG00000046889/ENSG00000147862/ENSG00000106278/ENSG00000196358/ENSG00000143320/ENSG00000196569/ENSG00000184486/ENSG00000115414/ENSG00000006468/ENSG00000132821/ENSG00000109458…	297
GO:0051216	cartilage development	0.000861593	0.0205479	BP	91/5704	178/14509	0.0180924	ENSG00000108821/ENSG00000134013/ENSG00000120708/ENSG00000137573/ENSG00000105855/ENSG00000026508/ENSG00000147862/ENSG00000115380/ENSG00000164853/ENSG00000125398/ENSG00000182492/ENSG00000118523/ENSG00000142871/ENSG00000138696/ENSG00000078401/ENSG00000147408/ENSG00000136999/ENSG00000074047/ENSG00000148516/ENSG00000143369/ENSG00000009709/ENSG00000165240/ENSG00000110693/ENSG00000085741/ENSG00000077782…	91
GO:0072078	nephron tubule morphogenesis	0.000863038	0.0205479	BP	40/5704	68/14509	0.0180924	ENSG00000164690/ENSG00000147257/ENSG00000170549/ENSG00000103449/ENSG00000177508/ENSG00000125398/ENSG00000113578/ENSG00000135744/ENSG00000168743/ENSG00000162849/ENSG00000112715/ENSG00000005513/ENSG00000085741/ENSG00000273706/ENSG00000125812/ENSG00000119630/ENSG00000125931/ENSG00000168036/ENSG00000106571/ENSG00000179222/ENSG00000130702/ENSG00000141646/ENSG00000118762/ENSG00000134245/ENSG00000185920…	40
GO:0034329	cell junction assembly	0.000876511	0.0207922	BP	189/5704	402/14509	0.0183075	ENSG00000148053/ENSG00000134569/ENSG00000152192/ENSG00000046653/ENSG00000146555/ENSG00000165215/ENSG00000196358/ENSG00000115414/ENSG00000135744/ENSG00000112139/ENSG00000149571/ENSG00000163251/ENSG00000058085/ENSG00000101463/ENSG00000182963/ENSG00000153707/ENSG00000128594/ENSG00000140538/ENSG00000107742/ENSG00000079482/ENSG00000164007/ENSG00000137801/ENSG00000163347/ENSG00000175928/ENSG00000010278…	189
GO:0038066	p38MAPK cascade	0.000887994	0.0209387	BP	26/5704	40/14509	0.0184364	ENSG00000179094/ENSG00000120129/ENSG00000198961/ENSG00000185650/ENSG00000112715/ENSG00000081913/ENSG00000099860/ENSG00000083799/ENSG00000116717/ENSG00000092820/ENSG00000019991/ENSG00000065427/ENSG00000181826/ENSG00000158125/ENSG00000162889/ENSG00000111961/ENSG00000164620/ENSG00000156466/ENSG00000197442/ENSG00000130222/ENSG00000198909/ENSG00000126457/ENSG00000143507/ENSG00000147324/ENSG00000176170…	26
GO:0071559	response to transforming growth factor beta	0.000889149	0.0209387	BP	115/5704	232/14509	0.0184364	ENSG00000108821/ENSG00000166147/ENSG00000138829/ENSG00000125398/ENSG00000168615/ENSG00000170801/ENSG00000101825/ENSG00000166068/ENSG00000130513/ENSG00000078401/ENSG00000166033/ENSG00000137801/ENSG00000163347/ENSG00000168743/ENSG00000168542/ENSG00000005884/ENSG00000143768/ENSG00000186642/ENSG00000082781/ENSG00000087095/ENSG00000137575/ENSG00000119681/ENSG00000185650/ENSG00000148516/ENSG00000147883…	115
GO:0000075	cell cycle checkpoint	0.000898566	0.0210838	BP	107/5704	214/14509	0.0185642	ENSG00000162734/ENSG00000102760/ENSG00000188486/ENSG00000120129/ENSG00000012048/ENSG00000170312/ENSG00000117707/ENSG00000118495/ENSG00000124762/ENSG00000122952/ENSG00000117724/ENSG00000178295/ENSG00000114670/ENSG00000134057/ENSG00000197299/ENSG00000147883/ENSG00000205629/ENSG00000143476/ENSG00000080986/ENSG00000163781/ENSG00000093009/ENSG00000101412/ENSG00000156970/ENSG00000136492/ENSG00000075218…	107
GO:0006029	proteoglycan metabolic process	0.000911718	0.0213151	BP	50/5704	89/14509	0.0187679	ENSG00000137573/ENSG00000182022/ENSG00000125430/ENSG00000182492/ENSG00000138696/ENSG00000111962/ENSG00000114646/ENSG00000124302/ENSG00000147408/ENSG00000122863/ENSG00000182601/ENSG00000107742/ENSG00000132692/ENSG00000136720/ENSG00000164100/ENSG00000109956/ENSG00000130287/ENSG00000112309/ENSG00000197496/ENSG00000154080/ENSG00000103489/ENSG00000115526/ENSG00000182197/ENSG00000173546/ENSG00000113273…	50
GO:0098794	postsynapse	0.00086629	0.021421	CC	281/5894	625/15168	0.018818	ENSG00000148053/ENSG00000134569/ENSG00000018625/ENSG00000168374/ENSG00000171189/ENSG00000135905/ENSG00000154146/ENSG00000148700/ENSG00000196569/ENSG00000141526/ENSG00000093010/ENSG00000117519/ENSG00000087250/ENSG00000164929/ENSG00000105894/ENSG00000183454/ENSG00000114646/ENSG00000101463/ENSG00000198121/ENSG00000178695/ENSG00000132164/ENSG00000143761/ENSG00000128594/ENSG00000140538/ENSG00000079482…	281
GO:0034976	response to endoplasmic reticulum stress	0.000928971	0.0215296	BP	136/5704	280/14509	0.0189568	ENSG00000182934/ENSG00000120885/ENSG00000198380/ENSG00000108691/ENSG00000185624/ENSG00000138674/ENSG00000142552/ENSG00000101294/ENSG00000115806/ENSG00000051108/ENSG00000068971/ENSG00000137801/ENSG00000144867/ENSG00000107175/ENSG00000166340/ENSG00000164897/ENSG00000100219/ENSG00000099958/ENSG00000065485/ENSG00000197930/ENSG00000149428/ENSG00000136986/ENSG00000215301/ENSG00000106638/ENSG00000108433…	136
GO:0045995	regulation of embryonic development	0.00092928	0.0215296	BP	64/5704	119/14509	0.0189568	ENSG00000164690/ENSG00000112769/ENSG00000137573/ENSG00000130635/ENSG00000196569/ENSG00000106003/ENSG00000155760/ENSG00000181649/ENSG00000148204/ENSG00000170312/ENSG00000198719/ENSG00000151014/ENSG00000165730/ENSG00000179348/ENSG00000179820/ENSG00000118707/ENSG00000169083/ENSG00000077782/ENSG00000273706/ENSG00000165588/ENSG00000145423/ENSG00000173402/ENSG00000104290/ENSG00000140807/ENSG00000075275…	64
GO:0060675	ureteric bud morphogenesis	0.000930867	0.0215296	BP	36/5704	60/14509	0.0189568	ENSG00000164690/ENSG00000147257/ENSG00000103449/ENSG00000125398/ENSG00000113578/ENSG00000135744/ENSG00000168743/ENSG00000162849/ENSG00000112715/ENSG00000005513/ENSG00000085741/ENSG00000273706/ENSG00000125812/ENSG00000119630/ENSG00000125931/ENSG00000168036/ENSG00000106571/ENSG00000179222/ENSG00000130702/ENSG00000141646/ENSG00000118762/ENSG00000134245/ENSG00000185920/ENSG00000125378/ENSG00000248905…	36
GO:0010718	positive regulation of epithelial to mesenchymal transition	0.000935023	0.0215488	BP	28/5704	44/14509	0.0189737	ENSG00000108821/ENSG00000134013/ENSG00000102760/ENSG00000148204/ENSG00000162493/ENSG00000130558/ENSG00000137575/ENSG00000122694/ENSG00000018408/ENSG00000101384/ENSG00000168036/ENSG00000138795/ENSG00000105329/ENSG00000198793/ENSG00000168646/ENSG00000163513/ENSG00000122691/ENSG00000141646/ENSG00000110492/ENSG00000092969/ENSG00000016082/ENSG00000125378/ENSG00000153071/ENSG00000054598/ENSG00000186174…	28
GO:0010965	regulation of mitotic sister chromatid separation	0.00094319	0.0216599	BP	35/5704	58/14509	0.0190715	ENSG00000120129/ENSG00000119408/ENSG00000117724/ENSG00000178295/ENSG00000134057/ENSG00000205629/ENSG00000013810/ENSG00000080986/ENSG00000138778/ENSG00000156970/ENSG00000126787/ENSG00000169679/ENSG00000196510/ENSG00000178999/ENSG00000117399/ENSG00000134982/ENSG00000112029/ENSG00000175063/ENSG00000136861/ENSG00000167513/ENSG00000040275/ENSG00000053900/ENSG00000071539/ENSG00000094804/ENSG00000113141…	35
GO:0019216	regulation of lipid metabolic process	0.00094999	0.0217376	BP	175/5704	370/14509	0.0191399	ENSG00000168389/ENSG00000163453/ENSG00000118432/ENSG00000125398/ENSG00000113578/ENSG00000135744/ENSG00000142871/ENSG00000121769/ENSG00000147246/ENSG00000186480/ENSG00000125629/ENSG00000143761/ENSG00000100078/ENSG00000012048/ENSG00000164687/ENSG00000117707/ENSG00000151468/ENSG00000080839/ENSG00000198431/ENSG00000113161/ENSG00000115641/ENSG00000149485/ENSG00000119927/ENSG00000146072/ENSG00000072310…	175
GO:0046890	regulation of lipid biosynthetic process	0.000955917	0.0217376	BP	89/5704	174/14509	0.0191399	ENSG00000168389/ENSG00000163453/ENSG00000113578/ENSG00000142871/ENSG00000121769/ENSG00000147246/ENSG00000186480/ENSG00000125629/ENSG00000100078/ENSG00000012048/ENSG00000164687/ENSG00000117707/ENSG00000151468/ENSG00000113161/ENSG00000119927/ENSG00000072310/ENSG00000095637/ENSG00000104549/ENSG00000162909/ENSG00000164211/ENSG00000196139/ENSG00000147475/ENSG00000012660/ENSG00000159346/ENSG00000130164…	89
GO:0050769	positive regulation of neurogenesis	0.000956644	0.0217376	BP	214/5704	461/14509	0.0191399	ENSG00000148053/ENSG00000164690/ENSG00000141433/ENSG00000007372/ENSG00000189431/ENSG00000189056/ENSG00000106078/ENSG00000118432/ENSG00000106278/ENSG00000171532/ENSG00000177508/ENSG00000244405/ENSG00000184371/ENSG00000143320/ENSG00000132386/ENSG00000115414/ENSG00000135744/ENSG00000135919/ENSG00000117385/ENSG00000105894/ENSG00000103260/ENSG00000198121/ENSG00000153707/ENSG00000068971/ENSG00000143761…	214
GO:0032990	cell part morphogenesis	0.000988226	0.0223768	BP	312/5704	693/14509	0.0197027	ENSG00000148053/ENSG00000164690/ENSG00000134569/ENSG00000082684/ENSG00000168389/ENSG00000152192/ENSG00000007372/ENSG00000135905/ENSG00000171956/ENSG00000011201/ENSG00000160307/ENSG00000144857/ENSG00000026508/ENSG00000189056/ENSG00000106078/ENSG00000046889/ENSG00000147862/ENSG00000106278/ENSG00000196358/ENSG00000143320/ENSG00000196569/ENSG00000171100/ENSG00000184486/ENSG00000115414/ENSG00000006468…	312
GO:0051247	positive regulation of protein metabolic process	0.00100103	0.0225878	BP	647/5704	1503/14509	0.0198885	ENSG00000146674/ENSG00000148053/ENSG00000147257/ENSG00000134569/ENSG00000141433/ENSG00000120885/ENSG00000026508/ENSG00000136160/ENSG00000189056/ENSG00000167110/ENSG00000100345/ENSG00000117525/ENSG00000134222/ENSG00000108691/ENSG00000154188/ENSG00000165215/ENSG00000184371/ENSG00000125398/ENSG00000155760/ENSG00000113578/ENSG00000122641/ENSG00000115414/ENSG00000135744/ENSG00000118523/ENSG00000162734…	647
GO:0150034	distal axon	0.000950593	0.0228142	CC	145/5894	304/15168	0.0200419	ENSG00000148053/ENSG00000141433/ENSG00000144857/ENSG00000106078/ENSG00000118432/ENSG00000180176/ENSG00000079482/ENSG00000277586/ENSG00000054356/ENSG00000011347/ENSG00000166579/ENSG00000101438/ENSG00000005884/ENSG00000172137/ENSG00000145708/ENSG00000165795/ENSG00000064300/ENSG00000128683/ENSG00000066248/ENSG00000130558/ENSG00000079689/ENSG00000130477/ENSG00000273749/ENSG00000121297/ENSG00000035862…	145
GO:0045778	positive regulation of ossification	0.00101873	0.0229072	BP	47/5704	83/14509	0.0201697	ENSG00000138829/ENSG00000046653/ENSG00000142871/ENSG00000138696/ENSG00000105894/ENSG00000185885/ENSG00000006128/ENSG00000162733/ENSG00000168743/ENSG00000094975/ENSG00000137203/ENSG00000130055/ENSG00000186188/ENSG00000165973/ENSG00000134352/ENSG00000130522/ENSG00000145423/ENSG00000101384/ENSG00000112029/ENSG00000168036/ENSG00000105329/ENSG00000071553/ENSG00000179295/ENSG00000106571/ENSG00000019991…	47
GO:0010634	positive regulation of epithelial cell migration	0.00103738	0.0231658	BP	73/5704	139/14509	0.0203974	ENSG00000154188/ENSG00000125398/ENSG00000020181/ENSG00000162407/ENSG00000113578/ENSG00000135744/ENSG00000168615/ENSG00000126785/ENSG00000078401/ENSG00000150760/ENSG00000006128/ENSG00000137801/ENSG00000117707/ENSG00000100292/ENSG00000005884/ENSG00000105976/ENSG00000114861/ENSG00000179348/ENSG00000122694/ENSG00000185043/ENSG00000112715/ENSG00000168874/ENSG00000103811/ENSG00000077782/ENSG00000110955…	73
GO:0034620	cellular response to unfolded protein	0.00103738	0.0231658	BP	73/5704	139/14509	0.0203974	ENSG00000182934/ENSG00000198380/ENSG00000108691/ENSG00000138674/ENSG00000051108/ENSG00000068971/ENSG00000144867/ENSG00000107175/ENSG00000166340/ENSG00000126803/ENSG00000100219/ENSG00000099958/ENSG00000065485/ENSG00000197930/ENSG00000149428/ENSG00000136986/ENSG00000106638/ENSG00000108433/ENSG00000128590/ENSG00000055332/ENSG00000044090/ENSG00000131871/ENSG00000162298/ENSG00000176720/ENSG00000101199…	73
GO:1901342	regulation of vasculature development	0.00104386	0.0232303	BP	144/5704	299/14509	0.0204543	ENSG00000106366/ENSG00000137573/ENSG00000105855/ENSG00000140092/ENSG00000117525/ENSG00000132386/ENSG00000020181/ENSG00000113578/ENSG00000135744/ENSG00000126785/ENSG00000109458/ENSG00000102760/ENSG00000105894/ENSG00000166068/ENSG00000159399/ENSG00000012048/ENSG00000137801/ENSG00000154734/ENSG00000092421/ENSG00000198719/ENSG00000100292/ENSG00000142798/ENSG00000064300/ENSG00000100219/ENSG00000153904…	144
GO:0030335	positive regulation of cell migration	0.00105139	0.0233179	BP	212/5704	457/14509	0.0205313	ENSG00000108821/ENSG00000106366/ENSG00000082684/ENSG00000182871/ENSG00000189056/ENSG00000079691/ENSG00000140945/ENSG00000117525/ENSG00000154188/ENSG00000165215/ENSG00000184371/ENSG00000125398/ENSG00000020181/ENSG00000162407/ENSG00000113578/ENSG00000115414/ENSG00000135744/ENSG00000142871/ENSG00000168615/ENSG00000126785/ENSG00000109458/ENSG00000170989/ENSG00000002586/ENSG00000105894/ENSG00000058085…	212
GO:0033045	regulation of sister chromatid segregation	0.00105556	0.0233304	BP	46/5704	81/14509	0.0205424	ENSG00000120129/ENSG00000119408/ENSG00000116560/ENSG00000117724/ENSG00000178295/ENSG00000134057/ENSG00000205629/ENSG00000013810/ENSG00000080986/ENSG00000138778/ENSG00000146670/ENSG00000156970/ENSG00000126787/ENSG00000169679/ENSG00000196510/ENSG00000178999/ENSG00000117399/ENSG00000175643/ENSG00000134982/ENSG00000112029/ENSG00000175063/ENSG00000136861/ENSG00000168036/ENSG00000167513/ENSG00000040275…	46
GO:0018126	protein hydroxylation	0.00106137	0.023379	BP	19/5704	27/14509	0.0205851	ENSG00000070495/ENSG00000072682/ENSG00000185624/ENSG00000117385/ENSG00000141696/ENSG00000110811/ENSG00000197930/ENSG00000122884/ENSG00000129521/ENSG00000086619/ENSG00000083444/ENSG00000149380/ENSG00000178467/ENSG00000135766/ENSG00000090530/ENSG00000198363/ENSG00000106397/ENSG00000087263/ENSG00000123131	19
GO:0050808	synapse organization	0.00106759	0.0234362	BP	191/5704	408/14509	0.0206355	ENSG00000148053/ENSG00000134569/ENSG00000168374/ENSG00000152192/ENSG00000135905/ENSG00000189056/ENSG00000171532/ENSG00000146555/ENSG00000196358/ENSG00000244405/ENSG00000112139/ENSG00000162599/ENSG00000149571/ENSG00000152583/ENSG00000163251/ENSG00000105894/ENSG00000101463/ENSG00000151012/ENSG00000153707/ENSG00000143761/ENSG00000128594/ENSG00000140538/ENSG00000107742/ENSG00000079482/ENSG00000277586…	191
GO:0007517	muscle organ development	0.00109483	0.0239532	BP	169/5704	357/14509	0.0210907	ENSG00000096696/ENSG00000164690/ENSG00000137809/ENSG00000152192/ENSG00000160307/ENSG00000145794/ENSG00000196569/ENSG00000171100/ENSG00000155760/ENSG00000006468/ENSG00000149591/ENSG00000169946/ENSG00000170989/ENSG00000140416/ENSG00000135903/ENSG00000164976/ENSG00000078401/ENSG00000114854/ENSG00000163508/ENSG00000170312/ENSG00000117707/ENSG00000168542/ENSG00000081479/ENSG00000198719/ENSG00000137868…	169
GO:0007346	regulation of mitotic cell cycle	0.00110386	0.0240693	BP	275/5704	606/14509	0.021193	ENSG00000134222/ENSG00000108691/ENSG00000180447/ENSG00000102760/ENSG00000078401/ENSG00000148411/ENSG00000120129/ENSG00000012048/ENSG00000154734/ENSG00000170312/ENSG00000124205/ENSG00000119408/ENSG00000118495/ENSG00000107862/ENSG00000124762/ENSG00000126803/ENSG00000080839/ENSG00000013275/ENSG00000198355/ENSG00000122952/ENSG00000138798/ENSG00000117724/ENSG00000178295/ENSG00000114670/ENSG00000172716…	275
GO:0051301	cell division	0.0011274	0.0244827	BP	261/5704	573/14509	0.021557	ENSG00000164690/ENSG00000007372/ENSG00000167110/ENSG00000100345/ENSG00000134222/ENSG00000244405/ENSG00000184486/ENSG00000155760/ENSG00000113578/ENSG00000183690/ENSG00000105894/ENSG00000143761/ENSG00000170312/ENSG00000119408/ENSG00000198719/ENSG00000079819/ENSG00000080839/ENSG00000122952/ENSG00000155816/ENSG00000117724/ENSG00000165480/ENSG00000129195/ENSG00000089685/ENSG00000136108/ENSG00000165730…	261
GO:1903845	negative regulation of cellular response to transforming growth factor beta stimulus	0.00113038	0.0244827	BP	44/5704	77/14509	0.021557	ENSG00000166147/ENSG00000138829/ENSG00000170801/ENSG00000166068/ENSG00000166033/ENSG00000168140/ENSG00000049323/ENSG00000197496/ENSG00000108187/ENSG00000197859/ENSG00000156535/ENSG00000003402/ENSG00000136158/ENSG00000188766/ENSG00000138080/ENSG00000136352/ENSG00000197415/ENSG00000101665/ENSG00000204389/ENSG00000173714/ENSG00000023734/ENSG00000105329/ENSG00000090863/ENSG00000129515/ENSG00000163513…	44
GO:0044297	cell body	0.00105799	0.0246662	CC	259/5894	574/15168	0.0216689	ENSG00000134569/ENSG00000018625/ENSG00000198825/ENSG00000064692/ENSG00000164434/ENSG00000141433/ENSG00000160307/ENSG00000154146/ENSG00000177807/ENSG00000106078/ENSG00000132386/ENSG00000059804/ENSG00000143603/ENSG00000180176/ENSG00000093010/ENSG00000117519/ENSG00000163251/ENSG00000138696/ENSG00000101463/ENSG00000198121/ENSG00000154678/ENSG00000006128/ENSG00000136999/ENSG00000155252/ENSG00000054356…	259
GO:0048167	regulation of synaptic plasticity	0.00115748	0.0249862	BP	94/5704	186/14509	0.0220003	ENSG00000148053/ENSG00000160307/ENSG00000154146/ENSG00000177807/ENSG00000189056/ENSG00000171532/ENSG00000135744/ENSG00000135919/ENSG00000105894/ENSG00000183454/ENSG00000143761/ENSG00000197555/ENSG00000011347/ENSG00000177380/ENSG00000172137/ENSG00000164742/ENSG00000079689/ENSG00000130477/ENSG00000188803/ENSG00000165802/ENSG00000121297/ENSG00000144847/ENSG00000116147/ENSG00000113749/ENSG00000168309…	94
GO:0010810	regulation of cell-substrate adhesion	0.00116602	0.0250438	BP	98/5704	195/14509	0.022051	ENSG00000108821/ENSG00000106366/ENSG00000046653/ENSG00000079691/ENSG00000140945/ENSG00000184371/ENSG00000155760/ENSG00000115414/ENSG00000142871/ENSG00000185624/ENSG00000105894/ENSG00000114646/ENSG00000150760/ENSG00000107742/ENSG00000137801/ENSG00000162493/ENSG00000168743/ENSG00000163520/ENSG00000005884/ENSG00000144810/ENSG00000103647/ENSG00000185149/ENSG00000167657/ENSG00000158856/ENSG00000141556…	98
GO:0030512	negative regulation of transforming growth factor beta receptor signaling pathway	0.00116809	0.0250438	BP	43/5704	75/14509	0.022051	ENSG00000166147/ENSG00000138829/ENSG00000170801/ENSG00000166068/ENSG00000166033/ENSG00000168140/ENSG00000049323/ENSG00000197496/ENSG00000108187/ENSG00000197859/ENSG00000156535/ENSG00000136158/ENSG00000188766/ENSG00000138080/ENSG00000136352/ENSG00000197415/ENSG00000101665/ENSG00000204389/ENSG00000173714/ENSG00000023734/ENSG00000105329/ENSG00000090863/ENSG00000129515/ENSG00000163513/ENSG00000109762…	43
GO:0060485	mesenchyme development	0.00117175	0.0250438	BP	128/5704	263/14509	0.022051	ENSG00000108821/ENSG00000134013/ENSG00000164690/ENSG00000121570/ENSG00000082684/ENSG00000136160/ENSG00000151617/ENSG00000125398/ENSG00000115414/ENSG00000169946/ENSG00000102760/ENSG00000166068/ENSG00000078401/ENSG00000148204/ENSG00000163508/ENSG00000162493/ENSG00000124205/ENSG00000092421/ENSG00000130558/ENSG00000137575/ENSG00000171119/ENSG00000185650/ENSG00000122694/ENSG00000168140/ENSG00000109132…	128
GO:0000793	condensed chromosome	0.00112749	0.0253108	CC	102/5894	206/15168	0.0222351	ENSG00000148700/ENSG00000101265/ENSG00000188486/ENSG00000012048/ENSG00000166579/ENSG00000141696/ENSG00000126803/ENSG00000122952/ENSG00000117724/ENSG00000165480/ENSG00000089685/ENSG00000151725/ENSG00000136824/ENSG00000123219/ENSG00000134057/ENSG00000137812/ENSG00000197299/ENSG00000161888/ENSG00000143228/ENSG00000080986/ENSG00000163781/ENSG00000109805/ENSG00000138778/ENSG00000156970/ENSG00000163535…	102
GO:0098805	whole membrane	0.00114767	0.0253108	CC	671/5894	1581/15168	0.0222351	ENSG00000148053/ENSG00000096696/ENSG00000164690/ENSG00000134569/ENSG00000018625/ENSG00000198825/ENSG00000091664/ENSG00000137573/ENSG00000100427/ENSG00000168461/ENSG00000130733/ENSG00000154146/ENSG00000026508/ENSG00000046653/ENSG00000136160/ENSG00000150961/ENSG00000157020/ENSG00000156675/ENSG00000148700/ENSG00000117394/ENSG00000118432/ENSG00000140945/ENSG00000152128/ENSG00000154188/ENSG00000123104…	671
GO:0022414	reproductive process	0.00120593	0.0256895	BP	534/5704	1230/14509	0.0226196	ENSG00000164690/ENSG00000137573/ENSG00000105855/ENSG00000141433/ENSG00000103449/ENSG00000091542/ENSG00000136160/ENSG00000163453/ENSG00000167110/ENSG00000100345/ENSG00000176842/ENSG00000090615/ENSG00000117394/ENSG00000118432/ENSG00000167642/ENSG00000087245/ENSG00000244405/ENSG00000171345/ENSG00000184371/ENSG00000132386/ENSG00000106003/ENSG00000125398/ENSG00000112531/ENSG00000122641/ENSG00000135744…	534
GO:0000819	sister chromatid segregation	0.00121979	0.0258995	BP	93/5704	184/14509	0.0228045	ENSG00000134222/ENSG00000120129/ENSG00000171320/ENSG00000119408/ENSG00000116560/ENSG00000122952/ENSG00000117724/ENSG00000178295/ENSG00000136824/ENSG00000123219/ENSG00000134057/ENSG00000237649/ENSG00000143228/ENSG00000205629/ENSG00000136982/ENSG00000013810/ENSG00000080986/ENSG00000109805/ENSG00000138778/ENSG00000146670/ENSG00000156970/ENSG00000163535/ENSG00000146918/ENSG00000090889/ENSG00000186185…	93
GO:0035249	synaptic transmission, glutamatergic	0.00122386	0.025901	BP	51/5704	92/14509	0.0228058	ENSG00000018625/ENSG00000091664/ENSG00000171189/ENSG00000141433/ENSG00000189056/ENSG00000118432/ENSG00000108691/ENSG00000135919/ENSG00000079482/ENSG00000196277/ENSG00000075429/ENSG00000105402/ENSG00000130477/ENSG00000121297/ENSG00000149403/ENSG00000185149/ENSG00000116147/ENSG00000198822/ENSG00000075461/ENSG00000180914/ENSG00000146648/ENSG00000073756/ENSG00000198400/ENSG00000179603/ENSG00000150394…	51
GO:0031589	cell-substrate adhesion	0.00123955	0.0261476	BP	157/5704	330/14509	0.0230229	ENSG00000108821/ENSG00000162692/ENSG00000106366/ENSG00000137809/ENSG00000140092/ENSG00000167614/ENSG00000026508/ENSG00000046653/ENSG00000079691/ENSG00000140945/ENSG00000154188/ENSG00000196358/ENSG00000187244/ENSG00000184371/ENSG00000155760/ENSG00000115414/ENSG00000118523/ENSG00000142871/ENSG00000168615/ENSG00000185624/ENSG00000086289/ENSG00000105894/ENSG00000114646/ENSG00000150760/ENSG00000107742…	157
GO:0043067	regulation of programmed cell death	0.00126007	0.0263643	BP	588/5704	1362/14509	0.0232137	ENSG00000146674/ENSG00000148053/ENSG00000143772/ENSG00000164690/ENSG00000106366/ENSG00000168374/ENSG00000152192/ENSG00000182871/ENSG00000141433/ENSG00000171956/ENSG00000120885/ENSG00000160307/ENSG00000026508/ENSG00000136160/ENSG00000118432/ENSG00000008196/ENSG00000106278/ENSG00000117525/ENSG00000198959/ENSG00000108691/ENSG00000154188/ENSG00000125398/ENSG00000160570/ENSG00000129675/ENSG00000180447…	588
GO:1901699	cellular response to nitrogen compound	0.00125652	0.0263643	BP	288/5704	638/14509	0.0232137	ENSG00000108821/ENSG00000148053/ENSG00000162692/ENSG00000166147/ENSG00000168461/ENSG00000175445/ENSG00000184194/ENSG00000087245/ENSG00000123104/ENSG00000125398/ENSG00000135744/ENSG00000180176/ENSG00000109458/ENSG00000153956/ENSG00000087250/ENSG00000147246/ENSG00000186480/ENSG00000125629/ENSG00000130513/ENSG00000078401/ENSG00000012048/ENSG00000025039/ENSG00000115290/ENSG00000106100/ENSG00000166579…	288
GO:1905332	positive regulation of morphogenesis of an epithelium	0.00126204	0.0263643	BP	21/5704	31/14509	0.0232137	ENSG00000125398/ENSG00000135744/ENSG00000165730/ENSG00000112715/ENSG00000005513/ENSG00000169083/ENSG00000273706/ENSG00000168036/ENSG00000128342/ENSG00000198793/ENSG00000179222/ENSG00000152661/ENSG00000110492/ENSG00000134245/ENSG00000125378/ENSG00000100625/ENSG00000135541/ENSG00000108839/ENSG00000166923/ENSG00000075891/ENSG00000162552	21
GO:0080135	regulation of cellular response to stress	0.00127097	0.0264657	BP	319/5704	712/14509	0.023303	ENSG00000198825/ENSG00000140092/ENSG00000120885/ENSG00000026508/ENSG00000157020/ENSG00000155760/ENSG00000118523/ENSG00000182175/ENSG00000179094/ENSG00000185624/ENSG00000101265/ENSG00000166710/ENSG00000163251/ENSG00000051108/ENSG00000186480/ENSG00000105894/ENSG00000166068/ENSG00000188486/ENSG00000168078/ENSG00000125629/ENSG00000151012/ENSG00000078401/ENSG00000148411/ENSG00000120129/ENSG00000147231…	319
GO:0051966	regulation of synaptic transmission, glutamatergic	0.00128033	0.0265751	BP	40/5704	69/14509	0.0233993	ENSG00000018625/ENSG00000171189/ENSG00000141433/ENSG00000189056/ENSG00000118432/ENSG00000108691/ENSG00000135919/ENSG00000079482/ENSG00000196277/ENSG00000075429/ENSG00000130477/ENSG00000121297/ENSG00000185149/ENSG00000116147/ENSG00000198822/ENSG00000075461/ENSG00000180914/ENSG00000146648/ENSG00000073756/ENSG00000198400/ENSG00000179603/ENSG00000164885/ENSG00000188906/ENSG00000162946/ENSG00000158109…	40
GO:0048839	inner ear development	0.00128548	0.0265967	BP	92/5704	182/14509	0.0234184	ENSG00000164690/ENSG00000125398/ENSG00000186480/ENSG00000125629/ENSG00000162992/ENSG00000140538/ENSG00000074047/ENSG00000117707/ENSG00000144749/ENSG00000198719/ENSG00000108784/ENSG00000137474/ENSG00000137203/ENSG00000165730/ENSG00000148516/ENSG00000179348/ENSG00000115507/ENSG00000188620/ENSG00000109132/ENSG00000196767/ENSG00000109083/ENSG00000197324/ENSG00000077782/ENSG00000168214/ENSG00000101384…	92
GO:0018149	peptide cross-linking	0.00129819	0.026689	BP	15/5704	20/14509	0.0234997	ENSG00000096696/ENSG00000198959/ENSG00000182492/ENSG00000115414/ENSG00000107742/ENSG00000137801/ENSG00000168542/ENSG00000064687/ENSG00000125352/ENSG00000196104/ENSG00000186395/ENSG00000173376/ENSG00000203782/ENSG00000135046/ENSG00000164318	15
GO:0030968	endoplasmic reticulum unfolded protein response	0.00129606	0.026689	BP	63/5704	118/14509	0.0234997	ENSG00000182934/ENSG00000198380/ENSG00000108691/ENSG00000138674/ENSG00000051108/ENSG00000068971/ENSG00000144867/ENSG00000107175/ENSG00000166340/ENSG00000100219/ENSG00000099958/ENSG00000065485/ENSG00000197930/ENSG00000149428/ENSG00000136986/ENSG00000106638/ENSG00000108433/ENSG00000128590/ENSG00000055332/ENSG00000044090/ENSG00000131871/ENSG00000162298/ENSG00000176720/ENSG00000101199/ENSG00000100196…	63
GO:0006915	apoptotic process	0.00131218	0.0268915	BP	728/5704	1705/14509	0.0236779	ENSG00000146674/ENSG00000148053/ENSG00000143772/ENSG00000187601/ENSG00000164690/ENSG00000106366/ENSG00000137573/ENSG00000168374/ENSG00000152192/ENSG00000182871/ENSG00000141433/ENSG00000171956/ENSG00000120885/ENSG00000160307/ENSG00000145794/ENSG00000026508/ENSG00000136160/ENSG00000118432/ENSG00000008196/ENSG00000106278/ENSG00000117525/ENSG00000198959/ENSG00000108691/ENSG00000154188/ENSG00000125398…	728
GO:0060562	epithelial tube morphogenesis	0.00132195	0.0270061	BP	146/5704	305/14509	0.0237788	ENSG00000164690/ENSG00000147257/ENSG00000170549/ENSG00000103449/ENSG00000106078/ENSG00000167642/ENSG00000177508/ENSG00000151617/ENSG00000244405/ENSG00000184371/ENSG00000125398/ENSG00000113578/ENSG00000135744/ENSG00000078401/ENSG00000163508/ENSG00000074047/ENSG00000117707/ENSG00000168743/ENSG00000081479/ENSG00000198719/ENSG00000138798/ENSG00000105976/ENSG00000165730/ENSG00000114861/ENSG00000125266…	146
GO:0005518	collagen binding	0.000118923	0.0280659	MF	40/5815	64/14904	0.0269142	ENSG00000120708/ENSG00000137809/ENSG00000026508/ENSG00000187955/ENSG00000115414/ENSG00000168615/ENSG00000152583/ENSG00000117385/ENSG00000137801/ENSG00000162733/ENSG00000011028/ENSG00000141696/ENSG00000005884/ENSG00000174348/ENSG00000080573/ENSG00000169604/ENSG00000205336/ENSG00000172061/ENSG00000087085/ENSG00000113083/ENSG00000106823/ENSG00000204580/ENSG00000149257/ENSG00000173918/ENSG00000101665…	40
GO:0006890	retrograde vesicle-mediated transport, Golgi to endoplasmic reticulum	0.00138319	0.02808	BP	48/5704	86/14509	0.0247244	ENSG00000168374/ENSG00000162407/ENSG00000136240/ENSG00000136152/ENSG00000181789/ENSG00000107862/ENSG00000177951/ENSG00000163808/ENSG00000184432/ENSG00000166557/ENSG00000129083/ENSG00000105402/ENSG00000148248/ENSG00000095139/ENSG00000105669/ENSG00000138160/ENSG00000143457/ENSG00000242247/ENSG00000138778/ENSG00000184840/ENSG00000101199/ENSG00000100196/ENSG00000090889/ENSG00000265808/ENSG00000122218…	48
GO:0010720	positive regulation of cell development	0.00138298	0.02808	BP	240/5704	525/14509	0.0247244	ENSG00000148053/ENSG00000164690/ENSG00000141433/ENSG00000007372/ENSG00000189431/ENSG00000189056/ENSG00000079691/ENSG00000106078/ENSG00000118432/ENSG00000106278/ENSG00000171532/ENSG00000177508/ENSG00000244405/ENSG00000184371/ENSG00000143320/ENSG00000132386/ENSG00000115414/ENSG00000135744/ENSG00000135919/ENSG00000185624/ENSG00000117385/ENSG00000105894/ENSG00000114646/ENSG00000103260/ENSG00000198121…	240
GO:0000003	reproduction	0.00142033	0.0285655	BP	534/5704	1232/14509	0.0251519	ENSG00000164690/ENSG00000137573/ENSG00000105855/ENSG00000141433/ENSG00000103449/ENSG00000091542/ENSG00000136160/ENSG00000163453/ENSG00000167110/ENSG00000100345/ENSG00000176842/ENSG00000090615/ENSG00000117394/ENSG00000118432/ENSG00000167642/ENSG00000087245/ENSG00000244405/ENSG00000171345/ENSG00000184371/ENSG00000132386/ENSG00000106003/ENSG00000125398/ENSG00000112531/ENSG00000122641/ENSG00000135744…	534
GO:0010564	regulation of cell cycle process	0.00141426	0.0285655	BP	319/5704	713/14509	0.0251519	ENSG00000152192/ENSG00000134222/ENSG00000108691/ENSG00000125398/ENSG00000197157/ENSG00000118523/ENSG00000102760/ENSG00000078401/ENSG00000068971/ENSG00000148411/ENSG00000120129/ENSG00000162992/ENSG00000012048/ENSG00000171848/ENSG00000154734/ENSG00000170312/ENSG00000124205/ENSG00000176907/ENSG00000132382/ENSG00000119408/ENSG00000118495/ENSG00000124762/ENSG00000126803/ENSG00000080839/ENSG00000013275…	319
GO:0051306	mitotic sister chromatid separation	0.00141849	0.0285655	BP	36/5704	61/14509	0.0251519	ENSG00000120129/ENSG00000119408/ENSG00000117724/ENSG00000178295/ENSG00000134057/ENSG00000205629/ENSG00000013810/ENSG00000080986/ENSG00000138778/ENSG00000156970/ENSG00000126787/ENSG00000169679/ENSG00000196510/ENSG00000178999/ENSG00000117399/ENSG00000134982/ENSG00000112029/ENSG00000175063/ENSG00000136861/ENSG00000167513/ENSG00000040275/ENSG00000053900/ENSG00000071539/ENSG00000094804/ENSG00000113141…	36
GO:0021987	cerebral cortex development	0.00142734	0.0286174	BP	61/5704	114/14509	0.0251976	ENSG00000148053/ENSG00000007372/ENSG00000189056/ENSG00000117394/ENSG00000172380/ENSG00000184486/ENSG00000180176/ENSG00000188486/ENSG00000163508/ENSG00000277586/ENSG00000166579/ENSG00000168542/ENSG00000142700/ENSG00000091136/ENSG00000205336/ENSG00000013810/ENSG00000136535/ENSG00000132640/ENSG00000115310/ENSG00000066279/ENSG00000085433/ENSG00000146648/ENSG00000076924/ENSG00000145147/ENSG00000164885…	61
GO:0010998	regulation of translational initiation by eIF2 alpha phosphorylation	0.00144475	0.0287884	BP	9/5704	10/14509	0.0253481	ENSG00000055332/ENSG00000086232/ENSG00000154059/ENSG00000128829/ENSG00000172071/ENSG00000158615/ENSG00000102580/ENSG00000181163/ENSG00000158092	9
GO:0045647	negative regulation of erythrocyte differentiation	0.00144475	0.0287884	BP	9/5704	10/14509	0.0253481	ENSG00000185650/ENSG00000146918/ENSG00000113013/ENSG00000162367/ENSG00000169926/ENSG00000198728/ENSG00000106004/ENSG00000173757/ENSG00000204103	9
GO:0003008	system process	0.00146261	0.0289231	BP	687/5704	1606/14509	0.0254667	ENSG00000108821/ENSG00000187017/ENSG00000148053/ENSG00000096696/ENSG00000177098/ENSG00000018625/ENSG00000198825/ENSG00000120708/ENSG00000082684/ENSG00000137573/ENSG00000168374/ENSG00000168389/ENSG00000164434/ENSG00000152192/ENSG00000182871/ENSG00000141433/ENSG00000007372/ENSG00000172164/ENSG00000171956/ENSG00000160307/ENSG00000154146/ENSG00000177807/ENSG00000136160/ENSG00000189056/ENSG00000176842…	687
GO:0050768	negative regulation of neurogenesis	0.00146491	0.0289231	BP	134/5704	278/14509	0.0254667	ENSG00000164690/ENSG00000134569/ENSG00000198825/ENSG00000082684/ENSG00000141433/ENSG00000007372/ENSG00000184194/ENSG00000136160/ENSG00000109099/ENSG00000177508/ENSG00000125398/ENSG00000166450/ENSG00000275342/ENSG00000182175/ENSG00000166710/ENSG00000087250/ENSG00000105894/ENSG00000198121/ENSG00000140538/ENSG00000172201/ENSG00000168542/ENSG00000092421/ENSG00000198719/ENSG00000117280/ENSG00000064300…	134
GO:1902100	negative regulation of metaphase/anaphase transition of cell cycle	0.00145645	0.0289231	BP	24/5704	37/14509	0.0254667	ENSG00000120129/ENSG00000117724/ENSG00000178295/ENSG00000134057/ENSG00000205629/ENSG00000080986/ENSG00000156970/ENSG00000169679/ENSG00000178999/ENSG00000117399/ENSG00000134982/ENSG00000112029/ENSG00000136861/ENSG00000167513/ENSG00000040275/ENSG00000071539/ENSG00000113141/ENSG00000166851/ENSG00000112742/ENSG00000121101/ENSG00000149311/ENSG00000126215/ENSG00000086827/ENSG00000172680	24
GO:1903053	regulation of extracellular matrix organization	0.00149581	0.0294434	BP	25/5704	39/14509	0.0259248	ENSG00000125398/ENSG00000135744/ENSG00000102760/ENSG00000162733/ENSG00000162493/ENSG00000101439/ENSG00000169604/ENSG00000197496/ENSG00000170961/ENSG00000173402/ENSG00000003402/ENSG00000204580/ENSG00000134954/ENSG00000138080/ENSG00000105329/ENSG00000067182/ENSG00000100399/ENSG00000107036/ENSG00000159753/ENSG00000106624/ENSG00000171819/ENSG00000144824/ENSG00000078098/ENSG00000166949/ENSG00000163975	25
GO:0030662	coated vesicle membrane	0.00139431	0.029941	CC	87/5894	173/15168	0.0263027	ENSG00000154146/ENSG00000150961/ENSG00000157020/ENSG00000138674/ENSG00000166710/ENSG00000136240/ENSG00000163251/ENSG00000206503/ENSG00000113615/ENSG00000100934/ENSG00000223865/ENSG00000081479/ENSG00000101438/ENSG00000010278/ENSG00000181789/ENSG00000204592/ENSG00000184432/ENSG00000204287/ENSG00000166557/ENSG00000138798/ENSG00000128683/ENSG00000129083/ENSG00000095139/ENSG00000105669/ENSG00000072310…	87
GO:0021879	forebrain neuron differentiation	0.00153776	0.0299998	BP	31/5704	51/14509	0.0264148	ENSG00000007372/ENSG00000103449/ENSG00000164853/ENSG00000122641/ENSG00000182968/ENSG00000166710/ENSG00000117707/ENSG00000256463/ENSG00000179348/ENSG00000165240/ENSG00000136535/ENSG00000162624/ENSG00000170390/ENSG00000119042/ENSG00000145147/ENSG00000136352/ENSG00000162946/ENSG00000139352/ENSG00000075213/ENSG00000169855/ENSG00000144290/ENSG00000168505/ENSG00000106852/ENSG00000164405/ENSG00000066468…	31
GO:0030850	prostate gland development	0.00154261	0.0299998	BP	27/5704	43/14509	0.0264148	ENSG00000164690/ENSG00000137573/ENSG00000132386/ENSG00000125398/ENSG00000074047/ENSG00000172201/ENSG00000181690/ENSG00000169083/ENSG00000041982/ENSG00000172817/ENSG00000168036/ENSG00000197746/ENSG00000111276/ENSG00000106571/ENSG00000166225/ENSG00000186350/ENSG00000004478/ENSG00000145088/ENSG00000116455/ENSG00000185920/ENSG00000104332/ENSG00000125378/ENSG00000118046/ENSG00000066468/ENSG00000135046…	27
GO:0044321	response to leptin	0.00153694	0.0299998	BP	16/5704	22/14509	0.0264148	ENSG00000087250/ENSG00000078401/ENSG00000081479/ENSG00000153823/ENSG00000148154/ENSG00000159346/ENSG00000106633/ENSG00000145386/ENSG00000163083/ENSG00000125124/ENSG00000125863/ENSG00000119508/ENSG00000096717/ENSG00000140463/ENSG00000147465/ENSG00000171862	16
GO:0051985	negative regulation of chromosome segregation	0.00154261	0.0299998	BP	27/5704	43/14509	0.0264148	ENSG00000120129/ENSG00000117724/ENSG00000178295/ENSG00000134057/ENSG00000205629/ENSG00000080986/ENSG00000156970/ENSG00000169679/ENSG00000178999/ENSG00000117399/ENSG00000134982/ENSG00000112029/ENSG00000136861/ENSG00000167513/ENSG00000040275/ENSG00000071539/ENSG00000113141/ENSG00000166851/ENSG00000112742/ENSG00000121101/ENSG00000135476/ENSG00000085224/ENSG00000149311/ENSG00000173273/ENSG00000126215…	27
GO:0007632	visual behavior	0.00154886	0.0300311	BP	30/5704	49/14509	0.0264423	ENSG00000018625/ENSG00000171956/ENSG00000183454/ENSG00000151012/ENSG00000113161/ENSG00000134138/ENSG00000131771/ENSG00000109083/ENSG00000113749/ENSG00000110436/ENSG00000171992/ENSG00000187094/ENSG00000177030/ENSG00000157404/ENSG00000164885/ENSG00000117411/ENSG00000177963/ENSG00000040531/ENSG00000198793/ENSG00000196338/ENSG00000133703/ENSG00000123360/ENSG00000196639/ENSG00000184845/ENSG00000115183…	30
GO:0061138	morphogenesis of a branching epithelium	0.00156257	0.0302067	BP	84/5704	165/14509	0.0265969	ENSG00000164690/ENSG00000147257/ENSG00000137573/ENSG00000103449/ENSG00000198959/ENSG00000167642/ENSG00000151617/ENSG00000244405/ENSG00000184371/ENSG00000125398/ENSG00000113578/ENSG00000135744/ENSG00000163251/ENSG00000078401/ENSG00000074047/ENSG00000117707/ENSG00000168743/ENSG00000138798/ENSG00000105976/ENSG00000142627/ENSG00000112715/ENSG00000005513/ENSG00000103811/ENSG00000169083/ENSG00000041982…	84
GO:0044849	estrous cycle	0.00160531	0.0307573	BP	12/5704	15/14509	0.0270817	ENSG00000105894/ENSG00000196498/ENSG00000180914/ENSG00000170961/ENSG00000134954/ENSG00000132646/ENSG00000105509/ENSG00000110492/ENSG00000120738/ENSG00000147437/ENSG00000101126/ENSG00000084676	12
GO:0051782	negative regulation of cell division	0.00160531	0.0307573	BP	12/5704	15/14509	0.0270817	ENSG00000197299/ENSG00000066279/ENSG00000178999/ENSG00000129173/ENSG00000099994/ENSG00000265972/ENSG00000165891/ENSG00000121101/ENSG00000164695/ENSG00000185920/ENSG00000091651/ENSG00000164066	12
GO:0090596	sensory organ morphogenesis	0.00159845	0.0307573	BP	122/5704	251/14509	0.0270817	ENSG00000148053/ENSG00000166147/ENSG00000168389/ENSG00000138829/ENSG00000007372/ENSG00000103449/ENSG00000130635/ENSG00000176842/ENSG00000157890/ENSG00000115380/ENSG00000008196/ENSG00000146555/ENSG00000125398/ENSG00000180176/ENSG00000117122/ENSG00000182968/ENSG00000163251/ENSG00000186480/ENSG00000105894/ENSG00000125629/ENSG00000179431/ENSG00000078401/ENSG00000074047/ENSG00000117707/ENSG00000144749…	122
GO:0010975	regulation of neuron projection development	0.00161813	0.030786	BP	231/5704	505/14509	0.027107	ENSG00000148053/ENSG00000134569/ENSG00000198825/ENSG00000082684/ENSG00000168389/ENSG00000141433/ENSG00000189056/ENSG00000106078/ENSG00000118432/ENSG00000109099/ENSG00000146555/ENSG00000196358/ENSG00000143320/ENSG00000132386/ENSG00000184486/ENSG00000115414/ENSG00000135744/ENSG00000275342/ENSG00000182175/ENSG00000183690/ENSG00000117385/ENSG00000166710/ENSG00000087250/ENSG00000105894/ENSG00000111962…	231
GO:0071560	cellular response to transforming growth factor beta stimulus	0.00162107	0.030786	BP	111/5704	226/14509	0.027107	ENSG00000108821/ENSG00000166147/ENSG00000138829/ENSG00000125398/ENSG00000168615/ENSG00000170801/ENSG00000166068/ENSG00000130513/ENSG00000078401/ENSG00000166033/ENSG00000137801/ENSG00000163347/ENSG00000168743/ENSG00000168542/ENSG00000005884/ENSG00000143768/ENSG00000186642/ENSG00000082781/ENSG00000087095/ENSG00000137575/ENSG00000119681/ENSG00000185650/ENSG00000148516/ENSG00000147883/ENSG00000096384…	111
GO:1902531	regulation of intracellular signal transduction	0.00161633	0.030786	BP	706/5704	1654/14509	0.027107	ENSG00000146674/ENSG00000148053/ENSG00000143772/ENSG00000198825/ENSG00000152192/ENSG00000141433/ENSG00000120885/ENSG00000160307/ENSG00000026508/ENSG00000189056/ENSG00000157020/ENSG00000140945/ENSG00000171532/ENSG00000117525/ENSG00000198959/ENSG00000108691/ENSG00000154188/ENSG00000184371/ENSG00000171100/ENSG00000125398/ENSG00000155760/ENSG00000113578/ENSG00000129675/ENSG00000031081/ENSG00000115414…	706
GO:0032355	response to estradiol	0.00164591	0.0311663	BP	69/5704	132/14509	0.0274419	ENSG00000108821/ENSG00000152192/ENSG00000135744/ENSG00000118523/ENSG00000180176/ENSG00000105894/ENSG00000078549/ENSG00000120129/ENSG00000003436/ENSG00000145708/ENSG00000101439/ENSG00000103175/ENSG00000185551/ENSG00000099998/ENSG00000196498/ENSG00000133110/ENSG00000180914/ENSG00000088205/ENSG00000146648/ENSG00000003402/ENSG00000167468/ENSG00000073756/ENSG00000122679/ENSG00000157219/ENSG00000180616…	69
GO:0001764	neuron migration	0.00173532	0.0327636	BP	82/5704	161/14509	0.0288483	ENSG00000148053/ENSG00000007372/ENSG00000184194/ENSG00000189056/ENSG00000196358/ENSG00000112139/ENSG00000149571/ENSG00000182968/ENSG00000132561/ENSG00000140538/ENSG00000166579/ENSG00000168542/ENSG00000092421/ENSG00000005884/ENSG00000185551/ENSG00000066032/ENSG00000165802/ENSG00000137285/ENSG00000134121/ENSG00000179348/ENSG00000205336/ENSG00000185070/ENSG00000164438/ENSG00000112715/ENSG00000109132…	82
GO:0030424	axon	0.00160465	0.0335743	CC	280/5894	628/15168	0.0294944	ENSG00000148053/ENSG00000198825/ENSG00000141433/ENSG00000144857/ENSG00000154146/ENSG00000106078/ENSG00000147862/ENSG00000118432/ENSG00000177508/ENSG00000196358/ENSG00000132386/ENSG00000184156/ENSG00000180176/ENSG00000132821/ENSG00000149571/ENSG00000093010/ENSG00000087250/ENSG00000163251/ENSG00000165478/ENSG00000140538/ENSG00000079482/ENSG00000006128/ENSG00000136999/ENSG00000277586/ENSG00000054356…	280
GO:0032870	cellular response to hormone stimulus	0.00178385	0.0335821	BP	256/5704	565/14509	0.029569	ENSG00000166147/ENSG00000018625/ENSG00000141433/ENSG00000168461/ENSG00000175445/ENSG00000117115/ENSG00000184194/ENSG00000163453/ENSG00000132386/ENSG00000122641/ENSG00000135744/ENSG00000179094/ENSG00000109458/ENSG00000087250/ENSG00000186480/ENSG00000125629/ENSG00000130513/ENSG00000078401/ENSG00000170915/ENSG00000120129/ENSG00000012048/ENSG00000132329/ENSG00000125740/ENSG00000115290/ENSG00000003436…	256
GO:0072028	nephron morphogenesis	0.00180066	0.0338003	BP	41/5704	72/14509	0.0297611	ENSG00000164690/ENSG00000147257/ENSG00000170549/ENSG00000103449/ENSG00000177508/ENSG00000125398/ENSG00000113578/ENSG00000135744/ENSG00000168743/ENSG00000162849/ENSG00000112715/ENSG00000005513/ENSG00000085741/ENSG00000273706/ENSG00000125812/ENSG00000119630/ENSG00000125931/ENSG00000168036/ENSG00000128342/ENSG00000106571/ENSG00000179222/ENSG00000130702/ENSG00000141646/ENSG00000118762/ENSG00000134245…	41
GO:2000181	negative regulation of blood vessel morphogenesis	0.00181243	0.0339227	BP	56/5704	104/14509	0.0298689	ENSG00000106366/ENSG00000137573/ENSG00000140092/ENSG00000132386/ENSG00000135744/ENSG00000102760/ENSG00000105894/ENSG00000166068/ENSG00000137801/ENSG00000154734/ENSG00000092421/ENSG00000142798/ENSG00000064300/ENSG00000142627/ENSG00000007968/ENSG00000184113/ENSG00000172179/ENSG00000135298/ENSG00000121753/ENSG00000136158/ENSG00000138080/ENSG00000063245/ENSG00000108840/ENSG00000120937/ENSG00000116717…	56
GO:0035967	cellular response to topologically incorrect protein	0.0018288	0.0341305	BP	81/5704	159/14509	0.0300518	ENSG00000182934/ENSG00000198380/ENSG00000108691/ENSG00000138674/ENSG00000051108/ENSG00000068971/ENSG00000144867/ENSG00000107175/ENSG00000166340/ENSG00000126803/ENSG00000100219/ENSG00000099958/ENSG00000065485/ENSG00000197930/ENSG00000149428/ENSG00000136986/ENSG00000106638/ENSG00000108433/ENSG00000128590/ENSG00000055332/ENSG00000044090/ENSG00000131871/ENSG00000162298/ENSG00000176720/ENSG00000101199…	81
GO:0035282	segmentation	0.00183921	0.0342262	BP	49/5704	89/14509	0.0301361	ENSG00000170549/ENSG00000171956/ENSG00000106078/ENSG00000177508/ENSG00000106003/ENSG00000163251/ENSG00000148204/ENSG00000198719/ENSG00000136099/ENSG00000196584/ENSG00000090932/ENSG00000101346/ENSG00000168214/ENSG00000273706/ENSG00000145423/ENSG00000140807/ENSG00000169554/ENSG00000125813/ENSG00000147050/ENSG00000198435/ENSG00000138795/ENSG00000075213/ENSG00000181965/ENSG00000086598/ENSG00000168646…	49
GO:0007010	cytoskeleton organization	0.00185289	0.034382	BP	563/5704	1306/14509	0.0302733	ENSG00000187017/ENSG00000077274/ENSG00000096696/ENSG00000164690/ENSG00000007372/ENSG00000046653/ENSG00000167110/ENSG00000100345/ENSG00000079691/ENSG00000106078/ENSG00000148700/ENSG00000134222/ENSG00000108691/ENSG00000165215/ENSG00000171345/ENSG00000171100/ENSG00000125398/ENSG00000182253/ENSG00000118523/ENSG00000126878/ENSG00000176771/ENSG00000126785/ENSG00000109458/ENSG00000183690/ENSG00000170989…	563
GO:0005516	calmodulin binding	0.000175178	0.0344516	MF	97/5815	186/14904	0.0330379	ENSG00000143772/ENSG00000172164/ENSG00000154146/ENSG00000100345/ENSG00000148700/ENSG00000184156/ENSG00000143603/ENSG00000117519/ENSG00000154678/ENSG00000011347/ENSG00000164742/ENSG00000007171/ENSG00000064300/ENSG00000137474/ENSG00000130477/ENSG00000131016/ENSG00000151023/ENSG00000198838/ENSG00000130176/ENSG00000220205/ENSG00000066279/ENSG00000128833/ENSG00000122786/ENSG00000146648/ENSG00000107223…	97
GO:0033555	multicellular organismal response to stress	0.00186364	0.0344826	BP	40/5704	70/14509	0.0303619	ENSG00000018625/ENSG00000141433/ENSG00000136160/ENSG00000189056/ENSG00000171532/ENSG00000093010/ENSG00000147246/ENSG00000078549/ENSG00000006128/ENSG00000137801/ENSG00000185149/ENSG00000162909/ENSG00000233670/ENSG00000148408/ENSG00000187094/ENSG00000177030/ENSG00000110680/ENSG00000198400/ENSG00000109189/ENSG00000115353/ENSG00000147571/ENSG00000131979/ENSG00000165731/ENSG00000072182/ENSG00000130203…	40
GO:0009967	positive regulation of signal transduction	0.00189445	0.0349529	BP	630/5704	1470/14509	0.030776	ENSG00000108821/ENSG00000146674/ENSG00000148053/ENSG00000143772/ENSG00000164690/ENSG00000147257/ENSG00000137573/ENSG00000156140/ENSG00000141433/ENSG00000103449/ENSG00000160307/ENSG00000026508/ENSG00000189056/ENSG00000157020/ENSG00000140945/ENSG00000171532/ENSG00000117525/ENSG00000198959/ENSG00000108691/ENSG00000154188/ENSG00000184371/ENSG00000106003/ENSG00000125398/ENSG00000160570/ENSG00000020181…	630
GO:0007169	transmembrane receptor protein tyrosine kinase signaling pathway	0.0019045	0.0350215	BP	299/5704	668/14509	0.0308364	ENSG00000108821/ENSG00000146674/ENSG00000148053/ENSG00000137573/ENSG00000168374/ENSG00000156140/ENSG00000011201/ENSG00000115380/ENSG00000140945/ENSG00000117525/ENSG00000154188/ENSG00000087245/ENSG00000184371/ENSG00000125398/ENSG00000020181/ENSG00000113578/ENSG00000135744/ENSG00000118523/ENSG00000109458/ENSG00000101265/ENSG00000087250/ENSG00000138193/ENSG00000101134/ENSG00000166068/ENSG00000164976…	299
GO:0010941	regulation of cell death	0.00190899	0.0350215	BP	632/5704	1475/14509	0.0308364	ENSG00000146674/ENSG00000148053/ENSG00000143772/ENSG00000164690/ENSG00000106366/ENSG00000168374/ENSG00000152192/ENSG00000182871/ENSG00000141433/ENSG00000171956/ENSG00000120885/ENSG00000160307/ENSG00000026508/ENSG00000136160/ENSG00000118432/ENSG00000008196/ENSG00000106278/ENSG00000117525/ENSG00000198959/ENSG00000108691/ENSG00000154188/ENSG00000184371/ENSG00000132386/ENSG00000125398/ENSG00000160570…	632
GO:0031570	DNA integrity checkpoint	0.00192736	0.0352588	BP	80/5704	157/14509	0.0310453	ENSG00000162734/ENSG00000102760/ENSG00000188486/ENSG00000012048/ENSG00000170312/ENSG00000118495/ENSG00000124762/ENSG00000114670/ENSG00000134057/ENSG00000197299/ENSG00000143476/ENSG00000163781/ENSG00000093009/ENSG00000101412/ENSG00000136492/ENSG00000075218/ENSG00000182923/ENSG00000143155/ENSG00000144554/ENSG00000085840/ENSG00000128829/ENSG00000160469/ENSG00000123374/ENSG00000116017/ENSG00000104320…	80
GO:0048265	response to pain	0.00193317	0.0352653	BP	18/5704	26/14509	0.031051	ENSG00000136160/ENSG00000189056/ENSG00000093010/ENSG00000006128/ENSG00000137801/ENSG00000162909/ENSG00000233670/ENSG00000148408/ENSG00000110680/ENSG00000198400/ENSG00000115353/ENSG00000147571/ENSG00000131979/ENSG00000165731/ENSG00000113296/ENSG00000109991/ENSG00000100300/ENSG00000179403	18
GO:0061564	axon development	0.00195713	0.0356021	BP	235/5704	516/14509	0.0313476	ENSG00000148053/ENSG00000164690/ENSG00000134569/ENSG00000198825/ENSG00000082684/ENSG00000152192/ENSG00000007372/ENSG00000171956/ENSG00000011201/ENSG00000160307/ENSG00000144857/ENSG00000189056/ENSG00000106078/ENSG00000147862/ENSG00000118432/ENSG00000106278/ENSG00000196358/ENSG00000143320/ENSG00000196569/ENSG00000184486/ENSG00000115414/ENSG00000182175/ENSG00000006468/ENSG00000132821/ENSG00000109458…	235
GO:0006260	DNA replication	0.00199193	0.0360327	BP	128/5704	266/14509	0.0317268	ENSG00000008441/ENSG00000147862/ENSG00000162599/ENSG00000065328/ENSG00000012048/ENSG00000171848/ENSG00000074047/ENSG00000171320/ENSG00000170312/ENSG00000189057/ENSG00000100297/ENSG00000138798/ENSG00000101439/ENSG00000104738/ENSG00000178295/ENSG00000111328/ENSG00000147536/ENSG00000138376/ENSG00000172716/ENSG00000160957/ENSG00000101003/ENSG00000197299/ENSG00000096070/ENSG00000136982/ENSG00000143476…	128
GO:0051983	regulation of chromosome segregation	0.00199189	0.0360327	BP	54/5704	100/14509	0.0317268	ENSG00000120129/ENSG00000119408/ENSG00000116560/ENSG00000117724/ENSG00000178295/ENSG00000134057/ENSG00000205629/ENSG00000013810/ENSG00000080986/ENSG00000138778/ENSG00000146670/ENSG00000156970/ENSG00000126787/ENSG00000169679/ENSG00000196510/ENSG00000178999/ENSG00000117399/ENSG00000175643/ENSG00000134982/ENSG00000112029/ENSG00000175063/ENSG00000142945/ENSG00000136861/ENSG00000168036/ENSG00000167513…	54
GO:0050877	nervous system process	0.00201488	0.0363465	BP	409/5704	933/14509	0.032003	ENSG00000108821/ENSG00000187017/ENSG00000148053/ENSG00000018625/ENSG00000120708/ENSG00000082684/ENSG00000168374/ENSG00000168389/ENSG00000164434/ENSG00000152192/ENSG00000182871/ENSG00000141433/ENSG00000007372/ENSG00000171956/ENSG00000160307/ENSG00000154146/ENSG00000177807/ENSG00000136160/ENSG00000189056/ENSG00000176842/ENSG00000118432/ENSG00000115380/ENSG00000106278/ENSG00000171532/ENSG00000171766…	409
GO:0016192	vesicle-mediated transport	0.00202765	0.0364752	BP	773/5704	1822/14509	0.0321164	ENSG00000134013/ENSG00000096696/ENSG00000164690/ENSG00000147257/ENSG00000134569/ENSG00000198825/ENSG00000106366/ENSG00000091664/ENSG00000168374/ENSG00000168389/ENSG00000100427/ENSG00000120885/ENSG00000168461/ENSG00000168077/ENSG00000130733/ENSG00000145794/ENSG00000117115/ENSG00000070495/ENSG00000026508/ENSG00000105376/ENSG00000150961/ENSG00000167110/ENSG00000100345/ENSG00000079691/ENSG00000157020…	773
GO:0044786	cell cycle DNA replication	0.00205223	0.0368151	BP	37/5704	64/14509	0.0324156	ENSG00000100297/ENSG00000104738/ENSG00000101003/ENSG00000093009/ENSG00000077782/ENSG00000139618/ENSG00000129173/ENSG00000113916/ENSG00000112029/ENSG00000132646/ENSG00000084073/ENSG00000112118/ENSG00000167513/ENSG00000276644/ENSG00000051180/ENSG00000148229/ENSG00000133119/ENSG00000111445/ENSG00000097046/ENSG00000177084/ENSG00000076003/ENSG00000112312/ENSG00000132383/ENSG00000165891/ENSG00000105486…	37
GO:0042981	regulation of apoptotic process	0.00205957	0.0368447	BP	578/5704	1344/14509	0.0324417	ENSG00000146674/ENSG00000148053/ENSG00000143772/ENSG00000164690/ENSG00000106366/ENSG00000168374/ENSG00000152192/ENSG00000182871/ENSG00000141433/ENSG00000171956/ENSG00000120885/ENSG00000160307/ENSG00000026508/ENSG00000136160/ENSG00000118432/ENSG00000008196/ENSG00000106278/ENSG00000117525/ENSG00000198959/ENSG00000108691/ENSG00000154188/ENSG00000125398/ENSG00000160570/ENSG00000129675/ENSG00000180447…	578
GO:0007626	locomotory behavior	0.00207625	0.0370407	BP	95/5704	191/14509	0.0326143	ENSG00000187017/ENSG00000018625/ENSG00000198825/ENSG00000177807/ENSG00000189056/ENSG00000046889/ENSG00000244405/ENSG00000180176/ENSG00000147246/ENSG00000166833/ENSG00000164900/ENSG00000108784/ENSG00000128683/ENSG00000163064/ENSG00000095139/ENSG00000134121/ENSG00000173786/ENSG00000185149/ENSG00000117971/ENSG00000250722/ENSG00000116147/ENSG00000165240/ENSG00000082556/ENSG00000150361/ENSG00000148408…	95
GO:0044320	cellular response to leptin stimulus	0.00208367	0.0370711	BP	13/5704	17/14509	0.032641	ENSG00000087250/ENSG00000153823/ENSG00000148154/ENSG00000159346/ENSG00000106633/ENSG00000145386/ENSG00000163083/ENSG00000125124/ENSG00000125863/ENSG00000119508/ENSG00000096717/ENSG00000140463/ENSG00000171862	13
GO:0043083	synaptic cleft	0.00183844	0.0375041	CC	13/5894	17/15168	0.0329467	ENSG00000196569/ENSG00000135298/ENSG00000131094/ENSG00000087085/ENSG00000102924/ENSG00000197959/ENSG00000150394/ENSG00000130203/ENSG00000130702/ENSG00000108231/ENSG00000176884/ENSG00000172037/ENSG00000164318	13
GO:0031543	peptidyl-proline dioxygenase activity	0.000244591	0.038199	MF	11/5815	12/14904	0.0366315	ENSG00000072682/ENSG00000185624/ENSG00000117385/ENSG00000110811/ENSG00000122884/ENSG00000129521/ENSG00000149380/ENSG00000178467/ENSG00000135766/ENSG00000090530/ENSG00000087263	11
GO:1901681	sulfur compound binding	0.000258976	0.038199	MF	112/5815	221/14904	0.0366315	ENSG00000166147/ENSG00000156140/ENSG00000011201/ENSG00000130635/ENSG00000175445/ENSG00000182022/ENSG00000113578/ENSG00000115414/ENSG00000198732/ENSG00000118523/ENSG00000142871/ENSG00000135919/ENSG00000101670/ENSG00000105894/ENSG00000058085/ENSG00000166833/ENSG00000155368/ENSG00000136999/ENSG00000137801/ENSG00000182827/ENSG00000154734/ENSG00000154736/ENSG00000009694/ENSG00000008394/ENSG00000080573…	112
GO:0061053	somite development	0.00218026	0.0386832	BP	45/5704	81/14509	0.0340605	ENSG00000164690/ENSG00000171956/ENSG00000106078/ENSG00000106003/ENSG00000148204/ENSG00000198719/ENSG00000136099/ENSG00000196584/ENSG00000090932/ENSG00000085741/ENSG00000101346/ENSG00000100714/ENSG00000168214/ENSG00000273706/ENSG00000145423/ENSG00000140807/ENSG00000169554/ENSG00000125813/ENSG00000147050/ENSG00000198435/ENSG00000138795/ENSG00000086598/ENSG00000168646/ENSG00000073711/ENSG00000162998…	45
GO:0062197	cellular response to chemical stress	0.00218701	0.0386969	BP	155/5704	329/14509	0.0340725	ENSG00000140092/ENSG00000117394/ENSG00000087245/ENSG00000244405/ENSG00000185624/ENSG00000087250/ENSG00000140416/ENSG00000184470/ENSG00000151012/ENSG00000170312/ENSG00000100292/ENSG00000198431/ENSG00000116016/ENSG00000136869/ENSG00000008394/ENSG00000116560/ENSG00000228716/ENSG00000105976/ENSG00000101439/ENSG00000211445/ENSG00000196365/ENSG00000165304/ENSG00000165730/ENSG00000197930/ENSG00000185650…	155
GO:0070161	anchoring junction	0.0019575	0.0389591	CC	340/5894	775/15168	0.0342249	ENSG00000096696/ENSG00000177098/ENSG00000018625/ENSG00000164434/ENSG00000137809/ENSG00000105855/ENSG00000172164/ENSG00000100427/ENSG00000026508/ENSG00000100345/ENSG00000148700/ENSG00000117394/ENSG00000140945/ENSG00000109099/ENSG00000198959/ENSG00000165215/ENSG00000162407/ENSG00000031081/ENSG00000182253/ENSG00000275342/ENSG00000126878/ENSG00000168615/ENSG00000109458/ENSG00000149571/ENSG00000185624…	340
GO:0051784	negative regulation of nuclear division	0.00228675	0.0403515	BP	33/5704	56/14509	0.0355294	ENSG00000102760/ENSG00000120129/ENSG00000117724/ENSG00000178295/ENSG00000175756/ENSG00000134057/ENSG00000205629/ENSG00000080986/ENSG00000156970/ENSG00000169679/ENSG00000178999/ENSG00000117399/ENSG00000134982/ENSG00000112029/ENSG00000136861/ENSG00000167513/ENSG00000128342/ENSG00000040275/ENSG00000071539/ENSG00000113141/ENSG00000166851/ENSG00000112742/ENSG00000121101/ENSG00000125378/ENSG00000085224…	33
GO:0098742	cell-cell adhesion via plasma-membrane adhesion molecules	0.00229749	0.0404309	BP	115/5704	237/14509	0.0355993	ENSG00000162692/ENSG00000148600/ENSG00000140945/ENSG00000146555/ENSG00000165215/ENSG00000196358/ENSG00000253731/ENSG00000112139/ENSG00000132821/ENSG00000149571/ENSG00000152583/ENSG00000153707/ENSG00000128594/ENSG00000196090/ENSG00000148204/ENSG00000164007/ENSG00000163347/ENSG00000179242/ENSG00000243232/ENSG00000009694/ENSG00000189184/ENSG00000118946/ENSG00000062038/ENSG00000136099/ENSG00000240184…	115
GO:0009952	anterior/posterior pattern specification	0.00231663	0.0406572	BP	89/5704	178/14509	0.0357985	ENSG00000164690/ENSG00000147257/ENSG00000007372/ENSG00000171956/ENSG00000106078/ENSG00000106003/ENSG00000163251/ENSG00000069812/ENSG00000162992/ENSG00000148204/ENSG00000144485/ENSG00000074047/ENSG00000116729/ENSG00000198719/ENSG00000099139/ENSG00000163064/ENSG00000185551/ENSG00000136099/ENSG00000115507/ENSG00000136698/ENSG00000123364/ENSG00000196584/ENSG00000090932/ENSG00000101346/ENSG00000168214…	89
GO:0001658	branching involved in ureteric bud morphogenesis	0.00233836	0.0409276	BP	32/5704	54/14509	0.0360366	ENSG00000164690/ENSG00000147257/ENSG00000103449/ENSG00000125398/ENSG00000113578/ENSG00000135744/ENSG00000168743/ENSG00000112715/ENSG00000005513/ENSG00000273706/ENSG00000125812/ENSG00000119630/ENSG00000125931/ENSG00000168036/ENSG00000106571/ENSG00000179222/ENSG00000130702/ENSG00000141646/ENSG00000118762/ENSG00000134245/ENSG00000185920/ENSG00000125378/ENSG00000125084/ENSG00000275410/ENSG00000100625…	32
hsa04350	TGF-beta signaling pathway	0.000452179	0.0411428							89	0.492522	1.74762	0.0395479	2338	tags=30%, list=14%, signal=26%	5308/3624/269/7044/2200/392255/83729/26585/652/8200/10468/7057/3397/1030/656/7048/654/4091/4052/4092/151449/1634/79875/7040/1874/3399/93
hsa04915	Estrogen signaling pathway	0.000492728	0.0411428							115	0.454739	1.67899	0.0395479	1142	tags=15%, list=7%, signal=14%	3861/3872/3868/3310/5443/3880/3306/4313/3875/196883/4846/4318/2100/3765/3866/10488/3710
GO:0000727	double-strand break repair via break-induced replication	0.00240096	0.041243	BP	10/5704	12/14509	0.0363144	ENSG00000100297/ENSG00000104738/ENSG00000147536/ENSG00000093009/ENSG00000112118/ENSG00000097046/ENSG00000131153/ENSG00000076003/ENSG00000073111/ENSG00000166508	10
GO:0007077	mitotic nuclear envelope disassembly	0.00240096	0.041243	BP	10/5704	12/14509	0.0363144	ENSG00000170312/ENSG00000119408/ENSG00000134057/ENSG00000166501/ENSG00000157456/ENSG00000119638/ENSG00000175826/ENSG00000166851/ENSG00000154229/ENSG00000100749	10
GO:0007094	mitotic spindle assembly checkpoint	0.00239481	0.041243	BP	22/5704	34/14509	0.0363144	ENSG00000120129/ENSG00000117724/ENSG00000178295/ENSG00000134057/ENSG00000205629/ENSG00000080986/ENSG00000156970/ENSG00000169679/ENSG00000178999/ENSG00000117399/ENSG00000134982/ENSG00000136861/ENSG00000167513/ENSG00000040275/ENSG00000071539/ENSG00000113141/ENSG00000166851/ENSG00000112742/ENSG00000121101/ENSG00000149311/ENSG00000126215/ENSG00000086827	22
GO:0031577	spindle checkpoint	0.00239481	0.041243	BP	22/5704	34/14509	0.0363144	ENSG00000120129/ENSG00000117724/ENSG00000178295/ENSG00000134057/ENSG00000205629/ENSG00000080986/ENSG00000156970/ENSG00000169679/ENSG00000178999/ENSG00000117399/ENSG00000134982/ENSG00000136861/ENSG00000167513/ENSG00000040275/ENSG00000071539/ENSG00000113141/ENSG00000166851/ENSG00000112742/ENSG00000121101/ENSG00000149311/ENSG00000126215/ENSG00000086827	22
GO:0051056	regulation of small GTPase mediated signal transduction	0.00239017	0.041243	BP	147/5704	311/14509	0.0363144	ENSG00000143772/ENSG00000189056/ENSG00000184371/ENSG00000129675/ENSG00000031081/ENSG00000275342/ENSG00000114790/ENSG00000136895/ENSG00000126785/ENSG00000138193/ENSG00000105122/ENSG00000078549/ENSG00000177106/ENSG00000047365/ENSG00000198121/ENSG00000116991/ENSG00000175899/ENSG00000079482/ENSG00000112851/ENSG00000197555/ENSG00000187678/ENSG00000168542/ENSG00000164220/ENSG00000005884/ENSG00000107862…	147
GO:0071173	spindle assembly checkpoint	0.00239481	0.041243	BP	22/5704	34/14509	0.0363144	ENSG00000120129/ENSG00000117724/ENSG00000178295/ENSG00000134057/ENSG00000205629/ENSG00000080986/ENSG00000156970/ENSG00000169679/ENSG00000178999/ENSG00000117399/ENSG00000134982/ENSG00000136861/ENSG00000167513/ENSG00000040275/ENSG00000071539/ENSG00000113141/ENSG00000166851/ENSG00000112742/ENSG00000121101/ENSG00000149311/ENSG00000126215/ENSG00000086827	22
GO:0071174	mitotic spindle checkpoint	0.00239481	0.041243	BP	22/5704	34/14509	0.0363144	ENSG00000120129/ENSG00000117724/ENSG00000178295/ENSG00000134057/ENSG00000205629/ENSG00000080986/ENSG00000156970/ENSG00000169679/ENSG00000178999/ENSG00000117399/ENSG00000134982/ENSG00000136861/ENSG00000167513/ENSG00000040275/ENSG00000071539/ENSG00000113141/ENSG00000166851/ENSG00000112742/ENSG00000121101/ENSG00000149311/ENSG00000126215/ENSG00000086827	22
GO:0045839	negative regulation of mitotic nuclear division	0.00242726	0.0415	BP	30/5704	50/14509	0.0365407	ENSG00000102760/ENSG00000120129/ENSG00000117724/ENSG00000178295/ENSG00000175756/ENSG00000134057/ENSG00000205629/ENSG00000080986/ENSG00000156970/ENSG00000169679/ENSG00000178999/ENSG00000117399/ENSG00000134982/ENSG00000112029/ENSG00000136861/ENSG00000167513/ENSG00000040275/ENSG00000071539/ENSG00000113141/ENSG00000166851/ENSG00000112742/ENSG00000121101/ENSG00000125378/ENSG00000085224/ENSG00000149311…	30
GO:0048193	Golgi vesicle transport	0.00242874	0.0415	BP	165/5704	353/14509	0.0365407	ENSG00000168374/ENSG00000168461/ENSG00000150961/ENSG00000167110/ENSG00000157020/ENSG00000090615/ENSG00000162407/ENSG00000180447/ENSG00000120805/ENSG00000138674/ENSG00000133103/ENSG00000136240/ENSG00000186480/ENSG00000113615/ENSG00000143761/ENSG00000100934/ENSG00000102218/ENSG00000066455/ENSG00000136152/ENSG00000181789/ENSG00000107862/ENSG00000185189/ENSG00000177951/ENSG00000124198/ENSG00000163808…	165
GO:0001890	placenta development	0.00244207	0.0416181	BP	71/5704	138/14509	0.0366446	ENSG00000105855/ENSG00000167642/ENSG00000171345/ENSG00000142871/ENSG00000181649/ENSG00000163251/ENSG00000105894/ENSG00000124479/ENSG00000166033/ENSG00000163508/ENSG00000171223/ENSG00000187266/ENSG00000136720/ENSG00000116016/ENSG00000185551/ENSG00000185650/ENSG00000179348/ENSG00000142731/ENSG00000112559/ENSG00000096384/ENSG00000100220/ENSG00000044090/ENSG00000161714/ENSG00000168214/ENSG00000113739…	71
GO:0045841	negative regulation of mitotic metaphase/anaphase transition	0.00245114	0.0416629	BP	23/5704	36/14509	0.0366841	ENSG00000120129/ENSG00000117724/ENSG00000178295/ENSG00000134057/ENSG00000205629/ENSG00000080986/ENSG00000156970/ENSG00000169679/ENSG00000178999/ENSG00000117399/ENSG00000134982/ENSG00000112029/ENSG00000136861/ENSG00000167513/ENSG00000040275/ENSG00000071539/ENSG00000113141/ENSG00000166851/ENSG00000112742/ENSG00000121101/ENSG00000149311/ENSG00000126215/ENSG00000086827	23
GO:0010035	response to inorganic substance	0.00247566	0.0417509	BP	227/5704	499/14509	0.0367616	ENSG00000108821/ENSG00000134013/ENSG00000143772/ENSG00000164690/ENSG00000182871/ENSG00000140092/ENSG00000176971/ENSG00000171532/ENSG00000132386/ENSG00000180176/ENSG00000168615/ENSG00000138674/ENSG00000166710/ENSG00000087250/ENSG00000184470/ENSG00000078401/ENSG00000070404/ENSG00000120129/ENSG00000114854/ENSG00000277586/ENSG00000137801/ENSG00000163347/ENSG00000164756/ENSG00000125740/ENSG00000198832…	227
GO:0110110	positive regulation of animal organ morphogenesis	0.00246366	0.0417509	BP	42/5704	75/14509	0.0367616	ENSG00000184371/ENSG00000125398/ENSG00000113578/ENSG00000135744/ENSG00000105894/ENSG00000078401/ENSG00000064300/ENSG00000137203/ENSG00000100219/ENSG00000165730/ENSG00000137193/ENSG00000112715/ENSG00000005513/ENSG00000169083/ENSG00000085741/ENSG00000077782/ENSG00000168214/ENSG00000140285/ENSG00000273706/ENSG00000101384/ENSG00000003402/ENSG00000168036/ENSG00000128342/ENSG00000169855/ENSG00000124193…	42
GO:1901343	negative regulation of vasculature development	0.00247062	0.0417509	BP	61/5704	116/14509	0.0367616	ENSG00000106366/ENSG00000137573/ENSG00000140092/ENSG00000132386/ENSG00000135744/ENSG00000102760/ENSG00000105894/ENSG00000166068/ENSG00000137801/ENSG00000154734/ENSG00000092421/ENSG00000142798/ENSG00000064300/ENSG00000142627/ENSG00000007968/ENSG00000184113/ENSG00000172179/ENSG00000135298/ENSG00000121753/ENSG00000136158/ENSG00000138080/ENSG00000063245/ENSG00000108840/ENSG00000150593/ENSG00000120937…	61
GO:0033046	negative regulation of sister chromatid segregation	0.00251459	0.0417822	BP	26/5704	42/14509	0.0367891	ENSG00000120129/ENSG00000117724/ENSG00000178295/ENSG00000134057/ENSG00000205629/ENSG00000080986/ENSG00000156970/ENSG00000169679/ENSG00000178999/ENSG00000117399/ENSG00000134982/ENSG00000112029/ENSG00000136861/ENSG00000167513/ENSG00000040275/ENSG00000071539/ENSG00000113141/ENSG00000166851/ENSG00000112742/ENSG00000121101/ENSG00000135476/ENSG00000085224/ENSG00000149311/ENSG00000173273/ENSG00000126215…	26
GO:0033048	negative regulation of mitotic sister chromatid segregation	0.00250884	0.0417822	BP	25/5704	40/14509	0.0367891	ENSG00000120129/ENSG00000117724/ENSG00000178295/ENSG00000134057/ENSG00000205629/ENSG00000080986/ENSG00000156970/ENSG00000169679/ENSG00000178999/ENSG00000117399/ENSG00000134982/ENSG00000112029/ENSG00000136861/ENSG00000167513/ENSG00000040275/ENSG00000071539/ENSG00000113141/ENSG00000166851/ENSG00000112742/ENSG00000121101/ENSG00000085224/ENSG00000149311/ENSG00000173273/ENSG00000126215/ENSG00000086827	25
GO:0048545	response to steroid hormone	0.00251189	0.0417822	BP	146/5704	309/14509	0.0367891	ENSG00000108821/ENSG00000018625/ENSG00000141433/ENSG00000160307/ENSG00000117115/ENSG00000163453/ENSG00000176971/ENSG00000132386/ENSG00000118523/ENSG00000182752/ENSG00000180176/ENSG00000168615/ENSG00000179094/ENSG00000105894/ENSG00000078401/ENSG00000170915/ENSG00000120129/ENSG00000140538/ENSG00000012048/ENSG00000277586/ENSG00000137801/ENSG00000163347/ENSG00000125740/ENSG00000003436/ENSG00000115548…	146
GO:0097205	renal filtration	0.00251622	0.0417822	BP	14/5704	19/14509	0.0367891	ENSG00000137573/ENSG00000005884/ENSG00000103647/ENSG00000165548/ENSG00000196236/ENSG00000163485/ENSG00000152661/ENSG00000100311/ENSG00000133138/ENSG00000157483/ENSG00000196562/ENSG00000076706/ENSG00000051523/ENSG00000213853	14
GO:1905819	negative regulation of chromosome separation	0.0024884	0.0417822	BP	24/5704	38/14509	0.0367891	ENSG00000120129/ENSG00000117724/ENSG00000178295/ENSG00000134057/ENSG00000205629/ENSG00000080986/ENSG00000156970/ENSG00000169679/ENSG00000178999/ENSG00000117399/ENSG00000134982/ENSG00000112029/ENSG00000136861/ENSG00000167513/ENSG00000040275/ENSG00000071539/ENSG00000113141/ENSG00000166851/ENSG00000112742/ENSG00000121101/ENSG00000149311/ENSG00000126215/ENSG00000086827/ENSG00000172680	24
GO:2000177	regulation of neural precursor cell proliferation	0.00251298	0.0417822	BP	49/5704	90/14509	0.0367891	ENSG00000164690/ENSG00000141433/ENSG00000007372/ENSG00000189431/ENSG00000106278/ENSG00000167642/ENSG00000105894/ENSG00000132688/ENSG00000074047/ENSG00000117707/ENSG00000081479/ENSG00000138798/ENSG00000142700/ENSG00000179348/ENSG00000170075/ENSG00000205336/ENSG00000171241/ENSG00000112715/ENSG00000136044/ENSG00000066279/ENSG00000273706/ENSG00000254087/ENSG00000104290/ENSG00000188906/ENSG00000162946…	49
GO:0098590	plasma membrane region	0.0021626	0.0420163	CC	486/5894	1133/15168	0.0369106	ENSG00000096696/ENSG00000134569/ENSG00000018625/ENSG00000198825/ENSG00000064692/ENSG00000168374/ENSG00000171189/ENSG00000148600/ENSG00000100427/ENSG00000167614/ENSG00000154146/ENSG00000177807/ENSG00000026508/ENSG00000100345/ENSG00000157890/ENSG00000148700/ENSG00000117394/ENSG00000118432/ENSG00000140945/ENSG00000165215/ENSG00000196358/ENSG00000171345/ENSG00000141526/ENSG00000162407/ENSG00000115414…	486
GO:0009611	response to wounding	0.00256421	0.0424702	BP	245/5704	542/14509	0.0373949	ENSG00000108821/ENSG00000096696/ENSG00000164690/ENSG00000198825/ENSG00000106366/ENSG00000168374/ENSG00000007372/ENSG00000130635/ENSG00000026508/ENSG00000100345/ENSG00000079691/ENSG00000117525/ENSG00000165215/ENSG00000123104/ENSG00000162407/ENSG00000155760/ENSG00000113578/ENSG00000115414/ENSG00000118523/ENSG00000142871/ENSG00000105825/ENSG00000182175/ENSG00000135919/ENSG00000169946/ENSG00000140416…	245
GO:0001933	negative regulation of protein phosphorylation	0.00262557	0.0433754	BP	181/5704	391/14509	0.038192	ENSG00000146674/ENSG00000198825/ENSG00000007372/ENSG00000154188/ENSG00000162407/ENSG00000135744/ENSG00000186897/ENSG00000179094/ENSG00000101265/ENSG00000166068/ENSG00000168078/ENSG00000173193/ENSG00000120129/ENSG00000140538/ENSG00000196090/ENSG00000187678/ENSG00000092421/ENSG00000124762/ENSG00000136869/ENSG00000113161/ENSG00000165795/ENSG00000114166/ENSG00000185551/ENSG00000153823/ENSG00000111206…	181
GO:0043010	camera-type eye development	0.00263976	0.0434989	BP	145/5704	307/14509	0.0383007	ENSG00000148053/ENSG00000166147/ENSG00000164690/ENSG00000091664/ENSG00000168389/ENSG00000138829/ENSG00000007372/ENSG00000070495/ENSG00000176842/ENSG00000157890/ENSG00000115380/ENSG00000008196/ENSG00000146555/ENSG00000132386/ENSG00000125398/ENSG00000122641/ENSG00000180176/ENSG00000126785/ENSG00000182968/ENSG00000163251/ENSG00000138696/ENSG00000105894/ENSG00000166068/ENSG00000179431/ENSG00000151012…	145
GO:0048638	regulation of developmental growth	0.002653	0.0436062	BP	148/5704	314/14509	0.0383952	ENSG00000082684/ENSG00000168389/ENSG00000184371/ENSG00000143320/ENSG00000171100/ENSG00000184486/ENSG00000115414/ENSG00000113645/ENSG00000169946/ENSG00000181649/ENSG00000087250/ENSG00000130513/ENSG00000078401/ENSG00000140538/ENSG00000170312/ENSG00000117707/ENSG00000166579/ENSG00000179242/ENSG00000092421/ENSG00000198719/ENSG00000124762/ENSG00000166224/ENSG00000174705/ENSG00000130558/ENSG00000130477…	148
GO:0061024	membrane organization	0.00267228	0.0438119	BP	358/5704	813/14509	0.0385763	ENSG00000134569/ENSG00000120885/ENSG00000168461/ENSG00000130635/ENSG00000145794/ENSG00000150961/ENSG00000189056/ENSG00000167110/ENSG00000100345/ENSG00000157020/ENSG00000244405/ENSG00000206190/ENSG00000138674/ENSG00000118322/ENSG00000087250/ENSG00000100505/ENSG00000186480/ENSG00000105894/ENSG00000113615/ENSG00000151012/ENSG00000153707/ENSG00000143761/ENSG00000128594/ENSG00000172375/ENSG00000100934…	358
GO:0048511	rhythmic process	0.00273691	0.0447582	BP	138/5704	291/14509	0.0394095	ENSG00000148053/ENSG00000106366/ENSG00000198380/ENSG00000132386/ENSG00000187068/ENSG00000122641/ENSG00000180176/ENSG00000179094/ENSG00000138696/ENSG00000105894/ENSG00000140538/ENSG00000254585/ENSG00000054356/ENSG00000172201/ENSG00000154734/ENSG00000163661/ENSG00000170312/ENSG00000117707/ENSG00000107317/ENSG00000132382/ENSG00000151014/ENSG00000164742/ENSG00000116560/ENSG00000108784/ENSG00000166224…	138
GO:0033047	regulation of mitotic sister chromatid segregation	0.00276717	0.0451391	BP	39/5704	69/14509	0.0397449	ENSG00000120129/ENSG00000119408/ENSG00000117724/ENSG00000178295/ENSG00000134057/ENSG00000205629/ENSG00000013810/ENSG00000080986/ENSG00000138778/ENSG00000156970/ENSG00000126787/ENSG00000169679/ENSG00000196510/ENSG00000178999/ENSG00000117399/ENSG00000134982/ENSG00000112029/ENSG00000175063/ENSG00000136861/ENSG00000167513/ENSG00000040275/ENSG00000053900/ENSG00000071539/ENSG00000094804/ENSG00000113141…	39
GO:0010595	positive regulation of endothelial cell migration	0.00279432	0.0454674	BP	53/5704	99/14509	0.0400339	ENSG00000154188/ENSG00000020181/ENSG00000162407/ENSG00000113578/ENSG00000135744/ENSG00000126785/ENSG00000078401/ENSG00000137801/ENSG00000117707/ENSG00000100292/ENSG00000105976/ENSG00000114861/ENSG00000179348/ENSG00000185043/ENSG00000112715/ENSG00000168874/ENSG00000077782/ENSG00000110955/ENSG00000073756/ENSG00000134954/ENSG00000154764/ENSG00000127837/ENSG00000106211/ENSG00000116044/ENSG00000164867…	53
GO:0019838	growth factor binding	0.000349746	0.0458555	MF	67/5815	123/14904	0.0439739	ENSG00000108821/ENSG00000146674/ENSG00000148053/ENSG00000113594/ENSG00000130635/ENSG00000163453/ENSG00000118523/ENSG00000142871/ENSG00000170801/ENSG00000105894/ENSG00000175899/ENSG00000120129/ENSG00000140538/ENSG00000166033/ENSG00000136999/ENSG00000137801/ENSG00000168542/ENSG00000081479/ENSG00000064300/ENSG00000119681/ENSG00000168140/ENSG00000049323/ENSG00000145623/ENSG00000134243/ENSG00000106803…	67
GO:0060560	developmental growth involved in morphogenesis	0.00282754	0.0458925	BP	111/5704	229/14509	0.0404083	ENSG00000164690/ENSG00000082684/ENSG00000103449/ENSG00000106078/ENSG00000184371/ENSG00000143320/ENSG00000125398/ENSG00000113578/ENSG00000115414/ENSG00000170989/ENSG00000087250/ENSG00000140538/ENSG00000166579/ENSG00000179242/ENSG00000092421/ENSG00000130558/ENSG00000130477/ENSG00000273749/ENSG00000096384/ENSG00000162849/ENSG00000116147/ENSG00000154059/ENSG00000112715/ENSG00000085733/ENSG00000085741…	111
GO:0007179	transforming growth factor beta receptor signaling pathway	0.00285121	0.0461612	BP	89/5704	179/14509	0.0406448	ENSG00000166147/ENSG00000138829/ENSG00000168615/ENSG00000170801/ENSG00000166068/ENSG00000130513/ENSG00000166033/ENSG00000137801/ENSG00000168743/ENSG00000168542/ENSG00000005884/ENSG00000143768/ENSG00000082781/ENSG00000087095/ENSG00000137575/ENSG00000119681/ENSG00000148516/ENSG00000147883/ENSG00000096384/ENSG00000158769/ENSG00000135409/ENSG00000168140/ENSG00000184113/ENSG00000049323/ENSG00000197496…	89
GO:0009953	dorsal/ventral pattern formation	0.0028798	0.0465077	BP	46/5704	84/14509	0.0409499	ENSG00000164690/ENSG00000134569/ENSG00000007372/ENSG00000136944/ENSG00000182968/ENSG00000138696/ENSG00000078401/ENSG00000074047/ENSG00000158747/ENSG00000163064/ENSG00000112559/ENSG00000009709/ENSG00000111783/ENSG00000273706/ENSG00000164651/ENSG00000136352/ENSG00000154764/ENSG00000175197/ENSG00000180875/ENSG00000107872/ENSG00000168036/ENSG00000139352/ENSG00000116035/ENSG00000108379/ENSG00000072062…	46
GO:0044087	regulation of cellular component biogenesis	0.00292005	0.0470404	BP	399/5704	913/14509	0.041419	ENSG00000187017/ENSG00000148053/ENSG00000064692/ENSG00000120885/ENSG00000046653/ENSG00000079691/ENSG00000106078/ENSG00000148700/ENSG00000134222/ENSG00000165215/ENSG00000196358/ENSG00000171100/ENSG00000125398/ENSG00000135744/ENSG00000118523/ENSG00000112139/ENSG00000142871/ENSG00000114388/ENSG00000170989/ENSG00000100505/ENSG00000163251/ENSG00000138193/ENSG00000140416/ENSG00000173113/ENSG00000102760…	399
GO:0016328	lateral plasma membrane	0.00263707	0.0478188	CC	34/5894	59/15168	0.042008	ENSG00000165215/ENSG00000141526/ENSG00000163347/ENSG00000168502/ENSG00000173218/ENSG00000141556/ENSG00000121957/ENSG00000198947/ENSG00000146535/ENSG00000157224/ENSG00000183856/ENSG00000197879/ENSG00000104290/ENSG00000181885/ENSG00000134982/ENSG00000046604/ENSG00000196517/ENSG00000168036/ENSG00000064651/ENSG00000173801/ENSG00000107404/ENSG00000101400/ENSG00000143545/ENSG00000158445/ENSG00000137497…	34
GO:0098644	complex of collagen trimers	0.00252718	0.0478188	CC	15/5894	21/15168	0.042008	ENSG00000108821/ENSG00000130635/ENSG00000168542/ENSG00000144810/ENSG00000080573/ENSG00000196739/ENSG00000114270/ENSG00000187498/ENSG00000139219/ENSG00000081052/ENSG00000204248/ENSG00000204262/ENSG00000164692/ENSG00000188153/ENSG00000182447	15
GO:0098687	chromosomal region	0.00258146	0.0478188	CC	153/5894	329/15168	0.042008	ENSG00000157020/ENSG00000101265/ENSG00000051596/ENSG00000188486/ENSG00000171320/ENSG00000170312/ENSG00000166579/ENSG00000100297/ENSG00000122952/ENSG00000117724/ENSG00000165480/ENSG00000114166/ENSG00000104738/ENSG00000089685/ENSG00000022556/ENSG00000151725/ENSG00000160957/ENSG00000123219/ENSG00000134057/ENSG00000137812/ENSG00000197299/ENSG00000161888/ENSG00000143228/ENSG00000136982/ENSG00000080986…	153
GO:0030032	lamellipodium assembly	0.00297744	0.047846	BP	37/5704	65/14509	0.0421283	ENSG00000079691/ENSG00000140945/ENSG00000129675/ENSG00000170989/ENSG00000138193/ENSG00000099204/ENSG00000273749/ENSG00000182957/ENSG00000158856/ENSG00000165240/ENSG00000142627/ENSG00000136002/ENSG00000151239/ENSG00000134215/ENSG00000157404/ENSG00000173156/ENSG00000145147/ENSG00000132254/ENSG00000156232/ENSG00000173210/ENSG00000198793/ENSG00000266028/ENSG00000113384/ENSG00000115355/ENSG00000159753…	37
GO:0001763	morphogenesis of a branching structure	0.00300638	0.0481563	BP	88/5704	177/14509	0.0424015	ENSG00000164690/ENSG00000147257/ENSG00000137573/ENSG00000103449/ENSG00000198959/ENSG00000167642/ENSG00000151617/ENSG00000244405/ENSG00000184371/ENSG00000125398/ENSG00000113578/ENSG00000135744/ENSG00000163251/ENSG00000078401/ENSG00000074047/ENSG00000117707/ENSG00000168743/ENSG00000138798/ENSG00000105976/ENSG00000142627/ENSG00000112715/ENSG00000005513/ENSG00000103811/ENSG00000169083/ENSG00000041982…	88
GO:0097581	lamellipodium organization	0.00301163	0.0481563	BP	45/5704	82/14509	0.0424015	ENSG00000026508/ENSG00000079691/ENSG00000140945/ENSG00000129675/ENSG00000170989/ENSG00000138193/ENSG00000099204/ENSG00000162493/ENSG00000242498/ENSG00000273749/ENSG00000182957/ENSG00000158856/ENSG00000165240/ENSG00000142627/ENSG00000136002/ENSG00000151239/ENSG00000085733/ENSG00000134215/ENSG00000157404/ENSG00000173156/ENSG00000145147/ENSG00000136960/ENSG00000132254/ENSG00000156232/ENSG00000173210…	45
GO:0031227	intrinsic component of endoplasmic reticulum membrane	0.00275003	0.0483094	CC	79/5894	158/15168	0.042439	ENSG00000188921/ENSG00000197977/ENSG00000214160/ENSG00000166710/ENSG00000101294/ENSG00000186480/ENSG00000206503/ENSG00000125629/ENSG00000078124/ENSG00000223865/ENSG00000058262/ENSG00000204592/ENSG00000204287/ENSG00000164197/ENSG00000166224/ENSG00000168394/ENSG00000099958/ENSG00000172269/ENSG00000136986/ENSG00000106638/ENSG00000138600/ENSG00000143183/ENSG00000012660/ENSG00000184584/ENSG00000131871…	79
GO:1903561	extracellular vesicle	0.00278253	0.0483094	CC	770/5894	1840/15168	0.042439	ENSG00000096696/ENSG00000162692/ENSG00000018625/ENSG00000112769/ENSG00000106366/ENSG00000120708/ENSG00000168374/ENSG00000113594/ENSG00000105855/ENSG00000182871/ENSG00000156140/ENSG00000140092/ENSG00000135905/ENSG00000182934/ENSG00000120885/ENSG00000129151/ENSG00000136859/ENSG00000117115/ENSG00000198380/ENSG00000026508/ENSG00000163453/ENSG00000100345/ENSG00000079691/ENSG00000157020/ENSG00000117394…	770
GO:0051726	regulation of cell cycle	0.00308084	0.0490684	BP	484/5704	1120/14509	0.0432046	ENSG00000152192/ENSG00000141433/ENSG00000134222/ENSG00000108691/ENSG00000106003/ENSG00000125398/ENSG00000197157/ENSG00000180447/ENSG00000122641/ENSG00000118523/ENSG00000162734/ENSG00000068489/ENSG00000102760/ENSG00000188486/ENSG00000165478/ENSG00000078401/ENSG00000068971/ENSG00000148411/ENSG00000120129/ENSG00000162992/ENSG00000012048/ENSG00000137801/ENSG00000171848/ENSG00000025039/ENSG00000154734…	484
GO:0051965	positive regulation of synapse assembly	0.00308382	0.0490684	BP	36/5704	63/14509	0.0432046	ENSG00000148053/ENSG00000101463/ENSG00000153707/ENSG00000140538/ENSG00000175928/ENSG00000185070/ENSG00000135298/ENSG00000158258/ENSG00000180914/ENSG00000121753/ENSG00000102924/ENSG00000108684/ENSG00000173114/ENSG00000146242/ENSG00000198400/ENSG00000154764/ENSG00000162951/ENSG00000178235/ENSG00000111249/ENSG00000196338/ENSG00000151208/ENSG00000188157/ENSG00000184349/ENSG00000146006/ENSG00000154928…	36
