# Supplementary material for: Cortical neuronal hyperexcitability and synaptic changes in SGCE mutation-positive myoclonus dystonia
Source: Brain. 2022 Oct 7;146(4):1523–41. doi: 10.1093/brain/awac365 (PMC10115238; doi:10.1093/brain/awac365)
Supplement: awac365_Supplementary_Data [file awac365_supplementary_data.zip › brain-2022-00185-File016.xlsx]

## Sheet: Sheet 1
Table S6: D100 EnrichGO identified Gene Ontology Pathways derived from D100 SGCEwt and SGCEko Diffenetially Expressed Genes
ID	Description	pvalue	p.adjust	ONTOLOGY	GeneRatio	BgRatio	qvalue	geneID	Count	setSize	enrichmentScore	NES	qvalues	rank	leading_edge	core_enrichment
GO:0030054	cell junction	1.81211e-30	1.43701e-27	CC	739/4042	1980/15298	1.11207e-27	ENSG00000091664/ENSG00000141433/ENSG00000100505/ENSG00000064692/ENSG00000172164/ENSG00000111057/ENSG00000135905/ENSG00000132692/ENSG00000185518/ENSG00000087250/ENSG00000105894/ENSG00000163485/ENSG00000182253/ENSG00000148053/ENSG00000170421/ENSG00000079689/ENSG00000018625/ENSG00000096696/ENSG00000177098/ENSG00000164007/ENSG00000162407/ENSG00000079215/ENSG00000046604/ENSG00000006128/ENSG00000101463…	739
GO:0048699	generation of neurons	2.5543e-31	1.64753e-27	BP	596/3903	1502/14634	1.25806e-27	ENSG00000125378/ENSG00000141433/ENSG00000185551/ENSG00000170549/ENSG00000135905/ENSG00000170561/ENSG00000164690/ENSG00000152192/ENSG00000176842/ENSG00000182968/ENSG00000087250/ENSG00000105894/ENSG00000165588/ENSG00000177508/ENSG00000046653/ENSG00000163064/ENSG00000148053/ENSG00000171956/ENSG00000007372/ENSG00000046889/ENSG00000101134/ENSG00000079215/ENSG00000189431/ENSG00000012171/ENSG00000136352…	596
GO:0045202	synapse	3.16302e-29	1.25414e-26	CC	523/4042	1308/15298	9.70548e-27	ENSG00000091664/ENSG00000141433/ENSG00000100505/ENSG00000064692/ENSG00000172164/ENSG00000135905/ENSG00000132692/ENSG00000185518/ENSG00000087250/ENSG00000105894/ENSG00000163485/ENSG00000148053/ENSG00000079689/ENSG00000018625/ENSG00000079215/ENSG00000006128/ENSG00000101463/ENSG00000164929/ENSG00000144847/ENSG00000277586/ENSG00000159251/ENSG00000120885/ENSG00000093010/ENSG00000134569/ENSG00000131094…	523
GO:0022008	neurogenesis	5.35188e-30	1.72598e-26	BP	623/3903	1601/14634	1.31797e-26	ENSG00000125378/ENSG00000141433/ENSG00000185551/ENSG00000170549/ENSG00000135905/ENSG00000170561/ENSG00000164690/ENSG00000152192/ENSG00000176842/ENSG00000182968/ENSG00000087250/ENSG00000105894/ENSG00000165588/ENSG00000177508/ENSG00000046653/ENSG00000163064/ENSG00000148053/ENSG00000171956/ENSG00000007372/ENSG00000046889/ENSG00000101134/ENSG00000079215/ENSG00000189431/ENSG00000012171/ENSG00000136352…	623
GO:0030182	neuron differentiation	5.07419e-28	1.09095e-24	BP	538/3903	1357/14634	8.33058e-25	ENSG00000125378/ENSG00000141433/ENSG00000170549/ENSG00000135905/ENSG00000170561/ENSG00000164690/ENSG00000152192/ENSG00000176842/ENSG00000182968/ENSG00000087250/ENSG00000105894/ENSG00000165588/ENSG00000177508/ENSG00000046653/ENSG00000163064/ENSG00000148053/ENSG00000171956/ENSG00000007372/ENSG00000046889/ENSG00000101134/ENSG00000079215/ENSG00000012171/ENSG00000136352/ENSG00000164853/ENSG00000136535…	538
GO:0048666	neuron development	1.19365e-23	1.92475e-20	BP	442/3903	1107/14634	1.46976e-20	ENSG00000141433/ENSG00000135905/ENSG00000164690/ENSG00000152192/ENSG00000176842/ENSG00000182968/ENSG00000087250/ENSG00000105894/ENSG00000165588/ENSG00000046653/ENSG00000163064/ENSG00000148053/ENSG00000171956/ENSG00000007372/ENSG00000046889/ENSG00000101134/ENSG00000079215/ENSG00000012171/ENSG00000136352/ENSG00000136535/ENSG00000182175/ENSG00000277586/ENSG00000162992/ENSG00000187122/ENSG00000160307…	442
GO:0043005	neuron projection	8.14947e-23	2.15418e-20	CC	498/4042	1301/15298	1.66707e-20	ENSG00000091664/ENSG00000141433/ENSG00000100505/ENSG00000135905/ENSG00000152192/ENSG00000185518/ENSG00000087250/ENSG00000163485/ENSG00000165588/ENSG00000187017/ENSG00000177508/ENSG00000148053/ENSG00000079689/ENSG00000018625/ENSG00000079215/ENSG00000006128/ENSG00000101463/ENSG00000164929/ENSG00000277586/ENSG00000165478/ENSG00000120885/ENSG00000093010/ENSG00000134569/ENSG00000175426/ENSG00000131094…	498
GO:2000026	regulation of multicellular organismal development	1.0314e-22	1.33051e-19	BP	695/3903	1926/14634	1.01598e-19	ENSG00000147257/ENSG00000137573/ENSG00000125378/ENSG00000141433/ENSG00000164690/ENSG00000171100/ENSG00000152192/ENSG00000143772/ENSG00000087250/ENSG00000105894/ENSG00000165588/ENSG00000177508/ENSG00000046653/ENSG00000148053/ENSG00000133048/ENSG00000007372/ENSG00000189431/ENSG00000140285/ENSG00000012171/ENSG00000136352/ENSG00000168140/ENSG00000136535/ENSG00000101463/ENSG00000182175/ENSG00000277586…	695
GO:0005887	integral component of plasma membrane	8.66534e-22	1.53199e-19	CC	516/4042	1371/15298	1.18557e-19	ENSG00000168447/ENSG00000125430/ENSG00000163485/ENSG00000148053/ENSG00000018625/ENSG00000177098/ENSG00000162407/ENSG00000079215/ENSG00000012171/ENSG00000187244/ENSG00000101463/ENSG00000168743/ENSG00000171885/ENSG00000154856/ENSG00000138650/ENSG00000253731/ENSG00000075429/ENSG00000064300/ENSG00000136869/ENSG00000092421/ENSG00000105855/ENSG00000163347/ENSG00000171189/ENSG00000256797/ENSG00000090339…	516
GO:0031226	intrinsic component of plasma membrane	9.65949e-22	1.53199e-19	CC	537/4042	1439/15298	1.18557e-19	ENSG00000147257/ENSG00000168447/ENSG00000125430/ENSG00000163485/ENSG00000148053/ENSG00000018625/ENSG00000177098/ENSG00000162407/ENSG00000079215/ENSG00000012171/ENSG00000187244/ENSG00000101463/ENSG00000168743/ENSG00000171885/ENSG00000154856/ENSG00000170989/ENSG00000138650/ENSG00000253731/ENSG00000075429/ENSG00000064300/ENSG00000136869/ENSG00000092421/ENSG00000105855/ENSG00000163347/ENSG00000171189…	537
GO:0098794	postsynapse	3.12824e-21	4.1345e-19	CC	272/4042	625/15298	3.19959e-19	ENSG00000135905/ENSG00000087250/ENSG00000105894/ENSG00000163485/ENSG00000148053/ENSG00000018625/ENSG00000101463/ENSG00000164929/ENSG00000144847/ENSG00000277586/ENSG00000093010/ENSG00000134569/ENSG00000172020/ENSG00000205363/ENSG00000075429/ENSG00000064300/ENSG00000171189/ENSG00000164687/ENSG00000075142/ENSG00000109971/ENSG00000077522/ENSG00000162545/ENSG00000155897/ENSG00000081803/ENSG00000102924…	272
GO:0045595	regulation of cell differentiation	4.34461e-21	4.67045e-18	BP	619/3903	1701/14634	3.56639e-18	ENSG00000198732/ENSG00000125378/ENSG00000141433/ENSG00000164690/ENSG00000152192/ENSG00000143772/ENSG00000087250/ENSG00000105894/ENSG00000177508/ENSG00000148053/ENSG00000007372/ENSG00000189431/ENSG00000012171/ENSG00000136352/ENSG00000164853/ENSG00000168140/ENSG00000136535/ENSG00000168743/ENSG00000182175/ENSG00000277586/ENSG00000154127/ENSG00000162992/ENSG00000160307/ENSG00000166923/ENSG00000134569…	619
GO:0031012	extracellular matrix	4.38238e-20	4.96461e-18	CC	220/4042	484/15298	3.84199e-18	ENSG00000147257/ENSG00000137573/ENSG00000198732/ENSG00000156140/ENSG00000132692/ENSG00000164690/ENSG00000124479/ENSG00000105894/ENSG00000133048/ENSG00000117122/ENSG00000174080/ENSG00000012171/ENSG00000168140/ENSG00000187244/ENSG00000168743/ENSG00000154188/ENSG00000120885/ENSG00000166923/ENSG00000113083/ENSG00000117385/ENSG00000049089/ENSG00000107742/ENSG00000108821/ENSG00000187720/ENSG00000174348…	220
GO:0040011	locomotion	6.80046e-21	5.48287e-18	BP	592/3903	1616/14634	4.18676e-18	ENSG00000147257/ENSG00000137573/ENSG00000125378/ENSG00000185551/ENSG00000135905/ENSG00000164690/ENSG00000152192/ENSG00000182968/ENSG00000105894/ENSG00000163485/ENSG00000165588/ENSG00000148053/ENSG00000171956/ENSG00000018625/ENSG00000007372/ENSG00000164007/ENSG00000162407/ENSG00000101134/ENSG00000006128/ENSG00000140285/ENSG00000012171/ENSG00000136352/ENSG00000136535/ENSG00000134602/ENSG00000277586…	592
GO:0051960	regulation of nervous system development	6.31381e-21	5.48287e-18	BP	370/3903	915/14634	4.18676e-18	ENSG00000125378/ENSG00000141433/ENSG00000164690/ENSG00000152192/ENSG00000087250/ENSG00000105894/ENSG00000177508/ENSG00000148053/ENSG00000007372/ENSG00000189431/ENSG00000012171/ENSG00000136535/ENSG00000101463/ENSG00000182175/ENSG00000277586/ENSG00000162992/ENSG00000187122/ENSG00000160307/ENSG00000134569/ENSG00000166450/ENSG00000106078/ENSG00000117385/ENSG00000170075/ENSG00000066248/ENSG00000172020…	370
GO:0099537	trans-synaptic signaling	7.88641e-21	5.65193e-18	BP	292/3903	682/14634	4.31585e-18	ENSG00000091664/ENSG00000141433/ENSG00000100505/ENSG00000064692/ENSG00000185518/ENSG00000105894/ENSG00000163485/ENSG00000148053/ENSG00000079689/ENSG00000018625/ENSG00000079215/ENSG00000006128/ENSG00000144847/ENSG00000160307/ENSG00000205363/ENSG00000075429/ENSG00000166501/ENSG00000171189/ENSG00000164687/ENSG00000109971/ENSG00000185149/ENSG00000177807/ENSG00000155897/ENSG00000081803/ENSG00000196358…	292
GO:0099536	synaptic signaling	1.42567e-20	9.19559e-18	BP	298/3903	702/14634	7.02182e-18	ENSG00000091664/ENSG00000141433/ENSG00000100505/ENSG00000064692/ENSG00000185518/ENSG00000105894/ENSG00000163485/ENSG00000148053/ENSG00000079689/ENSG00000018625/ENSG00000079215/ENSG00000006128/ENSG00000144847/ENSG00000160307/ENSG00000205363/ENSG00000075429/ENSG00000166501/ENSG00000171189/ENSG00000164687/ENSG00000109971/ENSG00000185149/ENSG00000177807/ENSG00000155897/ENSG00000081803/ENSG00000196358…	298
GO:0007155	cell adhesion	2.53408e-20	1.48589e-17	BP	478/3903	1258/14634	1.13464e-17	ENSG00000125378/ENSG00000111057/ENSG00000132692/ENSG00000164690/ENSG00000143772/ENSG00000105894/ENSG00000046653/ENSG00000096696/ENSG00000164007/ENSG00000162407/ENSG00000046604/ENSG00000187244/ENSG00000168743/ENSG00000144847/ENSG00000154188/ENSG00000165478/ENSG00000154127/ENSG00000166923/ENSG00000170989/ENSG00000167614/ENSG00000086289/ENSG00000095637/ENSG00000138650/ENSG00000102760/ENSG00000253731…	478
GO:0022610	biological adhesion	2.95134e-20	1.58634e-17	BP	479/3903	1262/14634	1.21134e-17	ENSG00000125378/ENSG00000111057/ENSG00000132692/ENSG00000164690/ENSG00000143772/ENSG00000105894/ENSG00000046653/ENSG00000096696/ENSG00000164007/ENSG00000162407/ENSG00000046604/ENSG00000187244/ENSG00000168743/ENSG00000144847/ENSG00000154188/ENSG00000165478/ENSG00000154127/ENSG00000166923/ENSG00000170989/ENSG00000167614/ENSG00000086289/ENSG00000095637/ENSG00000138650/ENSG00000102760/ENSG00000253731…	479
GO:0007268	chemical synaptic transmission	4.51407e-20	2.0797e-17	BP	287/3903	674/14634	1.58807e-17	ENSG00000091664/ENSG00000141433/ENSG00000100505/ENSG00000064692/ENSG00000185518/ENSG00000105894/ENSG00000163485/ENSG00000148053/ENSG00000079689/ENSG00000018625/ENSG00000079215/ENSG00000006128/ENSG00000144847/ENSG00000160307/ENSG00000205363/ENSG00000075429/ENSG00000166501/ENSG00000171189/ENSG00000109971/ENSG00000185149/ENSG00000177807/ENSG00000155897/ENSG00000081803/ENSG00000196358/ENSG00000118432…	287
GO:0098916	anterograde trans-synaptic signaling	4.51407e-20	2.0797e-17	BP	287/3903	674/14634	1.58807e-17	ENSG00000091664/ENSG00000141433/ENSG00000100505/ENSG00000064692/ENSG00000185518/ENSG00000105894/ENSG00000163485/ENSG00000148053/ENSG00000079689/ENSG00000018625/ENSG00000079215/ENSG00000006128/ENSG00000144847/ENSG00000160307/ENSG00000205363/ENSG00000075429/ENSG00000166501/ENSG00000171189/ENSG00000109971/ENSG00000185149/ENSG00000177807/ENSG00000155897/ENSG00000081803/ENSG00000196358/ENSG00000118432…	287
GO:0036477	somatodendritic compartment	2.22613e-19	2.20665e-17	CC	334/4042	828/15298	1.70768e-17	ENSG00000141433/ENSG00000100505/ENSG00000064692/ENSG00000135905/ENSG00000087250/ENSG00000163485/ENSG00000148053/ENSG00000079689/ENSG00000018625/ENSG00000079215/ENSG00000006128/ENSG00000101463/ENSG00000120885/ENSG00000093010/ENSG00000160307/ENSG00000134569/ENSG00000106078/ENSG00000176658/ENSG00000172020/ENSG00000064300/ENSG00000204472/ENSG00000075142/ENSG00000109971/ENSG00000163251/ENSG00000077522…	334
GO:0006928	movement of cell or subcellular component	1.2057e-19	5.18451e-17	BP	673/3903	1900/14634	3.95893e-17	ENSG00000147257/ENSG00000137573/ENSG00000125378/ENSG00000185551/ENSG00000135905/ENSG00000164690/ENSG00000152192/ENSG00000182968/ENSG00000105894/ENSG00000163485/ENSG00000165588/ENSG00000148053/ENSG00000171956/ENSG00000018625/ENSG00000096696/ENSG00000177098/ENSG00000007372/ENSG00000164007/ENSG00000162407/ENSG00000101134/ENSG00000046604/ENSG00000006128/ENSG00000140285/ENSG00000170624/ENSG00000012171…	673
GO:0060284	regulation of cell development	1.41698e-19	5.7122e-17	BP	365/3903	914/14634	4.36187e-17	ENSG00000125378/ENSG00000141433/ENSG00000164690/ENSG00000152192/ENSG00000087250/ENSG00000105894/ENSG00000177508/ENSG00000148053/ENSG00000007372/ENSG00000189431/ENSG00000012171/ENSG00000136535/ENSG00000182175/ENSG00000277586/ENSG00000162992/ENSG00000134569/ENSG00000166450/ENSG00000106078/ENSG00000162998/ENSG00000117385/ENSG00000170075/ENSG00000066248/ENSG00000125398/ENSG00000064300/ENSG00000069812…	365
GO:0031175	neuron projection development	2.30532e-19	8.74664e-17	BP	385/3903	978/14634	6.67899e-17	ENSG00000141433/ENSG00000135905/ENSG00000164690/ENSG00000152192/ENSG00000087250/ENSG00000105894/ENSG00000165588/ENSG00000046653/ENSG00000148053/ENSG00000171956/ENSG00000007372/ENSG00000046889/ENSG00000101134/ENSG00000012171/ENSG00000136352/ENSG00000136535/ENSG00000182175/ENSG00000277586/ENSG00000187122/ENSG00000160307/ENSG00000134569/ENSG00000106078/ENSG00000117385/ENSG00000066248/ENSG00000172020…	385
GO:0051240	positive regulation of multicellular organismal process	2.99075e-19	1.07169e-16	BP	574/3903	1581/14634	8.18347e-17	ENSG00000137573/ENSG00000125378/ENSG00000141433/ENSG00000164690/ENSG00000171100/ENSG00000152192/ENSG00000143772/ENSG00000105894/ENSG00000165588/ENSG00000177508/ENSG00000046653/ENSG00000171766/ENSG00000148053/ENSG00000018625/ENSG00000133048/ENSG00000117122/ENSG00000007372/ENSG00000162407/ENSG00000189431/ENSG00000006128/ENSG00000140285/ENSG00000134548/ENSG00000101463/ENSG00000168743/ENSG00000144847…	574
GO:0048870	cell motility	4.59001e-19	1.40979e-16	BP	530/3903	1441/14634	1.07652e-16	ENSG00000147257/ENSG00000137573/ENSG00000125378/ENSG00000185551/ENSG00000135905/ENSG00000164690/ENSG00000152192/ENSG00000182968/ENSG00000105894/ENSG00000163485/ENSG00000148053/ENSG00000171956/ENSG00000007372/ENSG00000164007/ENSG00000162407/ENSG00000006128/ENSG00000140285/ENSG00000012171/ENSG00000136352/ENSG00000134602/ENSG00000154188/ENSG00000154856/ENSG00000166923/ENSG00000113083/ENSG00000170989…	530
GO:0051094	positive regulation of developmental process	4.49003e-19	1.40979e-16	BP	478/3903	1274/14634	1.07652e-16	ENSG00000125378/ENSG00000141433/ENSG00000164690/ENSG00000171100/ENSG00000152192/ENSG00000143772/ENSG00000105894/ENSG00000165588/ENSG00000177508/ENSG00000046653/ENSG00000148053/ENSG00000133048/ENSG00000007372/ENSG00000189431/ENSG00000140285/ENSG00000101463/ENSG00000168743/ENSG00000277586/ENSG00000162992/ENSG00000160307/ENSG00000166923/ENSG00000175445/ENSG00000106078/ENSG00000162998/ENSG00000117385…	478
GO:0051674	localization of cell	4.59001e-19	1.40979e-16	BP	530/3903	1441/14634	1.07652e-16	ENSG00000147257/ENSG00000137573/ENSG00000125378/ENSG00000185551/ENSG00000135905/ENSG00000164690/ENSG00000152192/ENSG00000182968/ENSG00000105894/ENSG00000163485/ENSG00000148053/ENSG00000171956/ENSG00000007372/ENSG00000164007/ENSG00000162407/ENSG00000006128/ENSG00000140285/ENSG00000012171/ENSG00000136352/ENSG00000134602/ENSG00000154188/ENSG00000154856/ENSG00000166923/ENSG00000113083/ENSG00000170989…	530
GO:0000902	cell morphogenesis	5.57362e-19	1.63408e-16	BP	391/3903	1001/14634	1.2478e-16	ENSG00000135905/ENSG00000164690/ENSG00000152192/ENSG00000087250/ENSG00000105894/ENSG00000165588/ENSG00000148053/ENSG00000171956/ENSG00000007372/ENSG00000046889/ENSG00000101134/ENSG00000079215/ENSG00000012171/ENSG00000136352/ENSG00000136535/ENSG00000277586/ENSG00000120885/ENSG00000187122/ENSG00000160307/ENSG00000166923/ENSG00000134569/ENSG00000106078/ENSG00000066248/ENSG00000172020/ENSG00000064300…	391
GO:0062023	collagen-containing extracellular matrix	2.29136e-18	1.86003e-16	CC	174/4042	367/15298	1.43943e-16	ENSG00000147257/ENSG00000137573/ENSG00000198732/ENSG00000156140/ENSG00000164690/ENSG00000124479/ENSG00000105894/ENSG00000117122/ENSG00000174080/ENSG00000012171/ENSG00000187244/ENSG00000168743/ENSG00000154188/ENSG00000120885/ENSG00000166923/ENSG00000117385/ENSG00000049089/ENSG00000108821/ENSG00000187720/ENSG00000174348/ENSG00000134013/ENSG00000166147/ENSG00000090339/ENSG00000087245/ENSG00000112769…	174
GO:0098590	plasma membrane region	2.34556e-18	1.86003e-16	CC	430/4042	1140/15298	1.43943e-16	ENSG00000064692/ENSG00000168447/ENSG00000163485/ENSG00000170421/ENSG00000018625/ENSG00000096696/ENSG00000164007/ENSG00000162407/ENSG00000079215/ENSG00000046604/ENSG00000101463/ENSG00000134602/ENSG00000171885/ENSG00000093010/ENSG00000134569/ENSG00000003436/ENSG00000176658/ENSG00000167614/ENSG00000170075/ENSG00000172020/ENSG00000075429/ENSG00000204472/ENSG00000086062/ENSG00000163347/ENSG00000171189…	430
GO:0050767	regulation of neurogenesis	1.02716e-18	2.8805e-16	BP	327/3903	807/14634	2.19957e-16	ENSG00000125378/ENSG00000141433/ENSG00000164690/ENSG00000152192/ENSG00000087250/ENSG00000105894/ENSG00000177508/ENSG00000148053/ENSG00000007372/ENSG00000189431/ENSG00000012171/ENSG00000136535/ENSG00000182175/ENSG00000277586/ENSG00000162992/ENSG00000134569/ENSG00000166450/ENSG00000106078/ENSG00000117385/ENSG00000170075/ENSG00000066248/ENSG00000125398/ENSG00000064300/ENSG00000069812/ENSG00000092421…	327
GO:0030030	cell projection organization	2.35142e-18	6.31944e-16	BP	554/3903	1529/14634	4.82557e-16	ENSG00000141433/ENSG00000135905/ENSG00000164690/ENSG00000152192/ENSG00000087250/ENSG00000105894/ENSG00000165588/ENSG00000187017/ENSG00000046653/ENSG00000148053/ENSG00000171956/ENSG00000007372/ENSG00000046889/ENSG00000101134/ENSG00000012171/ENSG00000136352/ENSG00000136535/ENSG00000134602/ENSG00000182175/ENSG00000277586/ENSG00000187122/ENSG00000160307/ENSG00000134569/ENSG00000170989/ENSG00000106078…	554
GO:0009888	tissue development	3.38738e-18	8.58633e-16	BP	614/3903	1728/14634	6.55658e-16	ENSG00000147257/ENSG00000137573/ENSG00000125378/ENSG00000185551/ENSG00000170549/ENSG00000111057/ENSG00000164690/ENSG00000171100/ENSG00000152192/ENSG00000105894/ENSG00000177508/ENSG00000046653/ENSG00000163064/ENSG00000170421/ENSG00000171956/ENSG00000133048/ENSG00000096696/ENSG00000007372/ENSG00000046604/ENSG00000140285/ENSG00000170624/ENSG00000012171/ENSG00000136352/ENSG00000164853/ENSG00000168140…	614
GO:0032989	cellular component morphogenesis	3.46116e-18	8.58633e-16	BP	315/3903	776/14634	6.55658e-16	ENSG00000135905/ENSG00000164690/ENSG00000171100/ENSG00000152192/ENSG00000087250/ENSG00000105894/ENSG00000165588/ENSG00000148053/ENSG00000170421/ENSG00000171956/ENSG00000007372/ENSG00000046889/ENSG00000101134/ENSG00000012171/ENSG00000136352/ENSG00000136535/ENSG00000277586/ENSG00000159251/ENSG00000187122/ENSG00000160307/ENSG00000134569/ENSG00000106078/ENSG00000066248/ENSG00000172020/ENSG00000064300…	315
GO:0016477	cell migration	4.35151e-18	1.03953e-15	BP	482/3903	1300/14634	7.9379e-16	ENSG00000147257/ENSG00000137573/ENSG00000125378/ENSG00000185551/ENSG00000135905/ENSG00000164690/ENSG00000152192/ENSG00000182968/ENSG00000105894/ENSG00000163485/ENSG00000148053/ENSG00000171956/ENSG00000007372/ENSG00000164007/ENSG00000162407/ENSG00000006128/ENSG00000140285/ENSG00000012171/ENSG00000136352/ENSG00000134602/ENSG00000154188/ENSG00000154856/ENSG00000166923/ENSG00000113083/ENSG00000170989…	482
GO:0120036	plasma membrane bounded cell projection organization	7.98207e-18	1.83873e-15	BP	539/3903	1488/14634	1.40406e-15	ENSG00000141433/ENSG00000135905/ENSG00000164690/ENSG00000152192/ENSG00000087250/ENSG00000105894/ENSG00000165588/ENSG00000187017/ENSG00000046653/ENSG00000148053/ENSG00000171956/ENSG00000007372/ENSG00000046889/ENSG00000101134/ENSG00000012171/ENSG00000136352/ENSG00000136535/ENSG00000134602/ENSG00000182175/ENSG00000277586/ENSG00000187122/ENSG00000160307/ENSG00000134569/ENSG00000170989/ENSG00000106078…	539
GO:0007267	cell-cell signaling	8.39537e-18	1.86725e-15	BP	568/3903	1583/14634	1.42584e-15	ENSG00000147257/ENSG00000137573/ENSG00000091664/ENSG00000125378/ENSG00000141433/ENSG00000100505/ENSG00000064692/ENSG00000164690/ENSG00000124479/ENSG00000185518/ENSG00000105894/ENSG00000163485/ENSG00000148053/ENSG00000079689/ENSG00000018625/ENSG00000177098/ENSG00000162407/ENSG00000079215/ENSG00000006128/ENSG00000140285/ENSG00000012171/ENSG00000144847/ENSG00000164756/ENSG00000156675/ENSG00000162992…	568
GO:0048858	cell projection morphogenesis	3.20397e-17	6.88853e-15	BP	277/3903	671/14634	5.26013e-15	ENSG00000135905/ENSG00000164690/ENSG00000152192/ENSG00000087250/ENSG00000105894/ENSG00000165588/ENSG00000148053/ENSG00000171956/ENSG00000007372/ENSG00000046889/ENSG00000101134/ENSG00000012171/ENSG00000136352/ENSG00000136535/ENSG00000277586/ENSG00000187122/ENSG00000160307/ENSG00000134569/ENSG00000106078/ENSG00000066248/ENSG00000172020/ENSG00000064300/ENSG00000092421/ENSG00000082684/ENSG00000103260…	277
GO:0120039	plasma membrane bounded cell projection morphogenesis	5.1179e-17	1.06485e-14	BP	275/3903	667/14634	8.13129e-15	ENSG00000135905/ENSG00000164690/ENSG00000152192/ENSG00000087250/ENSG00000105894/ENSG00000165588/ENSG00000148053/ENSG00000171956/ENSG00000007372/ENSG00000046889/ENSG00000101134/ENSG00000012171/ENSG00000136352/ENSG00000136535/ENSG00000277586/ENSG00000187122/ENSG00000160307/ENSG00000134569/ENSG00000106078/ENSG00000066248/ENSG00000172020/ENSG00000064300/ENSG00000092421/ENSG00000082684/ENSG00000103260…	275
GO:0048812	neuron projection morphogenesis	6.48096e-17	1.30632e-14	BP	270/3903	653/14634	9.97514e-15	ENSG00000135905/ENSG00000164690/ENSG00000152192/ENSG00000087250/ENSG00000105894/ENSG00000165588/ENSG00000148053/ENSG00000171956/ENSG00000007372/ENSG00000046889/ENSG00000101134/ENSG00000012171/ENSG00000136352/ENSG00000136535/ENSG00000277586/ENSG00000187122/ENSG00000160307/ENSG00000134569/ENSG00000106078/ENSG00000066248/ENSG00000172020/ENSG00000064300/ENSG00000092421/ENSG00000082684/ENSG00000103260…	270
GO:0032990	cell part morphogenesis	9.95726e-17	1.94619e-14	BP	282/3903	691/14634	1.48613e-14	ENSG00000135905/ENSG00000164690/ENSG00000171100/ENSG00000152192/ENSG00000087250/ENSG00000105894/ENSG00000165588/ENSG00000148053/ENSG00000171956/ENSG00000007372/ENSG00000046889/ENSG00000101134/ENSG00000012171/ENSG00000136352/ENSG00000136535/ENSG00000277586/ENSG00000187122/ENSG00000160307/ENSG00000134569/ENSG00000106078/ENSG00000066248/ENSG00000172020/ENSG00000064300/ENSG00000092421/ENSG00000082684…	282
GO:0045664	regulation of neuron differentiation	1.0341e-16	1.96175e-14	BP	270/3903	655/14634	1.498e-14	ENSG00000125378/ENSG00000141433/ENSG00000164690/ENSG00000087250/ENSG00000105894/ENSG00000177508/ENSG00000148053/ENSG00000007372/ENSG00000012171/ENSG00000136535/ENSG00000182175/ENSG00000277586/ENSG00000162992/ENSG00000134569/ENSG00000106078/ENSG00000117385/ENSG00000170075/ENSG00000066248/ENSG00000125398/ENSG00000064300/ENSG00000092421/ENSG00000082684/ENSG00000103260/ENSG00000126861/ENSG00000167191…	270
GO:0030425	dendrite	4.35465e-16	3.13931e-14	CC	245/4042	591/15298	2.42944e-14	ENSG00000100505/ENSG00000135905/ENSG00000087250/ENSG00000163485/ENSG00000148053/ENSG00000079689/ENSG00000018625/ENSG00000101463/ENSG00000120885/ENSG00000093010/ENSG00000134569/ENSG00000106078/ENSG00000176658/ENSG00000172020/ENSG00000064300/ENSG00000075142/ENSG00000109971/ENSG00000163251/ENSG00000077522/ENSG00000162545/ENSG00000155897/ENSG00000198797/ENSG00000130203/ENSG00000183454/ENSG00000182132…	245
GO:0003008	system process	2.27856e-16	4.19907e-14	BP	573/3903	1622/14634	3.20644e-14	ENSG00000137573/ENSG00000125378/ENSG00000141433/ENSG00000185551/ENSG00000172164/ENSG00000152192/ENSG00000124479/ENSG00000176842/ENSG00000168447/ENSG00000105894/ENSG00000163485/ENSG00000182253/ENSG00000187017/ENSG00000163064/ENSG00000171766/ENSG00000148053/ENSG00000171956/ENSG00000018625/ENSG00000096696/ENSG00000177098/ENSG00000007372/ENSG00000164007/ENSG00000112319/ENSG00000079215/ENSG00000046604…	573
GO:0097447	dendritic tree	7.00559e-16	4.62953e-14	CC	245/4042	593/15298	3.58268e-14	ENSG00000100505/ENSG00000135905/ENSG00000087250/ENSG00000163485/ENSG00000148053/ENSG00000079689/ENSG00000018625/ENSG00000101463/ENSG00000120885/ENSG00000093010/ENSG00000134569/ENSG00000106078/ENSG00000176658/ENSG00000172020/ENSG00000064300/ENSG00000075142/ENSG00000109971/ENSG00000163251/ENSG00000077522/ENSG00000162545/ENSG00000155897/ENSG00000198797/ENSG00000130203/ENSG00000183454/ENSG00000182132…	245
GO:0007417	central nervous system development	3.07852e-16	5.51569e-14	BP	375/3903	984/14634	4.21182e-14	ENSG00000125378/ENSG00000141433/ENSG00000185551/ENSG00000132692/ENSG00000164690/ENSG00000152192/ENSG00000182968/ENSG00000087250/ENSG00000105894/ENSG00000197587/ENSG00000165588/ENSG00000163064/ENSG00000148053/ENSG00000171956/ENSG00000018625/ENSG00000007372/ENSG00000136352/ENSG00000164853/ENSG00000136535/ENSG00000277586/ENSG00000120885/ENSG00000162992/ENSG00000187122/ENSG00000160307/ENSG00000170989…	375
GO:0099177	regulation of trans-synaptic signaling	7.1847e-16	1.25247e-13	BP	192/3903	433/14634	9.56392e-14	ENSG00000141433/ENSG00000064692/ENSG00000105894/ENSG00000163485/ENSG00000148053/ENSG00000079689/ENSG00000018625/ENSG00000079215/ENSG00000006128/ENSG00000144847/ENSG00000160307/ENSG00000075429/ENSG00000166501/ENSG00000171189/ENSG00000164687/ENSG00000185149/ENSG00000177807/ENSG00000155897/ENSG00000196358/ENSG00000118432/ENSG00000102924/ENSG00000130203/ENSG00000183454/ENSG00000171246/ENSG00000073756…	192
GO:0007610	behavior	8.0353e-16	1.36389e-13	BP	237/3903	565/14634	1.04147e-13	ENSG00000141433/ENSG00000152192/ENSG00000105894/ENSG00000197587/ENSG00000163485/ENSG00000187017/ENSG00000163064/ENSG00000171766/ENSG00000148053/ENSG00000171956/ENSG00000018625/ENSG00000046889/ENSG00000079215/ENSG00000006128/ENSG00000136352/ENSG00000136535/ENSG00000093010/ENSG00000160307/ENSG00000171388/ENSG00000131094/ENSG00000187068/ENSG00000177551/ENSG00000233670/ENSG00000166710/ENSG00000185149…	237
GO:0000904	cell morphogenesis involved in differentiation	9.96928e-16	1.64877e-13	BP	292/3903	732/14634	1.25901e-13	ENSG00000135905/ENSG00000164690/ENSG00000152192/ENSG00000087250/ENSG00000105894/ENSG00000165588/ENSG00000148053/ENSG00000171956/ENSG00000007372/ENSG00000046889/ENSG00000101134/ENSG00000079215/ENSG00000012171/ENSG00000136352/ENSG00000136535/ENSG00000277586/ENSG00000187122/ENSG00000160307/ENSG00000134569/ENSG00000106078/ENSG00000066248/ENSG00000172020/ENSG00000064300/ENSG00000092421/ENSG00000082684…	292
GO:0050804	modulation of chemical synaptic transmission	1.22404e-15	1.97376e-13	BP	191/3903	432/14634	1.50718e-13	ENSG00000141433/ENSG00000064692/ENSG00000105894/ENSG00000163485/ENSG00000148053/ENSG00000079689/ENSG00000018625/ENSG00000079215/ENSG00000006128/ENSG00000144847/ENSG00000160307/ENSG00000075429/ENSG00000166501/ENSG00000171189/ENSG00000185149/ENSG00000177807/ENSG00000155897/ENSG00000196358/ENSG00000118432/ENSG00000102924/ENSG00000130203/ENSG00000183454/ENSG00000171246/ENSG00000073756/ENSG00000168993…	191
GO:0035295	tube development	1.95574e-15	3.07671e-13	BP	367/3903	969/14634	2.3494e-13	ENSG00000147257/ENSG00000137573/ENSG00000125378/ENSG00000159263/ENSG00000185551/ENSG00000170549/ENSG00000164690/ENSG00000105894/ENSG00000177508/ENSG00000163064/ENSG00000148053/ENSG00000171956/ENSG00000133048/ENSG00000007372/ENSG00000140285/ENSG00000170624/ENSG00000136352/ENSG00000136535/ENSG00000168743/ENSG00000154188/ENSG00000171388/ENSG00000166923/ENSG00000113083/ENSG00000170989/ENSG00000106078…	367
GO:0034330	cell junction organization	3.00167e-15	4.6097e-13	BP	270/3903	670/14634	3.52e-13	ENSG00000135905/ENSG00000132692/ENSG00000152192/ENSG00000105894/ENSG00000046653/ENSG00000148053/ENSG00000096696/ENSG00000164007/ENSG00000046604/ENSG00000101463/ENSG00000277586/ENSG00000187122/ENSG00000166923/ENSG00000134569/ENSG00000131094/ENSG00000095637/ENSG00000066248/ENSG00000172020/ENSG00000107742/ENSG00000121440/ENSG00000163347/ENSG00000109971/ENSG00000163251/ENSG00000173156/ENSG00000077522…	270
GO:0097060	synaptic membrane	8.86801e-15	5.40949e-13	CC	168/4042	376/15298	4.18628e-13	ENSG00000064692/ENSG00000163485/ENSG00000101463/ENSG00000093010/ENSG00000134569/ENSG00000075429/ENSG00000171189/ENSG00000109971/ENSG00000077522/ENSG00000155897/ENSG00000081803/ENSG00000196358/ENSG00000118432/ENSG00000102924/ENSG00000132164/ENSG00000029534/ENSG00000183454/ENSG00000123096/ENSG00000171385/ENSG00000114646/ENSG00000172137/ENSG00000186642/ENSG00000152578/ENSG00000091129/ENSG00000110436…	168
GO:0045597	positive regulation of cell differentiation	3.64844e-15	5.47266e-13	BP	351/3903	922/14634	4.17896e-13	ENSG00000125378/ENSG00000141433/ENSG00000164690/ENSG00000152192/ENSG00000143772/ENSG00000105894/ENSG00000177508/ENSG00000148053/ENSG00000007372/ENSG00000189431/ENSG00000168743/ENSG00000277586/ENSG00000162992/ENSG00000166923/ENSG00000175445/ENSG00000106078/ENSG00000162998/ENSG00000117385/ENSG00000102760/ENSG00000125398/ENSG00000168918/ENSG00000064300/ENSG00000092421/ENSG00000164188/ENSG00000108821…	351
GO:0099699	integral component of synaptic membrane	1.40248e-14	7.94405e-13	CC	84/4042	150/15298	6.14771e-13	ENSG00000163485/ENSG00000075429/ENSG00000155897/ENSG00000118432/ENSG00000132164/ENSG00000183454/ENSG00000171385/ENSG00000114646/ENSG00000091129/ENSG00000110436/ENSG00000177301/ENSG00000148948/ENSG00000163686/ENSG00000198739/ENSG00000149403/ENSG00000105605/ENSG00000196517/ENSG00000128594/ENSG00000237515/ENSG00000011347/ENSG00000132718/ENSG00000140538/ENSG00000132670/ENSG00000166736/ENSG00000118257…	84
GO:0098978	glutamatergic synapse	3.63344e-14	1.92088e-12	CC	159/4042	355/15298	1.48652e-12	ENSG00000132692/ENSG00000159251/ENSG00000075429/ENSG00000109971/ENSG00000077522/ENSG00000155897/ENSG00000081803/ENSG00000196358/ENSG00000118432/ENSG00000102924/ENSG00000130203/ENSG00000183454/ENSG00000171246/ENSG00000168993/ENSG00000114646/ENSG00000091129/ENSG00000110436/ENSG00000148948/ENSG00000079482/ENSG00000185737/ENSG00000010810/ENSG00000163686/ENSG00000039068/ENSG00000198739/ENSG00000175866…	159
GO:0030198	extracellular matrix organization	1.60984e-14	2.35988e-12	BP	162/3903	358/14634	1.80202e-12	ENSG00000137573/ENSG00000198732/ENSG00000156140/ENSG00000132692/ENSG00000046653/ENSG00000117122/ENSG00000168743/ENSG00000166923/ENSG00000113083/ENSG00000049089/ENSG00000102760/ENSG00000125398/ENSG00000086062/ENSG00000107742/ENSG00000105855/ENSG00000108821/ENSG00000187720/ENSG00000134013/ENSG00000166147/ENSG00000090339/ENSG00000087245/ENSG00000112769/ENSG00000145423/ENSG00000106624/ENSG00000132470…	162
GO:0009719	response to endogenous stimulus	1.72631e-14	2.47438e-12	BP	520/3903	1478/14634	1.88945e-12	ENSG00000147257/ENSG00000137573/ENSG00000125378/ENSG00000141433/ENSG00000087250/ENSG00000105894/ENSG00000165588/ENSG00000148053/ENSG00000182752/ENSG00000018625/ENSG00000046604/ENSG00000006128/ENSG00000140285/ENSG00000136352/ENSG00000168140/ENSG00000168743/ENSG00000182175/ENSG00000277586/ENSG00000093010/ENSG00000160307/ENSG00000171388/ENSG00000166923/ENSG00000003436/ENSG00000113083/ENSG00000175445…	520
GO:0043062	extracellular structure organization	2.17312e-14	2.99375e-12	BP	162/3903	359/14634	2.28604e-12	ENSG00000137573/ENSG00000198732/ENSG00000156140/ENSG00000132692/ENSG00000046653/ENSG00000117122/ENSG00000168743/ENSG00000166923/ENSG00000113083/ENSG00000049089/ENSG00000102760/ENSG00000125398/ENSG00000086062/ENSG00000107742/ENSG00000105855/ENSG00000108821/ENSG00000187720/ENSG00000134013/ENSG00000166147/ENSG00000090339/ENSG00000087245/ENSG00000112769/ENSG00000145423/ENSG00000106624/ENSG00000132470…	162
GO:0044057	regulation of system process	2.18149e-14	2.99375e-12	BP	226/3903	546/14634	2.28604e-12	ENSG00000176842/ENSG00000163485/ENSG00000018625/ENSG00000096696/ENSG00000177098/ENSG00000046604/ENSG00000006128/ENSG00000134548/ENSG00000168743/ENSG00000144847/ENSG00000156675/ENSG00000162992/ENSG00000093010/ENSG00000160307/ENSG00000171388/ENSG00000075429/ENSG00000204472/ENSG00000153956/ENSG00000164687/ENSG00000090339/ENSG00000075142/ENSG00000185149/ENSG00000116016/ENSG00000102924/ENSG00000173641…	226
GO:0060322	head development	3.21517e-14	4.32038e-12	BP	300/3903	774/14634	3.29907e-12	ENSG00000125378/ENSG00000141433/ENSG00000185551/ENSG00000132692/ENSG00000164690/ENSG00000152192/ENSG00000182968/ENSG00000087250/ENSG00000105894/ENSG00000197587/ENSG00000165588/ENSG00000163064/ENSG00000148053/ENSG00000171956/ENSG00000018625/ENSG00000007372/ENSG00000136352/ENSG00000164853/ENSG00000136535/ENSG00000277586/ENSG00000162992/ENSG00000187122/ENSG00000170989/ENSG00000176658/ENSG00000043355…	300
GO:0048667	cell morphogenesis involved in neuron differentiation	4.18915e-14	5.51429e-12	BP	240/3903	591/14634	4.21075e-12	ENSG00000135905/ENSG00000164690/ENSG00000152192/ENSG00000087250/ENSG00000105894/ENSG00000165588/ENSG00000148053/ENSG00000171956/ENSG00000007372/ENSG00000046889/ENSG00000101134/ENSG00000079215/ENSG00000012171/ENSG00000136352/ENSG00000136535/ENSG00000277586/ENSG00000187122/ENSG00000160307/ENSG00000134569/ENSG00000106078/ENSG00000066248/ENSG00000172020/ENSG00000064300/ENSG00000092421/ENSG00000082684…	240
GO:0030424	axon	1.37095e-13	6.79475e-12	CC	249/4042	629/15298	5.2583e-12	ENSG00000141433/ENSG00000087250/ENSG00000163485/ENSG00000165588/ENSG00000177508/ENSG00000148053/ENSG00000079689/ENSG00000006128/ENSG00000277586/ENSG00000165478/ENSG00000093010/ENSG00000131094/ENSG00000106078/ENSG00000176658/ENSG00000066248/ENSG00000172020/ENSG00000064300/ENSG00000166501/ENSG00000092421/ENSG00000075142/ENSG00000109971/ENSG00000163251/ENSG00000155897/ENSG00000196358/ENSG00000118432…	249
GO:0043197	dendritic spine	1.76145e-13	8.21666e-12	CC	91/4042	173/15298	6.35868e-12	ENSG00000135905/ENSG00000087250/ENSG00000163485/ENSG00000148053/ENSG00000018625/ENSG00000101463/ENSG00000093010/ENSG00000064300/ENSG00000075142/ENSG00000077522/ENSG00000183454/ENSG00000184588/ENSG00000171385/ENSG00000152578/ENSG00000079482/ENSG00000196569/ENSG00000175866/ENSG00000159217/ENSG00000069869/ENSG00000198121/ENSG00000099260/ENSG00000128594/ENSG00000101188/ENSG00000155926/ENSG00000101040…	91
GO:0051962	positive regulation of nervous system development	8.73614e-14	1.12696e-11	BP	217/3903	525/14634	8.60555e-12	ENSG00000125378/ENSG00000141433/ENSG00000164690/ENSG00000105894/ENSG00000177508/ENSG00000148053/ENSG00000007372/ENSG00000189431/ENSG00000101463/ENSG00000277586/ENSG00000162992/ENSG00000160307/ENSG00000106078/ENSG00000117385/ENSG00000170075/ENSG00000064300/ENSG00000092421/ENSG00000103260/ENSG00000167191/ENSG00000121966/ENSG00000100078/ENSG00000118432/ENSG00000102924/ENSG00000139352/ENSG00000156466…	217
GO:0099240	intrinsic component of synaptic membrane	2.60859e-13	1.14923e-11	CC	86/4042	161/15298	8.89361e-12	ENSG00000163485/ENSG00000075429/ENSG00000155897/ENSG00000196358/ENSG00000118432/ENSG00000132164/ENSG00000183454/ENSG00000171385/ENSG00000114646/ENSG00000091129/ENSG00000110436/ENSG00000177301/ENSG00000148948/ENSG00000163686/ENSG00000198739/ENSG00000149403/ENSG00000105605/ENSG00000196517/ENSG00000128594/ENSG00000237515/ENSG00000011347/ENSG00000132718/ENSG00000140538/ENSG00000132670/ENSG00000166736…	86
GO:0044297	cell body	3.45012e-13	1.43997e-11	CC	230/4042	575/15298	1.11436e-11	ENSG00000141433/ENSG00000064692/ENSG00000163485/ENSG00000018625/ENSG00000079215/ENSG00000006128/ENSG00000101463/ENSG00000159251/ENSG00000093010/ENSG00000160307/ENSG00000134569/ENSG00000106078/ENSG00000176658/ENSG00000172020/ENSG00000064300/ENSG00000204472/ENSG00000163251/ENSG00000162545/ENSG00000177807/ENSG00000164434/ENSG00000155897/ENSG00000139352/ENSG00000035862/ENSG00000123360/ENSG00000198797…	230
GO:0044309	neuron spine	4.24556e-13	1.68337e-11	CC	91/4042	175/15298	1.30272e-11	ENSG00000135905/ENSG00000087250/ENSG00000163485/ENSG00000148053/ENSG00000018625/ENSG00000101463/ENSG00000093010/ENSG00000064300/ENSG00000075142/ENSG00000077522/ENSG00000183454/ENSG00000184588/ENSG00000171385/ENSG00000152578/ENSG00000079482/ENSG00000196569/ENSG00000175866/ENSG00000159217/ENSG00000069869/ENSG00000198121/ENSG00000099260/ENSG00000128594/ENSG00000101188/ENSG00000155926/ENSG00000101040…	91
GO:0008283	cell population proliferation	1.47158e-13	1.86111e-11	BP	580/3903	1694/14634	1.42116e-11	ENSG00000147257/ENSG00000137573/ENSG00000125378/ENSG00000141433/ENSG00000185551/ENSG00000164690/ENSG00000143772/ENSG00000105894/ENSG00000163485/ENSG00000148053/ENSG00000007372/ENSG00000164007/ENSG00000189431/ENSG00000006128/ENSG00000140285/ENSG00000164853/ENSG00000154188/ENSG00000120885/ENSG00000093010/ENSG00000160307/ENSG00000171388/ENSG00000166923/ENSG00000170989/ENSG00000162998/ENSG00000117385…	580
GO:0048646	anatomical structure formation involved in morphogenesis	1.74303e-13	2.16202e-11	BP	370/3903	1005/14634	1.65093e-11	ENSG00000137573/ENSG00000125378/ENSG00000170549/ENSG00000164690/ENSG00000105894/ENSG00000165588/ENSG00000177508/ENSG00000170421/ENSG00000171956/ENSG00000133048/ENSG00000007372/ENSG00000136352/ENSG00000136535/ENSG00000154188/ENSG00000159251/ENSG00000171388/ENSG00000166923/ENSG00000170989/ENSG00000106078/ENSG00000102760/ENSG00000125398/ENSG00000064300/ENSG00000086062/ENSG00000166501/ENSG00000092421…	370
GO:0007420	brain development	2.58044e-13	3.14035e-11	BP	283/3903	732/14634	2.39799e-11	ENSG00000125378/ENSG00000141433/ENSG00000185551/ENSG00000132692/ENSG00000164690/ENSG00000152192/ENSG00000182968/ENSG00000087250/ENSG00000105894/ENSG00000197587/ENSG00000165588/ENSG00000163064/ENSG00000148053/ENSG00000171956/ENSG00000018625/ENSG00000007372/ENSG00000136352/ENSG00000164853/ENSG00000136535/ENSG00000277586/ENSG00000162992/ENSG00000187122/ENSG00000170989/ENSG00000176658/ENSG00000043355…	283
GO:0007167	enzyme linked receptor protein signaling pathway	4.07684e-13	4.86956e-11	BP	359/3903	975/14634	3.71843e-11	ENSG00000147257/ENSG00000137573/ENSG00000125378/ENSG00000156140/ENSG00000164690/ENSG00000087250/ENSG00000105894/ENSG00000163485/ENSG00000165588/ENSG00000148053/ENSG00000101134/ENSG00000140285/ENSG00000136352/ENSG00000168140/ENSG00000168743/ENSG00000182175/ENSG00000154188/ENSG00000154127/ENSG00000171388/ENSG00000166923/ENSG00000113083/ENSG00000095637/ENSG00000066248/ENSG00000164976/ENSG00000125398…	359
GO:0099055	integral component of postsynaptic membrane	2.01553e-12	7.61102e-11	CC	66/4042	115/15298	5.88999e-11	ENSG00000163485/ENSG00000075429/ENSG00000132164/ENSG00000183454/ENSG00000171385/ENSG00000114646/ENSG00000091129/ENSG00000148948/ENSG00000163686/ENSG00000198739/ENSG00000149403/ENSG00000105605/ENSG00000196517/ENSG00000128594/ENSG00000237515/ENSG00000140538/ENSG00000166736/ENSG00000118257/ENSG00000022355/ENSG00000152208/ENSG00000164742/ENSG00000100678/ENSG00000188803/ENSG00000182771/ENSG00000196338…	66
GO:0042127	regulation of cell population proliferation	6.98555e-13	8.19215e-11	BP	502/3903	1446/14634	6.25558e-11	ENSG00000147257/ENSG00000137573/ENSG00000125378/ENSG00000141433/ENSG00000185551/ENSG00000164690/ENSG00000105894/ENSG00000163485/ENSG00000148053/ENSG00000007372/ENSG00000164007/ENSG00000189431/ENSG00000006128/ENSG00000140285/ENSG00000154188/ENSG00000120885/ENSG00000093010/ENSG00000160307/ENSG00000171388/ENSG00000166923/ENSG00000170989/ENSG00000162998/ENSG00000117385/ENSG00000170075/ENSG00000102760…	502
GO:0051241	negative regulation of multicellular organismal process	7.67864e-13	8.84415e-11	BP	390/3903	1079/14634	6.75345e-11	ENSG00000137573/ENSG00000125378/ENSG00000141433/ENSG00000185551/ENSG00000164690/ENSG00000143772/ENSG00000087250/ENSG00000105894/ENSG00000163485/ENSG00000177508/ENSG00000018625/ENSG00000007372/ENSG00000006128/ENSG00000012171/ENSG00000136352/ENSG00000168140/ENSG00000134548/ENSG00000182175/ENSG00000154127/ENSG00000156675/ENSG00000187122/ENSG00000093010/ENSG00000160307/ENSG00000171388/ENSG00000166923…	390
GO:0035239	tube morphogenesis	8.02718e-13	9.08339e-11	BP	297/3903	782/14634	6.93613e-11	ENSG00000147257/ENSG00000137573/ENSG00000125378/ENSG00000185551/ENSG00000170549/ENSG00000164690/ENSG00000105894/ENSG00000177508/ENSG00000148053/ENSG00000133048/ENSG00000170624/ENSG00000136352/ENSG00000136535/ENSG00000168743/ENSG00000154188/ENSG00000171388/ENSG00000166923/ENSG00000113083/ENSG00000170989/ENSG00000106078/ENSG00000102760/ENSG00000125398/ENSG00000064300/ENSG00000086062/ENSG00000166501…	297
GO:0009887	animal organ morphogenesis	8.45573e-13	9.24398e-11	BP	361/3903	986/14634	7.05876e-11	ENSG00000147257/ENSG00000137573/ENSG00000125378/ENSG00000170549/ENSG00000164690/ENSG00000152192/ENSG00000176842/ENSG00000182968/ENSG00000105894/ENSG00000177508/ENSG00000148053/ENSG00000096696/ENSG00000117122/ENSG00000007372/ENSG00000140285/ENSG00000136352/ENSG00000164853/ENSG00000136535/ENSG00000168743/ENSG00000159251/ENSG00000162992/ENSG00000187122/ENSG00000154856/ENSG00000166923/ENSG00000134569…	361
GO:0051049	regulation of transport	8.43094e-13	9.24398e-11	BP	554/3903	1621/14634	7.05876e-11	ENSG00000147257/ENSG00000125378/ENSG00000141433/ENSG00000100505/ENSG00000064692/ENSG00000164690/ENSG00000163485/ENSG00000046653/ENSG00000018625/ENSG00000126803/ENSG00000177098/ENSG00000159212/ENSG00000006128/ENSG00000134548/ENSG00000277586/ENSG00000154188/ENSG00000164756/ENSG00000154127/ENSG00000156675/ENSG00000120885/ENSG00000162992/ENSG00000093010/ENSG00000171388/ENSG00000166923/ENSG00000117385…	554
GO:0045211	postsynaptic membrane	3.13024e-12	1.12831e-10	CC	125/4042	273/15298	8.73172e-11	ENSG00000163485/ENSG00000101463/ENSG00000093010/ENSG00000075429/ENSG00000171189/ENSG00000109971/ENSG00000077522/ENSG00000081803/ENSG00000102924/ENSG00000132164/ENSG00000029534/ENSG00000183454/ENSG00000123096/ENSG00000171385/ENSG00000114646/ENSG00000152578/ENSG00000091129/ENSG00000148948/ENSG00000163686/ENSG00000145362/ENSG00000198739/ENSG00000180900/ENSG00000198947/ENSG00000151067/ENSG00000136928…	125
GO:0010975	regulation of neuron projection development	1.09585e-12	1.17804e-10	BP	206/3903	503/14634	8.99562e-11	ENSG00000141433/ENSG00000087250/ENSG00000105894/ENSG00000148053/ENSG00000012171/ENSG00000136535/ENSG00000182175/ENSG00000277586/ENSG00000134569/ENSG00000106078/ENSG00000117385/ENSG00000066248/ENSG00000064300/ENSG00000092421/ENSG00000082684/ENSG00000103260/ENSG00000126861/ENSG00000166710/ENSG00000145423/ENSG00000121966/ENSG00000100078/ENSG00000196358/ENSG00000118432/ENSG00000184486/ENSG00000117280…	206
GO:0031344	regulation of cell projection organization	1.28356e-12	1.35721e-10	BP	261/3903	672/14634	1.03637e-10	ENSG00000141433/ENSG00000087250/ENSG00000105894/ENSG00000187017/ENSG00000148053/ENSG00000012171/ENSG00000136535/ENSG00000182175/ENSG00000277586/ENSG00000134569/ENSG00000106078/ENSG00000117385/ENSG00000066248/ENSG00000172020/ENSG00000064300/ENSG00000092421/ENSG00000082684/ENSG00000103260/ENSG00000090339/ENSG00000126861/ENSG00000173947/ENSG00000166710/ENSG00000145423/ENSG00000121966/ENSG00000177106…	261
GO:0022603	regulation of anatomical structure morphogenesis	1.62775e-12	1.69339e-10	BP	369/3903	1016/14634	1.29308e-10	ENSG00000147257/ENSG00000137573/ENSG00000125378/ENSG00000164690/ENSG00000087250/ENSG00000105894/ENSG00000165588/ENSG00000148053/ENSG00000133048/ENSG00000140285/ENSG00000012171/ENSG00000136535/ENSG00000277586/ENSG00000160307/ENSG00000154856/ENSG00000166923/ENSG00000134569/ENSG00000066248/ENSG00000102760/ENSG00000125398/ENSG00000064300/ENSG00000166501/ENSG00000092421/ENSG00000105855/ENSG00000082684…	369
GO:0010720	positive regulation of cell development	1.66222e-12	1.7018e-10	BP	213/3903	526/14634	1.2995e-10	ENSG00000125378/ENSG00000141433/ENSG00000164690/ENSG00000105894/ENSG00000177508/ENSG00000148053/ENSG00000007372/ENSG00000189431/ENSG00000277586/ENSG00000162992/ENSG00000106078/ENSG00000117385/ENSG00000064300/ENSG00000092421/ENSG00000103260/ENSG00000167191/ENSG00000121966/ENSG00000100078/ENSG00000118432/ENSG00000139352/ENSG00000156466/ENSG00000035862/ENSG00000158769/ENSG00000198797/ENSG00000106278…	213
GO:0043025	neuronal cell body	6.28851e-12	2.16817e-10	CC	204/4042	509/15298	1.6779e-10	ENSG00000141433/ENSG00000064692/ENSG00000163485/ENSG00000018625/ENSG00000079215/ENSG00000006128/ENSG00000160307/ENSG00000134569/ENSG00000106078/ENSG00000176658/ENSG00000172020/ENSG00000064300/ENSG00000204472/ENSG00000163251/ENSG00000162545/ENSG00000164434/ENSG00000155897/ENSG00000139352/ENSG00000035862/ENSG00000123360/ENSG00000198797/ENSG00000130203/ENSG00000168993/ENSG00000149557/ENSG00000171385…	204
GO:0051270	regulation of cellular component movement	2.19719e-12	2.21436e-10	BP	342/3903	931/14634	1.6909e-10	ENSG00000137573/ENSG00000125378/ENSG00000185551/ENSG00000135905/ENSG00000164690/ENSG00000105894/ENSG00000163485/ENSG00000018625/ENSG00000096696/ENSG00000007372/ENSG00000164007/ENSG00000162407/ENSG00000046604/ENSG00000006128/ENSG00000140285/ENSG00000012171/ENSG00000136352/ENSG00000136535/ENSG00000134602/ENSG00000154188/ENSG00000166923/ENSG00000170989/ENSG00000102760/ENSG00000125398/ENSG00000204472…	342
GO:0120035	regulation of plasma membrane bounded cell projection organization	2.47087e-12	2.45187e-10	BP	257/3903	663/14634	1.87226e-10	ENSG00000141433/ENSG00000087250/ENSG00000105894/ENSG00000187017/ENSG00000148053/ENSG00000012171/ENSG00000136535/ENSG00000182175/ENSG00000277586/ENSG00000134569/ENSG00000106078/ENSG00000117385/ENSG00000066248/ENSG00000172020/ENSG00000064300/ENSG00000092421/ENSG00000082684/ENSG00000103260/ENSG00000090339/ENSG00000126861/ENSG00000166710/ENSG00000145423/ENSG00000121966/ENSG00000177106/ENSG00000100078…	257
GO:0061564	axon development	4.1034e-12	4.01014e-10	BP	208/3903	515/14634	3.06217e-10	ENSG00000164690/ENSG00000152192/ENSG00000087250/ENSG00000105894/ENSG00000165588/ENSG00000148053/ENSG00000171956/ENSG00000007372/ENSG00000101134/ENSG00000012171/ENSG00000136352/ENSG00000136535/ENSG00000182175/ENSG00000277586/ENSG00000187122/ENSG00000160307/ENSG00000134569/ENSG00000106078/ENSG00000172020/ENSG00000064300/ENSG00000092421/ENSG00000082684/ENSG00000103260/ENSG00000126861/ENSG00000121966…	208
GO:0005788	endoplasmic reticulum lumen	1.57161e-11	5.19287e-10	CC	127/4042	284/15298	4.01864e-10	ENSG00000147257/ENSG00000125378/ENSG00000164690/ENSG00000120885/ENSG00000117385/ENSG00000049089/ENSG00000108821/ENSG00000166147/ENSG00000155368/ENSG00000166710/ENSG00000188064/ENSG00000111186/ENSG00000041982/ENSG00000157399/ENSG00000171812/ENSG00000130203/ENSG00000073756/ENSG00000102854/ENSG00000070404/ENSG00000078401/ENSG00000142552/ENSG00000057593/ENSG00000182871/ENSG00000079150/ENSG00000115363…	127
GO:0005783	endoplasmic reticulum	1.76855e-11	5.60984e-10	CC	446/4042	1296/15298	4.34132e-10	ENSG00000147257/ENSG00000137573/ENSG00000125378/ENSG00000164690/ENSG00000119922/ENSG00000087250/ENSG00000105894/ENSG00000163485/ENSG00000133048/ENSG00000118322/ENSG00000162407/ENSG00000170624/ENSG00000072952/ENSG00000012171/ENSG00000182175/ENSG00000120885/ENSG00000008394/ENSG00000003436/ENSG00000103740/ENSG00000176658/ENSG00000167614/ENSG00000117385/ENSG00000049089/ENSG00000197977/ENSG00000153956…	446
GO:0007409	axonogenesis	6.83875e-12	6.58357e-10	BP	193/3903	472/14634	5.02726e-10	ENSG00000164690/ENSG00000152192/ENSG00000087250/ENSG00000165588/ENSG00000148053/ENSG00000171956/ENSG00000007372/ENSG00000101134/ENSG00000012171/ENSG00000136352/ENSG00000136535/ENSG00000277586/ENSG00000187122/ENSG00000160307/ENSG00000134569/ENSG00000106078/ENSG00000172020/ENSG00000064300/ENSG00000092421/ENSG00000082684/ENSG00000103260/ENSG00000126861/ENSG00000121966/ENSG00000196358/ENSG00000133083…	193
GO:0046903	secretion	8.76108e-12	8.31015e-10	BP	472/3903	1366/14634	6.34568e-10	ENSG00000141433/ENSG00000100505/ENSG00000064692/ENSG00000163485/ENSG00000148053/ENSG00000171956/ENSG00000133048/ENSG00000096696/ENSG00000079215/ENSG00000006128/ENSG00000140285/ENSG00000134548/ENSG00000164756/ENSG00000184584/ENSG00000156675/ENSG00000120885/ENSG00000162992/ENSG00000008394/ENSG00000093010/ENSG00000171388/ENSG00000117385/ENSG00000102760/ENSG00000136869/ENSG00000086062/ENSG00000166501…	472
GO:0098936	intrinsic component of postsynaptic membrane	2.75713e-11	8.40926e-10	CC	66/4042	120/15298	6.50773e-10	ENSG00000163485/ENSG00000075429/ENSG00000132164/ENSG00000183454/ENSG00000171385/ENSG00000114646/ENSG00000091129/ENSG00000148948/ENSG00000163686/ENSG00000198739/ENSG00000149403/ENSG00000105605/ENSG00000196517/ENSG00000128594/ENSG00000237515/ENSG00000140538/ENSG00000166736/ENSG00000118257/ENSG00000022355/ENSG00000152208/ENSG00000164742/ENSG00000100678/ENSG00000188803/ENSG00000182771/ENSG00000196338…	66
GO:0072359	circulatory system development	1.13226e-11	1.05841e-09	BP	361/3903	1003/14634	8.08212e-10	ENSG00000147257/ENSG00000137573/ENSG00000125378/ENSG00000185551/ENSG00000164690/ENSG00000152192/ENSG00000124479/ENSG00000105894/ENSG00000148053/ENSG00000133048/ENSG00000096696/ENSG00000007372/ENSG00000046604/ENSG00000170624/ENSG00000136535/ENSG00000154188/ENSG00000159251/ENSG00000171388/ENSG00000166923/ENSG00000113083/ENSG00000170989/ENSG00000102760/ENSG00000125398/ENSG00000064300/ENSG00000086062…	361
GO:0098984	neuron to neuron synapse	6.08363e-11	1.78678e-09	CC	153/4042	365/15298	1.38275e-09	ENSG00000087250/ENSG00000163485/ENSG00000148053/ENSG00000101463/ENSG00000164929/ENSG00000144847/ENSG00000134569/ENSG00000172020/ENSG00000205363/ENSG00000075429/ENSG00000064300/ENSG00000164687/ENSG00000077522/ENSG00000162545/ENSG00000155897/ENSG00000133083/ENSG00000183454/ENSG00000184588/ENSG00000171385/ENSG00000152377/ENSG00000169862/ENSG00000091129/ENSG00000148948/ENSG00000010810/ENSG00000144868…	153
GO:0060429	epithelium development	2.0726e-11	1.90975e-09	BP	376/3903	1056/14634	1.4583e-09	ENSG00000147257/ENSG00000137573/ENSG00000125378/ENSG00000185551/ENSG00000170549/ENSG00000111057/ENSG00000164690/ENSG00000105894/ENSG00000177508/ENSG00000163064/ENSG00000170421/ENSG00000171956/ENSG00000096696/ENSG00000007372/ENSG00000046604/ENSG00000140285/ENSG00000136352/ENSG00000136535/ENSG00000168743/ENSG00000162992/ENSG00000154856/ENSG00000166923/ENSG00000134569/ENSG00000170989/ENSG00000106078…	376
GO:0009986	cell surface	8.54327e-11	2.41958e-09	CC	250/4042	666/15298	1.87245e-09	ENSG00000147257/ENSG00000137573/ENSG00000164690/ENSG00000124479/ENSG00000168447/ENSG00000105894/ENSG00000126803/ENSG00000079215/ENSG00000046604/ENSG00000168140/ENSG00000187244/ENSG00000171885/ENSG00000120885/ENSG00000166923/ENSG00000134569/ENSG00000003436/ENSG00000175445/ENSG00000170989/ENSG00000064300/ENSG00000136869/ENSG00000086062/ENSG00000105855/ENSG00000090339/ENSG00000167191/ENSG00000163251…	250
GO:0040012	regulation of locomotion	2.72332e-11	2.474e-09	BP	323/3903	886/14634	1.88916e-09	ENSG00000137573/ENSG00000125378/ENSG00000185551/ENSG00000135905/ENSG00000164690/ENSG00000105894/ENSG00000163485/ENSG00000007372/ENSG00000164007/ENSG00000162407/ENSG00000006128/ENSG00000140285/ENSG00000012171/ENSG00000136352/ENSG00000136535/ENSG00000134602/ENSG00000154188/ENSG00000166923/ENSG00000170989/ENSG00000102760/ENSG00000125398/ENSG00000204472/ENSG00000107742/ENSG00000092421/ENSG00000181649…	323
GO:0009611	response to wounding	2.90309e-11	2.60069e-09	BP	218/3903	555/14634	1.9859e-09	ENSG00000164690/ENSG00000105894/ENSG00000096696/ENSG00000007372/ENSG00000164007/ENSG00000162407/ENSG00000079215/ENSG00000140285/ENSG00000182175/ENSG00000277586/ENSG00000154127/ENSG00000003436/ENSG00000113083/ENSG00000172020/ENSG00000204472/ENSG00000136869/ENSG00000086062/ENSG00000166501/ENSG00000108821/ENSG00000163347/ENSG00000169946/ENSG00000121966/ENSG00000111186/ENSG00000132470/ENSG00000041982…	218
GO:0071495	cellular response to endogenous stimulus	3.06832e-11	2.71105e-09	BP	435/3903	1253/14634	2.07018e-09	ENSG00000147257/ENSG00000137573/ENSG00000125378/ENSG00000141433/ENSG00000087250/ENSG00000105894/ENSG00000165588/ENSG00000148053/ENSG00000018625/ENSG00000006128/ENSG00000140285/ENSG00000136352/ENSG00000168140/ENSG00000168743/ENSG00000182175/ENSG00000171388/ENSG00000166923/ENSG00000003436/ENSG00000113083/ENSG00000175445/ENSG00000095637/ENSG00000125398/ENSG00000064300/ENSG00000204472/ENSG00000136869…	435
GO:0098609	cell-cell adhesion	3.25418e-11	2.83641e-09	BP	282/3903	756/14634	2.1659e-09	ENSG00000125378/ENSG00000111057/ENSG00000164690/ENSG00000143772/ENSG00000096696/ENSG00000164007/ENSG00000162407/ENSG00000046604/ENSG00000168743/ENSG00000144847/ENSG00000154127/ENSG00000167614/ENSG00000138650/ENSG00000102760/ENSG00000253731/ENSG00000125398/ENSG00000204472/ENSG00000163347/ENSG00000090339/ENSG00000244486/ENSG00000188064/ENSG00000196358/ENSG00000102924/ENSG00000112378/ENSG00000158769…	282
GO:0014070	response to organic cyclic compound	3.61018e-11	3.10475e-09	BP	305/3903	830/14634	2.37081e-09	ENSG00000125378/ENSG00000141433/ENSG00000185551/ENSG00000152192/ENSG00000105894/ENSG00000182752/ENSG00000018625/ENSG00000046604/ENSG00000006128/ENSG00000185745/ENSG00000277586/ENSG00000184584/ENSG00000120885/ENSG00000093010/ENSG00000160307/ENSG00000003436/ENSG00000113083/ENSG00000103740/ENSG00000204472/ENSG00000108821/ENSG00000163347/ENSG00000090339/ENSG00000078549/ENSG00000188064/ENSG00000121966…	305
GO:0030334	regulation of cell migration	4.96698e-11	4.2154e-09	BP	295/3903	800/14634	3.2189e-09	ENSG00000137573/ENSG00000125378/ENSG00000185551/ENSG00000135905/ENSG00000164690/ENSG00000105894/ENSG00000163485/ENSG00000007372/ENSG00000164007/ENSG00000162407/ENSG00000006128/ENSG00000140285/ENSG00000012171/ENSG00000136352/ENSG00000134602/ENSG00000154188/ENSG00000166923/ENSG00000170989/ENSG00000102760/ENSG00000125398/ENSG00000204472/ENSG00000092421/ENSG00000181649/ENSG00000082684/ENSG00000108821…	295
GO:1901700	response to oxygen-containing compound	5.66057e-11	4.74165e-09	BP	503/3903	1485/14634	3.62075e-09	ENSG00000141433/ENSG00000185551/ENSG00000152192/ENSG00000087250/ENSG00000105894/ENSG00000148053/ENSG00000170421/ENSG00000018625/ENSG00000046604/ENSG00000006128/ENSG00000134602/ENSG00000277586/ENSG00000164756/ENSG00000159251/ENSG00000120885/ENSG00000162992/ENSG00000008394/ENSG00000093010/ENSG00000003436/ENSG00000175445/ENSG00000184470/ENSG00000170075/ENSG00000095637/ENSG00000125398/ENSG00000064300…	503
GO:0050769	positive regulation of neurogenesis	6.39096e-11	5.28483e-09	BP	186/3903	461/14634	4.03553e-09	ENSG00000125378/ENSG00000141433/ENSG00000164690/ENSG00000105894/ENSG00000177508/ENSG00000148053/ENSG00000007372/ENSG00000189431/ENSG00000277586/ENSG00000162992/ENSG00000106078/ENSG00000117385/ENSG00000064300/ENSG00000092421/ENSG00000103260/ENSG00000167191/ENSG00000121966/ENSG00000100078/ENSG00000118432/ENSG00000139352/ENSG00000156466/ENSG00000035862/ENSG00000198797/ENSG00000106278/ENSG00000130203…	186
GO:0050808	synapse organization	6.70816e-11	5.47692e-09	BP	169/3903	410/14634	4.18221e-09	ENSG00000135905/ENSG00000132692/ENSG00000152192/ENSG00000105894/ENSG00000148053/ENSG00000101463/ENSG00000277586/ENSG00000187122/ENSG00000134569/ENSG00000131094/ENSG00000066248/ENSG00000172020/ENSG00000107742/ENSG00000121440/ENSG00000109971/ENSG00000163251/ENSG00000188064/ENSG00000041982/ENSG00000196358/ENSG00000102924/ENSG00000117280/ENSG00000130203/ENSG00000135298/ENSG00000169862/ENSG00000186340…	169
GO:0008015	blood circulation	7.29061e-11	5.87806e-09	BP	195/3903	489/14634	4.48852e-09	ENSG00000141433/ENSG00000185551/ENSG00000176842/ENSG00000163485/ENSG00000018625/ENSG00000096696/ENSG00000177098/ENSG00000046604/ENSG00000006128/ENSG00000170624/ENSG00000134548/ENSG00000154188/ENSG00000159251/ENSG00000171388/ENSG00000170075/ENSG00000075429/ENSG00000153956/ENSG00000090339/ENSG00000075142/ENSG00000007171/ENSG00000121966/ENSG00000116016/ENSG00000151617/ENSG00000118432/ENSG00000173641…	195
GO:0051093	negative regulation of developmental process	8.07203e-11	6.42773e-09	BP	318/3903	877/14634	4.90825e-09	ENSG00000137573/ENSG00000125378/ENSG00000141433/ENSG00000164690/ENSG00000143772/ENSG00000087250/ENSG00000105894/ENSG00000177508/ENSG00000007372/ENSG00000012171/ENSG00000136352/ENSG00000168140/ENSG00000182175/ENSG00000154127/ENSG00000187122/ENSG00000160307/ENSG00000166923/ENSG00000134569/ENSG00000166450/ENSG00000162998/ENSG00000170075/ENSG00000066248/ENSG00000102760/ENSG00000125398/ENSG00000168918…	318
GO:2000145	regulation of cell motility	9.10598e-11	7.16263e-09	BP	310/3903	852/14634	5.46944e-09	ENSG00000137573/ENSG00000125378/ENSG00000185551/ENSG00000135905/ENSG00000164690/ENSG00000105894/ENSG00000163485/ENSG00000007372/ENSG00000164007/ENSG00000162407/ENSG00000006128/ENSG00000140285/ENSG00000012171/ENSG00000136352/ENSG00000134602/ENSG00000154188/ENSG00000166923/ENSG00000170989/ENSG00000102760/ENSG00000125398/ENSG00000204472/ENSG00000107742/ENSG00000092421/ENSG00000181649/ENSG00000082684…	310
GO:0030900	forebrain development	1.02609e-10	7.9738e-09	BP	158/3903	379/14634	6.08885e-09	ENSG00000125378/ENSG00000141433/ENSG00000185551/ENSG00000132692/ENSG00000164690/ENSG00000152192/ENSG00000182968/ENSG00000105894/ENSG00000165588/ENSG00000148053/ENSG00000171956/ENSG00000018625/ENSG00000007372/ENSG00000136352/ENSG00000164853/ENSG00000136535/ENSG00000277586/ENSG00000162992/ENSG00000187122/ENSG00000176658/ENSG00000111783/ENSG00000166710/ENSG00000188064/ENSG00000205336/ENSG00000121966…	158
GO:0048589	developmental growth	1.19214e-10	9.15395e-09	BP	233/3903	609/14634	6.99002e-09	ENSG00000125378/ENSG00000164690/ENSG00000171100/ENSG00000087250/ENSG00000105894/ENSG00000197587/ENSG00000163064/ENSG00000140285/ENSG00000012171/ENSG00000187122/ENSG00000134569/ENSG00000170989/ENSG00000106078/ENSG00000172020/ENSG00000125398/ENSG00000092421/ENSG00000181649/ENSG00000082684/ENSG00000145423/ENSG00000188064/ENSG00000169946/ENSG00000121966/ENSG00000041982/ENSG00000133083/ENSG00000184486…	233
GO:0007611	learning or memory	1.24395e-10	9.43935e-09	BP	113/3903	249/14634	7.20795e-09	ENSG00000105894/ENSG00000163064/ENSG00000171766/ENSG00000148053/ENSG00000171956/ENSG00000018625/ENSG00000006128/ENSG00000136535/ENSG00000093010/ENSG00000160307/ENSG00000131094/ENSG00000166710/ENSG00000155897/ENSG00000118432/ENSG00000123360/ENSG00000106278/ENSG00000148082/ENSG00000130203/ENSG00000183454/ENSG00000073756/ENSG00000135298/ENSG00000096433/ENSG00000137868/ENSG00000132386/ENSG00000100433…	113
GO:0070848	response to growth factor	1.29381e-10	9.70358e-09	BP	251/3903	666/14634	7.40972e-09	ENSG00000147257/ENSG00000137573/ENSG00000125378/ENSG00000156140/ENSG00000087250/ENSG00000105894/ENSG00000165588/ENSG00000148053/ENSG00000101134/ENSG00000006128/ENSG00000140285/ENSG00000136352/ENSG00000168140/ENSG00000168743/ENSG00000182175/ENSG00000171388/ENSG00000166923/ENSG00000113083/ENSG00000125398/ENSG00000064300/ENSG00000166501/ENSG00000092421/ENSG00000108821/ENSG00000163347/ENSG00000166147…	251
GO:0005201	extracellular matrix structural constituent	1.27387e-11	1.05909e-08	MF	78/3971	149/15029	9.27765e-09	ENSG00000133048/ENSG00000117122/ENSG00000168743/ENSG00000049089/ENSG00000108821/ENSG00000187720/ENSG00000174348/ENSG00000166147/ENSG00000112769/ENSG00000106624/ENSG00000041982/ENSG00000171812/ENSG00000101955/ENSG00000163520/ENSG00000188783/ENSG00000186340/ENSG00000140092/ENSG00000142910/ENSG00000120708/ENSG00000182871/ENSG00000143367/ENSG00000119913/ENSG00000142798/ENSG00000196569/ENSG00000060718…	78
GO:0050840	extracellular matrix binding	1.79507e-11	1.05909e-08	MF	38/3971	54/15029	9.27765e-09	ENSG00000198732/ENSG00000164690/ENSG00000187244/ENSG00000107742/ENSG00000205336/ENSG00000163520/ENSG00000142910/ENSG00000120708/ENSG00000060718/ENSG00000143369/ENSG00000152583/ENSG00000174807/ENSG00000049540/ENSG00000179954/ENSG00000142871/ENSG00000182492/ENSG00000145147/ENSG00000185585/ENSG00000173402/ENSG00000011465/ENSG00000074527/ENSG00000124466/ENSG00000005884/ENSG00000138448/ENSG00000005961…	38
GO:0003013	circulatory system process	1.54365e-10	1.14443e-08	BP	200/3903	508/14634	8.73895e-09	ENSG00000141433/ENSG00000185551/ENSG00000176842/ENSG00000163485/ENSG00000018625/ENSG00000096696/ENSG00000177098/ENSG00000046604/ENSG00000006128/ENSG00000170624/ENSG00000134548/ENSG00000154188/ENSG00000159251/ENSG00000171388/ENSG00000170075/ENSG00000075429/ENSG00000153956/ENSG00000164687/ENSG00000090339/ENSG00000075142/ENSG00000007171/ENSG00000121966/ENSG00000116016/ENSG00000151617/ENSG00000118432…	200
GO:0010038	response to metal ion	2.88646e-10	2.11564e-08	BP	140/3903	330/14634	1.61552e-08	ENSG00000164690/ENSG00000143772/ENSG00000087250/ENSG00000139117/ENSG00000164756/ENSG00000163347/ENSG00000134013/ENSG00000090339/ENSG00000166710/ENSG00000140465/ENSG00000155897/ENSG00000139352/ENSG00000073756/ENSG00000176971/ENSG00000096433/ENSG00000070404/ENSG00000132386/ENSG00000078401/ENSG00000100292/ENSG00000143858/ENSG00000164761/ENSG00000186847/ENSG00000010310/ENSG00000144191/ENSG00000115738…	140
GO:0030659	cytoplasmic vesicle membrane	9.77065e-10	2.67177e-08	CC	261/4042	716/15298	2.06762e-08	ENSG00000091664/ENSG00000185518/ENSG00000168447/ENSG00000079689/ENSG00000096696/ENSG00000118322/ENSG00000155816/ENSG00000164756/ENSG00000184584/ENSG00000156675/ENSG00000008394/ENSG00000086062/ENSG00000164687/ENSG00000075142/ENSG00000109971/ENSG00000167191/ENSG00000163251/ENSG00000166710/ENSG00000188064/ENSG00000111186/ENSG00000155897/ENSG00000152128/ENSG00000081803/ENSG00000150961/ENSG00000130203…	261
GO:0003012	muscle system process	6.3586e-10	4.59824e-08	BP	164/3903	405/14634	3.51124e-08	ENSG00000137573/ENSG00000172164/ENSG00000163485/ENSG00000182253/ENSG00000171766/ENSG00000018625/ENSG00000096696/ENSG00000177098/ENSG00000046604/ENSG00000170624/ENSG00000134548/ENSG00000168743/ENSG00000159251/ENSG00000095637/ENSG00000204472/ENSG00000153956/ENSG00000075142/ENSG00000185149/ENSG00000077522/ENSG00000121966/ENSG00000151617/ENSG00000050628/ENSG00000123096/ENSG00000184588/ENSG00000073756…	164
GO:0045666	positive regulation of neuron differentiation	6.48743e-10	4.59824e-08	BP	151/3903	366/14634	3.51124e-08	ENSG00000125378/ENSG00000141433/ENSG00000105894/ENSG00000177508/ENSG00000148053/ENSG00000277586/ENSG00000162992/ENSG00000106078/ENSG00000117385/ENSG00000064300/ENSG00000103260/ENSG00000167191/ENSG00000121966/ENSG00000100078/ENSG00000118432/ENSG00000139352/ENSG00000156466/ENSG00000035862/ENSG00000198797/ENSG00000130203/ENSG00000117707/ENSG00000149557/ENSG00000077092/ENSG00000143320/ENSG00000171094…	151
GO:0050673	epithelial cell proliferation	6.44919e-10	4.59824e-08	BP	149/3903	360/14634	3.51124e-08	ENSG00000147257/ENSG00000137573/ENSG00000125378/ENSG00000185551/ENSG00000164690/ENSG00000105894/ENSG00000007372/ENSG00000140285/ENSG00000171388/ENSG00000102760/ENSG00000125398/ENSG00000064300/ENSG00000136869/ENSG00000086062/ENSG00000163347/ENSG00000134013/ENSG00000166710/ENSG00000145423/ENSG00000164434/ENSG00000171812/ENSG00000130203/ENSG00000117707/ENSG00000119630/ENSG00000142627/ENSG00000132386…	149
GO:1901698	response to nitrogen compound	6.60104e-10	4.6279e-08	BP	357/3903	1019/14634	3.5339e-08	ENSG00000087250/ENSG00000105894/ENSG00000148053/ENSG00000006128/ENSG00000185745/ENSG00000277586/ENSG00000184584/ENSG00000008394/ENSG00000175445/ENSG00000145428/ENSG00000095637/ENSG00000125398/ENSG00000064300/ENSG00000204472/ENSG00000136869/ENSG00000166501/ENSG00000153956/ENSG00000108821/ENSG00000166147/ENSG00000090339/ENSG00000087245/ENSG00000166741/ENSG00000077522/ENSG00000121966/ENSG00000114166…	357
GO:0048514	blood vessel morphogenesis	7.02526e-10	4.87236e-08	BP	211/3903	550/14634	3.72056e-08	ENSG00000137573/ENSG00000125378/ENSG00000185551/ENSG00000164690/ENSG00000105894/ENSG00000148053/ENSG00000133048/ENSG00000170624/ENSG00000154188/ENSG00000171388/ENSG00000166923/ENSG00000113083/ENSG00000170989/ENSG00000102760/ENSG00000064300/ENSG00000086062/ENSG00000166501/ENSG00000092421/ENSG00000105855/ENSG00000134013/ENSG00000087245/ENSG00000163251/ENSG00000020181/ENSG00000145423/ENSG00000188064…	211
GO:0042325	regulation of phosphorylation	7.29337e-10	5.0045e-08	BP	488/3903	1457/14634	3.82147e-08	ENSG00000125378/ENSG00000141433/ENSG00000185551/ENSG00000143772/ENSG00000087250/ENSG00000163485/ENSG00000148053/ENSG00000133048/ENSG00000126803/ENSG00000007372/ENSG00000164007/ENSG00000162407/ENSG00000101134/ENSG00000140285/ENSG00000168743/ENSG00000154188/ENSG00000154127/ENSG00000120885/ENSG00000171388/ENSG00000166923/ENSG00000134569/ENSG00000113083/ENSG00000198729/ENSG00000170075/ENSG00000102760…	488
GO:0032279	asymmetric synapse	2.09542e-09	5.53891e-08	CC	140/4042	341/15298	4.28643e-08	ENSG00000087250/ENSG00000163485/ENSG00000148053/ENSG00000101463/ENSG00000164929/ENSG00000144847/ENSG00000134569/ENSG00000172020/ENSG00000205363/ENSG00000075429/ENSG00000064300/ENSG00000164687/ENSG00000077522/ENSG00000162545/ENSG00000155897/ENSG00000133083/ENSG00000183454/ENSG00000184588/ENSG00000171385/ENSG00000152377/ENSG00000169862/ENSG00000091129/ENSG00000148948/ENSG00000010810/ENSG00000144868…	140
GO:0001944	vasculature development	8.29803e-10	5.63392e-08	BP	245/3903	658/14634	4.3021e-08	ENSG00000147257/ENSG00000137573/ENSG00000125378/ENSG00000185551/ENSG00000164690/ENSG00000124479/ENSG00000105894/ENSG00000148053/ENSG00000133048/ENSG00000007372/ENSG00000170624/ENSG00000154188/ENSG00000171388/ENSG00000166923/ENSG00000113083/ENSG00000170989/ENSG00000102760/ENSG00000064300/ENSG00000086062/ENSG00000166501/ENSG00000092421/ENSG00000105855/ENSG00000108821/ENSG00000134013/ENSG00000087245…	245
GO:0051046	regulation of secretion	8.9822e-10	6.03491e-08	BP	230/3903	611/14634	4.6083e-08	ENSG00000141433/ENSG00000100505/ENSG00000064692/ENSG00000163485/ENSG00000006128/ENSG00000134548/ENSG00000164756/ENSG00000156675/ENSG00000162992/ENSG00000093010/ENSG00000171388/ENSG00000117385/ENSG00000102760/ENSG00000136869/ENSG00000166501/ENSG00000075142/ENSG00000073350/ENSG00000007171/ENSG00000185149/ENSG00000155897/ENSG00000100078/ENSG00000081803/ENSG00000118432/ENSG00000163032/ENSG00000050628…	230
GO:0098793	presynapse	2.84435e-09	7.27604e-08	CC	195/4042	512/15298	5.63075e-08	ENSG00000091664/ENSG00000141433/ENSG00000100505/ENSG00000064692/ENSG00000185518/ENSG00000087250/ENSG00000105894/ENSG00000163485/ENSG00000148053/ENSG00000079689/ENSG00000101463/ENSG00000277586/ENSG00000131094/ENSG00000166501/ENSG00000075142/ENSG00000109971/ENSG00000177807/ENSG00000155897/ENSG00000152128/ENSG00000081803/ENSG00000196358/ENSG00000118432/ENSG00000132164/ENSG00000183454/ENSG00000184588…	195
GO:0007169	transmembrane receptor protein tyrosine kinase signaling pathway	1.16884e-09	7.77221e-08	BP	250/3903	676/14634	5.93491e-08	ENSG00000137573/ENSG00000156140/ENSG00000087250/ENSG00000163485/ENSG00000165588/ENSG00000148053/ENSG00000101134/ENSG00000140285/ENSG00000154188/ENSG00000154127/ENSG00000171388/ENSG00000166923/ENSG00000113083/ENSG00000095637/ENSG00000066248/ENSG00000164976/ENSG00000125398/ENSG00000064300/ENSG00000166501/ENSG00000092421/ENSG00000108821/ENSG00000087245/ENSG00000162344/ENSG00000020181/ENSG00000115290…	250
GO:0001568	blood vessel development	1.30297e-09	8.57564e-08	BP	235/3903	629/14634	6.54842e-08	ENSG00000147257/ENSG00000137573/ENSG00000125378/ENSG00000185551/ENSG00000164690/ENSG00000105894/ENSG00000148053/ENSG00000133048/ENSG00000007372/ENSG00000170624/ENSG00000154188/ENSG00000171388/ENSG00000166923/ENSG00000113083/ENSG00000170989/ENSG00000102760/ENSG00000064300/ENSG00000086062/ENSG00000166501/ENSG00000092421/ENSG00000105855/ENSG00000108821/ENSG00000134013/ENSG00000087245/ENSG00000163251…	235
GO:0010243	response to organonitrogen compound	1.41258e-09	9.20319e-08	BP	337/3903	959/14634	7.02761e-08	ENSG00000105894/ENSG00000148053/ENSG00000006128/ENSG00000277586/ENSG00000008394/ENSG00000175445/ENSG00000145428/ENSG00000095637/ENSG00000125398/ENSG00000064300/ENSG00000204472/ENSG00000136869/ENSG00000166501/ENSG00000153956/ENSG00000108821/ENSG00000166147/ENSG00000090339/ENSG00000087245/ENSG00000166741/ENSG00000077522/ENSG00000121966/ENSG00000114166/ENSG00000155897/ENSG00000150540/ENSG00000134463…	337
GO:0012506	vesicle membrane	3.85984e-09	9.56517e-08	CC	265/4042	738/15298	7.40226e-08	ENSG00000091664/ENSG00000185518/ENSG00000168447/ENSG00000079689/ENSG00000096696/ENSG00000118322/ENSG00000155816/ENSG00000134602/ENSG00000164756/ENSG00000184584/ENSG00000156675/ENSG00000008394/ENSG00000086062/ENSG00000164687/ENSG00000075142/ENSG00000109971/ENSG00000167191/ENSG00000163251/ENSG00000007171/ENSG00000166710/ENSG00000188064/ENSG00000111186/ENSG00000155897/ENSG00000152128/ENSG00000081803…	265
GO:0032940	secretion by cell	2.64836e-09	1.70819e-07	BP	424/3903	1253/14634	1.30439e-07	ENSG00000141433/ENSG00000100505/ENSG00000064692/ENSG00000163485/ENSG00000148053/ENSG00000133048/ENSG00000096696/ENSG00000079215/ENSG00000006128/ENSG00000140285/ENSG00000164756/ENSG00000184584/ENSG00000156675/ENSG00000120885/ENSG00000162992/ENSG00000008394/ENSG00000171388/ENSG00000117385/ENSG00000102760/ENSG00000136869/ENSG00000086062/ENSG00000166501/ENSG00000164687/ENSG00000256797/ENSG00000075142…	424
GO:0034329	cell junction assembly	2.86428e-09	1.82917e-07	BP	162/3903	406/14634	1.39677e-07	ENSG00000152192/ENSG00000046653/ENSG00000148053/ENSG00000164007/ENSG00000101463/ENSG00000187122/ENSG00000166923/ENSG00000134569/ENSG00000095637/ENSG00000172020/ENSG00000107742/ENSG00000163347/ENSG00000163251/ENSG00000173156/ENSG00000077522/ENSG00000132470/ENSG00000196358/ENSG00000102924/ENSG00000158769/ENSG00000117280/ENSG00000154803/ENSG00000135298/ENSG00000142627/ENSG00000169862/ENSG00000186340…	162
GO:0099572	postsynaptic specialization	7.82059e-09	1.87931e-07	CC	143/4042	356/15298	1.45435e-07	ENSG00000087250/ENSG00000163485/ENSG00000148053/ENSG00000101463/ENSG00000164929/ENSG00000144847/ENSG00000134569/ENSG00000172020/ENSG00000205363/ENSG00000075429/ENSG00000064300/ENSG00000164687/ENSG00000109971/ENSG00000077522/ENSG00000162545/ENSG00000155897/ENSG00000133083/ENSG00000183454/ENSG00000184588/ENSG00000171385/ENSG00000152377/ENSG00000169862/ENSG00000091129/ENSG00000148948/ENSG00000010810…	143
GO:0140352	export from cell	3.69093e-09	2.33397e-07	BP	438/3903	1303/14634	1.78223e-07	ENSG00000141433/ENSG00000100505/ENSG00000064692/ENSG00000163485/ENSG00000148053/ENSG00000018625/ENSG00000133048/ENSG00000096696/ENSG00000079215/ENSG00000006128/ENSG00000140285/ENSG00000164756/ENSG00000184584/ENSG00000156675/ENSG00000120885/ENSG00000162992/ENSG00000008394/ENSG00000171388/ENSG00000117385/ENSG00000102760/ENSG00000136869/ENSG00000086062/ENSG00000166501/ENSG00000164687/ENSG00000256797…	438
GO:0009725	response to hormone	3.86488e-09	2.42024e-07	BP	291/3903	816/14634	1.84811e-07	ENSG00000125378/ENSG00000141433/ENSG00000087250/ENSG00000105894/ENSG00000182752/ENSG00000018625/ENSG00000046604/ENSG00000006128/ENSG00000136352/ENSG00000277586/ENSG00000093010/ENSG00000160307/ENSG00000003436/ENSG00000113083/ENSG00000175445/ENSG00000103740/ENSG00000095637/ENSG00000204472/ENSG00000166501/ENSG00000108821/ENSG00000163347/ENSG00000166147/ENSG00000090339/ENSG00000007171/ENSG00000077522…	291
GO:0060076	excitatory synapse	1.08229e-08	2.52428e-07	CC	33/4042	51/15298	1.95348e-07	ENSG00000091664/ENSG00000101463/ENSG00000144847/ENSG00000155897/ENSG00000081803/ENSG00000102924/ENSG00000184588/ENSG00000172137/ENSG00000175866/ENSG00000196517/ENSG00000128594/ENSG00000132718/ENSG00000152208/ENSG00000188803/ENSG00000125675/ENSG00000196338/ENSG00000176884/ENSG00000137766/ENSG00000162989/ENSG00000099957/ENSG00000005884/ENSG00000102359/ENSG00000101333/ENSG00000161681/ENSG00000141526…	33
GO:0007612	learning	4.36563e-09	2.68175e-07	BP	70/3903	141/14634	2.0478e-07	ENSG00000105894/ENSG00000163064/ENSG00000148053/ENSG00000171956/ENSG00000018625/ENSG00000006128/ENSG00000136535/ENSG00000093010/ENSG00000131094/ENSG00000123360/ENSG00000183454/ENSG00000073756/ENSG00000135298/ENSG00000137868/ENSG00000147571/ENSG00000131238/ENSG00000010810/ENSG00000196639/ENSG00000166963/ENSG00000114200/ENSG00000101188/ENSG00000184113/ENSG00000135744/ENSG00000132718/ENSG00000100678…	70
GO:0043269	regulation of ion transport	4.35936e-09	2.68175e-07	BP	233/3903	630/14634	2.0478e-07	ENSG00000141433/ENSG00000163485/ENSG00000046653/ENSG00000018625/ENSG00000126803/ENSG00000177098/ENSG00000159212/ENSG00000277586/ENSG00000154127/ENSG00000075429/ENSG00000153956/ENSG00000090339/ENSG00000075142/ENSG00000233670/ENSG00000155368/ENSG00000078549/ENSG00000166710/ENSG00000185149/ENSG00000203805/ENSG00000077522/ENSG00000177807/ENSG00000121966/ENSG00000100078/ENSG00000118432/ENSG00000130203…	233
GO:0042391	regulation of membrane potential	5.30544e-09	3.22831e-07	BP	162/3903	409/14634	2.46516e-07	ENSG00000141433/ENSG00000105894/ENSG00000163485/ENSG00000148053/ENSG00000018625/ENSG00000096696/ENSG00000177098/ENSG00000164007/ENSG00000046604/ENSG00000006128/ENSG00000144847/ENSG00000205363/ENSG00000153956/ENSG00000171189/ENSG00000075142/ENSG00000080493/ENSG00000185149/ENSG00000077522/ENSG00000177807/ENSG00000118432/ENSG00000102924/ENSG00000183454/ENSG00000171385/ENSG00000134755/ENSG00000117152…	162
GO:0006811	ion transport	5.54002e-09	3.33955e-07	BP	493/3903	1493/14634	2.5501e-07	ENSG00000091664/ENSG00000141433/ENSG00000074410/ENSG00000168447/ENSG00000087250/ENSG00000163485/ENSG00000046653/ENSG00000148053/ENSG00000018625/ENSG00000118322/ENSG00000144645/ENSG00000126803/ENSG00000177098/ENSG00000079215/ENSG00000159212/ENSG00000182902/ENSG00000134548/ENSG00000277586/ENSG00000164756/ENSG00000154127/ENSG00000167614/ENSG00000075429/ENSG00000166501/ENSG00000153956/ENSG00000171189…	493
GO:0023056	positive regulation of signaling	5.60506e-09	3.34746e-07	BP	541/3903	1657/14634	2.55615e-07	ENSG00000147257/ENSG00000137573/ENSG00000125378/ENSG00000141433/ENSG00000156140/ENSG00000164690/ENSG00000143772/ENSG00000087250/ENSG00000105894/ENSG00000163485/ENSG00000148053/ENSG00000079689/ENSG00000133048/ENSG00000101134/ENSG00000079215/ENSG00000006128/ENSG00000140285/ENSG00000168743/ENSG00000144847/ENSG00000154188/ENSG00000164756/ENSG00000160307/ENSG00000171388/ENSG00000166923/ENSG00000170075…	541
GO:0014069	postsynaptic density	1.61538e-08	3.65998e-07	CC	135/4042	335/15298	2.83237e-07	ENSG00000087250/ENSG00000163485/ENSG00000148053/ENSG00000101463/ENSG00000164929/ENSG00000144847/ENSG00000134569/ENSG00000172020/ENSG00000205363/ENSG00000075429/ENSG00000064300/ENSG00000164687/ENSG00000077522/ENSG00000162545/ENSG00000155897/ENSG00000133083/ENSG00000183454/ENSG00000184588/ENSG00000171385/ENSG00000152377/ENSG00000169862/ENSG00000091129/ENSG00000148948/ENSG00000010810/ENSG00000144868…	135
GO:0005102	signaling receptor binding	9.83386e-10	3.86798e-07	MF	439/3971	1306/15029	3.38837e-07	ENSG00000125378/ENSG00000141433/ENSG00000164690/ENSG00000124479/ENSG00000105894/ENSG00000163485/ENSG00000162407/ENSG00000159212/ENSG00000006128/ENSG00000140285/ENSG00000012171/ENSG00000134548/ENSG00000101463/ENSG00000168743/ENSG00000144847/ENSG00000182175/ENSG00000154188/ENSG00000120885/ENSG00000187122/ENSG00000160307/ENSG00000171388/ENSG00000166923/ENSG00000134569/ENSG00000175445/ENSG00000131094…	439
GO:0038023	signaling receptor activity	1.72465e-09	4.07018e-07	MF	297/3971	837/15029	3.56549e-07	ENSG00000163485/ENSG00000148053/ENSG00000187244/ENSG00000182175/ENSG00000166450/ENSG00000170989/ENSG00000170075/ENSG00000108018/ENSG00000064300/ENSG00000136869/ENSG00000105855/ENSG00000171189/ENSG00000090339/ENSG00000167191/ENSG00000185436/ENSG00000163251/ENSG00000078549/ENSG00000020181/ENSG00000185149/ENSG00000113594/ENSG00000205336/ENSG00000121966/ENSG00000151617/ENSG00000118432/ENSG00000180758…	297
GO:0060089	molecular transducer activity	1.72465e-09	4.07018e-07	MF	297/3971	837/15029	3.56549e-07	ENSG00000163485/ENSG00000148053/ENSG00000187244/ENSG00000182175/ENSG00000166450/ENSG00000170989/ENSG00000170075/ENSG00000108018/ENSG00000064300/ENSG00000136869/ENSG00000105855/ENSG00000171189/ENSG00000090339/ENSG00000167191/ENSG00000185436/ENSG00000163251/ENSG00000078549/ENSG00000020181/ENSG00000185149/ENSG00000113594/ENSG00000205336/ENSG00000121966/ENSG00000151617/ENSG00000118432/ENSG00000180758…	297
GO:0098742	cell-cell adhesion via plasma-membrane adhesion molecules	6.91622e-09	4.09262e-07	BP	106/3903	243/14634	3.12515e-07	ENSG00000164007/ENSG00000046604/ENSG00000144847/ENSG00000138650/ENSG00000253731/ENSG00000163347/ENSG00000090339/ENSG00000244486/ENSG00000196358/ENSG00000102924/ENSG00000170571/ENSG00000134755/ENSG00000101542/ENSG00000134762/ENSG00000062038/ENSG00000162692/ENSG00000113361/ENSG00000148204/ENSG00000189143/ENSG00000148948/ENSG00000253305/ENSG00000148600/ENSG00000253873/ENSG00000039068/ENSG00000143341…	106
GO:0010647	positive regulation of cell communication	6.99918e-09	4.10406e-07	BP	538/3903	1649/14634	3.13389e-07	ENSG00000147257/ENSG00000137573/ENSG00000125378/ENSG00000141433/ENSG00000156140/ENSG00000164690/ENSG00000143772/ENSG00000087250/ENSG00000105894/ENSG00000163485/ENSG00000148053/ENSG00000079689/ENSG00000133048/ENSG00000101134/ENSG00000079215/ENSG00000006128/ENSG00000140285/ENSG00000168743/ENSG00000144847/ENSG00000154188/ENSG00000164756/ENSG00000160307/ENSG00000171388/ENSG00000166923/ENSG00000170075…	538
GO:0071363	cellular response to growth factor stimulus	7.75123e-09	4.5041e-07	BP	235/3903	640/14634	3.43936e-07	ENSG00000147257/ENSG00000137573/ENSG00000125378/ENSG00000156140/ENSG00000087250/ENSG00000105894/ENSG00000165588/ENSG00000148053/ENSG00000101134/ENSG00000006128/ENSG00000140285/ENSG00000136352/ENSG00000168140/ENSG00000168743/ENSG00000182175/ENSG00000171388/ENSG00000166923/ENSG00000113083/ENSG00000125398/ENSG00000064300/ENSG00000166501/ENSG00000092421/ENSG00000108821/ENSG00000163347/ENSG00000166147…	235
GO:0090287	regulation of cellular response to growth factor stimulus	8.02986e-09	4.62434e-07	BP	112/3903	261/14634	3.53118e-07	ENSG00000147257/ENSG00000137573/ENSG00000125378/ENSG00000156140/ENSG00000087250/ENSG00000165588/ENSG00000101134/ENSG00000136352/ENSG00000168140/ENSG00000168743/ENSG00000171388/ENSG00000166923/ENSG00000113083/ENSG00000064300/ENSG00000166501/ENSG00000092421/ENSG00000166147/ENSG00000020181/ENSG00000145423/ENSG00000154803/ENSG00000106483/ENSG00000197415/ENSG00000070404/ENSG00000170801/ENSG00000113578…	112
GO:0050890	cognition	9.12183e-09	5.20671e-07	BP	120/3903	285/14634	3.97588e-07	ENSG00000105894/ENSG00000163485/ENSG00000163064/ENSG00000171766/ENSG00000148053/ENSG00000171956/ENSG00000018625/ENSG00000006128/ENSG00000136535/ENSG00000093010/ENSG00000160307/ENSG00000131094/ENSG00000166710/ENSG00000155897/ENSG00000118432/ENSG00000123360/ENSG00000106278/ENSG00000148082/ENSG00000130203/ENSG00000183454/ENSG00000073756/ENSG00000135298/ENSG00000096433/ENSG00000137868/ENSG00000132386…	120
GO:0033993	response to lipid	9.7027e-09	5.44195e-07	BP	277/3903	777/14634	4.15551e-07	ENSG00000125378/ENSG00000141433/ENSG00000185551/ENSG00000152192/ENSG00000105894/ENSG00000182752/ENSG00000018625/ENSG00000046604/ENSG00000006128/ENSG00000277586/ENSG00000120885/ENSG00000008394/ENSG00000093010/ENSG00000160307/ENSG00000003436/ENSG00000113083/ENSG00000175445/ENSG00000103740/ENSG00000125398/ENSG00000204472/ENSG00000136869/ENSG00000108821/ENSG00000163347/ENSG00000090339/ENSG00000007171…	277
GO:0042330	taxis	9.62532e-09	5.44195e-07	BP	205/3903	546/14634	4.15551e-07	ENSG00000125378/ENSG00000164690/ENSG00000105894/ENSG00000165588/ENSG00000007372/ENSG00000101134/ENSG00000140285/ENSG00000012171/ENSG00000136352/ENSG00000136535/ENSG00000154188/ENSG00000187122/ENSG00000166923/ENSG00000113083/ENSG00000170989/ENSG00000172020/ENSG00000064300/ENSG00000204472/ENSG00000092421/ENSG00000082684/ENSG00000020181/ENSG00000121966/ENSG00000171119/ENSG00000148082/ENSG00000184588…	205
GO:0098797	plasma membrane protein complex	2.81442e-08	6.19953e-07	CC	194/4042	522/15298	4.79767e-07	ENSG00000172164/ENSG00000170421/ENSG00000018625/ENSG00000126803/ENSG00000177098/ENSG00000170624/ENSG00000168743/ENSG00000075429/ENSG00000153956/ENSG00000105855/ENSG00000185436/ENSG00000166710/ENSG00000132470/ENSG00000183454/ENSG00000182132/ENSG00000123096/ENSG00000026559/ENSG00000184588/ENSG00000147481/ENSG00000171385/ENSG00000137809/ENSG00000152578/ENSG00000122756/ENSG00000099337/ENSG00000184156…	194
GO:0001764	neuron migration	1.17438e-08	6.47413e-07	BP	76/3903	160/14634	4.94369e-07	ENSG00000185551/ENSG00000182968/ENSG00000148053/ENSG00000007372/ENSG00000136352/ENSG00000092421/ENSG00000205336/ENSG00000121966/ENSG00000196358/ENSG00000139352/ENSG00000133083/ENSG00000152377/ENSG00000148219/ENSG00000091129/ENSG00000164438/ENSG00000109132/ENSG00000122691/ENSG00000058404/ENSG00000185737/ENSG00000010810/ENSG00000273706/ENSG00000184194/ENSG00000152092/ENSG00000143032/ENSG00000119042…	76
GO:0006935	chemotaxis	1.17113e-08	6.47413e-07	BP	204/3903	544/14634	4.94369e-07	ENSG00000125378/ENSG00000164690/ENSG00000105894/ENSG00000165588/ENSG00000007372/ENSG00000101134/ENSG00000140285/ENSG00000012171/ENSG00000136352/ENSG00000136535/ENSG00000154188/ENSG00000187122/ENSG00000166923/ENSG00000113083/ENSG00000170989/ENSG00000172020/ENSG00000064300/ENSG00000204472/ENSG00000092421/ENSG00000082684/ENSG00000020181/ENSG00000121966/ENSG00000171119/ENSG00000148082/ENSG00000184588…	204
GO:0050877	nervous system process	1.37401e-08	7.51049e-07	BP	325/3903	937/14634	5.73506e-07	ENSG00000141433/ENSG00000152192/ENSG00000124479/ENSG00000176842/ENSG00000168447/ENSG00000105894/ENSG00000163485/ENSG00000187017/ENSG00000163064/ENSG00000171766/ENSG00000148053/ENSG00000171956/ENSG00000018625/ENSG00000007372/ENSG00000164007/ENSG00000112319/ENSG00000079215/ENSG00000006128/ENSG00000136535/ENSG00000134548/ENSG00000144847/ENSG00000277586/ENSG00000171885/ENSG00000093010/ENSG00000160307…	325
GO:0048585	negative regulation of response to stimulus	1.5216e-08	8.24735e-07	BP	493/3903	1503/14634	6.29773e-07	ENSG00000147257/ENSG00000182732/ENSG00000137573/ENSG00000125378/ENSG00000141433/ENSG00000164690/ENSG00000171100/ENSG00000163485/ENSG00000164007/ENSG00000112319/ENSG00000147509/ENSG00000012171/ENSG00000136352/ENSG00000168140/ENSG00000134548/ENSG00000182175/ENSG00000154127/ENSG00000120885/ENSG00000162992/ENSG00000154856/ENSG00000171388/ENSG00000166923/ENSG00000134569/ENSG00000003436/ENSG00000175445…	493
GO:0001525	angiogenesis	1.55007e-08	8.33165e-07	BP	178/3903	464/14634	6.3621e-07	ENSG00000137573/ENSG00000125378/ENSG00000164690/ENSG00000105894/ENSG00000133048/ENSG00000154188/ENSG00000171388/ENSG00000166923/ENSG00000170989/ENSG00000102760/ENSG00000064300/ENSG00000086062/ENSG00000166501/ENSG00000092421/ENSG00000105855/ENSG00000134013/ENSG00000087245/ENSG00000163251/ENSG00000020181/ENSG00000145423/ENSG00000205336/ENSG00000121966/ENSG00000116016/ENSG00000151617/ENSG00000171812…	178
GO:0005509	calcium ion binding	5.33438e-09	1.04909e-06	MF	225/3971	611/15029	9.19011e-07	ENSG00000137573/ENSG00000198732/ENSG00000164690/ENSG00000079689/ENSG00000046604/ENSG00000168743/ENSG00000187122/ENSG00000160307/ENSG00000134569/ENSG00000141314/ENSG00000175445/ENSG00000167614/ENSG00000086289/ENSG00000114805/ENSG00000138650/ENSG00000253731/ENSG00000204472/ENSG00000107742/ENSG00000134013/ENSG00000166147/ENSG00000075142/ENSG00000114654/ENSG00000077522/ENSG00000185559/ENSG00000175356…	225
GO:0022604	regulation of cell morphogenesis	2.03394e-08	1.08421e-06	BP	182/3903	478/14634	8.2791e-07	ENSG00000087250/ENSG00000105894/ENSG00000148053/ENSG00000012171/ENSG00000136535/ENSG00000277586/ENSG00000160307/ENSG00000134569/ENSG00000066248/ENSG00000064300/ENSG00000092421/ENSG00000082684/ENSG00000103260/ENSG00000090339/ENSG00000206190/ENSG00000126861/ENSG00000173156/ENSG00000121966/ENSG00000196358/ENSG00000158769/ENSG00000184486/ENSG00000130203/ENSG00000114646/ENSG00000135298/ENSG00000143320…	182
GO:0042060	wound healing	2.06898e-08	1.09385e-06	BP	173/3903	450/14634	8.35269e-07	ENSG00000164690/ENSG00000096696/ENSG00000164007/ENSG00000162407/ENSG00000154127/ENSG00000003436/ENSG00000113083/ENSG00000136869/ENSG00000086062/ENSG00000166501/ENSG00000108821/ENSG00000163347/ENSG00000169946/ENSG00000121966/ENSG00000111186/ENSG00000041982/ENSG00000158769/ENSG00000130203/ENSG00000096433/ENSG00000142632/ENSG00000078401/ENSG00000154229/ENSG00000100292/ENSG00000057593/ENSG00000204580…	173
GO:0042327	positive regulation of phosphorylation	2.28329e-08	1.19733e-06	BP	328/3903	951/14634	9.14291e-07	ENSG00000125378/ENSG00000141433/ENSG00000087250/ENSG00000163485/ENSG00000148053/ENSG00000133048/ENSG00000126803/ENSG00000164007/ENSG00000101134/ENSG00000140285/ENSG00000168743/ENSG00000154188/ENSG00000120885/ENSG00000171388/ENSG00000166923/ENSG00000134569/ENSG00000170075/ENSG00000102760/ENSG00000125398/ENSG00000204472/ENSG00000136869/ENSG00000090339/ENSG00000167191/ENSG00000163251/ENSG00000162344…	328
GO:1903530	regulation of secretion by cell	2.33013e-08	1.21204e-06	BP	209/3903	564/14634	9.25524e-07	ENSG00000141433/ENSG00000100505/ENSG00000064692/ENSG00000163485/ENSG00000006128/ENSG00000164756/ENSG00000156675/ENSG00000162992/ENSG00000171388/ENSG00000117385/ENSG00000102760/ENSG00000136869/ENSG00000166501/ENSG00000075142/ENSG00000073350/ENSG00000007171/ENSG00000185149/ENSG00000155897/ENSG00000100078/ENSG00000081803/ENSG00000118432/ENSG00000163032/ENSG00000130203/ENSG00000123496/ENSG00000168993…	209
GO:0048729	tissue morphogenesis	2.86872e-08	1.48026e-06	BP	223/3903	610/14634	1.13033e-06	ENSG00000147257/ENSG00000137573/ENSG00000125378/ENSG00000170549/ENSG00000164690/ENSG00000152192/ENSG00000177508/ENSG00000096696/ENSG00000140285/ENSG00000136352/ENSG00000136535/ENSG00000168743/ENSG00000159251/ENSG00000166923/ENSG00000170989/ENSG00000106078/ENSG00000162998/ENSG00000125398/ENSG00000064300/ENSG00000163251/ENSG00000145423/ENSG00000188064/ENSG00000169946/ENSG00000121966/ENSG00000132470…	223
GO:0006936	muscle contraction	2.9784e-08	1.52466e-06	BP	133/3903	329/14634	1.16424e-06	ENSG00000137573/ENSG00000172164/ENSG00000163485/ENSG00000182253/ENSG00000018625/ENSG00000096696/ENSG00000177098/ENSG00000046604/ENSG00000170624/ENSG00000134548/ENSG00000168743/ENSG00000159251/ENSG00000095637/ENSG00000153956/ENSG00000075142/ENSG00000185149/ENSG00000077522/ENSG00000121966/ENSG00000151617/ENSG00000050628/ENSG00000123096/ENSG00000184588/ENSG00000073756/ENSG00000171385/ENSG00000134755…	133
GO:0010562	positive regulation of phosphorus metabolic process	3.09288e-08	1.53455e-06	BP	345/3903	1010/14634	1.17179e-06	ENSG00000125378/ENSG00000141433/ENSG00000087250/ENSG00000163485/ENSG00000148053/ENSG00000133048/ENSG00000126803/ENSG00000164007/ENSG00000101134/ENSG00000140285/ENSG00000168743/ENSG00000154188/ENSG00000120885/ENSG00000171388/ENSG00000166923/ENSG00000134569/ENSG00000170075/ENSG00000102760/ENSG00000125398/ENSG00000204472/ENSG00000136869/ENSG00000090339/ENSG00000167191/ENSG00000163251/ENSG00000162344…	345
GO:0045937	positive regulation of phosphate metabolic process	3.09288e-08	1.53455e-06	BP	345/3903	1010/14634	1.17179e-06	ENSG00000125378/ENSG00000141433/ENSG00000087250/ENSG00000163485/ENSG00000148053/ENSG00000133048/ENSG00000126803/ENSG00000164007/ENSG00000101134/ENSG00000140285/ENSG00000168743/ENSG00000154188/ENSG00000120885/ENSG00000171388/ENSG00000166923/ENSG00000134569/ENSG00000170075/ENSG00000102760/ENSG00000125398/ENSG00000204472/ENSG00000136869/ENSG00000090339/ENSG00000167191/ENSG00000163251/ENSG00000162344…	345
GO:0050678	regulation of epithelial cell proliferation	3.03865e-08	1.53455e-06	BP	126/3903	308/14634	1.17179e-06	ENSG00000147257/ENSG00000137573/ENSG00000125378/ENSG00000185551/ENSG00000164690/ENSG00000105894/ENSG00000007372/ENSG00000140285/ENSG00000171388/ENSG00000102760/ENSG00000125398/ENSG00000064300/ENSG00000136869/ENSG00000086062/ENSG00000163347/ENSG00000166710/ENSG00000145423/ENSG00000130203/ENSG00000117707/ENSG00000119630/ENSG00000132386/ENSG00000154229/ENSG00000170961/ENSG00000100292/ENSG00000172817…	126
GO:0097435	supramolecular fiber organization	3.04972e-08	1.53455e-06	BP	244/3903	678/14634	1.17179e-06	ENSG00000156140/ENSG00000164690/ENSG00000171100/ENSG00000187017/ENSG00000170421/ENSG00000096696/ENSG00000006128/ENSG00000155816/ENSG00000277586/ENSG00000159251/ENSG00000120885/ENSG00000166923/ENSG00000113083/ENSG00000170989/ENSG00000132854/ENSG00000106078/ENSG00000176658/ENSG00000095637/ENSG00000102760/ENSG00000204472/ENSG00000108821/ENSG00000187720/ENSG00000134013/ENSG00000090339/ENSG00000109971…	244
GO:0048732	gland development	3.21056e-08	1.58077e-06	BP	160/3903	412/14634	1.20709e-06	ENSG00000137573/ENSG00000125378/ENSG00000141433/ENSG00000164690/ENSG00000105894/ENSG00000171956/ENSG00000007372/ENSG00000140285/ENSG00000136352/ENSG00000171388/ENSG00000106078/ENSG00000162998/ENSG00000125398/ENSG00000163347/ENSG00000188064/ENSG00000041982/ENSG00000140465/ENSG00000139352/ENSG00000184486/ENSG00000117707/ENSG00000103449/ENSG00000070404/ENSG00000142627/ENSG00000137868/ENSG00000132386…	160
GO:0040007	growth	3.25626e-08	1.59113e-06	BP	309/3903	891/14634	1.215e-06	ENSG00000147257/ENSG00000125378/ENSG00000164690/ENSG00000171100/ENSG00000087250/ENSG00000105894/ENSG00000197587/ENSG00000163064/ENSG00000140285/ENSG00000012171/ENSG00000144847/ENSG00000165478/ENSG00000187122/ENSG00000166923/ENSG00000134569/ENSG00000170989/ENSG00000106078/ENSG00000162998/ENSG00000172020/ENSG00000125398/ENSG00000092421/ENSG00000181649/ENSG00000082684/ENSG00000145423/ENSG00000188064…	309
GO:0008284	positive regulation of cell population proliferation	3.90884e-08	1.89564e-06	BP	280/3903	797/14634	1.44752e-06	ENSG00000125378/ENSG00000141433/ENSG00000164690/ENSG00000105894/ENSG00000148053/ENSG00000007372/ENSG00000189431/ENSG00000006128/ENSG00000140285/ENSG00000160307/ENSG00000171388/ENSG00000166923/ENSG00000170989/ENSG00000170075/ENSG00000125398/ENSG00000064300/ENSG00000204472/ENSG00000136869/ENSG00000086062/ENSG00000163347/ENSG00000087245/ENSG00000162344/ENSG00000113594/ENSG00000145423/ENSG00000205336…	280
GO:0023061	signal release	4.17588e-08	2.01003e-06	BP	188/3903	501/14634	1.53487e-06	ENSG00000141433/ENSG00000100505/ENSG00000064692/ENSG00000163485/ENSG00000006128/ENSG00000164756/ENSG00000156675/ENSG00000162992/ENSG00000171388/ENSG00000102760/ENSG00000166501/ENSG00000256797/ENSG00000075142/ENSG00000109971/ENSG00000007171/ENSG00000185149/ENSG00000155897/ENSG00000100078/ENSG00000081803/ENSG00000118432/ENSG00000163032/ENSG00000168993/ENSG00000114646/ENSG00000076944/ENSG00000096433…	188
GO:0050803	regulation of synapse structure or activity	4.74205e-08	2.26564e-06	BP	98/3903	227/14634	1.73006e-06	ENSG00000091664/ENSG00000105894/ENSG00000148053/ENSG00000101463/ENSG00000187122/ENSG00000134569/ENSG00000066248/ENSG00000172020/ENSG00000109971/ENSG00000196358/ENSG00000102924/ENSG00000130203/ENSG00000135298/ENSG00000186340/ENSG00000091129/ENSG00000147642/ENSG00000121753/ENSG00000131238/ENSG00000058404/ENSG00000010810/ENSG00000198739/ENSG00000175866/ENSG00000154764/ENSG00000100625/ENSG00000180914…	98
GO:0034762	regulation of transmembrane transport	5.23809e-08	2.48424e-06	BP	192/3903	515/14634	1.89698e-06	ENSG00000147257/ENSG00000018625/ENSG00000126803/ENSG00000177098/ENSG00000159212/ENSG00000277586/ENSG00000154127/ENSG00000095637/ENSG00000075429/ENSG00000166501/ENSG00000153956/ENSG00000164687/ENSG00000075142/ENSG00000233670/ENSG00000162344/ENSG00000077522/ENSG00000177807/ENSG00000151617/ENSG00000183454/ENSG00000162734/ENSG00000182132/ENSG00000026559/ENSG00000184588/ENSG00000171385/ENSG00000117152…	192
GO:0030155	regulation of cell adhesion	5.74366e-08	2.70413e-06	BP	225/3903	621/14634	2.06489e-06	ENSG00000125378/ENSG00000164690/ENSG00000143772/ENSG00000105894/ENSG00000046653/ENSG00000162407/ENSG00000168743/ENSG00000154188/ENSG00000154127/ENSG00000166923/ENSG00000170989/ENSG00000102760/ENSG00000125398/ENSG00000204472/ENSG00000107742/ENSG00000092421/ENSG00000108821/ENSG00000090339/ENSG00000112769/ENSG00000173156/ENSG00000185149/ENSG00000145423/ENSG00000205336/ENSG00000121966/ENSG00000041982…	225
GO:0070161	anchoring junction	1.29552e-07	2.77662e-06	CC	270/4042	780/15298	2.14876e-06	ENSG00000172164/ENSG00000111057/ENSG00000182253/ENSG00000170421/ENSG00000018625/ENSG00000096696/ENSG00000177098/ENSG00000164007/ENSG00000162407/ENSG00000046604/ENSG00000144847/ENSG00000159251/ENSG00000165478/ENSG00000095637/ENSG00000064300/ENSG00000086062/ENSG00000105855/ENSG00000163347/ENSG00000090339/ENSG00000244486/ENSG00000109971/ENSG00000163251/ENSG00000078549/ENSG00000166710/ENSG00000077522…	270
GO:0001667	ameboidal-type cell migration	6.89946e-08	3.15784e-06	BP	149/3903	382/14634	2.41135e-06	ENSG00000147257/ENSG00000125378/ENSG00000185551/ENSG00000164690/ENSG00000105894/ENSG00000162407/ENSG00000006128/ENSG00000140285/ENSG00000012171/ENSG00000154188/ENSG00000166923/ENSG00000102760/ENSG00000125398/ENSG00000092421/ENSG00000082684/ENSG00000134013/ENSG00000020181/ENSG00000171119/ENSG00000130203/ENSG00000117707/ENSG00000073756/ENSG00000142627/ENSG00000132386/ENSG00000078401/ENSG00000154229…	149
GO:0006812	cation transport	6.89178e-08	3.15784e-06	BP	354/3903	1047/14634	2.41135e-06	ENSG00000091664/ENSG00000141433/ENSG00000168447/ENSG00000087250/ENSG00000163485/ENSG00000046653/ENSG00000018625/ENSG00000126803/ENSG00000177098/ENSG00000079215/ENSG00000277586/ENSG00000164756/ENSG00000154127/ENSG00000167614/ENSG00000075429/ENSG00000166501/ENSG00000153956/ENSG00000090339/ENSG00000075142/ENSG00000073350/ENSG00000233670/ENSG00000080493/ENSG00000078549/ENSG00000166710/ENSG00000185149…	354
GO:0007626	locomotory behavior	6.8435e-08	3.15784e-06	BP	84/3903	188/14634	2.41135e-06	ENSG00000197587/ENSG00000187017/ENSG00000163064/ENSG00000018625/ENSG00000046889/ENSG00000136352/ENSG00000131094/ENSG00000185149/ENSG00000177807/ENSG00000155897/ENSG00000123360/ENSG00000130203/ENSG00000171094/ENSG00000139910/ENSG00000171132/ENSG00000147246/ENSG00000198825/ENSG00000154277/ENSG00000147571/ENSG00000131238/ENSG00000115738/ENSG00000154122/ENSG00000114279/ENSG00000165240/ENSG00000166833…	84
GO:0051272	positive regulation of cellular component movement	6.90319e-08	3.15784e-06	BP	188/3903	504/14634	2.41135e-06	ENSG00000125378/ENSG00000105894/ENSG00000162407/ENSG00000006128/ENSG00000140285/ENSG00000012171/ENSG00000154188/ENSG00000170989/ENSG00000125398/ENSG00000204472/ENSG00000107742/ENSG00000092421/ENSG00000082684/ENSG00000108821/ENSG00000163347/ENSG00000090339/ENSG00000173156/ENSG00000020181/ENSG00000121966/ENSG00000111186/ENSG00000117707/ENSG00000073756/ENSG00000119630/ENSG00000149557/ENSG00000213654…	188
GO:0090130	tissue migration	7.45691e-08	3.38712e-06	BP	115/3903	279/14634	2.58643e-06	ENSG00000125378/ENSG00000185551/ENSG00000105894/ENSG00000162407/ENSG00000006128/ENSG00000140285/ENSG00000154188/ENSG00000159251/ENSG00000166923/ENSG00000102760/ENSG00000125398/ENSG00000134013/ENSG00000020181/ENSG00000130203/ENSG00000117707/ENSG00000073756/ENSG00000142627/ENSG00000132386/ENSG00000078401/ENSG00000154229/ENSG00000170961/ENSG00000100292/ENSG00000103811/ENSG00000171132/ENSG00000113578…	115
GO:0051130	positive regulation of cellular component organization	8.15512e-08	3.67836e-06	BP	383/3903	1146/14634	2.80882e-06	ENSG00000147257/ENSG00000141433/ENSG00000105894/ENSG00000187017/ENSG00000148053/ENSG00000164007/ENSG00000006128/ENSG00000101463/ENSG00000277586/ENSG00000154188/ENSG00000120885/ENSG00000171388/ENSG00000166923/ENSG00000134569/ENSG00000106078/ENSG00000117385/ENSG00000102760/ENSG00000125398/ENSG00000064300/ENSG00000136869/ENSG00000104081/ENSG00000163347/ENSG00000103260/ENSG00000090339/ENSG00000163251…	383
GO:0051050	positive regulation of transport	8.48978e-08	3.79522e-06	BP	287/3903	826/14634	2.89805e-06	ENSG00000147257/ENSG00000141433/ENSG00000164690/ENSG00000163485/ENSG00000126803/ENSG00000177098/ENSG00000006128/ENSG00000154188/ENSG00000164756/ENSG00000120885/ENSG00000171388/ENSG00000166923/ENSG00000095637/ENSG00000102760/ENSG00000136869/ENSG00000153956/ENSG00000075142/ENSG00000233670/ENSG00000163251/ENSG00000155368/ENSG00000162344/ENSG00000078549/ENSG00000122547/ENSG00000166710/ENSG00000185149…	287
GO:0051174	regulation of phosphorus metabolic process	8.53189e-08	3.79522e-06	BP	525/3903	1631/14634	2.89805e-06	ENSG00000125378/ENSG00000141433/ENSG00000185551/ENSG00000143772/ENSG00000087250/ENSG00000105894/ENSG00000163485/ENSG00000148053/ENSG00000133048/ENSG00000126803/ENSG00000007372/ENSG00000164007/ENSG00000162407/ENSG00000101134/ENSG00000140285/ENSG00000168743/ENSG00000154188/ENSG00000154127/ENSG00000120885/ENSG00000171388/ENSG00000166923/ENSG00000134569/ENSG00000113083/ENSG00000176658/ENSG00000198729…	525
GO:0048584	positive regulation of response to stimulus	8.77575e-08	3.87696e-06	BP	631/3903	1999/14634	2.96047e-06	ENSG00000147257/ENSG00000137573/ENSG00000125378/ENSG00000141433/ENSG00000156140/ENSG00000164690/ENSG00000143772/ENSG00000087250/ENSG00000105894/ENSG00000163485/ENSG00000148053/ENSG00000133048/ENSG00000112319/ENSG00000162407/ENSG00000101134/ENSG00000006128/ENSG00000140285/ENSG00000168743/ENSG00000155816/ENSG00000144847/ENSG00000154188/ENSG00000184584/ENSG00000120885/ENSG00000160307/ENSG00000166923…	631
GO:0097485	neuron projection guidance	9.35695e-08	4.1056e-06	BP	114/3903	277/14634	3.13506e-06	ENSG00000164690/ENSG00000165588/ENSG00000007372/ENSG00000101134/ENSG00000012171/ENSG00000136352/ENSG00000136535/ENSG00000187122/ENSG00000172020/ENSG00000064300/ENSG00000092421/ENSG00000082684/ENSG00000121966/ENSG00000171119/ENSG00000148082/ENSG00000170571/ENSG00000149557/ENSG00000006468/ENSG00000142627/ENSG00000154229/ENSG00000091129/ENSG00000182197/ENSG00000076864/ENSG00000079482/ENSG00000196569…	114
GO:0001932	regulation of protein phosphorylation	1.00046e-07	4.36013e-06	BP	427/3903	1297/14634	3.32942e-06	ENSG00000125378/ENSG00000141433/ENSG00000185551/ENSG00000143772/ENSG00000087250/ENSG00000163485/ENSG00000148053/ENSG00000133048/ENSG00000126803/ENSG00000007372/ENSG00000164007/ENSG00000162407/ENSG00000101134/ENSG00000140285/ENSG00000168743/ENSG00000154188/ENSG00000154127/ENSG00000120885/ENSG00000166923/ENSG00000134569/ENSG00000113083/ENSG00000170075/ENSG00000102760/ENSG00000125398/ENSG00000204472…	427
GO:0060560	developmental growth involved in morphogenesis	1.02974e-07	4.45759e-06	BP	98/3903	230/14634	3.40385e-06	ENSG00000125378/ENSG00000164690/ENSG00000087250/ENSG00000012171/ENSG00000187122/ENSG00000170989/ENSG00000106078/ENSG00000125398/ENSG00000092421/ENSG00000082684/ENSG00000145423/ENSG00000188064/ENSG00000121966/ENSG00000041982/ENSG00000133083/ENSG00000130203/ENSG00000103449/ENSG00000143320/ENSG00000091129/ENSG00000143858/ENSG00000204580/ENSG00000113578/ENSG00000112655/ENSG00000137872/ENSG00000121039…	98
GO:0019220	regulation of phosphate metabolic process	1.06308e-07	4.57126e-06	BP	524/3903	1630/14634	3.49064e-06	ENSG00000125378/ENSG00000141433/ENSG00000185551/ENSG00000143772/ENSG00000087250/ENSG00000105894/ENSG00000163485/ENSG00000148053/ENSG00000133048/ENSG00000126803/ENSG00000007372/ENSG00000164007/ENSG00000162407/ENSG00000101134/ENSG00000140285/ENSG00000168743/ENSG00000154188/ENSG00000154127/ENSG00000120885/ENSG00000171388/ENSG00000166923/ENSG00000134569/ENSG00000113083/ENSG00000176658/ENSG00000198729…	524
GO:0035249	synaptic transmission, glutamatergic	1.0795e-07	4.61113e-06	BP	48/3903	91/14634	3.52109e-06	ENSG00000091664/ENSG00000141433/ENSG00000163485/ENSG00000018625/ENSG00000075429/ENSG00000171189/ENSG00000185149/ENSG00000118432/ENSG00000148082/ENSG00000073756/ENSG00000079482/ENSG00000146648/ENSG00000180914/ENSG00000149403/ENSG00000105605/ENSG00000115902/ENSG00000198400/ENSG00000135919/ENSG00000152208/ENSG00000182771/ENSG00000149091/ENSG00000196338/ENSG00000179603/ENSG00000150394/ENSG00000008735…	48
GO:0005794	Golgi apparatus	2.32075e-07	4.84304e-06	CC	480/4042	1500/15298	3.74792e-06	ENSG00000147257/ENSG00000137573/ENSG00000132692/ENSG00000125430/ENSG00000148053/ENSG00000162407/ENSG00000147509/ENSG00000140285/ENSG00000134602/ENSG00000184584/ENSG00000120885/ENSG00000112309/ENSG00000165905/ENSG00000145428/ENSG00000108018/ENSG00000164300/ENSG00000136869/ENSG00000086062/ENSG00000183196/ENSG00000108821/ENSG00000158089/ENSG00000160282/ENSG00000163251/ENSG00000155368/ENSG00000173947…	480
GO:0010631	epithelial cell migration	1.17146e-07	4.971e-06	BP	112/3903	272/14634	3.79589e-06	ENSG00000125378/ENSG00000185551/ENSG00000105894/ENSG00000162407/ENSG00000006128/ENSG00000140285/ENSG00000154188/ENSG00000166923/ENSG00000102760/ENSG00000125398/ENSG00000134013/ENSG00000020181/ENSG00000130203/ENSG00000117707/ENSG00000073756/ENSG00000142627/ENSG00000132386/ENSG00000078401/ENSG00000154229/ENSG00000170961/ENSG00000100292/ENSG00000103811/ENSG00000171132/ENSG00000113578/ENSG00000184489…	112
GO:0005911	cell-cell junction	2.45185e-07	4.98543e-06	CC	167/4042	449/15298	3.8581e-06	ENSG00000111057/ENSG00000182253/ENSG00000170421/ENSG00000018625/ENSG00000096696/ENSG00000177098/ENSG00000164007/ENSG00000162407/ENSG00000046604/ENSG00000144847/ENSG00000165478/ENSG00000095637/ENSG00000064300/ENSG00000086062/ENSG00000163347/ENSG00000163251/ENSG00000078549/ENSG00000164434/ENSG00000100427/ENSG00000112378/ENSG00000158769/ENSG00000154803/ENSG00000154721/ENSG00000172137/ENSG00000134755…	167
GO:0045596	negative regulation of cell differentiation	1.20667e-07	5.05389e-06	BP	229/3903	639/14634	3.85918e-06	ENSG00000125378/ENSG00000141433/ENSG00000164690/ENSG00000143772/ENSG00000087250/ENSG00000105894/ENSG00000177508/ENSG00000007372/ENSG00000012171/ENSG00000136352/ENSG00000168140/ENSG00000182175/ENSG00000154127/ENSG00000160307/ENSG00000166923/ENSG00000134569/ENSG00000166450/ENSG00000162998/ENSG00000170075/ENSG00000066248/ENSG00000125398/ENSG00000168918/ENSG00000064300/ENSG00000136869/ENSG00000092421…	229
GO:0050807	regulation of synapse organization	1.20546e-07	5.05389e-06	BP	93/3903	216/14634	3.85918e-06	ENSG00000105894/ENSG00000148053/ENSG00000101463/ENSG00000187122/ENSG00000134569/ENSG00000066248/ENSG00000172020/ENSG00000109971/ENSG00000196358/ENSG00000102924/ENSG00000130203/ENSG00000135298/ENSG00000186340/ENSG00000091129/ENSG00000121753/ENSG00000058404/ENSG00000010810/ENSG00000198739/ENSG00000175866/ENSG00000154764/ENSG00000100625/ENSG00000180914/ENSG00000069869/ENSG00000198400/ENSG00000101040…	93
GO:0010035	response to inorganic substance	1.36609e-07	5.64827e-06	BP	187/3903	505/14634	4.31306e-06	ENSG00000164690/ENSG00000143772/ENSG00000087250/ENSG00000170421/ENSG00000139117/ENSG00000134602/ENSG00000277586/ENSG00000164756/ENSG00000184470/ENSG00000170075/ENSG00000108821/ENSG00000163347/ENSG00000134013/ENSG00000090339/ENSG00000166710/ENSG00000140465/ENSG00000155897/ENSG00000139352/ENSG00000073756/ENSG00000176971/ENSG00000102174/ENSG00000096433/ENSG00000070404/ENSG00000132386/ENSG00000140092…	187
GO:0061448	connective tissue development	1.36273e-07	5.64827e-06	BP	100/3903	237/14634	4.31306e-06	ENSG00000137573/ENSG00000125378/ENSG00000133048/ENSG00000164853/ENSG00000166923/ENSG00000113083/ENSG00000162998/ENSG00000125398/ENSG00000105855/ENSG00000108821/ENSG00000221818/ENSG00000134013/ENSG00000145423/ENSG00000188064/ENSG00000111186/ENSG00000156466/ENSG00000147408/ENSG00000077092/ENSG00000078401/ENSG00000120708/ENSG00000152785/ENSG00000026508/ENSG00000159167/ENSG00000115738/ENSG00000184937…	100
GO:0040017	positive regulation of locomotion	1.44678e-07	5.9438e-06	BP	185/3903	499/14634	4.53872e-06	ENSG00000125378/ENSG00000105894/ENSG00000162407/ENSG00000006128/ENSG00000140285/ENSG00000012171/ENSG00000154188/ENSG00000170989/ENSG00000125398/ENSG00000204472/ENSG00000107742/ENSG00000092421/ENSG00000082684/ENSG00000108821/ENSG00000163347/ENSG00000090339/ENSG00000173156/ENSG00000020181/ENSG00000121966/ENSG00000111186/ENSG00000117707/ENSG00000073756/ENSG00000119630/ENSG00000213654/ENSG00000154721…	185
GO:0007411	axon guidance	1.47174e-07	6.00804e-06	BP	113/3903	276/14634	4.58778e-06	ENSG00000164690/ENSG00000165588/ENSG00000007372/ENSG00000101134/ENSG00000012171/ENSG00000136352/ENSG00000136535/ENSG00000187122/ENSG00000172020/ENSG00000064300/ENSG00000092421/ENSG00000082684/ENSG00000121966/ENSG00000171119/ENSG00000148082/ENSG00000170571/ENSG00000149557/ENSG00000006468/ENSG00000142627/ENSG00000154229/ENSG00000091129/ENSG00000182197/ENSG00000076864/ENSG00000079482/ENSG00000196569…	113
GO:0060541	respiratory system development	1.71007e-07	6.93708e-06	BP	86/3903	197/14634	5.2972e-06	ENSG00000147257/ENSG00000125378/ENSG00000159263/ENSG00000164690/ENSG00000105894/ENSG00000133048/ENSG00000140285/ENSG00000136352/ENSG00000113083/ENSG00000125398/ENSG00000121570/ENSG00000188064/ENSG00000169946/ENSG00000116016/ENSG00000041982/ENSG00000139352/ENSG00000117707/ENSG00000129654/ENSG00000102174/ENSG00000070404/ENSG00000137868/ENSG00000142552/ENSG00000103811/ENSG00000109132/ENSG00000113578…	86
GO:0010769	regulation of cell morphogenesis involved in differentiation	1.7674e-07	7.12482e-06	BP	122/3903	304/14634	5.44056e-06	ENSG00000087250/ENSG00000148053/ENSG00000012171/ENSG00000136535/ENSG00000277586/ENSG00000134569/ENSG00000066248/ENSG00000064300/ENSG00000092421/ENSG00000082684/ENSG00000103260/ENSG00000126861/ENSG00000184486/ENSG00000130203/ENSG00000114646/ENSG00000135298/ENSG00000143320/ENSG00000044090/ENSG00000124126/ENSG00000170961/ENSG00000091129/ENSG00000148948/ENSG00000058404/ENSG00000137872/ENSG00000134259…	122
GO:0090132	epithelium migration	1.84298e-07	7.38335e-06	BP	112/3903	274/14634	5.63798e-06	ENSG00000125378/ENSG00000185551/ENSG00000105894/ENSG00000162407/ENSG00000006128/ENSG00000140285/ENSG00000154188/ENSG00000166923/ENSG00000102760/ENSG00000125398/ENSG00000134013/ENSG00000020181/ENSG00000130203/ENSG00000117707/ENSG00000073756/ENSG00000142627/ENSG00000132386/ENSG00000078401/ENSG00000154229/ENSG00000170961/ENSG00000100292/ENSG00000103811/ENSG00000171132/ENSG00000113578/ENSG00000184489…	112
GO:0043235	receptor complex	3.9133e-07	7.75812e-06	CC	137/4042	357/15298	6.00383e-06	ENSG00000148053/ENSG00000168743/ENSG00000170075/ENSG00000075429/ENSG00000136869/ENSG00000105855/ENSG00000167191/ENSG00000185436/ENSG00000078549/ENSG00000166710/ENSG00000113594/ENSG00000132470/ENSG00000183454/ENSG00000123496/ENSG00000137809/ENSG00000096433/ENSG00000171094/ENSG00000142627/ENSG00000152578/ENSG00000122756/ENSG00000213949/ENSG00000134352/ENSG00000204580/ENSG00000170412/ENSG00000255690…	137
GO:0048871	multicellular organismal homeostasis	2.01953e-07	8.04071e-06	BP	173/3903	463/14634	6.13994e-06	ENSG00000141433/ENSG00000168447/ENSG00000163485/ENSG00000177508/ENSG00000171766/ENSG00000117122/ENSG00000154188/ENSG00000154127/ENSG00000171885/ENSG00000162992/ENSG00000171388/ENSG00000170989/ENSG00000125398/ENSG00000168918/ENSG00000136869/ENSG00000221818/ENSG00000163347/ENSG00000164687/ENSG00000112769/ENSG00000211448/ENSG00000198691/ENSG00000166710/ENSG00000121966/ENSG00000116016/ENSG00000155897…	173
GO:0023057	negative regulation of signaling	2.1638e-07	8.56228e-06	BP	425/3903	1298/14634	6.53822e-06	ENSG00000147257/ENSG00000182732/ENSG00000137573/ENSG00000125378/ENSG00000164690/ENSG00000171100/ENSG00000163485/ENSG00000112319/ENSG00000147509/ENSG00000136352/ENSG00000168140/ENSG00000154127/ENSG00000156675/ENSG00000120885/ENSG00000162992/ENSG00000154856/ENSG00000171388/ENSG00000166923/ENSG00000134569/ENSG00000162998/ENSG00000170075/ENSG00000102760/ENSG00000125398/ENSG00000168918/ENSG00000064300…	425
GO:0099634	postsynaptic specialization membrane	4.59171e-07	8.88105e-06	CC	55/4042	114/15298	6.87283e-06	ENSG00000101463/ENSG00000075429/ENSG00000109971/ENSG00000077522/ENSG00000183454/ENSG00000171385/ENSG00000091129/ENSG00000148948/ENSG00000198739/ENSG00000180900/ENSG00000151067/ENSG00000131188/ENSG00000105605/ENSG00000128594/ENSG00000237515/ENSG00000022355/ENSG00000136379/ENSG00000157087/ENSG00000152208/ENSG00000171723/ENSG00000164742/ENSG00000188803/ENSG00000182771/ENSG00000111052/ENSG00000165379…	55
GO:0031346	positive regulation of cell projection organization	2.26654e-07	8.91412e-06	BP	146/3903	379/14634	6.80688e-06	ENSG00000141433/ENSG00000105894/ENSG00000187017/ENSG00000148053/ENSG00000277586/ENSG00000106078/ENSG00000117385/ENSG00000064300/ENSG00000103260/ENSG00000121966/ENSG00000177106/ENSG00000100078/ENSG00000118432/ENSG00000130203/ENSG00000149557/ENSG00000143320/ENSG00000171094/ENSG00000044090/ENSG00000132386/ENSG00000143858/ENSG00000117598/ENSG00000074660/ENSG00000112655/ENSG00000058404/ENSG00000179604…	146
GO:1903522	regulation of blood circulation	2.30869e-07	9.02488e-06	BP	110/3903	269/14634	6.89146e-06	ENSG00000176842/ENSG00000163485/ENSG00000018625/ENSG00000096696/ENSG00000177098/ENSG00000046604/ENSG00000006128/ENSG00000134548/ENSG00000171388/ENSG00000075429/ENSG00000153956/ENSG00000090339/ENSG00000075142/ENSG00000116016/ENSG00000173641/ENSG00000182132/ENSG00000184588/ENSG00000073756/ENSG00000171385/ENSG00000096433/ENSG00000134755/ENSG00000117152/ENSG00000099337/ENSG00000078401/ENSG00000128512…	110
GO:0031589	cell-substrate adhesion	2.44918e-07	9.5164e-06	BP	130/3903	330/14634	7.26679e-06	ENSG00000105894/ENSG00000046653/ENSG00000187244/ENSG00000168743/ENSG00000154188/ENSG00000166923/ENSG00000167614/ENSG00000086289/ENSG00000095637/ENSG00000107742/ENSG00000108821/ENSG00000173156/ENSG00000185149/ENSG00000077522/ENSG00000132470/ENSG00000196358/ENSG00000102854/ENSG00000163520/ENSG00000137809/ENSG00000152377/ENSG00000114646/ENSG00000124126/ENSG00000140092/ENSG00000170961/ENSG00000213949…	130
GO:0010648	negative regulation of cell communication	2.4816e-07	9.5846e-06	BP	424/3903	1296/14634	7.31887e-06	ENSG00000147257/ENSG00000182732/ENSG00000137573/ENSG00000125378/ENSG00000164690/ENSG00000171100/ENSG00000163485/ENSG00000112319/ENSG00000147509/ENSG00000136352/ENSG00000168140/ENSG00000154127/ENSG00000156675/ENSG00000120885/ENSG00000162992/ENSG00000154856/ENSG00000171388/ENSG00000166923/ENSG00000134569/ENSG00000162998/ENSG00000170075/ENSG00000102760/ENSG00000125398/ENSG00000168918/ENSG00000064300…	424
GO:0048608	reproductive structure development	2.50583e-07	9.62058e-06	BP	150/3903	392/14634	7.34634e-06	ENSG00000137573/ENSG00000125378/ENSG00000141433/ENSG00000185551/ENSG00000164690/ENSG00000124479/ENSG00000176842/ENSG00000105894/ENSG00000170421/ENSG00000136352/ENSG00000008394/ENSG00000125398/ENSG00000181649/ENSG00000105855/ENSG00000090339/ENSG00000163251/ENSG00000145423/ENSG00000188064/ENSG00000205336/ENSG00000169946/ENSG00000116016/ENSG00000041982/ENSG00000163659/ENSG00000137561/ENSG00000073756…	150
GO:0042493	response to drug	2.53913e-07	9.69076e-06	BP	140/3903	361/14634	7.39993e-06	ENSG00000087250/ENSG00000105894/ENSG00000079215/ENSG00000159251/ENSG00000162992/ENSG00000008394/ENSG00000093010/ENSG00000113083/ENSG00000175445/ENSG00000108821/ENSG00000090339/ENSG00000166741/ENSG00000007171/ENSG00000078549/ENSG00000166710/ENSG00000145423/ENSG00000121966/ENSG00000140465/ENSG00000132164/ENSG00000035862/ENSG00000157150/ENSG00000183454/ENSG00000184588/ENSG00000073756/ENSG00000119630…	140
GO:0010721	negative regulation of cell development	2.60454e-07	9.88194e-06	BP	125/3903	315/14634	7.54591e-06	ENSG00000141433/ENSG00000164690/ENSG00000087250/ENSG00000105894/ENSG00000177508/ENSG00000007372/ENSG00000012171/ENSG00000182175/ENSG00000134569/ENSG00000166450/ENSG00000162998/ENSG00000170075/ENSG00000066248/ENSG00000125398/ENSG00000064300/ENSG00000092421/ENSG00000082684/ENSG00000166147/ENSG00000126861/ENSG00000166710/ENSG00000205336/ENSG00000139352/ENSG00000117280/ENSG00000130203/ENSG00000137561…	125
GO:0050878	regulation of body fluid levels	2.6237e-07	9.89643e-06	BP	163/3903	433/14634	7.55698e-06	ENSG00000164690/ENSG00000168447/ENSG00000163485/ENSG00000171956/ENSG00000006128/ENSG00000154127/ENSG00000171885/ENSG00000171388/ENSG00000003436/ENSG00000136869/ENSG00000166501/ENSG00000108821/ENSG00000163347/ENSG00000169946/ENSG00000155897/ENSG00000158769/ENSG00000130203/ENSG00000096433/ENSG00000078401/ENSG00000154229/ENSG00000170961/ENSG00000104783/ENSG00000057593/ENSG00000204580/ENSG00000174808…	163
GO:0098805	whole membrane	5.54877e-07	1.04766e-05	CC	507/4042	1604/15298	8.10761e-06	ENSG00000137573/ENSG00000091664/ENSG00000164690/ENSG00000185518/ENSG00000087250/ENSG00000046653/ENSG00000148053/ENSG00000079689/ENSG00000018625/ENSG00000096696/ENSG00000162407/ENSG00000168140/ENSG00000101463/ENSG00000164929/ENSG00000154188/ENSG00000164756/ENSG00000184584/ENSG00000156675/ENSG00000171885/ENSG00000008394/ENSG00000134569/ENSG00000003436/ENSG00000170989/ENSG00000176658/ENSG00000095637…	507
GO:0042063	gliogenesis	2.85996e-07	1.07249e-05	BP	113/3903	279/14634	8.18958e-06	ENSG00000141433/ENSG00000164690/ENSG00000087250/ENSG00000105894/ENSG00000148053/ENSG00000007372/ENSG00000136352/ENSG00000120885/ENSG00000160307/ENSG00000154856/ENSG00000170075/ENSG00000172020/ENSG00000125398/ENSG00000136869/ENSG00000103260/ENSG00000152784/ENSG00000205336/ENSG00000177807/ENSG00000121966/ENSG00000139352/ENSG00000180758/ENSG00000184486/ENSG00000106278/ENSG00000184221/ENSG00000114646…	113
GO:0007416	synapse assembly	2.99398e-07	1.10984e-05	BP	78/3903	176/14634	8.4748e-06	ENSG00000152192/ENSG00000148053/ENSG00000101463/ENSG00000187122/ENSG00000134569/ENSG00000172020/ENSG00000107742/ENSG00000163251/ENSG00000196358/ENSG00000102924/ENSG00000117280/ENSG00000135298/ENSG00000186340/ENSG00000091129/ENSG00000121753/ENSG00000039068/ENSG00000198739/ENSG00000154764/ENSG00000100625/ENSG00000180914/ENSG00000197479/ENSG00000128594/ENSG00000198400/ENSG00000153707/ENSG00000145335…	78
GO:0051216	cartilage development	2.99398e-07	1.10984e-05	BP	78/3903	176/14634	8.4748e-06	ENSG00000137573/ENSG00000125378/ENSG00000133048/ENSG00000164853/ENSG00000166923/ENSG00000162998/ENSG00000125398/ENSG00000105855/ENSG00000108821/ENSG00000134013/ENSG00000145423/ENSG00000188064/ENSG00000111186/ENSG00000156466/ENSG00000147408/ENSG00000077092/ENSG00000078401/ENSG00000120708/ENSG00000152785/ENSG00000026508/ENSG00000159167/ENSG00000060718/ENSG00000139219/ENSG00000148516/ENSG00000074047…	78
GO:0042277	peptide binding	6.92674e-08	1.16765e-05	MF	109/3971	263/15029	1.02287e-05	ENSG00000120885/ENSG00000008394/ENSG00000170075/ENSG00000064300/ENSG00000136869/ENSG00000163251/ENSG00000078549/ENSG00000130203/ENSG00000183454/ENSG00000152578/ENSG00000092068/ENSG00000206503/ENSG00000128285/ENSG00000139874/ENSG00000010310/ENSG00000142798/ENSG00000166340/ENSG00000114812/ENSG00000196549/ENSG00000086205/ENSG00000064989/ENSG00000141837/ENSG00000186350/ENSG00000180914/ENSG00000108179…	109
GO:2000147	positive regulation of cell motility	3.17933e-07	1.17181e-05	BP	180/3903	488/14634	8.94802e-06	ENSG00000125378/ENSG00000105894/ENSG00000162407/ENSG00000006128/ENSG00000140285/ENSG00000012171/ENSG00000154188/ENSG00000170989/ENSG00000125398/ENSG00000204472/ENSG00000107742/ENSG00000092421/ENSG00000082684/ENSG00000108821/ENSG00000163347/ENSG00000090339/ENSG00000173156/ENSG00000020181/ENSG00000121966/ENSG00000111186/ENSG00000117707/ENSG00000073756/ENSG00000119630/ENSG00000213654/ENSG00000154721…	180
GO:0001763	morphogenesis of a branching structure	3.2189e-07	1.17965e-05	BP	80/3903	182/14634	9.00792e-06	ENSG00000147257/ENSG00000137573/ENSG00000125378/ENSG00000164690/ENSG00000140285/ENSG00000136352/ENSG00000168743/ENSG00000166923/ENSG00000125398/ENSG00000163251/ENSG00000145423/ENSG00000041982/ENSG00000151617/ENSG00000117707/ENSG00000119630/ENSG00000103449/ENSG00000142627/ENSG00000078401/ENSG00000167642/ENSG00000103811/ENSG00000204580/ENSG00000113578/ENSG00000184937/ENSG00000121039/ENSG00000198959…	80
GO:0001655	urogenital system development	3.30196e-07	1.20326e-05	BP	122/3903	307/14634	9.18814e-06	ENSG00000147257/ENSG00000137573/ENSG00000125378/ENSG00000170549/ENSG00000164690/ENSG00000177508/ENSG00000171956/ENSG00000168743/ENSG00000154188/ENSG00000166923/ENSG00000134569/ENSG00000125398/ENSG00000166147/ENSG00000188064/ENSG00000041982/ENSG00000154803/ENSG00000163659/ENSG00000117707/ENSG00000119630/ENSG00000077092/ENSG00000129654/ENSG00000103449/ENSG00000070404/ENSG00000137868/ENSG00000132386…	122
GO:0051961	negative regulation of nervous system development	3.36935e-07	1.22091e-05	BP	120/3903	301/14634	9.32299e-06	ENSG00000141433/ENSG00000164690/ENSG00000087250/ENSG00000105894/ENSG00000177508/ENSG00000007372/ENSG00000012171/ENSG00000182175/ENSG00000187122/ENSG00000134569/ENSG00000166450/ENSG00000170075/ENSG00000066248/ENSG00000125398/ENSG00000064300/ENSG00000092421/ENSG00000082684/ENSG00000126861/ENSG00000111783/ENSG00000166710/ENSG00000205336/ENSG00000102924/ENSG00000139352/ENSG00000117280/ENSG00000130203…	120
GO:0010976	positive regulation of neuron projection development	3.53153e-07	1.27253e-05	BP	114/3903	283/14634	9.71716e-06	ENSG00000141433/ENSG00000105894/ENSG00000148053/ENSG00000277586/ENSG00000106078/ENSG00000117385/ENSG00000064300/ENSG00000103260/ENSG00000121966/ENSG00000100078/ENSG00000118432/ENSG00000130203/ENSG00000149557/ENSG00000143320/ENSG00000171094/ENSG00000044090/ENSG00000132386/ENSG00000143858/ENSG00000117598/ENSG00000074660/ENSG00000112655/ENSG00000058404/ENSG00000010810/ENSG00000134259/ENSG00000107263…	114
GO:0007613	memory	3.78507e-07	1.34882e-05	BP	57/3903	118/14634	1.02997e-05	ENSG00000105894/ENSG00000006128/ENSG00000093010/ENSG00000160307/ENSG00000155897/ENSG00000118432/ENSG00000130203/ENSG00000183454/ENSG00000073756/ENSG00000096433/ENSG00000132386/ENSG00000100433/ENSG00000078725/ENSG00000134259/ENSG00000196639/ENSG00000180914/ENSG00000166963/ENSG00000152495/ENSG00000132718/ENSG00000164742/ENSG00000100678/ENSG00000100600/ENSG00000128829/ENSG00000181856/ENSG00000136531…	57
GO:0030335	positive regulation of cell migration	3.78402e-07	1.34882e-05	BP	174/3903	470/14634	1.02997e-05	ENSG00000125378/ENSG00000105894/ENSG00000162407/ENSG00000006128/ENSG00000140285/ENSG00000012171/ENSG00000154188/ENSG00000170989/ENSG00000125398/ENSG00000204472/ENSG00000092421/ENSG00000082684/ENSG00000108821/ENSG00000163347/ENSG00000090339/ENSG00000173156/ENSG00000020181/ENSG00000121966/ENSG00000111186/ENSG00000117707/ENSG00000073756/ENSG00000119630/ENSG00000213654/ENSG00000154721/ENSG00000124126…	174
GO:0033218	amide binding	9.28872e-08	1.37009e-05	MF	130/3971	328/15029	1.2002e-05	ENSG00000120885/ENSG00000008394/ENSG00000170075/ENSG00000064300/ENSG00000136869/ENSG00000160282/ENSG00000163251/ENSG00000155368/ENSG00000078549/ENSG00000130203/ENSG00000183454/ENSG00000152578/ENSG00000131196/ENSG00000092068/ENSG00000206503/ENSG00000128285/ENSG00000139874/ENSG00000010310/ENSG00000142798/ENSG00000166340/ENSG00000114812/ENSG00000196549/ENSG00000086205/ENSG00000100979/ENSG00000064989…	130
GO:0042734	presynaptic membrane	7.7523e-07	1.42967e-05	CC	68/4042	152/15298	1.10639e-05	ENSG00000064692/ENSG00000163485/ENSG00000155897/ENSG00000081803/ENSG00000196358/ENSG00000118432/ENSG00000132164/ENSG00000183454/ENSG00000186642/ENSG00000110436/ENSG00000177301/ENSG00000147044/ENSG00000180900/ENSG00000117154/ENSG00000149403/ENSG00000196517/ENSG00000011347/ENSG00000132718/ENSG00000166736/ENSG00000150625/ENSG00000155252/ENSG00000114948/ENSG00000136531/ENSG00000107282/ENSG00000113100…	68
GO:0044093	positive regulation of molecular function	4.08969e-07	1.44937e-05	BP	523/3903	1642/14634	1.10675e-05	ENSG00000182732/ENSG00000125378/ENSG00000141433/ENSG00000135905/ENSG00000164690/ENSG00000152192/ENSG00000124479/ENSG00000087250/ENSG00000163485/ENSG00000148053/ENSG00000133048/ENSG00000110675/ENSG00000126803/ENSG00000007372/ENSG00000046889/ENSG00000162407/ENSG00000147509/ENSG00000168743/ENSG00000154188/ENSG00000184584/ENSG00000120885/ENSG00000162992/ENSG00000116991/ENSG00000166923/ENSG00000170989…	523
GO:0030666	endocytic vesicle membrane	8.37339e-07	1.50911e-05	CC	70/4042	158/15298	1.16787e-05	ENSG00000156675/ENSG00000163251/ENSG00000166710/ENSG00000188064/ENSG00000111186/ENSG00000130203/ENSG00000152578/ENSG00000206503/ENSG00000123595/ENSG00000074660/ENSG00000005893/ENSG00000058404/ENSG00000107263/ENSG00000171130/ENSG00000109113/ENSG00000154764/ENSG00000180340/ENSG00000165240/ENSG00000168461/ENSG00000198018/ENSG00000276600/ENSG00000148660/ENSG00000011347/ENSG00000185896/ENSG00000125675…	70
GO:1902533	positive regulation of intracellular signal transduction	4.321e-07	1.52298e-05	BP	310/3903	916/14634	1.16295e-05	ENSG00000125378/ENSG00000141433/ENSG00000143772/ENSG00000087250/ENSG00000163485/ENSG00000148053/ENSG00000133048/ENSG00000101134/ENSG00000140285/ENSG00000168743/ENSG00000154188/ENSG00000160307/ENSG00000166923/ENSG00000170075/ENSG00000164976/ENSG00000125398/ENSG00000136869/ENSG00000166501/ENSG00000104081/ENSG00000090339/ENSG00000167191/ENSG00000163251/ENSG00000162344/ENSG00000078549/ENSG00000188064…	310
GO:0030001	metal ion transport	4.42835e-07	1.55233e-05	BP	276/3903	803/14634	1.18537e-05	ENSG00000091664/ENSG00000141433/ENSG00000168447/ENSG00000087250/ENSG00000163485/ENSG00000018625/ENSG00000126803/ENSG00000177098/ENSG00000079215/ENSG00000164756/ENSG00000154127/ENSG00000167614/ENSG00000075429/ENSG00000166501/ENSG00000153956/ENSG00000090339/ENSG00000075142/ENSG00000080493/ENSG00000078549/ENSG00000166710/ENSG00000203805/ENSG00000077522/ENSG00000177807/ENSG00000121966/ENSG00000152128…	276
GO:0048878	chemical homeostasis	4.60174e-07	1.60439e-05	BP	342/3903	1024/14634	1.22512e-05	ENSG00000141433/ENSG00000074410/ENSG00000168447/ENSG00000087250/ENSG00000163485/ENSG00000079689/ENSG00000018625/ENSG00000007372/ENSG00000006128/ENSG00000170624/ENSG00000185745/ENSG00000134548/ENSG00000164756/ENSG00000154127/ENSG00000171885/ENSG00000162992/ENSG00000093010/ENSG00000175445/ENSG00000170989/ENSG00000064300/ENSG00000166501/ENSG00000153956/ENSG00000163347/ENSG00000164687/ENSG00000090339…	342
GO:0061138	morphogenesis of a branching epithelium	4.7039e-07	1.63119e-05	BP	75/3903	169/14634	1.24559e-05	ENSG00000147257/ENSG00000137573/ENSG00000125378/ENSG00000164690/ENSG00000140285/ENSG00000136352/ENSG00000168743/ENSG00000166923/ENSG00000125398/ENSG00000163251/ENSG00000145423/ENSG00000041982/ENSG00000151617/ENSG00000117707/ENSG00000119630/ENSG00000103449/ENSG00000142627/ENSG00000078401/ENSG00000167642/ENSG00000103811/ENSG00000204580/ENSG00000113578/ENSG00000184937/ENSG00000121039/ENSG00000198959…	75
GO:0061458	reproductive system development	5.10554e-07	1.761e-05	BP	150/3903	396/14634	1.34471e-05	ENSG00000137573/ENSG00000125378/ENSG00000141433/ENSG00000185551/ENSG00000164690/ENSG00000124479/ENSG00000176842/ENSG00000105894/ENSG00000170421/ENSG00000136352/ENSG00000008394/ENSG00000125398/ENSG00000181649/ENSG00000105855/ENSG00000090339/ENSG00000163251/ENSG00000145423/ENSG00000188064/ENSG00000205336/ENSG00000169946/ENSG00000116016/ENSG00000041982/ENSG00000163659/ENSG00000137561/ENSG00000073756…	150
GO:0090257	regulation of muscle system process	5.25931e-07	1.80439e-05	BP	90/3903	213/14634	1.37785e-05	ENSG00000163485/ENSG00000018625/ENSG00000096696/ENSG00000046604/ENSG00000134548/ENSG00000168743/ENSG00000204472/ENSG00000075142/ENSG00000185149/ENSG00000184588/ENSG00000073756/ENSG00000134755/ENSG00000117152/ENSG00000078401/ENSG00000154229/ENSG00000134352/ENSG00000128512/ENSG00000159167/ENSG00000058404/ENSG00000138735/ENSG00000064989/ENSG00000145362/ENSG00000198947/ENSG00000180914/ENSG00000151067…	90
GO:0046883	regulation of hormone secretion	5.60721e-07	1.91357e-05	BP	97/3903	234/14634	1.46122e-05	ENSG00000141433/ENSG00000163485/ENSG00000006128/ENSG00000164756/ENSG00000156675/ENSG00000162992/ENSG00000171388/ENSG00000075142/ENSG00000007171/ENSG00000155897/ENSG00000100078/ENSG00000118432/ENSG00000163032/ENSG00000096433/ENSG00000078401/ENSG00000154229/ENSG00000148672/ENSG00000171132/ENSG00000147246/ENSG00000147642/ENSG00000147571/ENSG00000010310/ENSG00000123104/ENSG00000133794/ENSG00000146648…	97
hsa04060	Cytokine-cytokine receptor interaction	6.44153e-08	2.15147e-05							179	0.514446	1.96174	1.79685e-05	2014	tags=37%, list=12%, signal=33%	970/85480/652/3575/1441/3579/6362/3624/392255/5617/8600/9547/3606/83729/4803/9518/4804/8797/8743/269/51554/8794/920/163702/3976/94/2919/8793/3560/8744/3576/654/4050/8795/10663/7048/3589/653/282617/3597/2057/8200/8792/3626/7040/3566/9235/3595/656/1438/3556/151449/6387/2660/1236/10148/7046/3590/939/3572/8741/2661/51330/3604/60401/4838
GO:0001934	positive regulation of protein phosphorylation	6.61748e-07	2.24646e-05	BP	299/3903	883/14634	1.71541e-05	ENSG00000125378/ENSG00000141433/ENSG00000087250/ENSG00000163485/ENSG00000148053/ENSG00000133048/ENSG00000126803/ENSG00000164007/ENSG00000101134/ENSG00000140285/ENSG00000168743/ENSG00000154188/ENSG00000120885/ENSG00000166923/ENSG00000134569/ENSG00000170075/ENSG00000102760/ENSG00000125398/ENSG00000204472/ENSG00000136869/ENSG00000090339/ENSG00000167191/ENSG00000163251/ENSG00000162344/ENSG00000145423…	299
GO:0019838	growth factor binding	1.75946e-07	2.30685e-05	MF	60/3971	125/15029	2.02081e-05	ENSG00000105894/ENSG00000148053/ENSG00000168140/ENSG00000064300/ENSG00000108821/ENSG00000113594/ENSG00000132470/ENSG00000134352/ENSG00000170801/ENSG00000120129/ENSG00000139219/ENSG00000146648/ENSG00000129667/ENSG00000221926/ENSG00000090006/ENSG00000119681/ENSG00000081479/ENSG00000198400/ENSG00000173714/ENSG00000136999/ENSG00000140538/ENSG00000118257/ENSG00000053108/ENSG00000137070/ENSG00000142871…	60
GO:0016358	dendrite development	7.11539e-07	2.40284e-05	BP	100/3903	244/14634	1.83483e-05	ENSG00000135905/ENSG00000105894/ENSG00000046889/ENSG00000134569/ENSG00000106078/ENSG00000066248/ENSG00000133083/ENSG00000130203/ENSG00000135298/ENSG00000171094/ENSG00000044090/ENSG00000169862/ENSG00000124126/ENSG00000074660/ENSG00000058404/ENSG00000010810/ENSG00000002746/ENSG00000175866/ENSG00000154764/ENSG00000069869/ENSG00000166963/ENSG00000132640/ENSG00000198121/ENSG00000137261/ENSG00000136754…	100
GO:0016192	vesicle-mediated transport	7.64464e-07	2.56812e-05	BP	578/3903	1841/14634	1.96103e-05	ENSG00000147257/ENSG00000091664/ENSG00000100505/ENSG00000111057/ENSG00000164690/ENSG00000171100/ENSG00000163485/ENSG00000133048/ENSG00000096696/ENSG00000126803/ENSG00000162407/ENSG00000101463/ENSG00000155816/ENSG00000154188/ENSG00000164756/ENSG00000184584/ENSG00000156675/ENSG00000120885/ENSG00000008394/ENSG00000171388/ENSG00000166923/ENSG00000134569/ENSG00000176658/ENSG00000108018/ENSG00000075429…	578
GO:0030133	transport vesicle	1.4918e-06	2.62888e-05	CC	146/4042	393/15298	2.03443e-05	ENSG00000091664/ENSG00000100505/ENSG00000064692/ENSG00000185518/ENSG00000087250/ENSG00000079689/ENSG00000134548/ENSG00000164756/ENSG00000175426/ENSG00000142765/ENSG00000166710/ENSG00000152128/ENSG00000150961/ENSG00000183454/ENSG00000171246/ENSG00000123096/ENSG00000184588/ENSG00000078401/ENSG00000143858/ENSG00000169427/ENSG00000108639/ENSG00000206503/ENSG00000123595/ENSG00000131238/ENSG00000104490…	146
GO:0007507	heart development	8.30809e-07	2.77654e-05	BP	193/3903	536/14634	2.12018e-05	ENSG00000147257/ENSG00000125378/ENSG00000164690/ENSG00000152192/ENSG00000105894/ENSG00000096696/ENSG00000046604/ENSG00000170624/ENSG00000136535/ENSG00000159251/ENSG00000171388/ENSG00000166923/ENSG00000113083/ENSG00000170989/ENSG00000125398/ENSG00000166147/ENSG00000075142/ENSG00000185149/ENSG00000145423/ENSG00000077522/ENSG00000169946/ENSG00000114166/ENSG00000100714/ENSG00000151617/ENSG00000139352…	193
GO:0009967	positive regulation of signal transduction	8.44547e-07	2.8079e-05	BP	474/3903	1481/14634	2.14413e-05	ENSG00000147257/ENSG00000137573/ENSG00000125378/ENSG00000141433/ENSG00000156140/ENSG00000164690/ENSG00000143772/ENSG00000087250/ENSG00000163485/ENSG00000148053/ENSG00000133048/ENSG00000101134/ENSG00000140285/ENSG00000168743/ENSG00000144847/ENSG00000154188/ENSG00000160307/ENSG00000166923/ENSG00000170075/ENSG00000095637/ENSG00000164976/ENSG00000125398/ENSG00000064300/ENSG00000136869/ENSG00000166501…	474
GO:0071417	cellular response to organonitrogen compound	8.5117e-07	2.81541e-05	BP	209/3903	588/14634	2.14986e-05	ENSG00000148053/ENSG00000175445/ENSG00000095637/ENSG00000125398/ENSG00000064300/ENSG00000204472/ENSG00000136869/ENSG00000166501/ENSG00000153956/ENSG00000108821/ENSG00000166147/ENSG00000090339/ENSG00000087245/ENSG00000077522/ENSG00000114166/ENSG00000155897/ENSG00000134463/ENSG00000115290/ENSG00000184588/ENSG00000073756/ENSG00000025039/ENSG00000171094/ENSG00000117152/ENSG00000186642/ENSG00000078401…	209
GO:0021536	diencephalon development	8.70658e-07	2.86518e-05	BP	38/3903	70/14634	2.18787e-05	ENSG00000125378/ENSG00000141433/ENSG00000164690/ENSG00000152192/ENSG00000105894/ENSG00000171956/ENSG00000007372/ENSG00000136352/ENSG00000184486/ENSG00000103449/ENSG00000147571/ENSG00000039068/ENSG00000168214/ENSG00000074047/ENSG00000138083/ENSG00000134954/ENSG00000145545/ENSG00000118257/ENSG00000169554/ENSG00000205927/ENSG00000168505/ENSG00000181449/ENSG00000164093/ENSG00000173805/ENSG00000149295…	38
GO:0035270	endocrine system development	9.01133e-07	2.95041e-05	BP	55/3903	115/14634	2.25295e-05	ENSG00000125378/ENSG00000141433/ENSG00000164690/ENSG00000007372/ENSG00000136352/ENSG00000162992/ENSG00000125398/ENSG00000139352/ENSG00000184486/ENSG00000103449/ENSG00000070404/ENSG00000137868/ENSG00000147571/ENSG00000010310/ENSG00000133794/ENSG00000184937/ENSG00000119547/ENSG00000198719/ENSG00000039068/ENSG00000168214/ENSG00000074047/ENSG00000138083/ENSG00000184058/ENSG00000134954/ENSG00000145545…	55
GO:0060078	regulation of postsynaptic membrane potential	9.07048e-07	2.95478e-05	BP	64/3903	140/14634	2.25629e-05	ENSG00000141433/ENSG00000163485/ENSG00000144847/ENSG00000205363/ENSG00000171189/ENSG00000185149/ENSG00000102924/ENSG00000183454/ENSG00000117152/ENSG00000144868/ENSG00000175866/ENSG00000154764/ENSG00000101958/ENSG00000149403/ENSG00000101188/ENSG00000101040/ENSG00000101489/ENSG00000022355/ENSG00000112759/ENSG00000152208/ENSG00000135124/ENSG00000100678/ENSG00000182771/ENSG00000125675/ENSG00000196338…	64
GO:0004888	transmembrane signaling receptor activity	2.51306e-07	2.96541e-05	MF	240/3971	686/15029	2.59771e-05	ENSG00000163485/ENSG00000148053/ENSG00000187244/ENSG00000170989/ENSG00000170075/ENSG00000108018/ENSG00000064300/ENSG00000136869/ENSG00000171189/ENSG00000090339/ENSG00000167191/ENSG00000185436/ENSG00000163251/ENSG00000078549/ENSG00000020181/ENSG00000185149/ENSG00000113594/ENSG00000205336/ENSG00000121966/ENSG00000151617/ENSG00000118432/ENSG00000180758/ENSG00000050628/ENSG00000106278/ENSG00000183454…	240
GO:0050801	ion homeostasis	9.33237e-07	3.02481e-05	BP	243/3903	700/14634	2.30977e-05	ENSG00000141433/ENSG00000074410/ENSG00000168447/ENSG00000087250/ENSG00000163485/ENSG00000079689/ENSG00000018625/ENSG00000006128/ENSG00000170624/ENSG00000134548/ENSG00000164756/ENSG00000154127/ENSG00000093010/ENSG00000170989/ENSG00000166501/ENSG00000153956/ENSG00000075142/ENSG00000080493/ENSG00000078549/ENSG00000166710/ENSG00000185149/ENSG00000177807/ENSG00000121966/ENSG00000116016/ENSG00000155897…	243
GO:0043085	positive regulation of catalytic activity	9.39765e-07	3.03074e-05	BP	426/3903	1317/14634	2.31429e-05	ENSG00000182732/ENSG00000125378/ENSG00000141433/ENSG00000135905/ENSG00000087250/ENSG00000163485/ENSG00000148053/ENSG00000133048/ENSG00000110675/ENSG00000126803/ENSG00000046889/ENSG00000147509/ENSG00000168743/ENSG00000154188/ENSG00000120885/ENSG00000116991/ENSG00000166923/ENSG00000170989/ENSG00000129675/ENSG00000164300/ENSG00000066248/ENSG00000102760/ENSG00000064300/ENSG00000136869/ENSG00000164188…	426
GO:0030855	epithelial cell differentiation	1.08385e-06	3.47802e-05	BP	202/3903	567/14634	2.65584e-05	ENSG00000125378/ENSG00000185551/ENSG00000111057/ENSG00000105894/ENSG00000170421/ENSG00000171956/ENSG00000096696/ENSG00000007372/ENSG00000046604/ENSG00000136352/ENSG00000162992/ENSG00000166923/ENSG00000170989/ENSG00000162998/ENSG00000125398/ENSG00000086062/ENSG00000163347/ENSG00000090339/ENSG00000188064/ENSG00000121966/ENSG00000111186/ENSG00000140465/ENSG00000167767/ENSG00000133321/ENSG00000139352…	202
GO:0031644	regulation of nervous system process	1.09878e-06	3.50849e-05	BP	62/3903	135/14634	2.67911e-05	ENSG00000163485/ENSG00000134548/ENSG00000144847/ENSG00000093010/ENSG00000160307/ENSG00000075429/ENSG00000164687/ENSG00000185149/ENSG00000102924/ENSG00000171246/ENSG00000154721/ENSG00000117152/ENSG00000124920/ENSG00000078401/ENSG00000147246/ENSG00000146072/ENSG00000144868/ENSG00000114279/ENSG00000171368/ENSG00000175866/ENSG00000154764/ENSG00000101188/ENSG00000101040/ENSG00000237515/ENSG00000135744…	62
GO:0051966	regulation of synaptic transmission, glutamatergic	1.12143e-06	3.56317e-05	BP	37/3903	68/14634	2.72086e-05	ENSG00000141433/ENSG00000163485/ENSG00000018625/ENSG00000075429/ENSG00000171189/ENSG00000185149/ENSG00000118432/ENSG00000073756/ENSG00000079482/ENSG00000146648/ENSG00000180914/ENSG00000105605/ENSG00000198400/ENSG00000135919/ENSG00000149091/ENSG00000196338/ENSG00000179603/ENSG00000008735/ENSG00000149295/ENSG00000188906/ENSG00000198822/ENSG00000184845/ENSG00000166862/ENSG00000152822/ENSG00000075461…	37
GO:0071496	cellular response to external stimulus	1.15861e-06	3.66324e-05	BP	118/3903	301/14634	2.79728e-05	ENSG00000105894/ENSG00000018625/ENSG00000134602/ENSG00000093010/ENSG00000175445/ENSG00000125398/ENSG00000204472/ENSG00000136869/ENSG00000108821/ENSG00000090339/ENSG00000109971/ENSG00000145423/ENSG00000041982/ENSG00000081803/ENSG00000158769/ENSG00000154803/ENSG00000073756/ENSG00000025039/ENSG00000102174/ENSG00000134755/ENSG00000186642/ENSG00000110436/ENSG00000100292/ENSG00000162692/ENSG00000005893…	118
hsa04713	Circadian entrainment	2.33748e-07	3.90358e-05							92	-0.6053	-2.07549	3.26016e-05	2805	tags=48%, list=17%, signal=40%	2776/5594/2891/23236/5332/2982/8911/2983/5567/2904/3762/5582/54331/91860/9722/801/818/2977/2788/8863/5578/815/3760/2890/2775/55970/6263/775/2902/2893/3763/2892/8913/816/4544/107/114/4842/117/108/5579/5593/2903/116
GO:0050768	negative regulation of neurogenesis	1.28341e-06	4.03806e-05	BP	110/3903	277/14634	3.08349e-05	ENSG00000141433/ENSG00000164690/ENSG00000087250/ENSG00000105894/ENSG00000177508/ENSG00000007372/ENSG00000012171/ENSG00000182175/ENSG00000134569/ENSG00000166450/ENSG00000170075/ENSG00000066248/ENSG00000125398/ENSG00000064300/ENSG00000092421/ENSG00000082684/ENSG00000126861/ENSG00000166710/ENSG00000205336/ENSG00000139352/ENSG00000117280/ENSG00000130203/ENSG00000152377/ENSG00000175745/ENSG00000164438…	110
GO:1902531	regulation of intracellular signal transduction	1.30683e-06	4.09179e-05	BP	525/3903	1663/14634	3.12452e-05	ENSG00000125378/ENSG00000141433/ENSG00000171100/ENSG00000152192/ENSG00000143772/ENSG00000087250/ENSG00000163485/ENSG00000148053/ENSG00000133048/ENSG00000101134/ENSG00000140285/ENSG00000168743/ENSG00000154188/ENSG00000120885/ENSG00000116991/ENSG00000160307/ENSG00000166923/ENSG00000129675/ENSG00000170075/ENSG00000066248/ENSG00000164976/ENSG00000125398/ENSG00000136869/ENSG00000166501/ENSG00000092421…	525
GO:0003015	heart process	1.32185e-06	4.09901e-05	BP	107/3903	268/14634	3.13003e-05	ENSG00000176842/ENSG00000163485/ENSG00000018625/ENSG00000096696/ENSG00000177098/ENSG00000046604/ENSG00000006128/ENSG00000170624/ENSG00000134548/ENSG00000159251/ENSG00000171388/ENSG00000075429/ENSG00000153956/ENSG00000075142/ENSG00000121966/ENSG00000116016/ENSG00000173641/ENSG00000182132/ENSG00000184588/ENSG00000171385/ENSG00000096433/ENSG00000134755/ENSG00000117152/ENSG00000099337/ENSG00000078401…	107
GO:0048638	regulation of developmental growth	1.31867e-06	4.09901e-05	BP	122/3903	314/14634	3.13003e-05	ENSG00000125378/ENSG00000171100/ENSG00000087250/ENSG00000012171/ENSG00000092421/ENSG00000181649/ENSG00000082684/ENSG00000145423/ENSG00000169946/ENSG00000121966/ENSG00000184486/ENSG00000130203/ENSG00000117707/ENSG00000143320/ENSG00000117152/ENSG00000078401/ENSG00000091129/ENSG00000113645/ENSG00000143858/ENSG00000119927/ENSG00000184937/ENSG00000198719/ENSG00000137872/ENSG00000134259/ENSG00000168214…	122
GO:0060047	heart contraction	1.35387e-06	4.17821e-05	BP	104/3903	259/14634	3.19051e-05	ENSG00000176842/ENSG00000163485/ENSG00000018625/ENSG00000096696/ENSG00000177098/ENSG00000046604/ENSG00000006128/ENSG00000170624/ENSG00000134548/ENSG00000159251/ENSG00000171388/ENSG00000075429/ENSG00000153956/ENSG00000075142/ENSG00000121966/ENSG00000116016/ENSG00000173641/ENSG00000182132/ENSG00000184588/ENSG00000171385/ENSG00000096433/ENSG00000134755/ENSG00000117152/ENSG00000099337/ENSG00000078401…	104
GO:0030324	lung development	1.38006e-06	4.23877e-05	BP	74/3903	170/14634	3.23675e-05	ENSG00000147257/ENSG00000125378/ENSG00000159263/ENSG00000164690/ENSG00000105894/ENSG00000133048/ENSG00000140285/ENSG00000136352/ENSG00000113083/ENSG00000125398/ENSG00000121570/ENSG00000188064/ENSG00000169946/ENSG00000116016/ENSG00000041982/ENSG00000139352/ENSG00000117707/ENSG00000129654/ENSG00000102174/ENSG00000070404/ENSG00000137868/ENSG00000142552/ENSG00000103811/ENSG00000113578/ENSG00000147571…	74
GO:0008016	regulation of heart contraction	1.39711e-06	4.2708e-05	BP	94/3903	229/14634	3.26121e-05	ENSG00000176842/ENSG00000163485/ENSG00000018625/ENSG00000096696/ENSG00000177098/ENSG00000046604/ENSG00000006128/ENSG00000134548/ENSG00000171388/ENSG00000075429/ENSG00000153956/ENSG00000075142/ENSG00000116016/ENSG00000173641/ENSG00000182132/ENSG00000184588/ENSG00000171385/ENSG00000096433/ENSG00000134755/ENSG00000117152/ENSG00000099337/ENSG00000078401/ENSG00000149575/ENSG00000159167/ENSG00000123104…	94
GO:0034765	regulation of ion transmembrane transport	1.58708e-06	4.82861e-05	BP	163/3903	444/14634	3.68716e-05	ENSG00000018625/ENSG00000126803/ENSG00000177098/ENSG00000159212/ENSG00000277586/ENSG00000154127/ENSG00000075429/ENSG00000153956/ENSG00000075142/ENSG00000233670/ENSG00000077522/ENSG00000177807/ENSG00000183454/ENSG00000182132/ENSG00000026559/ENSG00000184588/ENSG00000171385/ENSG00000117152/ENSG00000152578/ENSG00000099337/ENSG00000184156/ENSG00000100433/ENSG00000149575/ENSG00000177301/ENSG00000171132…	163
GO:0008219	cell death	1.64574e-06	4.98357e-05	BP	594/3903	1907/14634	3.80549e-05	ENSG00000137573/ENSG00000125378/ENSG00000141433/ENSG00000064692/ENSG00000111057/ENSG00000164690/ENSG00000152192/ENSG00000143772/ENSG00000119922/ENSG00000087250/ENSG00000105894/ENSG00000163485/ENSG00000163064/ENSG00000148053/ENSG00000170421/ENSG00000171956/ENSG00000133048/ENSG00000096696/ENSG00000112319/ENSG00000046604/ENSG00000155816/ENSG00000134602/ENSG00000277586/ENSG00000154188/ENSG00000159251…	594
GO:0002790	peptide secretion	1.71147e-06	5.15841e-05	BP	155/3903	419/14634	3.939e-05	ENSG00000141433/ENSG00000163485/ENSG00000164756/ENSG00000156675/ENSG00000162992/ENSG00000171388/ENSG00000117385/ENSG00000102760/ENSG00000136869/ENSG00000256797/ENSG00000075142/ENSG00000073350/ENSG00000007171/ENSG00000185149/ENSG00000155897/ENSG00000118432/ENSG00000102924/ENSG00000163032/ENSG00000130203/ENSG00000168993/ENSG00000096433/ENSG00000078401/ENSG00000154229/ENSG00000104783/ENSG00000142552…	155
GO:0043491	protein kinase B signaling	1.74934e-06	5.24801e-05	BP	92/3903	224/14634	4.00742e-05	ENSG00000171100/ENSG00000087250/ENSG00000148053/ENSG00000133048/ENSG00000140285/ENSG00000154188/ENSG00000113083/ENSG00000164976/ENSG00000125398/ENSG00000162344/ENSG00000180353/ENSG00000154803/ENSG00000142627/ENSG00000142552/ENSG00000138675/ENSG00000057593/ENSG00000174808/ENSG00000113578/ENSG00000198825/ENSG00000146648/ENSG00000158458/ENSG00000010810/ENSG00000120057/ENSG00000107263/ENSG00000136810…	92
GO:0030323	respiratory tube development	1.84861e-06	5.46952e-05	BP	75/3903	174/14634	4.17657e-05	ENSG00000147257/ENSG00000125378/ENSG00000159263/ENSG00000164690/ENSG00000105894/ENSG00000133048/ENSG00000140285/ENSG00000136352/ENSG00000113083/ENSG00000125398/ENSG00000121570/ENSG00000188064/ENSG00000169946/ENSG00000116016/ENSG00000041982/ENSG00000139352/ENSG00000117707/ENSG00000129654/ENSG00000102174/ENSG00000070404/ENSG00000137868/ENSG00000142552/ENSG00000103811/ENSG00000113578/ENSG00000147571…	75
GO:0051271	negative regulation of cellular component movement	1.84662e-06	5.46952e-05	BP	113/3903	288/14634	4.17657e-05	ENSG00000137573/ENSG00000185551/ENSG00000164690/ENSG00000105894/ENSG00000163485/ENSG00000164007/ENSG00000012171/ENSG00000136352/ENSG00000134602/ENSG00000166923/ENSG00000102760/ENSG00000204472/ENSG00000092421/ENSG00000082684/ENSG00000174348/ENSG00000145423/ENSG00000205336/ENSG00000154803/ENSG00000130203/ENSG00000130303/ENSG00000132386/ENSG00000167642/ENSG00000100292/ENSG00000196220/ENSG00000139146…	113
GO:0071248	cellular response to metal ion	1.84861e-06	5.46952e-05	BP	75/3903	174/14634	4.17657e-05	ENSG00000164690/ENSG00000143772/ENSG00000087250/ENSG00000139117/ENSG00000163347/ENSG00000166710/ENSG00000140465/ENSG00000155897/ENSG00000073756/ENSG00000070404/ENSG00000132386/ENSG00000078401/ENSG00000100292/ENSG00000143858/ENSG00000115738/ENSG00000146648/ENSG00000198417/ENSG00000039068/ENSG00000171223/ENSG00000165240/ENSG00000108179/ENSG00000144550/ENSG00000240583/ENSG00000101958/ENSG00000178773…	75
GO:0048545	response to steroid hormone	1.92315e-06	5.66407e-05	BP	122/3903	316/14634	4.32512e-05	ENSG00000125378/ENSG00000141433/ENSG00000105894/ENSG00000182752/ENSG00000018625/ENSG00000046604/ENSG00000277586/ENSG00000160307/ENSG00000003436/ENSG00000113083/ENSG00000103740/ENSG00000204472/ENSG00000108821/ENSG00000163347/ENSG00000090339/ENSG00000188064/ENSG00000150540/ENSG00000073756/ENSG00000176971/ENSG00000132386/ENSG00000078401/ENSG00000172817/ENSG00000170915/ENSG00000147571/ENSG00000159167…	122
GO:0055065	metal ion homeostasis	2.01979e-06	5.89486e-05	BP	196/3903	552/14634	4.50135e-05	ENSG00000141433/ENSG00000168447/ENSG00000087250/ENSG00000163485/ENSG00000079689/ENSG00000018625/ENSG00000006128/ENSG00000170624/ENSG00000134548/ENSG00000164756/ENSG00000154127/ENSG00000093010/ENSG00000170989/ENSG00000166501/ENSG00000153956/ENSG00000075142/ENSG00000078549/ENSG00000166710/ENSG00000185149/ENSG00000177807/ENSG00000121966/ENSG00000116016/ENSG00000155897/ENSG00000151617/ENSG00000118432…	196
GO:1901699	cellular response to nitrogen compound	2.01904e-06	5.89486e-05	BP	222/3903	637/14634	4.50135e-05	ENSG00000087250/ENSG00000148053/ENSG00000185745/ENSG00000184584/ENSG00000175445/ENSG00000095637/ENSG00000125398/ENSG00000064300/ENSG00000204472/ENSG00000136869/ENSG00000166501/ENSG00000153956/ENSG00000108821/ENSG00000166147/ENSG00000090339/ENSG00000087245/ENSG00000077522/ENSG00000114166/ENSG00000155897/ENSG00000134463/ENSG00000115290/ENSG00000184588/ENSG00000073756/ENSG00000025039/ENSG00000171094…	222
GO:1901701	cellular response to oxygen-containing compound	2.10724e-06	6.12238e-05	BP	345/3903	1049/14634	4.67509e-05	ENSG00000152192/ENSG00000087250/ENSG00000105894/ENSG00000148053/ENSG00000134602/ENSG00000120885/ENSG00000162992/ENSG00000008394/ENSG00000003436/ENSG00000175445/ENSG00000170075/ENSG00000095637/ENSG00000125398/ENSG00000064300/ENSG00000204472/ENSG00000136869/ENSG00000166501/ENSG00000153956/ENSG00000108821/ENSG00000163347/ENSG00000166147/ENSG00000090339/ENSG00000087245/ENSG00000075142/ENSG00000007171…	345
GO:0030336	negative regulation of cell migration	2.15455e-06	6.23177e-05	BP	98/3903	243/14634	4.75862e-05	ENSG00000137573/ENSG00000185551/ENSG00000164690/ENSG00000105894/ENSG00000163485/ENSG00000164007/ENSG00000136352/ENSG00000134602/ENSG00000166923/ENSG00000102760/ENSG00000204472/ENSG00000174348/ENSG00000145423/ENSG00000205336/ENSG00000154803/ENSG00000130203/ENSG00000130303/ENSG00000132386/ENSG00000100292/ENSG00000196220/ENSG00000139146/ENSG00000271447/ENSG00000159167/ENSG00000120129/ENSG00000137872…	98
GO:0034703	cation channel complex	3.61662e-06	6.23474e-05	CC	87/4042	214/15298	4.82492e-05	ENSG00000168447/ENSG00000126803/ENSG00000177098/ENSG00000075429/ENSG00000153956/ENSG00000183454/ENSG00000182132/ENSG00000026559/ENSG00000184588/ENSG00000171385/ENSG00000152578/ENSG00000099337/ENSG00000184156/ENSG00000104783/ENSG00000149575/ENSG00000177301/ENSG00000171126/ENSG00000188730/ENSG00000163686/ENSG00000141837/ENSG00000156486/ENSG00000158966/ENSG00000151067/ENSG00000130226/ENSG00000053918…	87
GO:0001503	ossification	2.29534e-06	6.60936e-05	BP	138/3903	367/14634	5.04695e-05	ENSG00000147257/ENSG00000198732/ENSG00000125378/ENSG00000164690/ENSG00000105894/ENSG00000046653/ENSG00000006128/ENSG00000168743/ENSG00000166923/ENSG00000134569/ENSG00000113083/ENSG00000170989/ENSG00000125398/ENSG00000164188/ENSG00000108821/ENSG00000087245/ENSG00000145423/ENSG00000188064/ENSG00000041982/ENSG00000155850/ENSG00000147408/ENSG00000086300/ENSG00000073756/ENSG00000137809/ENSG00000102174…	138
GO:0030135	coated vesicle	3.98094e-06	6.71677e-05	CC	109/4042	282/15298	5.19795e-05	ENSG00000109971/ENSG00000163251/ENSG00000166710/ENSG00000155897/ENSG00000150961/ENSG00000130203/ENSG00000177182/ENSG00000148219/ENSG00000078401/ENSG00000143858/ENSG00000206503/ENSG00000174808/ENSG00000198825/ENSG00000104490/ENSG00000074695/ENSG00000146648/ENSG00000070540/ENSG00000047932/ENSG00000180340/ENSG00000165240/ENSG00000152092/ENSG00000137261/ENSG00000100934/ENSG00000100196/ENSG00000081479…	109
GO:0002791	regulation of peptide secretion	2.36141e-06	6.76937e-05	BP	121/3903	314/14634	5.16913e-05	ENSG00000141433/ENSG00000163485/ENSG00000164756/ENSG00000156675/ENSG00000162992/ENSG00000171388/ENSG00000117385/ENSG00000102760/ENSG00000136869/ENSG00000075142/ENSG00000073350/ENSG00000007171/ENSG00000185149/ENSG00000155897/ENSG00000118432/ENSG00000163032/ENSG00000130203/ENSG00000096433/ENSG00000154229/ENSG00000104783/ENSG00000148672/ENSG00000171132/ENSG00000147246/ENSG00000147642/ENSG00000147571…	121
GO:0046879	hormone secretion	2.38011e-06	6.7928e-05	BP	109/3903	277/14634	5.18702e-05	ENSG00000141433/ENSG00000163485/ENSG00000006128/ENSG00000164756/ENSG00000156675/ENSG00000162992/ENSG00000171388/ENSG00000075142/ENSG00000007171/ENSG00000155897/ENSG00000100078/ENSG00000118432/ENSG00000163032/ENSG00000168993/ENSG00000096433/ENSG00000078401/ENSG00000154229/ENSG00000148672/ENSG00000171132/ENSG00000147246/ENSG00000147642/ENSG00000147571/ENSG00000010310/ENSG00000123104/ENSG00000133794…	109
GO:1903561	extracellular vesicle	4.76282e-06	7.86857e-05	CC	575/4042	1871/15298	6.0893e-05	ENSG00000156140/ENSG00000129151/ENSG00000111057/ENSG00000135905/ENSG00000168447/ENSG00000171766/ENSG00000170421/ENSG00000018625/ENSG00000133048/ENSG00000096696/ENSG00000126803/ENSG00000174080/ENSG00000046604/ENSG00000159212/ENSG00000168140/ENSG00000187244/ENSG00000139117/ENSG00000168743/ENSG00000134602/ENSG00000154188/ENSG00000159251/ENSG00000120885/ENSG00000093010/ENSG00000176658/ENSG00000117385…	575
GO:0009914	hormone transport	2.81455e-06	7.9973e-05	BP	111/3903	284/14634	6.10679e-05	ENSG00000141433/ENSG00000163485/ENSG00000006128/ENSG00000164756/ENSG00000156675/ENSG00000162992/ENSG00000171388/ENSG00000075142/ENSG00000007171/ENSG00000155897/ENSG00000100078/ENSG00000118432/ENSG00000163032/ENSG00000168993/ENSG00000096433/ENSG00000078401/ENSG00000154229/ENSG00000092068/ENSG00000148672/ENSG00000171132/ENSG00000147246/ENSG00000147642/ENSG00000147571/ENSG00000010310/ENSG00000123104…	111
GO:1904062	regulation of cation transmembrane transport	2.84001e-06	8.03423e-05	BP	121/3903	315/14634	6.13499e-05	ENSG00000018625/ENSG00000126803/ENSG00000177098/ENSG00000277586/ENSG00000154127/ENSG00000075429/ENSG00000153956/ENSG00000075142/ENSG00000233670/ENSG00000077522/ENSG00000183454/ENSG00000182132/ENSG00000026559/ENSG00000184588/ENSG00000117152/ENSG00000152578/ENSG00000149575/ENSG00000171132/ENSG00000147571/ENSG00000122691/ENSG00000010810/ENSG00000002746/ENSG00000145362/ENSG00000156486/ENSG00000114279…	121
GO:0043230	extracellular organelle	5.11416e-06	8.27659e-05	CC	575/4042	1872/15298	6.40506e-05	ENSG00000156140/ENSG00000129151/ENSG00000111057/ENSG00000135905/ENSG00000168447/ENSG00000171766/ENSG00000170421/ENSG00000018625/ENSG00000133048/ENSG00000096696/ENSG00000126803/ENSG00000174080/ENSG00000046604/ENSG00000159212/ENSG00000168140/ENSG00000187244/ENSG00000139117/ENSG00000168743/ENSG00000134602/ENSG00000154188/ENSG00000159251/ENSG00000120885/ENSG00000093010/ENSG00000176658/ENSG00000117385…	575
GO:0009991	response to extracellular stimulus	3.00524e-06	8.46454e-05	BP	167/3903	461/14634	6.46358e-05	ENSG00000141433/ENSG00000087250/ENSG00000105894/ENSG00000134548/ENSG00000134602/ENSG00000093010/ENSG00000175445/ENSG00000204472/ENSG00000108821/ENSG00000090339/ENSG00000109971/ENSG00000145423/ENSG00000041982/ENSG00000140465/ENSG00000081803/ENSG00000118432/ENSG00000139352/ENSG00000154803/ENSG00000130203/ENSG00000137561/ENSG00000117707/ENSG00000073756/ENSG00000025039/ENSG00000102174/ENSG00000134755…	167
GO:0099060	integral component of postsynaptic specialization membrane	5.355e-06	8.49302e-05	CC	37/4042	72/15298	6.57255e-05	ENSG00000183454/ENSG00000171385/ENSG00000091129/ENSG00000148948/ENSG00000198739/ENSG00000105605/ENSG00000128594/ENSG00000237515/ENSG00000022355/ENSG00000152208/ENSG00000164742/ENSG00000188803/ENSG00000182771/ENSG00000165379/ENSG00000108556/ENSG00000157219/ENSG00000176884/ENSG00000145864/ENSG00000156395/ENSG00000166862/ENSG00000075461/ENSG00000156564/ENSG00000184408/ENSG00000099957/ENSG00000151490…	37
GO:0098857	membrane microdomain	5.8642e-06	9.11826e-05	CC	116/4042	306/15298	7.05641e-05	ENSG00000137573/ENSG00000164690/ENSG00000046653/ENSG00000018625/ENSG00000162407/ENSG00000164929/ENSG00000154188/ENSG00000134569/ENSG00000003436/ENSG00000170989/ENSG00000176658/ENSG00000095637/ENSG00000168918/ENSG00000090339/ENSG00000078549/ENSG00000205336/ENSG00000155897/ENSG00000100427/ENSG00000118432/ENSG00000073756/ENSG00000130303/ENSG00000170961/ENSG00000110436/ENSG00000213949/ENSG00000100292…	116
GO:0150034	distal axon	6.01795e-06	9.17738e-05	CC	115/4042	303/15298	7.10216e-05	ENSG00000141433/ENSG00000163485/ENSG00000165588/ENSG00000148053/ENSG00000079689/ENSG00000277586/ENSG00000106078/ENSG00000066248/ENSG00000172020/ENSG00000064300/ENSG00000166501/ENSG00000075142/ENSG00000109971/ENSG00000118432/ENSG00000035862/ENSG00000168993/ENSG00000149557/ENSG00000121653/ENSG00000172137/ENSG00000124126/ENSG00000177301/ENSG00000101327/ENSG00000079482/ENSG00000144857/ENSG00000168081…	115
GO:0001505	regulation of neurotransmitter levels	3.41632e-06	9.53909e-05	BP	92/3903	227/14634	7.28411e-05	ENSG00000100505/ENSG00000064692/ENSG00000046653/ENSG00000018625/ENSG00000079215/ENSG00000093010/ENSG00000166501/ENSG00000109971/ENSG00000177807/ENSG00000150540/ENSG00000081803/ENSG00000118432/ENSG00000132164/ENSG00000123360/ENSG00000175785/ENSG00000168993/ENSG00000114646/ENSG00000076944/ENSG00000110436/ENSG00000143858/ENSG00000131238/ENSG00000147044/ENSG00000180900/ENSG00000154764/ENSG00000115665…	92
GO:0040013	negative regulation of locomotion	3.41521e-06	9.53909e-05	BP	111/3903	285/14634	7.28411e-05	ENSG00000137573/ENSG00000185551/ENSG00000164690/ENSG00000105894/ENSG00000163485/ENSG00000164007/ENSG00000012171/ENSG00000136352/ENSG00000134602/ENSG00000166923/ENSG00000102760/ENSG00000204472/ENSG00000092421/ENSG00000082684/ENSG00000174348/ENSG00000145423/ENSG00000205336/ENSG00000154803/ENSG00000130203/ENSG00000130303/ENSG00000132386/ENSG00000167642/ENSG00000100292/ENSG00000196220/ENSG00000139146…	111
GO:1901890	positive regulation of cell junction assembly	3.48369e-06	9.68526e-05	BP	47/3903	97/14634	7.39573e-05	ENSG00000148053/ENSG00000164007/ENSG00000101463/ENSG00000163347/ENSG00000102924/ENSG00000135298/ENSG00000142627/ENSG00000186340/ENSG00000121753/ENSG00000198739/ENSG00000154764/ENSG00000180914/ENSG00000198400/ENSG00000153707/ENSG00000184113/ENSG00000135744/ENSG00000140538/ENSG00000165215/ENSG00000152208/ENSG00000154928/ENSG00000196338/ENSG00000181790/ENSG00000175928/ENSG00000185985/ENSG00000071054…	47
GO:0021954	central nervous system neuron development	3.60351e-06	9.97537e-05	BP	41/3903	81/14634	7.61726e-05	ENSG00000182968/ENSG00000148053/ENSG00000139352/ENSG00000133083/ENSG00000109132/ENSG00000162624/ENSG00000074047/ENSG00000165240/ENSG00000147862/ENSG00000169855/ENSG00000160460/ENSG00000118257/ENSG00000108175/ENSG00000169554/ENSG00000256463/ENSG00000154928/ENSG00000168505/ENSG00000169750/ENSG00000078018/ENSG00000106123/ENSG00000170390/ENSG00000080824/ENSG00000145147/ENSG00000106852/ENSG00000149295…	41
GO:0030029	actin filament-based process	3.85872e-06	0.000106362	BP	256/3903	755/14634	8.12188e-05	ENSG00000163485/ENSG00000187017/ENSG00000046653/ENSG00000170421/ENSG00000018625/ENSG00000096696/ENSG00000177098/ENSG00000164007/ENSG00000046604/ENSG00000006128/ENSG00000140285/ENSG00000170624/ENSG00000155816/ENSG00000159251/ENSG00000172159/ENSG00000170989/ENSG00000132854/ENSG00000106078/ENSG00000176658/ENSG00000095637/ENSG00000102760/ENSG00000204472/ENSG00000153956/ENSG00000090339/ENSG00000075142…	256
GO:0098688	parallel fiber to Purkinje cell synapse	7.28532e-06	0.000109005	CC	13/4042	16/15298	8.43563e-05	ENSG00000081803/ENSG00000102924/ENSG00000172137/ENSG00000196517/ENSG00000152208/ENSG00000125675/ENSG00000137766/ENSG00000162989/ENSG00000099957/ENSG00000101333/ENSG00000141526/ENSG00000162706/ENSG00000066032	13
hsa04724	Glutamatergic synapse	1.03956e-06	0.000115738							110	-0.564353	-2.00034	9.66612e-05	3192	tags=44%, list=19%, signal=35%	2790/5530/22941/2914/2776/5594/2891/23236/5332/5567/2904/50944/5582/57030/54331/2788/5578/3760/2890/2775/55970/6505/2915/775/2902/2912/10991/2911/2893/2900/2913/6511/2892/6506/773/2918/6512/107/114/108/116443/5579/3709/2917/2903/2897/6507/57084
GO:0033674	positive regulation of kinase activity	4.21815e-06	0.000115775	BP	198/3903	564/14634	8.84064e-05	ENSG00000125378/ENSG00000141433/ENSG00000087250/ENSG00000163485/ENSG00000148053/ENSG00000133048/ENSG00000154188/ENSG00000120885/ENSG00000166923/ENSG00000102760/ENSG00000136869/ENSG00000167191/ENSG00000163251/ENSG00000173947/ENSG00000188064/ENSG00000121966/ENSG00000155897/ENSG00000162734/ENSG00000117707/ENSG00000171094/ENSG00000187550/ENSG00000142627/ENSG00000078401/ENSG00000213949/ENSG00000204580…	198
GO:0033555	multicellular organismal response to stress	4.41565e-06	0.000120258	BP	37/3903	71/14634	9.18302e-05	ENSG00000141433/ENSG00000018625/ENSG00000006128/ENSG00000093010/ENSG00000233670/ENSG00000078549/ENSG00000185149/ENSG00000130203/ENSG00000147246/ENSG00000147571/ENSG00000078725/ENSG00000137261/ENSG00000198400/ENSG00000136160/ENSG00000152661/ENSG00000135124/ENSG00000008735/ENSG00000184845/ENSG00000112333/ENSG00000187094/ENSG00000170485/ENSG00000109189/ENSG00000171532/ENSG00000089250/ENSG00000213585…	37
GO:0072001	renal system development	4.4188e-06	0.000120258	BP	107/3903	274/14634	9.18302e-05	ENSG00000147257/ENSG00000137573/ENSG00000125378/ENSG00000170549/ENSG00000164690/ENSG00000177508/ENSG00000168743/ENSG00000154188/ENSG00000166923/ENSG00000134569/ENSG00000125398/ENSG00000166147/ENSG00000188064/ENSG00000154803/ENSG00000163659/ENSG00000117707/ENSG00000119630/ENSG00000077092/ENSG00000129654/ENSG00000103449/ENSG00000070404/ENSG00000137868/ENSG00000132386/ENSG00000170961/ENSG00000198598…	107
GO:0034702	ion channel complex	8.38996e-06	0.000123208	CC	109/4042	286/15298	9.53479e-05	ENSG00000168447/ENSG00000126803/ENSG00000177098/ENSG00000159212/ENSG00000167614/ENSG00000075429/ENSG00000153956/ENSG00000183454/ENSG00000182132/ENSG00000026559/ENSG00000184588/ENSG00000171385/ENSG00000141540/ENSG00000152578/ENSG00000099337/ENSG00000184156/ENSG00000104783/ENSG00000149575/ENSG00000177301/ENSG00000189143/ENSG00000171126/ENSG00000188730/ENSG00000163686/ENSG00000141837/ENSG00000184908…	109
GO:0012501	programmed cell death	4.56023e-06	0.000123586	BP	555/3903	1784/14634	9.43711e-05	ENSG00000137573/ENSG00000125378/ENSG00000141433/ENSG00000111057/ENSG00000164690/ENSG00000152192/ENSG00000143772/ENSG00000119922/ENSG00000087250/ENSG00000105894/ENSG00000163485/ENSG00000163064/ENSG00000148053/ENSG00000170421/ENSG00000171956/ENSG00000133048/ENSG00000096696/ENSG00000112319/ENSG00000046604/ENSG00000155816/ENSG00000134602/ENSG00000277586/ENSG00000154188/ENSG00000159251/ENSG00000120885…	555
GO:0045121	membrane raft	8.58216e-06	0.000123739	CC	115/4042	305/15298	9.57588e-05	ENSG00000137573/ENSG00000164690/ENSG00000046653/ENSG00000018625/ENSG00000162407/ENSG00000164929/ENSG00000154188/ENSG00000134569/ENSG00000003436/ENSG00000170989/ENSG00000176658/ENSG00000095637/ENSG00000168918/ENSG00000090339/ENSG00000078549/ENSG00000205336/ENSG00000155897/ENSG00000100427/ENSG00000118432/ENSG00000073756/ENSG00000130303/ENSG00000170961/ENSG00000110436/ENSG00000213949/ENSG00000100292…	115
GO:0001822	kidney development	4.62218e-06	0.000124741	BP	104/3903	265/14634	9.52529e-05	ENSG00000147257/ENSG00000137573/ENSG00000125378/ENSG00000170549/ENSG00000164690/ENSG00000177508/ENSG00000168743/ENSG00000154188/ENSG00000166923/ENSG00000134569/ENSG00000125398/ENSG00000166147/ENSG00000188064/ENSG00000154803/ENSG00000163659/ENSG00000117707/ENSG00000119630/ENSG00000077092/ENSG00000129654/ENSG00000103449/ENSG00000070404/ENSG00000137868/ENSG00000132386/ENSG00000170961/ENSG00000198598…	104
GO:0046873	metal ion transmembrane transporter activity	1.18283e-06	0.000126885	MF	148/3971	398/15029	0.000111152	ENSG00000168447/ENSG00000018625/ENSG00000177098/ENSG00000079215/ENSG00000164756/ENSG00000167614/ENSG00000075429/ENSG00000153956/ENSG00000171189/ENSG00000080493/ENSG00000177807/ENSG00000118432/ENSG00000132164/ENSG00000183454/ENSG00000182132/ENSG00000026559/ENSG00000171385/ENSG00000143603/ENSG00000096433/ENSG00000099337/ENSG00000184156/ENSG00000100433/ENSG00000104783/ENSG00000110436/ENSG00000169427…	148
hsa05032	Morphine addiction	1.57557e-06	0.00013156							87	-0.596614	-2.03482	0.000109875	2656	tags=40%, list=16%, signal=34%	5139/2555/27115/5567/3762/5582/54331/2869/2550/2788/8622/5578/2556/3760/10846/2775/55970/2561/4988/5137/3763/2554/2565/1812/773/5153/5138/5142/107/114/108/9568/134/5579/2569
GO:0098589	membrane region	9.38912e-06	0.000132957	CC	118/4042	315/15298	0.000102892	ENSG00000137573/ENSG00000164690/ENSG00000046653/ENSG00000018625/ENSG00000162407/ENSG00000164929/ENSG00000154188/ENSG00000134569/ENSG00000003436/ENSG00000170989/ENSG00000176658/ENSG00000095637/ENSG00000168918/ENSG00000090339/ENSG00000078549/ENSG00000205336/ENSG00000155897/ENSG00000100427/ENSG00000118432/ENSG00000073756/ENSG00000130303/ENSG00000170961/ENSG00000110436/ENSG00000213949/ENSG00000100292…	118
GO:0007215	glutamate receptor signaling pathway	4.97529e-06	0.0001334	BP	47/3903	98/14634	0.000101865	ENSG00000277586/ENSG00000075429/ENSG00000171189/ENSG00000077522/ENSG00000183454/ENSG00000152578/ENSG00000139874/ENSG00000147571/ENSG00000010810/ENSG00000260230/ENSG00000149403/ENSG00000105605/ENSG00000158828/ENSG00000196517/ENSG00000237515/ENSG00000171208/ENSG00000152208/ENSG00000188803/ENSG00000182771/ENSG00000125675/ENSG00000196338/ENSG00000179603/ENSG00000134780/ENSG00000008735/ENSG00000176884…	47
GO:0030199	collagen fibril organization	4.9844e-06	0.0001334	BP	29/3903	51/14634	0.000101865	ENSG00000156140/ENSG00000166923/ENSG00000113083/ENSG00000108821/ENSG00000134013/ENSG00000145423/ENSG00000106624/ENSG00000060718/ENSG00000139219/ENSG00000138131/ENSG00000165240/ENSG00000176692/ENSG00000138080/ENSG00000204248/ENSG00000149257/ENSG00000187955/ENSG00000099953/ENSG00000168542/ENSG00000106799/ENSG00000130635/ENSG00000162733/ENSG00000204262/ENSG00000129038/ENSG00000141696/ENSG00000130508…	29
GO:0030545	receptor regulator activity	1.37381e-06	0.000135091	MF	137/3971	364/15029	0.00011834	ENSG00000125378/ENSG00000141433/ENSG00000164690/ENSG00000124479/ENSG00000105894/ENSG00000140285/ENSG00000012171/ENSG00000134548/ENSG00000171388/ENSG00000166923/ENSG00000092421/ENSG00000082684/ENSG00000166147/ENSG00000103260/ENSG00000162344/ENSG00000219438/ENSG00000145423/ENSG00000188064/ENSG00000111186/ENSG00000156466/ENSG00000143768/ENSG00000171119/ENSG00000119630/ENSG00000114646/ENSG00000078401…	137
GO:0009628	response to abiotic stimulus	5.07674e-06	0.00013531	BP	371/3903	1147/14634	0.000103323	ENSG00000087250/ENSG00000105894/ENSG00000163485/ENSG00000170421/ENSG00000171956/ENSG00000018625/ENSG00000133048/ENSG00000126803/ENSG00000079215/ENSG00000006128/ENSG00000168140/ENSG00000155816/ENSG00000160307/ENSG00000175445/ENSG00000102760/ENSG00000125398/ENSG00000064300/ENSG00000204472/ENSG00000136869/ENSG00000104081/ENSG00000082684/ENSG00000108821/ENSG00000163347/ENSG00000134013/ENSG00000090339…	371
GO:0006813	potassium ion transport	5.36733e-06	0.000142466	BP	88/3903	217/14634	0.000108788	ENSG00000141433/ENSG00000163485/ENSG00000018625/ENSG00000079215/ENSG00000077522/ENSG00000177807/ENSG00000182132/ENSG00000026559/ENSG00000171385/ENSG00000143603/ENSG00000117152/ENSG00000099337/ENSG00000184156/ENSG00000100433/ENSG00000104783/ENSG00000169427/ENSG00000177301/ENSG00000171126/ENSG00000145362/ENSG00000156486/ENSG00000130226/ENSG00000069869/ENSG00000053918/ENSG00000124205/ENSG00000240583…	88
GO:0001501	skeletal system development	5.49536e-06	0.000145267	BP	162/3903	449/14634	0.000110927	ENSG00000137573/ENSG00000125378/ENSG00000132692/ENSG00000164690/ENSG00000176842/ENSG00000163064/ENSG00000133048/ENSG00000164853/ENSG00000166923/ENSG00000113083/ENSG00000162998/ENSG00000117385/ENSG00000049089/ENSG00000125398/ENSG00000164188/ENSG00000105855/ENSG00000108821/ENSG00000134013/ENSG00000166147/ENSG00000087245/ENSG00000145423/ENSG00000188064/ENSG00000111186/ENSG00000100714/ENSG00000156466…	162
GO:0002009	morphogenesis of an epithelium	5.67239e-06	0.000149334	BP	182/3903	514/14634	0.000114033	ENSG00000147257/ENSG00000137573/ENSG00000125378/ENSG00000170549/ENSG00000164690/ENSG00000177508/ENSG00000140285/ENSG00000136352/ENSG00000136535/ENSG00000168743/ENSG00000166923/ENSG00000106078/ENSG00000162998/ENSG00000125398/ENSG00000064300/ENSG00000163251/ENSG00000145423/ENSG00000188064/ENSG00000121966/ENSG00000041982/ENSG00000100714/ENSG00000151617/ENSG00000165322/ENSG00000117707/ENSG00000119630…	182
GO:0005539	glycosaminoglycan binding	1.72295e-06	0.000156391	MF	78/3971	184/15029	0.000136999	ENSG00000137573/ENSG00000198732/ENSG00000125378/ENSG00000156140/ENSG00000132692/ENSG00000164690/ENSG00000105894/ENSG00000140285/ENSG00000187122/ENSG00000175445/ENSG00000107742/ENSG00000166147/ENSG00000205336/ENSG00000130203/ENSG00000119630/ENSG00000204381/ENSG00000188783/ENSG00000186340/ENSG00000101670/ENSG00000026508/ENSG00000113578/ENSG00000101282/ENSG00000060718/ENSG00000106100/ENSG00000090006…	78
GO:0098771	inorganic ion homeostasis	6.09747e-06	0.000159225	BP	219/3903	636/14634	0.000121586	ENSG00000141433/ENSG00000074410/ENSG00000168447/ENSG00000087250/ENSG00000163485/ENSG00000079689/ENSG00000018625/ENSG00000006128/ENSG00000170624/ENSG00000134548/ENSG00000164756/ENSG00000154127/ENSG00000093010/ENSG00000170989/ENSG00000166501/ENSG00000153956/ENSG00000075142/ENSG00000080493/ENSG00000078549/ENSG00000166710/ENSG00000185149/ENSG00000177807/ENSG00000121966/ENSG00000116016/ENSG00000155897…	219
GO:0099173	postsynapse organization	6.08802e-06	0.000159225	BP	70/3903	164/14634	0.000121586	ENSG00000135905/ENSG00000105894/ENSG00000277586/ENSG00000134569/ENSG00000066248/ENSG00000172020/ENSG00000109971/ENSG00000196358/ENSG00000102924/ENSG00000130203/ENSG00000169862/ENSG00000091129/ENSG00000079482/ENSG00000058404/ENSG00000010810/ENSG00000144868/ENSG00000175866/ENSG00000154764/ENSG00000128594/ENSG00000101040/ENSG00000153707/ENSG00000140538/ENSG00000130294/ENSG00000118257/ENSG00000197555…	70
GO:0034705	potassium channel complex	1.18236e-05	0.000161657	CC	44/4042	93/15298	0.000125102	ENSG00000182132/ENSG00000026559/ENSG00000171385/ENSG00000099337/ENSG00000184156/ENSG00000104783/ENSG00000177301/ENSG00000171126/ENSG00000156486/ENSG00000130226/ENSG00000053918/ENSG00000149403/ENSG00000168135/ENSG00000156113/ENSG00000120049/ENSG00000104848/ENSG00000197584/ENSG00000198929/ENSG00000099822/ENSG00000105642/ENSG00000182255/ENSG00000185760/ENSG00000006071/ENSG00000183908/ENSG00000082482…	44
GO:0070062	extracellular exosome	1.176e-05	0.000161657	CC	566/4042	1852/15298	0.000125102	ENSG00000156140/ENSG00000129151/ENSG00000111057/ENSG00000135905/ENSG00000168447/ENSG00000171766/ENSG00000170421/ENSG00000133048/ENSG00000096696/ENSG00000126803/ENSG00000174080/ENSG00000046604/ENSG00000159212/ENSG00000168140/ENSG00000187244/ENSG00000139117/ENSG00000168743/ENSG00000134602/ENSG00000154188/ENSG00000159251/ENSG00000120885/ENSG00000093010/ENSG00000176658/ENSG00000117385/ENSG00000164300…	566
GO:0043408	regulation of MAPK cascade	6.62855e-06	0.000172396	BP	220/3903	640/14634	0.000131642	ENSG00000125378/ENSG00000141433/ENSG00000087250/ENSG00000163485/ENSG00000148053/ENSG00000133048/ENSG00000101134/ENSG00000168743/ENSG00000154188/ENSG00000170075/ENSG00000136869/ENSG00000092421/ENSG00000090339/ENSG00000163251/ENSG00000162344/ENSG00000145423/ENSG00000188064/ENSG00000162545/ENSG00000121966/ENSG00000156466/ENSG00000035862/ENSG00000154803/ENSG00000130203/ENSG00000162734/ENSG00000121653…	220
GO:0008076	voltage-gated potassium channel complex	1.29327e-05	0.000173824	CC	41/4042	85/15298	0.000134518	ENSG00000182132/ENSG00000026559/ENSG00000171385/ENSG00000099337/ENSG00000184156/ENSG00000104783/ENSG00000177301/ENSG00000171126/ENSG00000156486/ENSG00000130226/ENSG00000053918/ENSG00000168135/ENSG00000156113/ENSG00000120049/ENSG00000104848/ENSG00000197584/ENSG00000198929/ENSG00000099822/ENSG00000105642/ENSG00000182255/ENSG00000185760/ENSG00000183908/ENSG00000082482/ENSG00000162989/ENSG00000116396…	41
GO:0035637	multicellular organismal signaling	6.71217e-06	0.000173869	BP	79/3903	191/14634	0.000132768	ENSG00000148053/ENSG00000018625/ENSG00000096696/ENSG00000177098/ENSG00000164007/ENSG00000046604/ENSG00000170989/ENSG00000075429/ENSG00000153956/ENSG00000075142/ENSG00000182132/ENSG00000171385/ENSG00000096433/ENSG00000134755/ENSG00000099337/ENSG00000091129/ENSG00000149575/ENSG00000177301/ENSG00000123104/ENSG00000145362/ENSG00000114279/ENSG00000186439/ENSG00000105357/ENSG00000151067/ENSG00000053918…	79
GO:0061351	neural precursor cell proliferation	7.25736e-06	0.000186584	BP	66/3903	153/14634	0.000142476	ENSG00000141433/ENSG00000164690/ENSG00000105894/ENSG00000007372/ENSG00000189431/ENSG00000170075/ENSG00000205336/ENSG00000164434/ENSG00000132688/ENSG00000139352/ENSG00000184486/ENSG00000106278/ENSG00000117707/ENSG00000167642/ENSG00000115738/ENSG00000273706/ENSG00000074047/ENSG00000107263/ENSG00000154764/ENSG00000159217/ENSG00000138083/ENSG00000081479/ENSG00000166145/ENSG00000150907/ENSG00000130294…	66
GO:2000146	negative regulation of cell motility	7.26085e-06	0.000186584	BP	100/3903	255/14634	0.000142476	ENSG00000137573/ENSG00000185551/ENSG00000164690/ENSG00000105894/ENSG00000163485/ENSG00000164007/ENSG00000136352/ENSG00000134602/ENSG00000166923/ENSG00000102760/ENSG00000204472/ENSG00000174348/ENSG00000145423/ENSG00000205336/ENSG00000154803/ENSG00000130203/ENSG00000130303/ENSG00000132386/ENSG00000167642/ENSG00000100292/ENSG00000196220/ENSG00000139146/ENSG00000271447/ENSG00000159167/ENSG00000120129…	100
GO:1902495	transmembrane transporter complex	1.44034e-05	0.000190365	CC	115/4042	308/15298	0.000147319	ENSG00000168447/ENSG00000018625/ENSG00000126803/ENSG00000177098/ENSG00000159212/ENSG00000167614/ENSG00000075429/ENSG00000153956/ENSG00000183454/ENSG00000182132/ENSG00000026559/ENSG00000184588/ENSG00000171385/ENSG00000141540/ENSG00000152578/ENSG00000099337/ENSG00000184156/ENSG00000104783/ENSG00000149575/ENSG00000177301/ENSG00000189143/ENSG00000144191/ENSG00000171126/ENSG00000188730/ENSG00000163686…	115
GO:0050806	positive regulation of synaptic transmission	7.71689e-06	0.000197516	BP	69/3903	162/14634	0.000150824	ENSG00000141433/ENSG00000105894/ENSG00000163485/ENSG00000148053/ENSG00000079689/ENSG00000079215/ENSG00000006128/ENSG00000144847/ENSG00000160307/ENSG00000075429/ENSG00000155897/ENSG00000118432/ENSG00000130203/ENSG00000183454/ENSG00000073756/ENSG00000096433/ENSG00000172137/ENSG00000117152/ENSG00000171132/ENSG00000147571/ENSG00000196569/ENSG00000146648/ENSG00000196549/ENSG00000175866/ENSG00000154764…	69
GO:0031667	response to nutrient levels	7.97798e-06	0.000202699	BP	155/3903	429/14634	0.000154783	ENSG00000141433/ENSG00000087250/ENSG00000105894/ENSG00000134548/ENSG00000134602/ENSG00000093010/ENSG00000175445/ENSG00000108821/ENSG00000090339/ENSG00000109971/ENSG00000145423/ENSG00000041982/ENSG00000140465/ENSG00000081803/ENSG00000118432/ENSG00000139352/ENSG00000154803/ENSG00000130203/ENSG00000137561/ENSG00000117707/ENSG00000073756/ENSG00000025039/ENSG00000102174/ENSG00000134755/ENSG00000100292…	155
GO:0051592	response to calcium ion	7.98227e-06	0.000202699	BP	60/3903	136/14634	0.000154783	ENSG00000143772/ENSG00000139117/ENSG00000155897/ENSG00000096433/ENSG00000078401/ENSG00000143858/ENSG00000010310/ENSG00000120129/ENSG00000146648/ENSG00000165272/ENSG00000171223/ENSG00000108179/ENSG00000069869/ENSG00000144550/ENSG00000178773/ENSG00000196139/ENSG00000011347/ENSG00000265972/ENSG00000132718/ENSG00000198668/ENSG00000156113/ENSG00000120049/ENSG00000164742/ENSG00000100600/ENSG00000188643…	60
GO:0099056	integral component of presynaptic membrane	1.58257e-05	0.000205735	CC	36/4042	72/15298	0.000159213	ENSG00000163485/ENSG00000155897/ENSG00000118432/ENSG00000132164/ENSG00000110436/ENSG00000177301/ENSG00000149403/ENSG00000196517/ENSG00000011347/ENSG00000132718/ENSG00000166736/ENSG00000150625/ENSG00000114948/ENSG00000136531/ENSG00000113100/ENSG00000105143/ENSG00000147434/ENSG00000137726/ENSG00000149295/ENSG00000198822/ENSG00000184845/ENSG00000162989/ENSG00000106089/ENSG00000181072/ENSG00000177272…	36
GO:0009612	response to mechanical stimulus	8.47114e-06	0.000209344	BP	80/3903	195/14634	0.000159857	ENSG00000105894/ENSG00000018625/ENSG00000133048/ENSG00000079215/ENSG00000125398/ENSG00000136869/ENSG00000108821/ENSG00000121966/ENSG00000041982/ENSG00000158769/ENSG00000073756/ENSG00000006468/ENSG00000137868/ENSG00000186642/ENSG00000122733/ENSG00000078401/ENSG00000060718/ENSG00000146648/ENSG00000103335/ENSG00000010810/ENSG00000137752/ENSG00000145390/ENSG00000198947/ENSG00000120889/ENSG00000240583…	80
GO:0009968	negative regulation of signal transduction	8.39468e-06	0.000209344	BP	381/3903	1187/14634	0.000159857	ENSG00000147257/ENSG00000182732/ENSG00000137573/ENSG00000125378/ENSG00000164690/ENSG00000171100/ENSG00000112319/ENSG00000147509/ENSG00000136352/ENSG00000168140/ENSG00000154127/ENSG00000120885/ENSG00000162992/ENSG00000154856/ENSG00000171388/ENSG00000166923/ENSG00000134569/ENSG00000162998/ENSG00000170075/ENSG00000125398/ENSG00000168918/ENSG00000064300/ENSG00000136869/ENSG00000166501/ENSG00000092421…	381
GO:0045216	cell-cell junction organization	8.45757e-06	0.000209344	BP	79/3903	192/14634	0.000159857	ENSG00000096696/ENSG00000164007/ENSG00000046604/ENSG00000163347/ENSG00000163251/ENSG00000112378/ENSG00000158769/ENSG00000154803/ENSG00000142627/ENSG00000169862/ENSG00000154229/ENSG00000101542/ENSG00000062038/ENSG00000113361/ENSG00000189143/ENSG00000145362/ENSG00000039068/ENSG00000179242/ENSG00000105329/ENSG00000184113/ENSG00000135744/ENSG00000013297/ENSG00000073008/ENSG00000165215/ENSG00000152661…	79
GO:0048167	regulation of synaptic plasticity	8.40011e-06	0.000209344	BP	77/3903	186/14634	0.000159857	ENSG00000105894/ENSG00000163485/ENSG00000148053/ENSG00000079689/ENSG00000144847/ENSG00000160307/ENSG00000177807/ENSG00000155897/ENSG00000102924/ENSG00000130203/ENSG00000183454/ENSG00000073756/ENSG00000096433/ENSG00000172137/ENSG00000147571/ENSG00000058404/ENSG00000196549/ENSG00000163686/ENSG00000196639/ENSG00000175866/ENSG00000166963/ENSG00000135919/ENSG00000237515/ENSG00000135744/ENSG00000011347…	77
GO:0071805	potassium ion transmembrane transport	8.47114e-06	0.000209344	BP	80/3903	195/14634	0.000159857	ENSG00000018625/ENSG00000079215/ENSG00000077522/ENSG00000177807/ENSG00000182132/ENSG00000026559/ENSG00000171385/ENSG00000143603/ENSG00000117152/ENSG00000099337/ENSG00000184156/ENSG00000100433/ENSG00000104783/ENSG00000169427/ENSG00000177301/ENSG00000171126/ENSG00000145362/ENSG00000156486/ENSG00000130226/ENSG00000069869/ENSG00000053918/ENSG00000124205/ENSG00000240583/ENSG00000168135/ENSG00000113504…	80
GO:0090276	regulation of peptide hormone secretion	8.40011e-06	0.000209344	BP	77/3903	186/14634	0.000159857	ENSG00000141433/ENSG00000164756/ENSG00000162992/ENSG00000171388/ENSG00000075142/ENSG00000007171/ENSG00000155897/ENSG00000118432/ENSG00000163032/ENSG00000096433/ENSG00000154229/ENSG00000148672/ENSG00000171132/ENSG00000147246/ENSG00000147642/ENSG00000147571/ENSG00000010310/ENSG00000123104/ENSG00000133794/ENSG00000146648/ENSG00000141837/ENSG00000137288/ENSG00000151067/ENSG00000179295/ENSG00000011347…	77
GO:0098655	cation transmembrane transport	8.45296e-06	0.000209344	BP	267/3903	799/14634	0.000159857	ENSG00000168447/ENSG00000018625/ENSG00000126803/ENSG00000177098/ENSG00000079215/ENSG00000277586/ENSG00000164756/ENSG00000154127/ENSG00000167614/ENSG00000075429/ENSG00000153956/ENSG00000075142/ENSG00000233670/ENSG00000080493/ENSG00000077522/ENSG00000177807/ENSG00000152128/ENSG00000132164/ENSG00000183454/ENSG00000182132/ENSG00000026559/ENSG00000184588/ENSG00000171385/ENSG00000143603/ENSG00000096433…	267
GO:0050839	cell adhesion molecule binding	2.56798e-06	0.000216444	MF	183/3971	516/15029	0.000189606	ENSG00000111057/ENSG00000105894/ENSG00000096696/ENSG00000162407/ENSG00000046604/ENSG00000168140/ENSG00000187244/ENSG00000168743/ENSG00000105855/ENSG00000166147/ENSG00000090339/ENSG00000109971/ENSG00000145423/ENSG00000077522/ENSG00000132470/ENSG00000177106/ENSG00000035862/ENSG00000158769/ENSG00000106278/ENSG00000170571/ENSG00000154721/ENSG00000137809/ENSG00000135269/ENSG00000134755/ENSG00000142627…	183
GO:1903034	regulation of response to wounding	9.22447e-06	0.000227091	BP	65/3903	151/14634	0.000173408	ENSG00000105894/ENSG00000164007/ENSG00000162407/ENSG00000182175/ENSG00000154127/ENSG00000003436/ENSG00000136869/ENSG00000163347/ENSG00000121966/ENSG00000158769/ENSG00000130203/ENSG00000078401/ENSG00000154229/ENSG00000057593/ENSG00000183762/ENSG00000171132/ENSG00000198825/ENSG00000074660/ENSG00000189143/ENSG00000147044/ENSG00000144824/ENSG00000100345/ENSG00000173918/ENSG00000165240/ENSG00000117525…	65
hsa04350	TGF-beta signaling pathway	3.40792e-06	0.000227649							89	0.592483	2.03767	0.000190126	1650	tags=33%, list=10%, signal=29%	652/5308/7044/2200/3624/392255/26585/1634/10468/83729/79875/269/7057/4091/2331/654/7048/3397/1030/653/4052/8200/3626/4092/7040/656/151449/9241/7046
GO:0007517	muscle organ development	9.30609e-06	0.000228229	BP	135/3903	366/14634	0.000174277	ENSG00000125378/ENSG00000185551/ENSG00000164690/ENSG00000171100/ENSG00000152192/ENSG00000096696/ENSG00000170624/ENSG00000159251/ENSG00000160307/ENSG00000166923/ENSG00000113083/ENSG00000170989/ENSG00000164976/ENSG00000075142/ENSG00000135903/ENSG00000169946/ENSG00000117707/ENSG00000137809/ENSG00000006468/ENSG00000137868/ENSG00000117152/ENSG00000122756/ENSG00000078401/ENSG00000109132/ENSG00000155760…	135
GO:0098948	intrinsic component of postsynaptic specialization membrane	1.78636e-05	0.000228481	CC	37/4042	75/15298	0.000176816	ENSG00000183454/ENSG00000171385/ENSG00000091129/ENSG00000148948/ENSG00000198739/ENSG00000105605/ENSG00000128594/ENSG00000237515/ENSG00000022355/ENSG00000152208/ENSG00000164742/ENSG00000188803/ENSG00000182771/ENSG00000165379/ENSG00000108556/ENSG00000157219/ENSG00000176884/ENSG00000145864/ENSG00000156395/ENSG00000166862/ENSG00000075461/ENSG00000156564/ENSG00000184408/ENSG00000099957/ENSG00000151490…	37
GO:0006023	aminoglycan biosynthetic process	9.42126e-06	0.000230179	BP	51/3903	111/14634	0.000175766	ENSG00000147257/ENSG00000132692/ENSG00000125430/ENSG00000154188/ENSG00000086062/ENSG00000183196/ENSG00000153976/ENSG00000147408/ENSG00000182022/ENSG00000114646/ENSG00000188783/ENSG00000164100/ENSG00000002587/ENSG00000170961/ENSG00000182197/ENSG00000136720/ENSG00000142798/ENSG00000109814/ENSG00000162630/ENSG00000156966/ENSG00000105329/ENSG00000136542/ENSG00000122254/ENSG00000154080/ENSG00000173546…	51
GO:0008217	regulation of blood pressure	9.77705e-06	0.00023797	BP	68/3903	160/14634	0.000181715	ENSG00000185551/ENSG00000163485/ENSG00000018625/ENSG00000006128/ENSG00000134548/ENSG00000171388/ENSG00000170075/ENSG00000007171/ENSG00000151617/ENSG00000118432/ENSG00000158769/ENSG00000095303/ENSG00000073756/ENSG00000099337/ENSG00000078401/ENSG00000100292/ENSG00000147571/ENSG00000104490/ENSG00000115738/ENSG00000198719/ENSG00000196549/ENSG00000148926/ENSG00000169083/ENSG00000180914/ENSG00000166833…	68
GO:0048588	developmental cell growth	1.02169e-05	0.000247742	BP	88/3903	220/14634	0.000189177	ENSG00000087250/ENSG00000012171/ENSG00000187122/ENSG00000106078/ENSG00000125398/ENSG00000092421/ENSG00000082684/ENSG00000121966/ENSG00000133083/ENSG00000130203/ENSG00000143320/ENSG00000117152/ENSG00000078401/ENSG00000091129/ENSG00000143858/ENSG00000204580/ENSG00000137872/ENSG00000134259/ENSG00000144868/ENSG00000108830/ENSG00000144550/ENSG00000179242/ENSG00000143032/ENSG00000075223/ENSG00000151615…	88
GO:0048512	circadian behavior	1.03318e-05	0.000249589	BP	26/3903	45/14634	0.000190588	ENSG00000163485/ENSG00000187068/ENSG00000185149/ENSG00000180758/ENSG00000177301/ENSG00000147571/ENSG00000115738/ENSG00000107317/ENSG00000138083/ENSG00000049246/ENSG00000145545/ENSG00000101439/ENSG00000159208/ENSG00000108784/ENSG00000196839/ENSG00000036672/ENSG00000149295/ENSG00000137252/ENSG00000184408/ENSG00000106128/ENSG00000166073/ENSG00000204640/ENSG00000126368/ENSG00000171862/ENSG00000169760…	26
GO:0021953	central nervous system neuron differentiation	1.05585e-05	0.000253169	BP	76/3903	184/14634	0.000193321	ENSG00000164690/ENSG00000152192/ENSG00000182968/ENSG00000148053/ENSG00000007372/ENSG00000136352/ENSG00000164853/ENSG00000136535/ENSG00000166710/ENSG00000145423/ENSG00000102924/ENSG00000139352/ENSG00000133083/ENSG00000117707/ENSG00000103449/ENSG00000152377/ENSG00000109132/ENSG00000079482/ENSG00000273706/ENSG00000162624/ENSG00000074047/ENSG00000154764/ENSG00000165240/ENSG00000147862/ENSG00000164900…	76
GO:0032102	negative regulation of response to external stimulus	1.05526e-05	0.000253169	BP	118/3903	313/14634	0.000193321	ENSG00000141433/ENSG00000163485/ENSG00000164007/ENSG00000012171/ENSG00000134548/ENSG00000182175/ENSG00000154127/ENSG00000166923/ENSG00000003436/ENSG00000204472/ENSG00000092421/ENSG00000082684/ENSG00000164434/ENSG00000130203/ENSG00000112343/ENSG00000132386/ENSG00000078401/ENSG00000183762/ENSG00000206503/ENSG00000173208/ENSG00000198825/ENSG00000271447/ENSG00000198053/ENSG00000120129/ENSG00000137872…	118
GO:0021537	telencephalon development	1.08896e-05	0.000260141	BP	99/3903	254/14634	0.000198645	ENSG00000125378/ENSG00000132692/ENSG00000164690/ENSG00000148053/ENSG00000171956/ENSG00000018625/ENSG00000007372/ENSG00000136352/ENSG00000164853/ENSG00000136535/ENSG00000277586/ENSG00000162992/ENSG00000111783/ENSG00000205336/ENSG00000121966/ENSG00000139352/ENSG00000184486/ENSG00000117707/ENSG00000149557/ENSG00000077092/ENSG00000103449/ENSG00000171094/ENSG00000110436/ENSG00000182197/ENSG00000115738…	99
GO:0016327	apicolateral plasma membrane	2.34219e-05	0.000292673	CC	13/4042	17/15298	0.000226492	ENSG00000170421/ENSG00000189143/ENSG00000069869/ENSG00000184113/ENSG00000165215/ENSG00000171345/ENSG00000168502/ENSG00000197822/ENSG00000181885/ENSG00000107186/ENSG00000178726/ENSG00000173801/ENSG00000164930	13
GO:0044304	main axon	2.36205e-05	0.000292673	CC	33/4042	65/15298	0.000226492	ENSG00000163485/ENSG00000176658/ENSG00000029534/ENSG00000152377/ENSG00000184156/ENSG00000091129/ENSG00000110436/ENSG00000177301/ENSG00000147571/ENSG00000144191/ENSG00000166963/ENSG00000160460/ENSG00000134369/ENSG00000082397/ENSG00000068903/ENSG00000078018/ENSG00000136531/ENSG00000134780/ENSG00000156299/ENSG00000173402/ENSG00000145708/ENSG00000186868/ENSG00000187094/ENSG00000163462/ENSG00000166313…	33
GO:0005518	collagen binding	3.7856e-06	0.000297801	MF	35/3971	66/15029	0.000260875	ENSG00000113083/ENSG00000117385/ENSG00000174348/ENSG00000205336/ENSG00000106624/ENSG00000137809/ENSG00000120708/ENSG00000213949/ENSG00000204580/ENSG00000026508/ENSG00000173918/ENSG00000152583/ENSG00000149257/ENSG00000187955/ENSG00000087303/ENSG00000106823/ENSG00000115414/ENSG00000106333/ENSG00000101665/ENSG00000011465/ENSG00000163710/ENSG00000162733/ENSG00000005884/ENSG00000141696/ENSG00000163131…	35
GO:0006468	protein phosphorylation	1.25215e-05	0.00029802	BP	551/3903	1784/14634	0.00022757	ENSG00000125378/ENSG00000141433/ENSG00000185551/ENSG00000143772/ENSG00000087250/ENSG00000163485/ENSG00000148053/ENSG00000133048/ENSG00000126803/ENSG00000007372/ENSG00000164007/ENSG00000162407/ENSG00000101134/ENSG00000140285/ENSG00000168743/ENSG00000134602/ENSG00000277586/ENSG00000154188/ENSG00000154127/ENSG00000120885/ENSG00000166923/ENSG00000134569/ENSG00000113083/ENSG00000129675/ENSG00000170075…	551
GO:0045665	negative regulation of neuron differentiation	1.27043e-05	0.00030126	BP	87/3903	218/14634	0.000230045	ENSG00000164690/ENSG00000087250/ENSG00000177508/ENSG00000007372/ENSG00000012171/ENSG00000182175/ENSG00000134569/ENSG00000170075/ENSG00000066248/ENSG00000125398/ENSG00000064300/ENSG00000092421/ENSG00000082684/ENSG00000126861/ENSG00000166710/ENSG00000139352/ENSG00000117280/ENSG00000130203/ENSG00000152377/ENSG00000175745/ENSG00000164438/ENSG00000183762/ENSG00000109132/ENSG00000198825/ENSG00000275342…	87
GO:0050679	positive regulation of epithelial cell proliferation	1.2975e-05	0.000306552	BP	71/3903	170/14634	0.000234085	ENSG00000125378/ENSG00000164690/ENSG00000105894/ENSG00000140285/ENSG00000171388/ENSG00000125398/ENSG00000136869/ENSG00000086062/ENSG00000163347/ENSG00000117707/ENSG00000119630/ENSG00000154229/ENSG00000170961/ENSG00000100292/ENSG00000172817/ENSG00000062038/ENSG00000113578/ENSG00000155760/ENSG00000122691/ENSG00000146648/ENSG00000169083/ENSG00000154764/ENSG00000165240/ENSG00000143369/ENSG00000117525…	71
GO:0008285	negative regulation of cell population proliferation	1.33359e-05	0.000312788	BP	214/3903	626/14634	0.000238847	ENSG00000147257/ENSG00000137573/ENSG00000125378/ENSG00000141433/ENSG00000185551/ENSG00000164690/ENSG00000105894/ENSG00000163485/ENSG00000007372/ENSG00000164007/ENSG00000093010/ENSG00000171388/ENSG00000166923/ENSG00000162998/ENSG00000117385/ENSG00000102760/ENSG00000125398/ENSG00000168918/ENSG00000064300/ENSG00000204472/ENSG00000086062/ENSG00000174348/ENSG00000185436/ENSG00000163251/ENSG00000166710…	214
GO:1901888	regulation of cell junction assembly	1.33027e-05	0.000312788	BP	78/3903	191/14634	0.000238847	ENSG00000046653/ENSG00000148053/ENSG00000164007/ENSG00000101463/ENSG00000187122/ENSG00000166923/ENSG00000172020/ENSG00000163347/ENSG00000163251/ENSG00000173156/ENSG00000196358/ENSG00000102924/ENSG00000158769/ENSG00000135298/ENSG00000142627/ENSG00000186340/ENSG00000121753/ENSG00000198739/ENSG00000107263/ENSG00000144824/ENSG00000154764/ENSG00000100625/ENSG00000180914/ENSG00000198400/ENSG00000153707…	78
GO:0042592	homeostatic process	1.37271e-05	0.000320795	BP	529/3903	1708/14634	0.000244961	ENSG00000125378/ENSG00000141433/ENSG00000135905/ENSG00000171100/ENSG00000143772/ENSG00000074410/ENSG00000168447/ENSG00000087250/ENSG00000163485/ENSG00000177508/ENSG00000171766/ENSG00000079689/ENSG00000018625/ENSG00000117122/ENSG00000007372/ENSG00000006128/ENSG00000170624/ENSG00000185745/ENSG00000134548/ENSG00000154188/ENSG00000164756/ENSG00000154127/ENSG00000171885/ENSG00000162992/ENSG00000093010…	529
GO:0007010	cytoskeleton organization	1.45681e-05	0.000339222	BP	415/3903	1311/14634	0.000259032	ENSG00000077274/ENSG00000111057/ENSG00000164690/ENSG00000171100/ENSG00000182253/ENSG00000187017/ENSG00000046653/ENSG00000170421/ENSG00000096696/ENSG00000007372/ENSG00000164007/ENSG00000006128/ENSG00000140285/ENSG00000155816/ENSG00000277586/ENSG00000159251/ENSG00000172159/ENSG00000170989/ENSG00000132854/ENSG00000106078/ENSG00000176658/ENSG00000095637/ENSG00000102760/ENSG00000088970/ENSG00000125398…	415
GO:0098839	postsynaptic density membrane	2.80228e-05	0.000341878	CC	42/4042	90/15298	0.000264571	ENSG00000101463/ENSG00000075429/ENSG00000077522/ENSG00000183454/ENSG00000091129/ENSG00000148948/ENSG00000198739/ENSG00000180900/ENSG00000151067/ENSG00000131188/ENSG00000105605/ENSG00000128594/ENSG00000237515/ENSG00000136379/ENSG00000157087/ENSG00000152208/ENSG00000164742/ENSG00000188803/ENSG00000182771/ENSG00000111052/ENSG00000165379/ENSG00000134780/ENSG00000149970/ENSG00000176884/ENSG00000156299…	42
GO:0031960	response to corticosteroid	1.48839e-05	0.000345327	BP	63/3903	147/14634	0.000263694	ENSG00000141433/ENSG00000182752/ENSG00000277586/ENSG00000160307/ENSG00000103740/ENSG00000204472/ENSG00000108821/ENSG00000163347/ENSG00000090339/ENSG00000188064/ENSG00000150540/ENSG00000073756/ENSG00000176971/ENSG00000132386/ENSG00000078401/ENSG00000147571/ENSG00000159167/ENSG00000144191/ENSG00000120129/ENSG00000146648/ENSG00000148926/ENSG00000114200/ENSG00000240583/ENSG00000130707/ENSG00000196139…	63
GO:0090092	regulation of transmembrane receptor protein serine/threonine kinase signaling pathway	1.50992e-05	0.000349067	BP	90/3903	228/14634	0.00026655	ENSG00000147257/ENSG00000137573/ENSG00000125378/ENSG00000164690/ENSG00000136352/ENSG00000168140/ENSG00000168743/ENSG00000166923/ENSG00000113083/ENSG00000166147/ENSG00000145423/ENSG00000156466/ENSG00000143768/ENSG00000154803/ENSG00000106483/ENSG00000197415/ENSG00000070404/ENSG00000170801/ENSG00000152785/ENSG00000148204/ENSG00000139269/ENSG00000119547/ENSG00000188730/ENSG00000120057/ENSG00000148516…	90
GO:0043266	regulation of potassium ion transport	1.52322e-05	0.000349635	BP	44/3903	93/14634	0.000266984	ENSG00000141433/ENSG00000163485/ENSG00000077522/ENSG00000182132/ENSG00000026559/ENSG00000117152/ENSG00000145362/ENSG00000156486/ENSG00000130226/ENSG00000069869/ENSG00000053918/ENSG00000124205/ENSG00000049759/ENSG00000150594/ENSG00000171208/ENSG00000108953/ENSG00000069482/ENSG00000151320/ENSG00000120049/ENSG00000198929/ENSG00000149295/ENSG00000184845/ENSG00000164867/ENSG00000183908/ENSG00000114796…	44
GO:0044264	cellular polysaccharide metabolic process	1.52322e-05	0.000349635	BP	44/3903	93/14634	0.000266984	ENSG00000095637/ENSG00000181649/ENSG00000147408/ENSG00000164100/ENSG00000170961/ENSG00000134352/ENSG00000182197/ENSG00000119938/ENSG00000162630/ENSG00000156966/ENSG00000017427/ENSG00000215644/ENSG00000198668/ENSG00000115138/ENSG00000135447/ENSG00000167244/ENSG00000178567/ENSG00000219607/ENSG00000115687/ENSG00000172461/ENSG00000186298/ENSG00000163754/ENSG00000068976/ENSG00000197594/ENSG00000104812…	44
GO:0051347	positive regulation of transferase activity	1.62557e-05	0.000371805	BP	218/3903	641/14634	0.000283913	ENSG00000125378/ENSG00000141433/ENSG00000087250/ENSG00000163485/ENSG00000148053/ENSG00000133048/ENSG00000154188/ENSG00000120885/ENSG00000166923/ENSG00000164300/ENSG00000102760/ENSG00000136869/ENSG00000167191/ENSG00000163251/ENSG00000155368/ENSG00000173947/ENSG00000188064/ENSG00000121966/ENSG00000155897/ENSG00000133321/ENSG00000162734/ENSG00000117707/ENSG00000171094/ENSG00000187550/ENSG00000142627…	218
GO:0051896	regulation of protein kinase B signaling	1.64095e-05	0.000373997	BP	81/3903	201/14634	0.000285587	ENSG00000171100/ENSG00000148053/ENSG00000133048/ENSG00000140285/ENSG00000154188/ENSG00000164976/ENSG00000162344/ENSG00000180353/ENSG00000154803/ENSG00000142627/ENSG00000142552/ENSG00000138675/ENSG00000057593/ENSG00000174808/ENSG00000113578/ENSG00000198825/ENSG00000146648/ENSG00000158458/ENSG00000010810/ENSG00000120057/ENSG00000107263/ENSG00000136810/ENSG00000173918/ENSG00000109458/ENSG00000117525…	81
GO:0055080	cation homeostasis	1.68354e-05	0.000382353	BP	214/3903	628/14634	0.000291968	ENSG00000141433/ENSG00000168447/ENSG00000087250/ENSG00000163485/ENSG00000079689/ENSG00000018625/ENSG00000006128/ENSG00000170624/ENSG00000134548/ENSG00000164756/ENSG00000154127/ENSG00000093010/ENSG00000170989/ENSG00000166501/ENSG00000153956/ENSG00000075142/ENSG00000080493/ENSG00000078549/ENSG00000166710/ENSG00000185149/ENSG00000177807/ENSG00000121966/ENSG00000116016/ENSG00000155897/ENSG00000151617…	214
GO:0043236	laminin binding	5.27415e-06	0.000388969	MF	19/3971	28/15029	0.000340738	ENSG00000164690/ENSG00000187244/ENSG00000142910/ENSG00000143369/ENSG00000179954/ENSG00000145147/ENSG00000173402/ENSG00000074527/ENSG00000124466/ENSG00000005884/ENSG00000163131/ENSG00000164171/ENSG00000150093/ENSG00000168615/ENSG00000144668/ENSG00000131981/ENSG00000063660/ENSG00000172061/ENSG00000112414	19
hsa04080	Neuroactive ligand-receptor interaction	7.00819e-06	0.000390123							295	-0.415684	-1.64614	0.000325819	1818	tags=34%, list=11%, signal=31%	1143/3363/1813/66004/2894/3355/9127/2556/2890/2147/4829/3361/2847/5027/4852/3061/2561/3269/1910/2915/2902/4988/2912/6755/6865/2492/3356/6870/1902/2895/1903/2742/23620/6752/2911/2893/2900/4986/2913/2554/2797/59350/2892/2846/399968/5026/3360/185/150/2565/130574/1812/6869/2691/1129/1133/133/10203/3062/1268/64106/2918/2692/6751/1816/4544/2922/3362/183/257313/2587/3274/5733/117/116443/9568/134/8973/51…
GO:0051047	positive regulation of secretion	1.72522e-05	0.000390445	BP	112/3903	297/14634	0.000298147	ENSG00000141433/ENSG00000163485/ENSG00000006128/ENSG00000164756/ENSG00000171388/ENSG00000102760/ENSG00000136869/ENSG00000075142/ENSG00000185149/ENSG00000155897/ENSG00000100078/ENSG00000081803/ENSG00000118432/ENSG00000163032/ENSG00000078401/ENSG00000104783/ENSG00000148672/ENSG00000171132/ENSG00000147642/ENSG00000147571/ENSG00000010310/ENSG00000123595/ENSG00000146648/ENSG00000173918/ENSG00000180914…	112
GO:0007622	rhythmic behavior	1.77504e-05	0.000400047	BP	26/3903	46/14634	0.000305479	ENSG00000163485/ENSG00000187068/ENSG00000185149/ENSG00000180758/ENSG00000177301/ENSG00000147571/ENSG00000115738/ENSG00000107317/ENSG00000138083/ENSG00000049246/ENSG00000145545/ENSG00000101439/ENSG00000159208/ENSG00000108784/ENSG00000196839/ENSG00000036672/ENSG00000149295/ENSG00000137252/ENSG00000184408/ENSG00000106128/ENSG00000166073/ENSG00000204640/ENSG00000126368/ENSG00000171862/ENSG00000169760…	26
GO:0021879	forebrain neuron differentiation	1.78626e-05	0.000400047	BP	28/3903	51/14634	0.000305479	ENSG00000182968/ENSG00000007372/ENSG00000136352/ENSG00000164853/ENSG00000136535/ENSG00000166710/ENSG00000139352/ENSG00000117707/ENSG00000103449/ENSG00000162624/ENSG00000165240/ENSG00000119042/ENSG00000169855/ENSG00000118257/ENSG00000108175/ENSG00000256463/ENSG00000168505/ENSG00000170390/ENSG00000145147/ENSG00000106852/ENSG00000130827/ENSG00000144290/ENSG00000162946/ENSG00000122641/ENSG00000179348…	28
GO:1901862	negative regulation of muscle tissue development	1.78626e-05	0.000400047	BP	28/3903	51/14634	0.000305479	ENSG00000125378/ENSG00000164690/ENSG00000160307/ENSG00000154803/ENSG00000117152/ENSG00000155760/ENSG00000122691/ENSG00000198719/ENSG00000100625/ENSG00000105329/ENSG00000152661/ENSG00000154928/ENSG00000068903/ENSG00000163513/ENSG00000186951/ENSG00000183691/ENSG00000082482/ENSG00000160211/ENSG00000141646/ENSG00000144560/ENSG00000149269/ENSG00000171862/ENSG00000182533/ENSG00000185386/ENSG00000060138…	28
GO:0005604	basement membrane	3.35199e-05	0.000402746	CC	45/4042	99/15298	0.000311676	ENSG00000198732/ENSG00000105894/ENSG00000168743/ENSG00000134013/ENSG00000166147/ENSG00000112769/ENSG00000041982/ENSG00000196358/ENSG00000171812/ENSG00000186340/ENSG00000132386/ENSG00000120708/ENSG00000182871/ENSG00000142798/ENSG00000196569/ENSG00000139219/ENSG00000188730/ENSG00000147044/ENSG00000143341/ENSG00000106780/ENSG00000154734/ENSG00000101439/ENSG00000130702/ENSG00000092758/ENSG00000151914…	45
GO:0072507	divalent inorganic cation homeostasis	1.8124e-05	0.000404497	BP	152/3903	425/14634	0.000308877	ENSG00000141433/ENSG00000087250/ENSG00000163485/ENSG00000079689/ENSG00000018625/ENSG00000006128/ENSG00000170624/ENSG00000164756/ENSG00000154127/ENSG00000170989/ENSG00000166501/ENSG00000153956/ENSG00000075142/ENSG00000078549/ENSG00000185149/ENSG00000121966/ENSG00000155897/ENSG00000151617/ENSG00000118432/ENSG00000180758/ENSG00000050628/ENSG00000130203/ENSG00000183454/ENSG00000086300/ENSG00000096433…	152
hsa04720	Long-term potentiation	1.14876e-05	0.000426318							62	-0.610641	-1.94958	0.000356048	3359	tags=48%, list=20%, signal=39%	808/817/5530/5501/2776/5594/2891/23236/5332/5567/2904/5582/91860/801/818/5578/815/2890/2915/775/2902/814/2911/5502/816/107/114/5579/3709/2903
hsa04728	Dopaminergic synapse	1.09626e-05	0.000426318							126	-0.508642	-1.83976	0.000356048	3726	tags=45%, list=23%, signal=35%	6323/2770/5516/776/3800/808/408/5601/5602/817/2790/5530/5501/2776/2891/220074/23236/5332/5567/2904/50632/5600/3762/5582/1644/54331/91860/801/818/2788/1813/4128/5578/6571/6570/815/3760/2890/2775/55970/84152/775/5521/406/5522/4129/2893/3763/2892/2774/1812/773/816/1816/5579/3709/2903
hsa05205	Proteoglycans in cancer	1.08739e-05	0.000426318							193	0.46041	1.77901	0.000356048	2119	tags=28%, list=13%, signal=25%	3059/2719/6469/859/51384/1277/89780/7291/1634/80326/7097/4313/3479/7855/1278/3481/7475/3082/7057/3339/7481/7078/2335/5777/5328/117581/7472/81029/3710/7471/7409/2535/1026/2317/7482/7040/4233/3791/3690/5329/4318/3673/1839/595/10855/7474/3678/3688/6237/3685/6382/8323/6383/6385/8322
GO:0044306	neuron projection terminus	3.7363e-05	0.000442222	CC	60/4042	143/15298	0.000342225	ENSG00000141433/ENSG00000163485/ENSG00000148053/ENSG00000079689/ENSG00000166501/ENSG00000075142/ENSG00000109971/ENSG00000168993/ENSG00000172137/ENSG00000070404/ENSG00000177301/ENSG00000154277/ENSG00000101327/ENSG00000079482/ENSG00000168081/ENSG00000196549/ENSG00000175866/ENSG00000198947/ENSG00000133636/ENSG00000101188/ENSG00000011347/ENSG00000145335/ENSG00000132718/ENSG00000108262/ENSG00000164099…	60
GO:0001540	amyloid-beta binding	6.98493e-06	0.000449757	MF	36/3971	70/15029	0.000393989	ENSG00000120885/ENSG00000064300/ENSG00000136869/ENSG00000163251/ENSG00000130203/ENSG00000183454/ENSG00000152578/ENSG00000142798/ENSG00000141837/ENSG00000114200/ENSG00000101439/ENSG00000179241/ENSG00000113108/ENSG00000125675/ENSG00000107282/ENSG00000008735/ENSG00000174804/ENSG00000176884/ENSG00000157978/ENSG00000019582/ENSG00000169252/ENSG00000186318/ENSG00000186088/ENSG00000166313/ENSG00000034053…	36
GO:0005178	integrin binding	7.24185e-06	0.000449757	MF	58/3971	131/15029	0.000393989	ENSG00000105894/ENSG00000162407/ENSG00000168743/ENSG00000105855/ENSG00000166147/ENSG00000090339/ENSG00000145423/ENSG00000077522/ENSG00000132470/ENSG00000035862/ENSG00000158769/ENSG00000106278/ENSG00000154721/ENSG00000140092/ENSG00000154229/ENSG00000120708/ENSG00000162692/ENSG00000113578/ENSG00000105376/ENSG00000146648/ENSG00000090006/ENSG00000100345/ENSG00000073670/ENSG00000138080/ENSG00000213694…	58
GO:0022836	gated channel activity	6.61665e-06	0.000449757	MF	118/3971	313/15029	0.000393989	ENSG00000168447/ENSG00000177098/ENSG00000159212/ENSG00000167614/ENSG00000075429/ENSG00000153956/ENSG00000171189/ENSG00000177807/ENSG00000118432/ENSG00000183454/ENSG00000182132/ENSG00000026559/ENSG00000171385/ENSG00000143603/ENSG00000141540/ENSG00000096433/ENSG00000152578/ENSG00000099337/ENSG00000184156/ENSG00000100433/ENSG00000104783/ENSG00000169427/ENSG00000149575/ENSG00000177301/ENSG00000185989…	118
GO:0021983	pituitary gland development	2.11178e-05	0.000469689	BP	23/3903	39/14634	0.000358657	ENSG00000125378/ENSG00000141433/ENSG00000007372/ENSG00000136352/ENSG00000184486/ENSG00000103449/ENSG00000039068/ENSG00000168214/ENSG00000074047/ENSG00000138083/ENSG00000134954/ENSG00000145545/ENSG00000181449/ENSG00000164093/ENSG00000149295/ENSG00000111087/ENSG00000183691/ENSG00000179348/ENSG00000106128/ENSG00000134595/ENSG00000069011/ENSG00000070193/ENSG00000114251	23
GO:0008289	lipid binding	7.98952e-06	0.000471381	MF	228/3971	674/15029	0.000412932	ENSG00000185551/ENSG00000171100/ENSG00000176842/ENSG00000018625/ENSG00000144645/ENSG00000126803/ENSG00000139117/ENSG00000175445/ENSG00000170989/ENSG00000086289/ENSG00000172020/ENSG00000136869/ENSG00000147588/ENSG00000181649/ENSG00000164687/ENSG00000109971/ENSG00000233670/ENSG00000079156/ENSG00000163251/ENSG00000155368/ENSG00000077522/ENSG00000047365/ENSG00000187239/ENSG00000164434/ENSG00000154217…	228
GO:0098889	intrinsic component of presynaptic membrane	4.08165e-05	0.000475993	CC	38/4042	80/15298	0.00036836	ENSG00000163485/ENSG00000155897/ENSG00000196358/ENSG00000118432/ENSG00000132164/ENSG00000110436/ENSG00000177301/ENSG00000149403/ENSG00000196517/ENSG00000011347/ENSG00000132718/ENSG00000166736/ENSG00000150625/ENSG00000114948/ENSG00000136531/ENSG00000113100/ENSG00000105143/ENSG00000147434/ENSG00000076716/ENSG00000137726/ENSG00000149295/ENSG00000198822/ENSG00000184845/ENSG00000162989/ENSG00000106089…	38
GO:0032355	response to estradiol	2.2469e-05	0.000497639	BP	58/3903	134/14634	0.000380001	ENSG00000185551/ENSG00000152192/ENSG00000105894/ENSG00000003436/ENSG00000108821/ENSG00000078549/ENSG00000073756/ENSG00000057593/ENSG00000139874/ENSG00000120129/ENSG00000146648/ENSG00000154764/ENSG00000180914/ENSG00000151615/ENSG00000130707/ENSG00000105329/ENSG00000120833/ENSG00000135744/ENSG00000134954/ENSG00000265972/ENSG00000180616/ENSG00000145545/ENSG00000101439/ENSG00000152661/ENSG00000004468…	58
GO:0071692	protein localization to extracellular region	2.25288e-05	0.000497639	BP	141/3903	391/14634	0.000380001	ENSG00000141433/ENSG00000164756/ENSG00000156675/ENSG00000162992/ENSG00000117385/ENSG00000102760/ENSG00000136869/ENSG00000256797/ENSG00000166147/ENSG00000075142/ENSG00000073350/ENSG00000007171/ENSG00000155897/ENSG00000118432/ENSG00000102924/ENSG00000163032/ENSG00000130203/ENSG00000168993/ENSG00000096433/ENSG00000154229/ENSG00000104783/ENSG00000142552/ENSG00000148672/ENSG00000171132/ENSG00000147642…	141
GO:0099081	supramolecular polymer	4.41008e-05	0.00050684	CC	268/4042	826/15298	0.000392232	ENSG00000077274/ENSG00000111057/ENSG00000171100/ENSG00000087250/ENSG00000182253/ENSG00000187017/ENSG00000170421/ENSG00000096696/ENSG00000117122/ENSG00000168743/ENSG00000277586/ENSG00000159251/ENSG00000106078/ENSG00000204472/ENSG00000108821/ENSG00000187720/ENSG00000166147/ENSG00000087245/ENSG00000075142/ENSG00000007174/ENSG00000077522/ENSG00000266094/ENSG00000180353/ENSG00000114166/ENSG00000167767…	268
GO:0006939	smooth muscle contraction	2.44071e-05	0.00053729	BP	46/3903	100/14634	0.000410278	ENSG00000137573/ENSG00000163485/ENSG00000018625/ENSG00000134548/ENSG00000168743/ENSG00000185149/ENSG00000151617/ENSG00000050628/ENSG00000073756/ENSG00000078401/ENSG00000128512/ENSG00000064989/ENSG00000180914/ENSG00000124205/ENSG00000138193/ENSG00000135744/ENSG00000180616/ENSG00000150594/ENSG00000136160/ENSG00000156113/ENSG00000125124/ENSG00000125863/ENSG00000004468/ENSG00000138698/ENSG00000196839…	46
GO:0001845	phagolysosome assembly	2.50377e-05	0.000546261	BP	12/3903	15/14634	0.000417128	ENSG00000101955/ENSG00000109113/ENSG00000276600/ENSG00000127472/ENSG00000011347/ENSG00000139832/ENSG00000075785/ENSG00000179331/ENSG00000102879/ENSG00000104133/ENSG00000137474/ENSG00000089041	12
GO:0006937	regulation of muscle contraction	2.50687e-05	0.000546261	BP	64/3903	152/14634	0.000417128	ENSG00000163485/ENSG00000018625/ENSG00000096696/ENSG00000046604/ENSG00000134548/ENSG00000168743/ENSG00000075142/ENSG00000185149/ENSG00000184588/ENSG00000073756/ENSG00000134755/ENSG00000078401/ENSG00000128512/ENSG00000159167/ENSG00000138735/ENSG00000064989/ENSG00000145362/ENSG00000198947/ENSG00000180914/ENSG00000151067/ENSG00000053918/ENSG00000138193/ENSG00000140416/ENSG00000114854/ENSG00000007314…	64
GO:0043067	regulation of programmed cell death	2.49612e-05	0.000546261	BP	428/3903	1363/14634	0.000417128	ENSG00000125378/ENSG00000141433/ENSG00000111057/ENSG00000164690/ENSG00000152192/ENSG00000143772/ENSG00000119922/ENSG00000087250/ENSG00000105894/ENSG00000163485/ENSG00000163064/ENSG00000148053/ENSG00000171956/ENSG00000112319/ENSG00000155816/ENSG00000134602/ENSG00000277586/ENSG00000154188/ENSG00000159251/ENSG00000120885/ENSG00000162992/ENSG00000160307/ENSG00000166923/ENSG00000113083/ENSG00000129675…	428
GO:0043542	endothelial cell migration	2.54871e-05	0.000553508	BP	79/3903	197/14634	0.000422663	ENSG00000125378/ENSG00000185551/ENSG00000105894/ENSG00000162407/ENSG00000154188/ENSG00000166923/ENSG00000102760/ENSG00000134013/ENSG00000020181/ENSG00000130203/ENSG00000117707/ENSG00000073756/ENSG00000142627/ENSG00000132386/ENSG00000078401/ENSG00000154229/ENSG00000100292/ENSG00000113578/ENSG00000184489/ENSG00000159167/ENSG00000100345/ENSG00000154764/ENSG00000166068/ENSG00000176692/ENSG00000105329…	79
GO:0048640	negative regulation of developmental growth	2.58965e-05	0.000560511	BP	47/3903	103/14634	0.00042801	ENSG00000125378/ENSG00000087250/ENSG00000012171/ENSG00000092421/ENSG00000082684/ENSG00000145423/ENSG00000117152/ENSG00000113645/ENSG00000137872/ENSG00000075223/ENSG00000137261/ENSG00000120833/ENSG00000152661/ENSG00000125124/ENSG00000053108/ENSG00000100600/ENSG00000078018/ENSG00000162490/ENSG00000115310/ENSG00000163513/ENSG00000130827/ENSG00000124762/ENSG00000186951/ENSG00000183691/ENSG00000082482…	47
GO:0030139	endocytic vesicle	4.9808e-05	0.000564253	CC	107/4042	290/15298	0.000436662	ENSG00000156675/ENSG00000163251/ENSG00000166710/ENSG00000188064/ENSG00000111186/ENSG00000130203/ENSG00000076944/ENSG00000152578/ENSG00000206503/ENSG00000103966/ENSG00000198825/ENSG00000123595/ENSG00000074660/ENSG00000005893/ENSG00000058404/ENSG00000179604/ENSG00000146648/ENSG00000107263/ENSG00000171130/ENSG00000109113/ENSG00000154764/ENSG00000180340/ENSG00000165240/ENSG00000168461/ENSG00000198018…	107
GO:0060485	mesenchyme development	2.65631e-05	0.000573017	BP	101/3903	265/14634	0.00043756	ENSG00000125378/ENSG00000164690/ENSG00000012171/ENSG00000136352/ENSG00000168140/ENSG00000159251/ENSG00000166923/ENSG00000162998/ENSG00000102760/ENSG00000125398/ENSG00000121570/ENSG00000092421/ENSG00000164188/ENSG00000082684/ENSG00000108821/ENSG00000134013/ENSG00000145423/ENSG00000169946/ENSG00000151617/ENSG00000171119/ENSG00000044090/ENSG00000173068/ENSG00000078401/ENSG00000170961/ENSG00000196154…	101
GO:0030546	signaling receptor activator activity	1.02959e-05	0.000578533	MF	126/3971	341/15029	0.000506797	ENSG00000125378/ENSG00000141433/ENSG00000164690/ENSG00000124479/ENSG00000105894/ENSG00000140285/ENSG00000012171/ENSG00000134548/ENSG00000171388/ENSG00000166923/ENSG00000092421/ENSG00000082684/ENSG00000166147/ENSG00000103260/ENSG00000162344/ENSG00000219438/ENSG00000145423/ENSG00000188064/ENSG00000111186/ENSG00000156466/ENSG00000143768/ENSG00000171119/ENSG00000119630/ENSG00000114646/ENSG00000078401…	126
GO:0003014	renal system process	2.73334e-05	0.000587669	BP	48/3903	106/14634	0.000448748	ENSG00000137573/ENSG00000125378/ENSG00000163485/ENSG00000006128/ENSG00000134548/ENSG00000171885/ENSG00000093010/ENSG00000155897/ENSG00000078401/ENSG00000170961/ENSG00000174808/ENSG00000159167/ENSG00000189143/ENSG00000162104/ENSG00000163406/ENSG00000078295/ENSG00000133138/ENSG00000148926/ENSG00000165272/ENSG00000103647/ENSG00000053918/ENSG00000240583/ENSG00000196139/ENSG00000135744/ENSG00000136160…	48
GO:1990351	transporter complex	5.27521e-05	0.000589189	CC	115/4042	316/15298	0.00045596	ENSG00000168447/ENSG00000018625/ENSG00000126803/ENSG00000177098/ENSG00000159212/ENSG00000167614/ENSG00000075429/ENSG00000153956/ENSG00000183454/ENSG00000182132/ENSG00000026559/ENSG00000184588/ENSG00000171385/ENSG00000141540/ENSG00000152578/ENSG00000099337/ENSG00000184156/ENSG00000104783/ENSG00000149575/ENSG00000177301/ENSG00000189143/ENSG00000144191/ENSG00000171126/ENSG00000188730/ENSG00000163686…	115
GO:0045807	positive regulation of endocytosis	2.75242e-05	0.000589805	BP	43/3903	92/14634	0.000450379	ENSG00000147257/ENSG00000154188/ENSG00000120885/ENSG00000171388/ENSG00000166923/ENSG00000166710/ENSG00000130203/ENSG00000106483/ENSG00000131238/ENSG00000198719/ENSG00000168461/ENSG00000049759/ENSG00000145335/ENSG00000077044/ENSG00000153071/ENSG00000185722/ENSG00000106327/ENSG00000169174/ENSG00000205726/ENSG00000149295/ENSG00000167601/ENSG00000130643/ENSG00000188906/ENSG00000101752/ENSG00000010704…	43
GO:0008306	associative learning	2.902e-05	0.000617224	BP	36/3903	73/14634	0.000471316	ENSG00000171956/ENSG00000018625/ENSG00000006128/ENSG00000136535/ENSG00000123360/ENSG00000183454/ENSG00000147571/ENSG00000131238/ENSG00000196639/ENSG00000166963/ENSG00000135744/ENSG00000100600/ENSG00000109083/ENSG00000106236/ENSG00000196338/ENSG00000198673/ENSG00000040531/ENSG00000113749/ENSG00000176884/ENSG00000149295/ENSG00000117411/ENSG00000184845/ENSG00000187094/ENSG00000171532/ENSG00000157103…	36
GO:0022898	regulation of transmembrane transporter activity	2.89227e-05	0.000617224	BP	97/3903	253/14634	0.000471316	ENSG00000018625/ENSG00000126803/ENSG00000177098/ENSG00000277586/ENSG00000075429/ENSG00000153956/ENSG00000075142/ENSG00000233670/ENSG00000077522/ENSG00000183454/ENSG00000026559/ENSG00000184588/ENSG00000152578/ENSG00000149575/ENSG00000171132/ENSG00000147571/ENSG00000122691/ENSG00000002746/ENSG00000145362/ENSG00000156486/ENSG00000114279/ENSG00000186439/ENSG00000047932/ENSG00000137193/ENSG00000198947…	97
GO:0045104	intermediate filament cytoskeleton organization	2.90908e-05	0.000617224	BP	24/3903	42/14634	0.000471316	ENSG00000111057/ENSG00000164690/ENSG00000171100/ENSG00000182253/ENSG00000096696/ENSG00000277586/ENSG00000132688/ENSG00000186847/ENSG00000128422/ENSG00000104722/ENSG00000131095/ENSG00000151914/ENSG00000186832/ENSG00000135406/ENSG00000175084/ENSG00000180921/ENSG00000125864/ENSG00000114796/ENSG00000166579/ENSG00000081277/ENSG00000112851/ENSG00000178209/ENSG00000066427/ENSG00000143952	24
GO:0043679	axon terminus	5.72692e-05	0.000630757	CC	53/4042	124/15298	0.000488128	ENSG00000141433/ENSG00000163485/ENSG00000148053/ENSG00000079689/ENSG00000166501/ENSG00000075142/ENSG00000109971/ENSG00000168993/ENSG00000172137/ENSG00000177301/ENSG00000101327/ENSG00000079482/ENSG00000168081/ENSG00000133636/ENSG00000101188/ENSG00000011347/ENSG00000145335/ENSG00000132718/ENSG00000108262/ENSG00000164099/ENSG00000135124/ENSG00000100678/ENSG00000145920/ENSG00000150394/ENSG00000205726…	53
GO:0099512	supramolecular fiber	6.00527e-05	0.000652353	CC	265/4042	819/15298	0.000504841	ENSG00000077274/ENSG00000111057/ENSG00000171100/ENSG00000087250/ENSG00000182253/ENSG00000187017/ENSG00000170421/ENSG00000096696/ENSG00000117122/ENSG00000168743/ENSG00000277586/ENSG00000159251/ENSG00000106078/ENSG00000204472/ENSG00000108821/ENSG00000187720/ENSG00000166147/ENSG00000087245/ENSG00000075142/ENSG00000007174/ENSG00000077522/ENSG00000266094/ENSG00000180353/ENSG00000114166/ENSG00000167767…	265
GO:0005583	fibrillar collagen trimer	6.27845e-05	0.000663841	CC	10/4042	12/15298	0.000513731	ENSG00000108821/ENSG00000060718/ENSG00000139219/ENSG00000204248/ENSG00000168542/ENSG00000130635/ENSG00000196739/ENSG00000204262/ENSG00000084636/ENSG00000164692	10
GO:0098643	banded collagen fibril	6.27845e-05	0.000663841	CC	10/4042	12/15298	0.000513731	ENSG00000108821/ENSG00000060718/ENSG00000139219/ENSG00000204248/ENSG00000168542/ENSG00000130635/ENSG00000196739/ENSG00000204262/ENSG00000084636/ENSG00000164692	10
GO:0010469	regulation of signaling receptor activity	3.16805e-05	0.000669964	BP	63/3903	150/14634	0.000511589	ENSG00000163485/ENSG00000277586/ENSG00000166923/ENSG00000075429/ENSG00000181649/ENSG00000077522/ENSG00000183454/ENSG00000171246/ENSG00000152578/ENSG00000174808/ENSG00000147571/ENSG00000187123/ENSG00000176956/ENSG00000105605/ENSG00000158828/ENSG00000196517/ENSG00000180155/ENSG00000237515/ENSG00000173714/ENSG00000150594/ENSG00000171208/ENSG00000183662/ENSG00000188803/ENSG00000125675/ENSG00000106236…	63
GO:0043202	lysosomal lumen	6.54776e-05	0.000683207	CC	40/4042	87/15298	0.000528718	ENSG00000147257/ENSG00000132692/ENSG00000174080/ENSG00000086289/ENSG00000109971/ENSG00000114646/ENSG00000188783/ENSG00000131238/ENSG00000005893/ENSG00000142798/ENSG00000166340/ENSG00000196743/ENSG00000185339/ENSG00000179163/ENSG00000173546/ENSG00000100600/ENSG00000136943/ENSG00000162512/ENSG00000080824/ENSG00000182492/ENSG00000239264/ENSG00000108784/ENSG00000076716/ENSG00000163754/ENSG00000109323…	40
GO:0110110	positive regulation of animal organ morphogenesis	3.24421e-05	0.00068383	BP	37/3903	76/14634	0.000522177	ENSG00000125378/ENSG00000105894/ENSG00000140285/ENSG00000166923/ENSG00000125398/ENSG00000064300/ENSG00000078401/ENSG00000113578/ENSG00000122691/ENSG00000184937/ENSG00000273706/ENSG00000168214/ENSG00000137193/ENSG00000169083/ENSG00000100625/ENSG00000075223/ENSG00000165730/ENSG00000169855/ENSG00000135744/ENSG00000132464/ENSG00000128342/ENSG00000085741/ENSG00000184371/ENSG00000134245/ENSG00000100219…	37
GO:0034220	ion transmembrane transport	3.27705e-05	0.000688501	BP	336/3903	1048/14634	0.000525744	ENSG00000091664/ENSG00000168447/ENSG00000018625/ENSG00000126803/ENSG00000177098/ENSG00000079215/ENSG00000159212/ENSG00000182902/ENSG00000277586/ENSG00000164756/ENSG00000154127/ENSG00000167614/ENSG00000075429/ENSG00000153956/ENSG00000171189/ENSG00000206190/ENSG00000075142/ENSG00000233670/ENSG00000080493/ENSG00000144040/ENSG00000077522/ENSG00000177807/ENSG00000152128/ENSG00000132164/ENSG00000155850…	336
GO:0022890	inorganic cation transmembrane transporter activity	1.34349e-05	0.000689269	MF	185/3971	535/15029	0.000603802	ENSG00000168447/ENSG00000018625/ENSG00000177098/ENSG00000079215/ENSG00000164756/ENSG00000167614/ENSG00000075429/ENSG00000153956/ENSG00000171189/ENSG00000080493/ENSG00000177807/ENSG00000118432/ENSG00000132164/ENSG00000183454/ENSG00000182132/ENSG00000026559/ENSG00000171385/ENSG00000143603/ENSG00000096433/ENSG00000152578/ENSG00000099337/ENSG00000184156/ENSG00000100433/ENSG00000104783/ENSG00000110436…	185
GO:0048018	receptor ligand activity	1.29041e-05	0.000689269	MF	124/3971	336/15029	0.000603802	ENSG00000125378/ENSG00000141433/ENSG00000164690/ENSG00000124479/ENSG00000105894/ENSG00000140285/ENSG00000012171/ENSG00000134548/ENSG00000171388/ENSG00000166923/ENSG00000092421/ENSG00000082684/ENSG00000166147/ENSG00000103260/ENSG00000162344/ENSG00000219438/ENSG00000145423/ENSG00000188064/ENSG00000111186/ENSG00000156466/ENSG00000143768/ENSG00000171119/ENSG00000119630/ENSG00000114646/ENSG00000078401…	124
GO:0007157	heterophilic cell-cell adhesion via plasma membrane cell adhesion molecules	3.36141e-05	0.000703932	BP	21/3903	35/14634	0.000537527	ENSG00000090339/ENSG00000244486/ENSG00000102924/ENSG00000162692/ENSG00000148204/ENSG00000143341/ENSG00000117154/ENSG00000179242/ENSG00000218336/ENSG00000153707/ENSG00000073008/ENSG00000152208/ENSG00000182985/ENSG00000149256/ENSG00000134376/ENSG00000196159/ENSG00000177707/ENSG00000169760/ENSG00000162706/ENSG00000009694/ENSG00000181754	21
GO:0030072	peptide hormone secretion	3.41955e-05	0.000711488	BP	88/3903	226/14634	0.000543297	ENSG00000141433/ENSG00000164756/ENSG00000162992/ENSG00000171388/ENSG00000075142/ENSG00000007171/ENSG00000155897/ENSG00000118432/ENSG00000163032/ENSG00000168993/ENSG00000096433/ENSG00000078401/ENSG00000154229/ENSG00000148672/ENSG00000171132/ENSG00000147246/ENSG00000147642/ENSG00000147571/ENSG00000010310/ENSG00000123104/ENSG00000133794/ENSG00000146648/ENSG00000090006/ENSG00000141837/ENSG00000137288…	88
GO:0045860	positive regulation of protein kinase activity	3.418e-05	0.000711488	BP	172/3903	495/14634	0.000543297	ENSG00000125378/ENSG00000141433/ENSG00000087250/ENSG00000163485/ENSG00000148053/ENSG00000133048/ENSG00000154188/ENSG00000120885/ENSG00000166923/ENSG00000102760/ENSG00000136869/ENSG00000167191/ENSG00000163251/ENSG00000188064/ENSG00000121966/ENSG00000155897/ENSG00000162734/ENSG00000117707/ENSG00000171094/ENSG00000187550/ENSG00000078401/ENSG00000213949/ENSG00000170412/ENSG00000174808/ENSG00000113578…	172
GO:0045785	positive regulation of cell adhesion	3.48335e-05	0.00072243	BP	132/3903	365/14634	0.000551652	ENSG00000164690/ENSG00000143772/ENSG00000105894/ENSG00000162407/ENSG00000168743/ENSG00000154188/ENSG00000204472/ENSG00000107742/ENSG00000090339/ENSG00000173156/ENSG00000185149/ENSG00000145423/ENSG00000205336/ENSG00000158769/ENSG00000154803/ENSG00000163520/ENSG00000114646/ENSG00000070404/ENSG00000124126/ENSG00000154229/ENSG00000170961/ENSG00000134352/ENSG00000120217/ENSG00000206503/ENSG00000026508…	132
GO:0006024	glycosaminoglycan biosynthetic process	3.51386e-05	0.000726423	BP	47/3903	104/14634	0.000554701	ENSG00000147257/ENSG00000132692/ENSG00000125430/ENSG00000154188/ENSG00000086062/ENSG00000183196/ENSG00000153976/ENSG00000147408/ENSG00000182022/ENSG00000114646/ENSG00000188783/ENSG00000164100/ENSG00000002587/ENSG00000170961/ENSG00000182197/ENSG00000136720/ENSG00000142798/ENSG00000109814/ENSG00000156966/ENSG00000105329/ENSG00000136542/ENSG00000122254/ENSG00000154080/ENSG00000173546/ENSG00000103489…	47
GO:0006836	neurotransmitter transport	3.5301e-05	0.000727449	BP	86/3903	220/14634	0.000555485	ENSG00000091664/ENSG00000100505/ENSG00000064692/ENSG00000185518/ENSG00000046653/ENSG00000018625/ENSG00000079215/ENSG00000166501/ENSG00000109971/ENSG00000177807/ENSG00000081803/ENSG00000118432/ENSG00000132164/ENSG00000168993/ENSG00000114646/ENSG00000076944/ENSG00000110436/ENSG00000143858/ENSG00000131238/ENSG00000147044/ENSG00000180900/ENSG00000154764/ENSG00000115665/ENSG00000196517/ENSG00000011347…	86
GO:0007264	small GTPase mediated signal transduction	3.54386e-05	0.000727958	BP	171/3903	492/14634	0.000555874	ENSG00000135905/ENSG00000143772/ENSG00000116991/ENSG00000129675/ENSG00000066248/ENSG00000064300/ENSG00000204472/ENSG00000173156/ENSG00000078549/ENSG00000047365/ENSG00000205336/ENSG00000177106/ENSG00000035862/ENSG00000158769/ENSG00000148082/ENSG00000154803/ENSG00000130203/ENSG00000165322/ENSG00000105339/ENSG00000142632/ENSG00000137727/ENSG00000124126/ENSG00000100292/ENSG00000196220/ENSG00000136002…	171
GO:0098588	bounding membrane of organelle	7.09388e-05	0.000730578	CC	596/4042	1987/15298	0.000565377	ENSG00000091664/ENSG00000185518/ENSG00000087250/ENSG00000125430/ENSG00000148053/ENSG00000079689/ENSG00000096696/ENSG00000162407/ENSG00000072952/ENSG00000168140/ENSG00000101463/ENSG00000134602/ENSG00000164756/ENSG00000184584/ENSG00000156675/ENSG00000171885/ENSG00000008394/ENSG00000112309/ENSG00000165905/ENSG00000167614/ENSG00000145428/ENSG00000170075/ENSG00000136869/ENSG00000086062/ENSG00000183196…	596
GO:0010941	regulation of cell death	3.57571e-05	0.000732169	BP	459/3903	1476/14634	0.000559089	ENSG00000125378/ENSG00000141433/ENSG00000111057/ENSG00000164690/ENSG00000152192/ENSG00000143772/ENSG00000119922/ENSG00000087250/ENSG00000105894/ENSG00000163485/ENSG00000163064/ENSG00000148053/ENSG00000171956/ENSG00000112319/ENSG00000155816/ENSG00000134602/ENSG00000277586/ENSG00000154188/ENSG00000159251/ENSG00000120885/ENSG00000162992/ENSG00000160307/ENSG00000166923/ENSG00000113083/ENSG00000129675…	459
GO:0030662	coated vesicle membrane	7.20222e-05	0.000732226	CC	69/4042	173/15298	0.000566652	ENSG00000109971/ENSG00000163251/ENSG00000166710/ENSG00000155897/ENSG00000150961/ENSG00000130203/ENSG00000143858/ENSG00000206503/ENSG00000174808/ENSG00000104490/ENSG00000074695/ENSG00000146648/ENSG00000180340/ENSG00000137261/ENSG00000100934/ENSG00000100196/ENSG00000081479/ENSG00000198774/ENSG00000132718/ENSG00000153071/ENSG00000136240/ENSG00000010610/ENSG00000072134/ENSG00000113615/ENSG00000174804…	69
GO:0098802	plasma membrane signaling receptor complex	7.36301e-05	0.000739097	CC	67/4042	167/15298	0.00057197	ENSG00000168743/ENSG00000075429/ENSG00000105855/ENSG00000185436/ENSG00000166710/ENSG00000132470/ENSG00000183454/ENSG00000137809/ENSG00000152578/ENSG00000122756/ENSG00000213949/ENSG00000134352/ENSG00000131724/ENSG00000188730/ENSG00000163686/ENSG00000064989/ENSG00000180900/ENSG00000136928/ENSG00000149403/ENSG00000105605/ENSG00000138080/ENSG00000132329/ENSG00000237515/ENSG00000166736/ENSG00000152208…	67
GO:0043271	negative regulation of ion transport	3.63892e-05	0.000742753	BP	56/3903	130/14634	0.000567171	ENSG00000141433/ENSG00000163485/ENSG00000046653/ENSG00000018625/ENSG00000090339/ENSG00000075142/ENSG00000077522/ENSG00000118432/ENSG00000106483/ENSG00000073756/ENSG00000117152/ENSG00000171132/ENSG00000122691/ENSG00000159167/ENSG00000164129/ENSG00000138669/ENSG00000002746/ENSG00000114279/ENSG00000186439/ENSG00000047932/ENSG00000165240/ENSG00000108179/ENSG00000069869/ENSG00000127325/ENSG00000196517…	56
GO:0048762	mesenchymal cell differentiation	3.68646e-05	0.000750085	BP	83/3903	211/14634	0.00057277	ENSG00000125378/ENSG00000164690/ENSG00000012171/ENSG00000136352/ENSG00000168140/ENSG00000166923/ENSG00000162998/ENSG00000102760/ENSG00000125398/ENSG00000092421/ENSG00000164188/ENSG00000082684/ENSG00000108821/ENSG00000134013/ENSG00000145423/ENSG00000151617/ENSG00000171119/ENSG00000044090/ENSG00000078401/ENSG00000170961/ENSG00000196154/ENSG00000109132/ENSG00000148204/ENSG00000122691/ENSG00000163909…	83
GO:0014075	response to amine	3.82403e-05	0.000775629	BP	25/3903	45/14634	0.000592276	ENSG00000090339/ENSG00000150540/ENSG00000123360/ENSG00000178445/ENSG00000183454/ENSG00000091844/ENSG00000117152/ENSG00000180914/ENSG00000130707/ENSG00000239672/ENSG00000048052/ENSG00000176884/ENSG00000149295/ENSG00000048392/ENSG00000184845/ENSG00000188690/ENSG00000166006/ENSG00000153201/ENSG00000164171/ENSG00000131771/ENSG00000138814/ENSG00000021826/ENSG00000148908/ENSG00000110881/ENSG00000116741	25
GO:0032409	regulation of transporter activity	3.87433e-05	0.000783368	BP	100/3903	264/14634	0.000598185	ENSG00000018625/ENSG00000126803/ENSG00000177098/ENSG00000277586/ENSG00000075429/ENSG00000153956/ENSG00000075142/ENSG00000233670/ENSG00000077522/ENSG00000183454/ENSG00000026559/ENSG00000184588/ENSG00000152578/ENSG00000149575/ENSG00000171132/ENSG00000147571/ENSG00000122691/ENSG00000002746/ENSG00000145362/ENSG00000156486/ENSG00000114279/ENSG00000186439/ENSG00000047932/ENSG00000137193/ENSG00000198947…	100
GO:0048813	dendrite morphogenesis	3.9593e-05	0.000798046	BP	61/3903	145/14634	0.000609393	ENSG00000135905/ENSG00000105894/ENSG00000046889/ENSG00000134569/ENSG00000066248/ENSG00000133083/ENSG00000135298/ENSG00000044090/ENSG00000169862/ENSG00000058404/ENSG00000010810/ENSG00000002746/ENSG00000175866/ENSG00000154764/ENSG00000069869/ENSG00000132640/ENSG00000136754/ENSG00000154310/ENSG00000153707/ENSG00000049759/ENSG00000130294/ENSG00000197555/ENSG00000154928/ENSG00000078018/ENSG00000157193…	61
GO:0021884	forebrain neuron development	3.9966e-05	0.000802017	BP	17/3903	26/14634	0.000612426	ENSG00000182968/ENSG00000162624/ENSG00000165240/ENSG00000169855/ENSG00000118257/ENSG00000108175/ENSG00000256463/ENSG00000168505/ENSG00000170390/ENSG00000145147/ENSG00000106852/ENSG00000130827/ENSG00000144290/ENSG00000162946/ENSG00000099250/ENSG00000114251/ENSG00000169136	17
GO:0022612	gland morphogenesis	4.00387e-05	0.000802017	BP	50/3903	113/14634	0.000612426	ENSG00000137573/ENSG00000125378/ENSG00000164690/ENSG00000105894/ENSG00000007372/ENSG00000140285/ENSG00000125398/ENSG00000041982/ENSG00000117707/ENSG00000142627/ENSG00000172817/ENSG00000204580/ENSG00000113578/ENSG00000146648/ENSG00000185737/ENSG00000198959/ENSG00000074047/ENSG00000186350/ENSG00000180900/ENSG00000169083/ENSG00000147862/ENSG00000075223/ENSG00000105329/ENSG00000166888/ENSG00000019991…	50
GO:0007204	positive regulation of cytosolic calcium ion concentration	4.05739e-05	0.000810222	BP	98/3903	258/14634	0.000618691	ENSG00000141433/ENSG00000018625/ENSG00000006128/ENSG00000154127/ENSG00000170989/ENSG00000153956/ENSG00000075142/ENSG00000078549/ENSG00000185149/ENSG00000121966/ENSG00000155897/ENSG00000151617/ENSG00000118432/ENSG00000180758/ENSG00000050628/ENSG00000183454/ENSG00000096433/ENSG00000078401/ENSG00000171132/ENSG00000147246/ENSG00000128285/ENSG00000010310/ENSG00000185989/ENSG00000123104/ENSG00000198959…	98
GO:0016079	synaptic vesicle exocytosis	4.14861e-05	0.00082588	BP	51/3903	116/14634	0.000630647	ENSG00000100505/ENSG00000166501/ENSG00000081803/ENSG00000118432/ENSG00000168993/ENSG00000114646/ENSG00000143858/ENSG00000147044/ENSG00000180900/ENSG00000154764/ENSG00000011347/ENSG00000070087/ENSG00000145335/ENSG00000108262/ENSG00000164742/ENSG00000145920/ENSG00000163618/ENSG00000107282/ENSG00000147434/ENSG00000149295/ENSG00000107130/ENSG00000213023/ENSG00000188906/ENSG00000184845/ENSG00000137766…	51
GO:0040008	regulation of growth	4.16477e-05	0.000826546	BP	208/3903	616/14634	0.000631156	ENSG00000147257/ENSG00000125378/ENSG00000171100/ENSG00000087250/ENSG00000012171/ENSG00000144847/ENSG00000165478/ENSG00000166923/ENSG00000162998/ENSG00000172020/ENSG00000092421/ENSG00000181649/ENSG00000082684/ENSG00000145423/ENSG00000169946/ENSG00000121966/ENSG00000184486/ENSG00000154803/ENSG00000130203/ENSG00000117707/ENSG00000114737/ENSG00000152377/ENSG00000114646/ENSG00000143320/ENSG00000111666…	208
GO:0007193	adenylate cyclase-inhibiting G protein-coupled receptor signaling pathway	4.21079e-05	0.000831133	BP	36/3903	74/14634	0.000634659	ENSG00000163485/ENSG00000170989/ENSG00000170075/ENSG00000185149/ENSG00000155897/ENSG00000151617/ENSG00000186642/ENSG00000078401/ENSG00000128285/ENSG00000162104/ENSG00000141404/ENSG00000078295/ENSG00000198121/ENSG00000213694/ENSG00000180616/ENSG00000150594/ENSG00000113389/ENSG00000164742/ENSG00000082556/ENSG00000179603/ENSG00000128266/ENSG00000157219/ENSG00000149295/ENSG00000198822/ENSG00000179546…	36
GO:0016049	cell growth	4.21706e-05	0.000831133	BP	159/3903	454/14634	0.000634659	ENSG00000087250/ENSG00000012171/ENSG00000187122/ENSG00000166923/ENSG00000106078/ENSG00000162998/ENSG00000125398/ENSG00000092421/ENSG00000082684/ENSG00000145423/ENSG00000121966/ENSG00000133083/ENSG00000154803/ENSG00000130203/ENSG00000114737/ENSG00000152377/ENSG00000143320/ENSG00000111666/ENSG00000117152/ENSG00000130303/ENSG00000140092/ENSG00000078401/ENSG00000091129/ENSG00000143858/ENSG00000204580…	159
GO:0030036	actin cytoskeleton organization	4.22654e-05	0.000831133	BP	222/3903	663/14634	0.000634659	ENSG00000187017/ENSG00000046653/ENSG00000170421/ENSG00000164007/ENSG00000006128/ENSG00000140285/ENSG00000155816/ENSG00000159251/ENSG00000172159/ENSG00000170989/ENSG00000132854/ENSG00000106078/ENSG00000176658/ENSG00000095637/ENSG00000102760/ENSG00000204472/ENSG00000090339/ENSG00000073350/ENSG00000173156/ENSG00000077522/ENSG00000180353/ENSG00000126878/ENSG00000158769/ENSG00000165322/ENSG00000117707…	222
GO:0051056	regulation of small GTPase mediated signal transduction	4.30331e-05	0.000841101	BP	115/3903	312/14634	0.00064227	ENSG00000143772/ENSG00000116991/ENSG00000129675/ENSG00000066248/ENSG00000173156/ENSG00000078549/ENSG00000047365/ENSG00000205336/ENSG00000177106/ENSG00000035862/ENSG00000158769/ENSG00000154803/ENSG00000130203/ENSG00000165322/ENSG00000105339/ENSG00000142632/ENSG00000137727/ENSG00000124126/ENSG00000196220/ENSG00000136002/ENSG00000076864/ENSG00000134215/ENSG00000275342/ENSG00000185989/ENSG00000079482…	115
GO:0060079	excitatory postsynaptic potential	4.2907e-05	0.000841101	BP	45/3903	99/14634	0.00064227	ENSG00000163485/ENSG00000144847/ENSG00000185149/ENSG00000102924/ENSG00000183454/ENSG00000117152/ENSG00000144868/ENSG00000175866/ENSG00000154764/ENSG00000101958/ENSG00000101040/ENSG00000101489/ENSG00000112759/ENSG00000152208/ENSG00000135124/ENSG00000100678/ENSG00000196338/ENSG00000063015/ENSG00000108556/ENSG00000008735/ENSG00000147434/ENSG00000176884/ENSG00000149295/ENSG00000188906/ENSG00000099365…	45
GO:0051480	regulation of cytosolic calcium ion concentration	4.33054e-05	0.000843866	BP	109/3903	293/14634	0.000644382	ENSG00000141433/ENSG00000163485/ENSG00000079689/ENSG00000018625/ENSG00000006128/ENSG00000154127/ENSG00000170989/ENSG00000153956/ENSG00000075142/ENSG00000078549/ENSG00000185149/ENSG00000121966/ENSG00000155897/ENSG00000151617/ENSG00000118432/ENSG00000180758/ENSG00000050628/ENSG00000183454/ENSG00000096433/ENSG00000172137/ENSG00000078401/ENSG00000171132/ENSG00000147246/ENSG00000128285/ENSG00000010310…	109
GO:0007186	G protein-coupled receptor signaling pathway	4.45054e-05	0.000864639	BP	253/3903	768/14634	0.000660244	ENSG00000182732/ENSG00000141433/ENSG00000163485/ENSG00000046889/ENSG00000006128/ENSG00000147509/ENSG00000171388/ENSG00000170989/ENSG00000129675/ENSG00000170075/ENSG00000108018/ENSG00000066248/ENSG00000172020/ENSG00000167191/ENSG00000163251/ENSG00000078549/ENSG00000020181/ENSG00000185149/ENSG00000077522/ENSG00000205336/ENSG00000121966/ENSG00000155897/ENSG00000151617/ENSG00000118432/ENSG00000123360…	253
GO:0010632	regulation of epithelial cell migration	4.49359e-05	0.000870379	BP	83/3903	212/14634	0.000664627	ENSG00000125378/ENSG00000185551/ENSG00000105894/ENSG00000162407/ENSG00000006128/ENSG00000140285/ENSG00000154188/ENSG00000102760/ENSG00000125398/ENSG00000020181/ENSG00000130203/ENSG00000117707/ENSG00000073756/ENSG00000142627/ENSG00000132386/ENSG00000078401/ENSG00000154229/ENSG00000170961/ENSG00000100292/ENSG00000103811/ENSG00000171132/ENSG00000113578/ENSG00000159167/ENSG00000154764/ENSG00000166068…	83
GO:0007187	G protein-coupled receptor signaling pathway, coupled to cyclic nucleotide second messenger	4.55968e-05	0.000880536	BP	82/3903	209/14634	0.000672383	ENSG00000141433/ENSG00000163485/ENSG00000170989/ENSG00000170075/ENSG00000078549/ENSG00000185149/ENSG00000205336/ENSG00000155897/ENSG00000151617/ENSG00000118432/ENSG00000050628/ENSG00000135298/ENSG00000186642/ENSG00000078401/ENSG00000154229/ENSG00000147246/ENSG00000128285/ENSG00000139874/ENSG00000010310/ENSG00000121753/ENSG00000162104/ENSG00000141404/ENSG00000078295/ENSG00000114812/ENSG00000064989…	82
GO:0019233	sensory perception of pain	4.59587e-05	0.000884876	BP	41/3903	88/14634	0.000675697	ENSG00000141433/ENSG00000163485/ENSG00000006128/ENSG00000134548/ENSG00000093010/ENSG00000164687/ENSG00000185149/ENSG00000121966/ENSG00000118432/ENSG00000183454/ENSG00000073756/ENSG00000122733/ENSG00000078401/ENSG00000177301/ENSG00000154277/ENSG00000196549/ENSG00000010810/ENSG00000154153/ENSG00000101188/ENSG00000198400/ENSG00000136999/ENSG00000136160/ENSG00000135124/ENSG00000154928/ENSG00000184117…	41
GO:0071407	cellular response to organic cyclic compound	4.6682e-05	0.000896127	BP	177/3903	514/14634	0.000684289	ENSG00000125378/ENSG00000141433/ENSG00000152192/ENSG00000105894/ENSG00000018625/ENSG00000185745/ENSG00000184584/ENSG00000120885/ENSG00000003436/ENSG00000204472/ENSG00000108821/ENSG00000090339/ENSG00000041982/ENSG00000140465/ENSG00000155897/ENSG00000100427/ENSG00000163659/ENSG00000184588/ENSG00000073756/ENSG00000102174/ENSG00000171094/ENSG00000117152/ENSG00000132386/ENSG00000186642/ENSG00000078401…	177
GO:0051384	response to glucocorticoid	4.72255e-05	0.000903872	BP	56/3903	131/14634	0.000690203	ENSG00000141433/ENSG00000182752/ENSG00000277586/ENSG00000160307/ENSG00000103740/ENSG00000204472/ENSG00000163347/ENSG00000090339/ENSG00000188064/ENSG00000150540/ENSG00000073756/ENSG00000176971/ENSG00000132386/ENSG00000078401/ENSG00000147571/ENSG00000159167/ENSG00000120129/ENSG00000146648/ENSG00000148926/ENSG00000114200/ENSG00000240583/ENSG00000130707/ENSG00000180616/ENSG00000145545/ENSG00000150907…	56
GO:0006915	apoptotic process	4.76592e-05	0.000904805	BP	525/3903	1712/14634	0.000690915	ENSG00000137573/ENSG00000125378/ENSG00000141433/ENSG00000111057/ENSG00000164690/ENSG00000152192/ENSG00000143772/ENSG00000119922/ENSG00000087250/ENSG00000105894/ENSG00000163485/ENSG00000163064/ENSG00000148053/ENSG00000170421/ENSG00000171956/ENSG00000133048/ENSG00000112319/ENSG00000155816/ENSG00000134602/ENSG00000277586/ENSG00000154188/ENSG00000159251/ENSG00000120885/ENSG00000162992/ENSG00000160307…	525
GO:0071241	cellular response to inorganic substance	4.74521e-05	0.000904805	BP	79/3903	200/14634	0.000690915	ENSG00000164690/ENSG00000143772/ENSG00000087250/ENSG00000139117/ENSG00000163347/ENSG00000166710/ENSG00000140465/ENSG00000155897/ENSG00000073756/ENSG00000070404/ENSG00000132386/ENSG00000078401/ENSG00000100292/ENSG00000143858/ENSG00000115738/ENSG00000146648/ENSG00000198417/ENSG00000039068/ENSG00000171223/ENSG00000165240/ENSG00000108179/ENSG00000144550/ENSG00000240583/ENSG00000101958/ENSG00000178773…	79
GO:0072503	cellular divalent inorganic cation homeostasis	4.76952e-05	0.000904805	BP	144/3903	406/14634	0.000690915	ENSG00000141433/ENSG00000087250/ENSG00000163485/ENSG00000079689/ENSG00000018625/ENSG00000006128/ENSG00000164756/ENSG00000154127/ENSG00000170989/ENSG00000166501/ENSG00000153956/ENSG00000075142/ENSG00000078549/ENSG00000185149/ENSG00000121966/ENSG00000155897/ENSG00000151617/ENSG00000118432/ENSG00000180758/ENSG00000050628/ENSG00000130203/ENSG00000183454/ENSG00000096433/ENSG00000172137/ENSG00000078401…	144
GO:0072593	reactive oxygen species metabolic process	4.81203e-05	0.000910194	BP	90/3903	234/14634	0.00069503	ENSG00000087250/ENSG00000147485/ENSG00000120885/ENSG00000204472/ENSG00000136869/ENSG00000090339/ENSG00000007171/ENSG00000140465/ENSG00000073756/ENSG00000124126/ENSG00000140092/ENSG00000078401/ENSG00000173208/ENSG00000198053/ENSG00000146648/ENSG00000010810/ENSG00000109610/ENSG00000174705/ENSG00000165240/ENSG00000153823/ENSG00000130707/ENSG00000158828/ENSG00000105329/ENSG00000196139/ENSG00000135744…	90
GO:0045843	negative regulation of striated muscle tissue development	4.83968e-05	0.000912746	BP	26/3903	48/14634	0.000696979	ENSG00000125378/ENSG00000160307/ENSG00000117152/ENSG00000155760/ENSG00000122691/ENSG00000198719/ENSG00000100625/ENSG00000105329/ENSG00000152661/ENSG00000154928/ENSG00000068903/ENSG00000163513/ENSG00000186951/ENSG00000183691/ENSG00000082482/ENSG00000160211/ENSG00000141646/ENSG00000144560/ENSG00000149269/ENSG00000171862/ENSG00000182533/ENSG00000185386/ENSG00000060138/ENSG00000078900/ENSG00000008083…	26
GO:0010634	positive regulation of epithelial cell migration	4.94767e-05	0.000924998	BP	59/3903	140/14634	0.000706335	ENSG00000125378/ENSG00000162407/ENSG00000006128/ENSG00000140285/ENSG00000154188/ENSG00000125398/ENSG00000020181/ENSG00000117707/ENSG00000073756/ENSG00000078401/ENSG00000154229/ENSG00000170961/ENSG00000100292/ENSG00000103811/ENSG00000171132/ENSG00000113578/ENSG00000154764/ENSG00000176692/ENSG00000105329/ENSG00000135744/ENSG00000134954/ENSG00000126561/ENSG00000144711/ENSG00000118257/ENSG00000122694…	59
GO:0045103	intermediate filament-based process	4.92436e-05	0.000924998	BP	24/3903	43/14634	0.000706335	ENSG00000111057/ENSG00000164690/ENSG00000171100/ENSG00000182253/ENSG00000096696/ENSG00000277586/ENSG00000132688/ENSG00000186847/ENSG00000128422/ENSG00000104722/ENSG00000131095/ENSG00000151914/ENSG00000186832/ENSG00000135406/ENSG00000175084/ENSG00000180921/ENSG00000125864/ENSG00000114796/ENSG00000166579/ENSG00000081277/ENSG00000112851/ENSG00000178209/ENSG00000066427/ENSG00000143952	24
GO:0099565	chemical synaptic transmission, postsynaptic	4.93421e-05	0.000924998	BP	48/3903	108/14634	0.000706335	ENSG00000163485/ENSG00000144847/ENSG00000205363/ENSG00000185149/ENSG00000102924/ENSG00000183454/ENSG00000117152/ENSG00000144868/ENSG00000175866/ENSG00000154764/ENSG00000101958/ENSG00000101188/ENSG00000101040/ENSG00000101489/ENSG00000112759/ENSG00000152208/ENSG00000135124/ENSG00000100678/ENSG00000196338/ENSG00000063015/ENSG00000108556/ENSG00000008735/ENSG00000183044/ENSG00000147434/ENSG00000176884…	48
GO:0048754	branching morphogenesis of an epithelial tube	5.00379e-05	0.000930098	BP	60/3903	143/14634	0.000710229	ENSG00000147257/ENSG00000125378/ENSG00000164690/ENSG00000136352/ENSG00000168743/ENSG00000166923/ENSG00000125398/ENSG00000145423/ENSG00000041982/ENSG00000151617/ENSG00000119630/ENSG00000103449/ENSG00000142627/ENSG00000078401/ENSG00000103811/ENSG00000204580/ENSG00000113578/ENSG00000184937/ENSG00000121039/ENSG00000273706/ENSG00000074047/ENSG00000169083/ENSG00000100625/ENSG00000176692/ENSG00000135744…	60
GO:0050770	regulation of axonogenesis	4.99635e-05	0.000930098	BP	74/3903	185/14634	0.000710229	ENSG00000087250/ENSG00000148053/ENSG00000012171/ENSG00000136535/ENSG00000277586/ENSG00000134569/ENSG00000064300/ENSG00000092421/ENSG00000082684/ENSG00000103260/ENSG00000126861/ENSG00000184486/ENSG00000130203/ENSG00000143320/ENSG00000091129/ENSG00000148948/ENSG00000137872/ENSG00000134259/ENSG00000154764/ENSG00000108830/ENSG00000179242/ENSG00000143032/ENSG00000075223/ENSG00000151615/ENSG00000137261…	74
GO:0043549	regulation of kinase activity	5.03509e-05	0.000933229	BP	275/3903	844/14634	0.00071262	ENSG00000125378/ENSG00000141433/ENSG00000185551/ENSG00000087250/ENSG00000163485/ENSG00000148053/ENSG00000133048/ENSG00000154188/ENSG00000154127/ENSG00000120885/ENSG00000166923/ENSG00000102760/ENSG00000136869/ENSG00000167191/ENSG00000163251/ENSG00000173947/ENSG00000145423/ENSG00000188064/ENSG00000162545/ENSG00000121966/ENSG00000114166/ENSG00000155897/ENSG00000130203/ENSG00000162734/ENSG00000117707…	275
GO:0055085	transmembrane transport	5.31211e-05	0.000981751	BP	444/3903	1429/14634	0.000749672	ENSG00000147257/ENSG00000091664/ENSG00000185518/ENSG00000168447/ENSG00000018625/ENSG00000126803/ENSG00000177098/ENSG00000079215/ENSG00000159212/ENSG00000182902/ENSG00000277586/ENSG00000164756/ENSG00000154127/ENSG00000171885/ENSG00000120885/ENSG00000167614/ENSG00000095637/ENSG00000075429/ENSG00000166501/ENSG00000153956/ENSG00000171189/ENSG00000164687/ENSG00000206190/ENSG00000075142/ENSG00000109971…	444
GO:0099061	integral component of postsynaptic density membrane	0.000101539	0.0010065	CC	26/4042	50/15298	0.00077891	ENSG00000183454/ENSG00000091129/ENSG00000148948/ENSG00000198739/ENSG00000105605/ENSG00000128594/ENSG00000237515/ENSG00000152208/ENSG00000164742/ENSG00000188803/ENSG00000182771/ENSG00000165379/ENSG00000176884/ENSG00000156395/ENSG00000166862/ENSG00000075461/ENSG00000156564/ENSG00000151490/ENSG00000141526/ENSG00000173621/ENSG00000131409/ENSG00000155511/ENSG00000174871/ENSG00000177707/ENSG00000133019…	26
GO:0060537	muscle tissue development	5.5739e-05	0.00102719	BP	131/3903	365/14634	0.000784369	ENSG00000125378/ENSG00000185551/ENSG00000164690/ENSG00000171100/ENSG00000152192/ENSG00000096696/ENSG00000046604/ENSG00000170624/ENSG00000159251/ENSG00000160307/ENSG00000166923/ENSG00000113083/ENSG00000170989/ENSG00000164976/ENSG00000125398/ENSG00000077522/ENSG00000169946/ENSG00000154803/ENSG00000163659/ENSG00000117707/ENSG00000077092/ENSG00000137868/ENSG00000117152/ENSG00000078401/ENSG00000109132…	131
GO:0051965	positive regulation of synapse assembly	5.62893e-05	0.00103438	BP	32/3903	64/14634	0.000789857	ENSG00000148053/ENSG00000101463/ENSG00000102924/ENSG00000135298/ENSG00000186340/ENSG00000121753/ENSG00000198739/ENSG00000154764/ENSG00000180914/ENSG00000198400/ENSG00000153707/ENSG00000140538/ENSG00000152208/ENSG00000154928/ENSG00000196338/ENSG00000181790/ENSG00000175928/ENSG00000185985/ENSG00000102359/ENSG00000108684/ENSG00000184564/ENSG00000151208/ENSG00000173114/ENSG00000131409/ENSG00000179915…	32
GO:0002064	epithelial cell development	5.71883e-05	0.00104791	BP	80/3903	204/14634	0.000800191	ENSG00000125378/ENSG00000007372/ENSG00000125398/ENSG00000086062/ENSG00000163347/ENSG00000090339/ENSG00000188064/ENSG00000121966/ENSG00000111186/ENSG00000158769/ENSG00000117707/ENSG00000077092/ENSG00000129654/ENSG00000142627/ENSG00000186642/ENSG00000167642/ENSG00000134352/ENSG00000182871/ENSG00000159167/ENSG00000133794/ENSG00000119547/ENSG00000198719/ENSG00000015133/ENSG00000114790/ENSG00000107263…	80
GO:0044305	calyx of Held	0.000107416	0.00105162	CC	15/4042	23/15298	0.000813825	ENSG00000163485/ENSG00000166501/ENSG00000168993/ENSG00000177301/ENSG00000108262/ENSG00000145920/ENSG00000205726/ENSG00000107130/ENSG00000137766/ENSG00000082482/ENSG00000177272/ENSG00000111262/ENSG00000089250/ENSG00000104327/ENSG00000126583	15
GO:0043547	positive regulation of GTPase activity	5.75974e-05	0.00105242	BP	130/3903	362/14634	0.000803633	ENSG00000182732/ENSG00000141433/ENSG00000135905/ENSG00000110675/ENSG00000046889/ENSG00000147509/ENSG00000116991/ENSG00000170989/ENSG00000129675/ENSG00000066248/ENSG00000164188/ENSG00000090339/ENSG00000073350/ENSG00000047365/ENSG00000158769/ENSG00000154803/ENSG00000165322/ENSG00000129654/ENSG00000135298/ENSG00000091844/ENSG00000142632/ENSG00000142627/ENSG00000137727/ENSG00000117152/ENSG00000124126…	130
GO:0005976	polysaccharide metabolic process	6.07155e-05	0.00110626	BP	46/3903	103/14634	0.000844745	ENSG00000095637/ENSG00000181649/ENSG00000147408/ENSG00000164100/ENSG00000170961/ENSG00000134352/ENSG00000182197/ENSG00000119938/ENSG00000162630/ENSG00000156966/ENSG00000105329/ENSG00000017427/ENSG00000215644/ENSG00000198668/ENSG00000115138/ENSG00000135447/ENSG00000167244/ENSG00000178567/ENSG00000219607/ENSG00000115687/ENSG00000172461/ENSG00000186298/ENSG00000163754/ENSG00000068976/ENSG00000197594…	46
GO:0030902	hindbrain development	6.44285e-05	0.00116667	BP	62/3903	150/14634	0.000890878	ENSG00000164690/ENSG00000152192/ENSG00000105894/ENSG00000163064/ENSG00000136535/ENSG00000162992/ENSG00000170075/ENSG00000204472/ENSG00000102924/ENSG00000139352/ENSG00000117707/ENSG00000166165/ENSG00000109132/ENSG00000139874/ENSG00000079482/ENSG00000198719/ENSG00000273706/ENSG00000074047/ENSG00000180900/ENSG00000154764/ENSG00000165240/ENSG00000147862/ENSG00000164900/ENSG00000179295/ENSG00000198121…	62
GO:0032412	regulation of ion transmembrane transporter activity	6.48218e-05	0.00116667	BP	93/3903	245/14634	0.000890878	ENSG00000018625/ENSG00000126803/ENSG00000177098/ENSG00000277586/ENSG00000075429/ENSG00000153956/ENSG00000075142/ENSG00000233670/ENSG00000077522/ENSG00000183454/ENSG00000026559/ENSG00000184588/ENSG00000152578/ENSG00000149575/ENSG00000171132/ENSG00000147571/ENSG00000002746/ENSG00000145362/ENSG00000156486/ENSG00000114279/ENSG00000186439/ENSG00000047932/ENSG00000198947/ENSG00000165240/ENSG00000108179…	93
GO:0071772	response to BMP	6.47364e-05	0.00116667	BP	64/3903	156/14634	0.000890878	ENSG00000147257/ENSG00000137573/ENSG00000125378/ENSG00000182175/ENSG00000166923/ENSG00000125398/ENSG00000166147/ENSG00000145423/ENSG00000156466/ENSG00000143768/ENSG00000106483/ENSG00000070404/ENSG00000167642/ENSG00000170801/ENSG00000109132/ENSG00000148204/ENSG00000163909/ENSG00000139219/ENSG00000188730/ENSG00000120057/ENSG00000168214/ENSG00000150593/ENSG00000174136/ENSG00000158747/ENSG00000105329…	64
GO:0071773	cellular response to BMP stimulus	6.47364e-05	0.00116667	BP	64/3903	156/14634	0.000890878	ENSG00000147257/ENSG00000137573/ENSG00000125378/ENSG00000182175/ENSG00000166923/ENSG00000125398/ENSG00000166147/ENSG00000145423/ENSG00000156466/ENSG00000143768/ENSG00000106483/ENSG00000070404/ENSG00000167642/ENSG00000170801/ENSG00000109132/ENSG00000148204/ENSG00000163909/ENSG00000139219/ENSG00000188730/ENSG00000120057/ENSG00000168214/ENSG00000150593/ENSG00000174136/ENSG00000158747/ENSG00000105329…	64
GO:0090066	regulation of anatomical structure size	6.49356e-05	0.00116667	BP	168/3903	487/14634	0.000890878	ENSG00000141433/ENSG00000087250/ENSG00000163485/ENSG00000018625/ENSG00000012171/ENSG00000277586/ENSG00000171885/ENSG00000171388/ENSG00000132854/ENSG00000092421/ENSG00000082684/ENSG00000090339/ENSG00000077522/ENSG00000188064/ENSG00000180353/ENSG00000151617/ENSG00000130203/ENSG00000073756/ENSG00000143320/ENSG00000124126/ENSG00000078401/ENSG00000104783/ENSG00000091129/ENSG00000213949/ENSG00000100292…	168
GO:0014072	response to isoquinoline alkaloid	6.56147e-05	0.00117234	BP	18/3903	29/14634	0.000895207	ENSG00000006128/ENSG00000204472/ENSG00000121966/ENSG00000155897/ENSG00000118432/ENSG00000162734/ENSG00000117152/ENSG00000171132/ENSG00000196839/ENSG00000176884/ENSG00000149295/ENSG00000169836/ENSG00000197548/ENSG00000167720/ENSG00000131771/ENSG00000112038/ENSG00000126583/ENSG00000107859	18
GO:0043278	response to morphine	6.56147e-05	0.00117234	BP	18/3903	29/14634	0.000895207	ENSG00000006128/ENSG00000204472/ENSG00000121966/ENSG00000155897/ENSG00000118432/ENSG00000162734/ENSG00000117152/ENSG00000171132/ENSG00000196839/ENSG00000176884/ENSG00000149295/ENSG00000169836/ENSG00000197548/ENSG00000167720/ENSG00000131771/ENSG00000112038/ENSG00000126583/ENSG00000107859	18
GO:0019725	cellular homeostasis	6.64637e-05	0.00118423	BP	275/3903	847/14634	0.000904286	ENSG00000141433/ENSG00000171100/ENSG00000087250/ENSG00000163485/ENSG00000079689/ENSG00000018625/ENSG00000006128/ENSG00000164756/ENSG00000154127/ENSG00000171885/ENSG00000162992/ENSG00000113083/ENSG00000170989/ENSG00000184470/ENSG00000165905/ENSG00000064300/ENSG00000166501/ENSG00000153956/ENSG00000090339/ENSG00000075142/ENSG00000080493/ENSG00000007171/ENSG00000078549/ENSG00000185149/ENSG00000121966…	275
GO:0010001	glial cell differentiation	6.73308e-05	0.00119637	BP	82/3903	211/14634	0.00091356	ENSG00000164690/ENSG00000087250/ENSG00000105894/ENSG00000148053/ENSG00000007372/ENSG00000136352/ENSG00000120885/ENSG00000160307/ENSG00000170075/ENSG00000172020/ENSG00000125398/ENSG00000136869/ENSG00000103260/ENSG00000152784/ENSG00000177807/ENSG00000121966/ENSG00000139352/ENSG00000180758/ENSG00000184486/ENSG00000106278/ENSG00000184221/ENSG00000114646/ENSG00000124920/ENSG00000138675/ENSG00000134352…	82
GO:0042981	regulation of apoptotic process	6.79558e-05	0.00120416	BP	419/3903	1345/14634	0.000919505	ENSG00000125378/ENSG00000141433/ENSG00000111057/ENSG00000164690/ENSG00000152192/ENSG00000143772/ENSG00000119922/ENSG00000087250/ENSG00000105894/ENSG00000163485/ENSG00000163064/ENSG00000148053/ENSG00000171956/ENSG00000112319/ENSG00000155816/ENSG00000134602/ENSG00000277586/ENSG00000154188/ENSG00000159251/ENSG00000120885/ENSG00000162992/ENSG00000160307/ENSG00000166923/ENSG00000113083/ENSG00000129675…	419
GO:0010959	regulation of metal ion transport	7.00039e-05	0.00123705	BP	124/3903	344/14634	0.000944623	ENSG00000141433/ENSG00000163485/ENSG00000018625/ENSG00000126803/ENSG00000177098/ENSG00000154127/ENSG00000153956/ENSG00000090339/ENSG00000075142/ENSG00000078549/ENSG00000166710/ENSG00000203805/ENSG00000077522/ENSG00000121966/ENSG00000182132/ENSG00000026559/ENSG00000184588/ENSG00000073756/ENSG00000117152/ENSG00000149575/ENSG00000171132/ENSG00000128285/ENSG00000147571/ENSG00000159167/ENSG00000058404…	124
GO:0035929	steroid hormone secretion	7.09891e-05	0.00125104	BP	13/3903	18/14634	0.000955301	ENSG00000006128/ENSG00000147571/ENSG00000173918/ENSG00000179295/ENSG00000135744/ENSG00000115138/ENSG00000069482/ENSG00000144891/ENSG00000174804/ENSG00000122641/ENSG00000153162/ENSG00000166573/ENSG00000198832	13
GO:0042326	negative regulation of phosphorylation	7.2645e-05	0.00127673	BP	151/3903	432/14634	0.00097492	ENSG00000125378/ENSG00000185551/ENSG00000007372/ENSG00000162407/ENSG00000154188/ENSG00000154127/ENSG00000166923/ENSG00000136869/ENSG00000092421/ENSG00000145423/ENSG00000162545/ENSG00000114166/ENSG00000154803/ENSG00000130203/ENSG00000121653/ENSG00000120875/ENSG00000117152/ENSG00000186897/ENSG00000198825/ENSG00000154277/ENSG00000101265/ENSG00000122691/ENSG00000198053/ENSG00000120129/ENSG00000107263…	151
GO:1900449	regulation of glutamate receptor signaling pathway	7.3204e-05	0.00128306	BP	31/3903	62/14634	0.000979753	ENSG00000277586/ENSG00000075429/ENSG00000077522/ENSG00000183454/ENSG00000152578/ENSG00000147571/ENSG00000010810/ENSG00000260230/ENSG00000105605/ENSG00000158828/ENSG00000196517/ENSG00000237515/ENSG00000171208/ENSG00000188803/ENSG00000125675/ENSG00000196338/ENSG00000008735/ENSG00000176884/ENSG00000145708/ENSG00000103154/ENSG00000166862/ENSG00000075461/ENSG00000169252/ENSG00000114796/ENSG00000161681…	31
hsa04974	Protein digestion and absorption	3.85459e-05	0.00128743							89	0.559258	1.92341	0.00107523	1208	tags=36%, list=7%, signal=33%	1280/1357/1277/1295/4311/1281/1289/1293/3783/1296/1303/8645/6564/1278/1299/80781/1302/3784/1300/7373/1307/1298/6510/50509/1288/1301/6519/3769/23428/1290/2006/1310
GO:0061041	regulation of wound healing	7.47487e-05	0.00130658	BP	53/3903	124/14634	0.000997715	ENSG00000164007/ENSG00000162407/ENSG00000154127/ENSG00000003436/ENSG00000136869/ENSG00000163347/ENSG00000121966/ENSG00000158769/ENSG00000130203/ENSG00000078401/ENSG00000154229/ENSG00000057593/ENSG00000171132/ENSG00000189143/ENSG00000147044/ENSG00000144824/ENSG00000100345/ENSG00000173918/ENSG00000117525/ENSG00000176692/ENSG00000184500/ENSG00000135919/ENSG00000196581/ENSG00000150594/ENSG00000165215…	53
GO:0035930	corticosteroid hormone secretion	7.57776e-05	0.00132099	BP	11/3903	14/14634	0.00100871	ENSG00000006128/ENSG00000147571/ENSG00000173918/ENSG00000179295/ENSG00000135744/ENSG00000115138/ENSG00000069482/ENSG00000144891/ENSG00000153162/ENSG00000166573/ENSG00000198832	11
GO:0048635	negative regulation of muscle organ development	7.70726e-05	0.00133994	BP	26/3903	49/14634	0.00102319	ENSG00000125378/ENSG00000160307/ENSG00000117152/ENSG00000155760/ENSG00000122691/ENSG00000198719/ENSG00000100625/ENSG00000105329/ENSG00000152661/ENSG00000154928/ENSG00000068903/ENSG00000163513/ENSG00000186951/ENSG00000183691/ENSG00000082482/ENSG00000160211/ENSG00000141646/ENSG00000144560/ENSG00000149269/ENSG00000171862/ENSG00000182533/ENSG00000185386/ENSG00000060138/ENSG00000078900/ENSG00000008083…	26
GO:0061061	muscle structure development	7.79094e-05	0.00135085	BP	203/3903	605/14634	0.00103152	ENSG00000125378/ENSG00000185551/ENSG00000164690/ENSG00000171100/ENSG00000152192/ENSG00000170421/ENSG00000096696/ENSG00000170624/ENSG00000168743/ENSG00000159251/ENSG00000160307/ENSG00000166923/ENSG00000113083/ENSG00000170989/ENSG00000164976/ENSG00000125398/ENSG00000164188/ENSG00000075142/ENSG00000135903/ENSG00000077522/ENSG00000169946/ENSG00000116016/ENSG00000117707/ENSG00000077092/ENSG00000154721…	203
GO:0021675	nerve development	7.82889e-05	0.00135379	BP	35/3903	73/14634	0.00103376	ENSG00000137573/ENSG00000152192/ENSG00000079215/ENSG00000064300/ENSG00000144749/ENSG00000171119/ENSG00000171246/ENSG00000103449/ENSG00000109132/ENSG00000177301/ENSG00000134259/ENSG00000100625/ENSG00000166833/ENSG00000198121/ENSG00000184058/ENSG00000198400/ENSG00000135919/ENSG00000118257/ENSG00000154928/ENSG00000136943/ENSG00000110719/ENSG00000171202/ENSG00000173402/ENSG00000145864/ENSG00000130827…	35
GO:1990138	neuron projection extension	7.98778e-05	0.00137757	BP	68/3903	169/14634	0.00105192	ENSG00000087250/ENSG00000012171/ENSG00000187122/ENSG00000092421/ENSG00000082684/ENSG00000121966/ENSG00000133083/ENSG00000130203/ENSG00000091129/ENSG00000143858/ENSG00000204580/ENSG00000137872/ENSG00000144868/ENSG00000144550/ENSG00000179242/ENSG00000143032/ENSG00000075223/ENSG00000151615/ENSG00000105605/ENSG00000137261/ENSG00000130558/ENSG00000187688/ENSG00000158321/ENSG00000049759/ENSG00000140538…	68
GO:0008201	heparin binding	2.83423e-05	0.0013935	MF	58/3971	136/15029	0.00122071	ENSG00000198732/ENSG00000125378/ENSG00000156140/ENSG00000105894/ENSG00000140285/ENSG00000187122/ENSG00000175445/ENSG00000166147/ENSG00000205336/ENSG00000130203/ENSG00000119630/ENSG00000188783/ENSG00000186340/ENSG00000101670/ENSG00000113578/ENSG00000101282/ENSG00000060718/ENSG00000109610/ENSG00000119681/ENSG00000166833/ENSG00000163898/ENSG00000000971/ENSG00000135919/ENSG00000127472/ENSG00000136999…	58
GO:0010817	regulation of hormone levels	8.12547e-05	0.00139758	BP	155/3903	446/14634	0.0010672	ENSG00000141433/ENSG00000164690/ENSG00000163485/ENSG00000006128/ENSG00000164756/ENSG00000156675/ENSG00000162992/ENSG00000093010/ENSG00000171388/ENSG00000175426/ENSG00000075142/ENSG00000211448/ENSG00000007171/ENSG00000140465/ENSG00000155897/ENSG00000100078/ENSG00000118432/ENSG00000163032/ENSG00000163659/ENSG00000168993/ENSG00000124302/ENSG00000096433/ENSG00000143320/ENSG00000078401/ENSG00000154229…	155
GO:0009306	protein secretion	8.25059e-05	0.00141146	BP	136/3903	384/14634	0.0010778	ENSG00000141433/ENSG00000164756/ENSG00000156675/ENSG00000162992/ENSG00000117385/ENSG00000102760/ENSG00000136869/ENSG00000256797/ENSG00000075142/ENSG00000073350/ENSG00000007171/ENSG00000155897/ENSG00000118432/ENSG00000102924/ENSG00000163032/ENSG00000130203/ENSG00000168993/ENSG00000096433/ENSG00000154229/ENSG00000104783/ENSG00000142552/ENSG00000148672/ENSG00000171132/ENSG00000147642/ENSG00000147571…	136
GO:0035592	establishment of protein localization to extracellular region	8.25059e-05	0.00141146	BP	136/3903	384/14634	0.0010778	ENSG00000141433/ENSG00000164756/ENSG00000156675/ENSG00000162992/ENSG00000117385/ENSG00000102760/ENSG00000136869/ENSG00000256797/ENSG00000075142/ENSG00000073350/ENSG00000007171/ENSG00000155897/ENSG00000118432/ENSG00000102924/ENSG00000163032/ENSG00000130203/ENSG00000168993/ENSG00000096433/ENSG00000154229/ENSG00000104783/ENSG00000142552/ENSG00000148672/ENSG00000171132/ENSG00000147642/ENSG00000147571…	136
GO:2001057	reactive nitrogen species metabolic process	8.27183e-05	0.00141146	BP	32/3903	65/14634	0.0010778	ENSG00000120885/ENSG00000204472/ENSG00000136869/ENSG00000090339/ENSG00000007171/ENSG00000073756/ENSG00000078401/ENSG00000198053/ENSG00000130707/ENSG00000135744/ENSG00000163661/ENSG00000135124/ENSG00000003989/ENSG00000080824/ENSG00000069667/ENSG00000163874/ENSG00000198929/ENSG00000164867/ENSG00000118965/ENSG00000153904/ENSG00000102575/ENSG00000181019/ENSG00000089250/ENSG00000184988/ENSG00000186205…	32
GO:0044087	regulation of cellular component biogenesis	8.3512e-05	0.00142125	BP	295/3903	918/14634	0.00108527	ENSG00000100505/ENSG00000064692/ENSG00000171100/ENSG00000187017/ENSG00000046653/ENSG00000148053/ENSG00000126803/ENSG00000164007/ENSG00000006128/ENSG00000101463/ENSG00000120885/ENSG00000187122/ENSG00000166923/ENSG00000170989/ENSG00000132854/ENSG00000106078/ENSG00000102760/ENSG00000172020/ENSG00000125398/ENSG00000136869/ENSG00000104081/ENSG00000163347/ENSG00000090339/ENSG00000109971/ENSG00000163251…	295
GO:0032870	cellular response to hormone stimulus	8.49724e-05	0.0014423	BP	192/3903	569/14634	0.00110135	ENSG00000125378/ENSG00000141433/ENSG00000087250/ENSG00000018625/ENSG00000003436/ENSG00000175445/ENSG00000095637/ENSG00000204472/ENSG00000166501/ENSG00000166147/ENSG00000090339/ENSG00000077522/ENSG00000041982/ENSG00000114166/ENSG00000155897/ENSG00000134463/ENSG00000115290/ENSG00000119630/ENSG00000077092/ENSG00000102174/ENSG00000132386/ENSG00000078401/ENSG00000172817/ENSG00000103811/ENSG00000170915…	192
GO:0048880	sensory system development	8.52339e-05	0.00144294	BP	131/3903	368/14634	0.00110184	ENSG00000091664/ENSG00000198732/ENSG00000125378/ENSG00000164690/ENSG00000152192/ENSG00000124479/ENSG00000176842/ENSG00000182968/ENSG00000105894/ENSG00000148053/ENSG00000117122/ENSG00000007372/ENSG00000162992/ENSG00000125398/ENSG00000166147/ENSG00000163251/ENSG00000188064/ENSG00000111186/ENSG00000140465/ENSG00000132688/ENSG00000180660/ENSG00000171812/ENSG00000117707/ENSG00000077092/ENSG00000157890…	131
GO:0006112	energy reserve metabolic process	8.54589e-05	0.00144296	BP	36/3903	76/14634	0.00110185	ENSG00000087250/ENSG00000095637/ENSG00000181649/ENSG00000134352/ENSG00000119938/ENSG00000153823/ENSG00000198380/ENSG00000017427/ENSG00000215644/ENSG00000198668/ENSG00000115138/ENSG00000135447/ENSG00000167244/ENSG00000178567/ENSG00000135324/ENSG00000219607/ENSG00000115687/ENSG00000186298/ENSG00000163754/ENSG00000068976/ENSG00000197594/ENSG00000133116/ENSG00000104812/ENSG00000185950/ENSG00000106617…	36
GO:2000177	regulation of neural precursor cell proliferation	8.67709e-05	0.00146129	BP	41/3903	90/14634	0.00111585	ENSG00000141433/ENSG00000164690/ENSG00000105894/ENSG00000007372/ENSG00000189431/ENSG00000170075/ENSG00000205336/ENSG00000132688/ENSG00000139352/ENSG00000106278/ENSG00000117707/ENSG00000167642/ENSG00000115738/ENSG00000273706/ENSG00000074047/ENSG00000107263/ENSG00000138083/ENSG00000081479/ENSG00000166145/ENSG00000150907/ENSG00000184599/ENSG00000183662/ENSG00000101160/ENSG00000068903/ENSG00000204624…	41
GO:1901342	regulation of vasculature development	9.05999e-05	0.00152179	BP	111/3903	304/14634	0.00116205	ENSG00000137573/ENSG00000125378/ENSG00000105894/ENSG00000133048/ENSG00000166923/ENSG00000102760/ENSG00000064300/ENSG00000166501/ENSG00000092421/ENSG00000105855/ENSG00000020181/ENSG00000145423/ENSG00000121966/ENSG00000073756/ENSG00000119630/ENSG00000135298/ENSG00000142627/ENSG00000186340/ENSG00000132386/ENSG00000140092/ENSG00000154229/ENSG00000131196/ENSG00000100292/ENSG00000103811/ENSG00000113578…	111
GO:0043410	positive regulation of MAPK cascade	9.13742e-05	0.00153082	BP	162/3903	470/14634	0.00116894	ENSG00000125378/ENSG00000141433/ENSG00000087250/ENSG00000163485/ENSG00000148053/ENSG00000133048/ENSG00000101134/ENSG00000168743/ENSG00000154188/ENSG00000170075/ENSG00000136869/ENSG00000090339/ENSG00000163251/ENSG00000162344/ENSG00000188064/ENSG00000121966/ENSG00000156466/ENSG00000035862/ENSG00000130203/ENSG00000162734/ENSG00000121653/ENSG00000171094/ENSG00000187550/ENSG00000078401/ENSG00000154229…	162
GO:0060688	regulation of morphogenesis of a branching structure	9.22831e-05	0.00154204	BP	27/3903	52/14634	0.00117751	ENSG00000137573/ENSG00000125378/ENSG00000164690/ENSG00000140285/ENSG00000166923/ENSG00000125398/ENSG00000119630/ENSG00000273706/ENSG00000186350/ENSG00000169083/ENSG00000100625/ENSG00000135744/ENSG00000019991/ENSG00000244405/ENSG00000134245/ENSG00000115310/ENSG00000188906/ENSG00000168621/ENSG00000074527/ENSG00000183691/ENSG00000184292/ENSG00000168779/ENSG00000104332/ENSG00000182533/ENSG00000070193…	27
GO:0001654	eye development	9.43033e-05	0.00157172	BP	128/3903	359/14634	0.00120018	ENSG00000091664/ENSG00000198732/ENSG00000125378/ENSG00000164690/ENSG00000124479/ENSG00000176842/ENSG00000182968/ENSG00000105894/ENSG00000148053/ENSG00000117122/ENSG00000007372/ENSG00000162992/ENSG00000125398/ENSG00000166147/ENSG00000163251/ENSG00000188064/ENSG00000111186/ENSG00000140465/ENSG00000132688/ENSG00000180660/ENSG00000171812/ENSG00000117707/ENSG00000077092/ENSG00000157890/ENSG00000142627…	128
GO:0005581	collagen trimer	0.000165139	0.00157777	CC	34/4042	73/15298	0.001221	ENSG00000113083/ENSG00000131094/ENSG00000049089/ENSG00000108821/ENSG00000171812/ENSG00000186897/ENSG00000182871/ENSG00000060718/ENSG00000139219/ENSG00000168077/ENSG00000173918/ENSG00000138080/ENSG00000204248/ENSG00000092758/ENSG00000144810/ENSG00000158813/ENSG00000187955/ENSG00000101203/ENSG00000168542/ENSG00000197565/ENSG00000130635/ENSG00000165985/ENSG00000196739/ENSG00000011465/ENSG00000204262…	34
GO:0016323	basolateral plasma membrane	0.000164319	0.00157777	CC	84/4042	224/15298	0.001221	ENSG00000163485/ENSG00000096696/ENSG00000164007/ENSG00000162407/ENSG00000079215/ENSG00000171885/ENSG00000176658/ENSG00000086062/ENSG00000163347/ENSG00000080493/ENSG00000177807/ENSG00000155897/ENSG00000100427/ENSG00000029534/ENSG00000157890/ENSG00000092068/ENSG00000026508/ENSG00000189143/ENSG00000146648/ENSG00000106100/ENSG00000145362/ENSG00000196743/ENSG00000147044/ENSG00000138823/ENSG00000165272…	84
GO:0023014	signal transduction by protein phosphorylation	9.84614e-05	0.00163679	BP	267/3903	824/14634	0.00124987	ENSG00000125378/ENSG00000141433/ENSG00000143772/ENSG00000087250/ENSG00000163485/ENSG00000148053/ENSG00000133048/ENSG00000101134/ENSG00000140285/ENSG00000168743/ENSG00000277586/ENSG00000154188/ENSG00000129675/ENSG00000170075/ENSG00000125398/ENSG00000136869/ENSG00000092421/ENSG00000090339/ENSG00000163251/ENSG00000162344/ENSG00000145423/ENSG00000077522/ENSG00000188064/ENSG00000162545/ENSG00000121966…	267
GO:0043083	synaptic cleft	0.000176607	0.00164764	CC	12/4042	17/15298	0.00127507	ENSG00000131094/ENSG00000102924/ENSG00000130203/ENSG00000135298/ENSG00000196569/ENSG00000130702/ENSG00000164099/ENSG00000150394/ENSG00000176884/ENSG00000106688/ENSG00000108231/ENSG00000169760	12
GO:0043194	axon initial segment	0.000176607	0.00164764	CC	12/4042	17/15298	0.00127507	ENSG00000184156/ENSG00000091129/ENSG00000144191/ENSG00000166963/ENSG00000160460/ENSG00000134369/ENSG00000078018/ENSG00000187094/ENSG00000163462/ENSG00000283154/ENSG00000163531/ENSG00000151150	12
GO:0005261	cation channel activity	3.49549e-05	0.00164987	MF	113/3971	307/15029	0.00144529	ENSG00000168447/ENSG00000177098/ENSG00000075429/ENSG00000153956/ENSG00000171189/ENSG00000177807/ENSG00000118432/ENSG00000183454/ENSG00000182132/ENSG00000026559/ENSG00000171385/ENSG00000143603/ENSG00000096433/ENSG00000152578/ENSG00000099337/ENSG00000184156/ENSG00000100433/ENSG00000104783/ENSG00000169427/ENSG00000149575/ENSG00000177301/ENSG00000185989/ENSG00000123104/ENSG00000144191/ENSG00000103335…	113
GO:0072006	nephron development	9.98903e-05	0.00165203	BP	56/3903	134/14634	0.0012615	ENSG00000147257/ENSG00000137573/ENSG00000125378/ENSG00000170549/ENSG00000164690/ENSG00000177508/ENSG00000168743/ENSG00000154188/ENSG00000166923/ENSG00000125398/ENSG00000188064/ENSG00000119630/ENSG00000129654/ENSG00000103449/ENSG00000113578/ENSG00000163909/ENSG00000184937/ENSG00000198719/ENSG00000273706/ENSG00000100625/ENSG00000162849/ENSG00000170873/ENSG00000138193/ENSG00000176692/ENSG00000135744…	56
GO:0072073	kidney epithelium development	9.98903e-05	0.00165203	BP	56/3903	134/14634	0.0012615	ENSG00000147257/ENSG00000125378/ENSG00000170549/ENSG00000164690/ENSG00000177508/ENSG00000168743/ENSG00000166923/ENSG00000125398/ENSG00000188064/ENSG00000119630/ENSG00000077092/ENSG00000129654/ENSG00000103449/ENSG00000113578/ENSG00000163909/ENSG00000184937/ENSG00000198719/ENSG00000273706/ENSG00000100625/ENSG00000162849/ENSG00000170873/ENSG00000176692/ENSG00000135744/ENSG00000137834/ENSG00000130702…	56
GO:0007156	homophilic cell adhesion via plasma membrane adhesion molecules	0.000101653	0.00167419	BP	63/3903	155/14634	0.00127842	ENSG00000046604/ENSG00000144847/ENSG00000138650/ENSG00000253731/ENSG00000170571/ENSG00000134755/ENSG00000101542/ENSG00000134762/ENSG00000062038/ENSG00000113361/ENSG00000253305/ENSG00000148600/ENSG00000253873/ENSG00000039068/ENSG00000143341/ENSG00000197479/ENSG00000117154/ENSG00000134765/ENSG00000179242/ENSG00000218336/ENSG00000169855/ENSG00000240184/ENSG00000073008/ENSG00000144619/ENSG00000182985…	63
GO:0060627	regulation of vesicle-mediated transport	0.000101749	0.00167419	BP	172/3903	504/14634	0.00127842	ENSG00000147257/ENSG00000100505/ENSG00000154188/ENSG00000164756/ENSG00000120885/ENSG00000171388/ENSG00000166923/ENSG00000166501/ENSG00000166710/ENSG00000077522/ENSG00000100078/ENSG00000081803/ENSG00000118432/ENSG00000163032/ENSG00000117280/ENSG00000130203/ENSG00000106483/ENSG00000123496/ENSG00000168993/ENSG00000114646/ENSG00000076944/ENSG00000100292/ENSG00000143858/ENSG00000103966/ENSG00000198825…	172
GO:0003002	regionalization	0.000102356	0.00167989	BP	112/3903	308/14634	0.00128278	ENSG00000147257/ENSG00000125378/ENSG00000185551/ENSG00000170549/ENSG00000164690/ENSG00000182968/ENSG00000165588/ENSG00000177508/ENSG00000163064/ENSG00000171956/ENSG00000007372/ENSG00000136352/ENSG00000136535/ENSG00000162992/ENSG00000166923/ENSG00000134569/ENSG00000106078/ENSG00000069812/ENSG00000163251/ENSG00000111783/ENSG00000145423/ENSG00000188064/ENSG00000205336/ENSG00000139352/ENSG00000144485…	112
GO:0060996	dendritic spine development	0.000103739	0.00169826	BP	45/3903	102/14634	0.0012968	ENSG00000135905/ENSG00000066248/ENSG00000130203/ENSG00000169862/ENSG00000058404/ENSG00000175866/ENSG00000154764/ENSG00000198121/ENSG00000101040/ENSG00000130294/ENSG00000144711/ENSG00000197555/ENSG00000053108/ENSG00000154642/ENSG00000154928/ENSG00000130669/ENSG00000157193/ENSG00000196338/ENSG00000171943/ENSG00000205726/ENSG00000156299/ENSG00000266028/ENSG00000188906/ENSG00000146555/ENSG00000107954…	45
GO:0045178	basal part of cell	0.000185282	0.00170847	CC	31/4042	65/15298	0.00132215	ENSG00000079215/ENSG00000078401/ENSG00000213949/ENSG00000092068/ENSG00000186847/ENSG00000189143/ENSG00000146648/ENSG00000144824/ENSG00000240583/ENSG00000089057/ENSG00000196517/ENSG00000013297/ENSG00000151914/ENSG00000197879/ENSG00000161798/ENSG00000105976/ENSG00000173402/ENSG00000078098/ENSG00000010704/ENSG00000157978/ENSG00000085832/ENSG00000116641/ENSG00000105281/ENSG00000184292/ENSG00000164171…	31
GO:0030136	clathrin-coated vesicle	0.000194786	0.00177546	CC	70/4042	181/15298	0.00137399	ENSG00000109971/ENSG00000163251/ENSG00000155897/ENSG00000130203/ENSG00000177182/ENSG00000148219/ENSG00000078401/ENSG00000143858/ENSG00000174808/ENSG00000198825/ENSG00000104490/ENSG00000146648/ENSG00000070540/ENSG00000047932/ENSG00000180340/ENSG00000165240/ENSG00000152092/ENSG00000137261/ENSG00000081479/ENSG00000198774/ENSG00000132718/ENSG00000112335/ENSG00000041353/ENSG00000153071/ENSG00000069974…	70
GO:0043087	regulation of GTPase activity	0.000110379	0.00180239	BP	150/3903	432/14634	0.00137632	ENSG00000182732/ENSG00000141433/ENSG00000135905/ENSG00000148053/ENSG00000110675/ENSG00000046889/ENSG00000147509/ENSG00000116991/ENSG00000170989/ENSG00000129675/ENSG00000066248/ENSG00000164188/ENSG00000090339/ENSG00000073350/ENSG00000047365/ENSG00000158769/ENSG00000154803/ENSG00000165322/ENSG00000077585/ENSG00000129654/ENSG00000135298/ENSG00000091844/ENSG00000142632/ENSG00000142627/ENSG00000137727…	150
GO:0060562	epithelial tube morphogenesis	0.000115302	0.00187803	BP	113/3903	312/14634	0.00143408	ENSG00000147257/ENSG00000125378/ENSG00000170549/ENSG00000164690/ENSG00000177508/ENSG00000136352/ENSG00000136535/ENSG00000168743/ENSG00000166923/ENSG00000106078/ENSG00000125398/ENSG00000145423/ENSG00000121966/ENSG00000041982/ENSG00000100714/ENSG00000151617/ENSG00000117707/ENSG00000119630/ENSG00000103449/ENSG00000142627/ENSG00000078401/ENSG00000167642/ENSG00000103811/ENSG00000204580/ENSG00000113578…	113
GO:0032101	regulation of response to external stimulus	0.000118394	0.00192353	BP	274/3903	850/14634	0.00146882	ENSG00000141433/ENSG00000087250/ENSG00000105894/ENSG00000163485/ENSG00000164007/ENSG00000006128/ENSG00000012171/ENSG00000185745/ENSG00000136535/ENSG00000134548/ENSG00000182175/ENSG00000184584/ENSG00000154127/ENSG00000166923/ENSG00000003436/ENSG00000175445/ENSG00000170989/ENSG00000204472/ENSG00000136869/ENSG00000092421/ENSG00000082684/ENSG00000167191/ENSG00000185436/ENSG00000007171/ENSG00000020181…	274
GO:1903035	negative regulation of response to wounding	0.000119645	0.00193897	BP	36/3903	77/14634	0.00148061	ENSG00000164007/ENSG00000182175/ENSG00000154127/ENSG00000003436/ENSG00000130203/ENSG00000078401/ENSG00000183762/ENSG00000198825/ENSG00000147044/ENSG00000144824/ENSG00000173918/ENSG00000137261/ENSG00000184500/ENSG00000135919/ENSG00000196581/ENSG00000165215/ENSG00000152661/ENSG00000122861/ENSG00000183044/ENSG00000078098/ENSG00000111863/ENSG00000164867/ENSG00000204305/ENSG00000011422/ENSG00000149131…	36
GO:0003206	cardiac chamber morphogenesis	0.000120492	0.00193998	BP	51/3903	120/14634	0.00148138	ENSG00000125378/ENSG00000152192/ENSG00000096696/ENSG00000185149/ENSG00000145423/ENSG00000169946/ENSG00000117707/ENSG00000077092/ENSG00000163909/ENSG00000162496/ENSG00000115738/ENSG00000164129/ENSG00000060718/ENSG00000168214/ENSG00000186350/ENSG00000180340/ENSG00000104881/ENSG00000075223/ENSG00000184058/ENSG00000176692/ENSG00000140416/ENSG00000105329/ENSG00000114854/ENSG00000081479/ENSG00000169855…	51
GO:0055022	negative regulation of cardiac muscle tissue growth	0.00012061	0.00193998	BP	15/3903	23/14634	0.00148138	ENSG00000117152/ENSG00000152661/ENSG00000163513/ENSG00000186951/ENSG00000183691/ENSG00000082482/ENSG00000160211/ENSG00000144560/ENSG00000149269/ENSG00000171862/ENSG00000182533/ENSG00000185386/ENSG00000078900/ENSG00000008083/ENSG00000116741	15
GO:0061117	negative regulation of heart growth	0.00012061	0.00193998	BP	15/3903	23/14634	0.00148138	ENSG00000117152/ENSG00000152661/ENSG00000163513/ENSG00000186951/ENSG00000183691/ENSG00000082482/ENSG00000160211/ENSG00000144560/ENSG00000149269/ENSG00000171862/ENSG00000182533/ENSG00000185386/ENSG00000078900/ENSG00000008083/ENSG00000116741	15
GO:0008324	cation transmembrane transporter activity	4.28563e-05	0.00194502	MF	195/3971	578/15029	0.00170384	ENSG00000168447/ENSG00000018625/ENSG00000177098/ENSG00000079215/ENSG00000164756/ENSG00000167614/ENSG00000075429/ENSG00000153956/ENSG00000171189/ENSG00000080493/ENSG00000177807/ENSG00000118432/ENSG00000132164/ENSG00000183454/ENSG00000182132/ENSG00000026559/ENSG00000171385/ENSG00000143603/ENSG00000096433/ENSG00000152578/ENSG00000099337/ENSG00000184156/ENSG00000100433/ENSG00000104783/ENSG00000110436…	195
GO:0001508	action potential	0.000123809	0.00195958	BP	53/3903	126/14634	0.00149635	ENSG00000148053/ENSG00000018625/ENSG00000096696/ENSG00000177098/ENSG00000164007/ENSG00000046604/ENSG00000006128/ENSG00000153956/ENSG00000075142/ENSG00000118432/ENSG00000171385/ENSG00000134755/ENSG00000091129/ENSG00000149575/ENSG00000177301/ENSG00000145362/ENSG00000114279/ENSG00000145390/ENSG00000105357/ENSG00000198947/ENSG00000151067/ENSG00000053918/ENSG00000101188/ENSG00000007314/ENSG00000049759…	53
GO:0006875	cellular metal ion homeostasis	0.000122492	0.00195958	BP	167/3903	489/14634	0.00149635	ENSG00000141433/ENSG00000087250/ENSG00000163485/ENSG00000079689/ENSG00000018625/ENSG00000006128/ENSG00000164756/ENSG00000154127/ENSG00000170989/ENSG00000166501/ENSG00000153956/ENSG00000075142/ENSG00000078549/ENSG00000185149/ENSG00000121966/ENSG00000155897/ENSG00000151617/ENSG00000118432/ENSG00000180758/ENSG00000050628/ENSG00000130203/ENSG00000183454/ENSG00000096433/ENSG00000172137/ENSG00000078401…	167
GO:0016202	regulation of striated muscle tissue development	0.000123809	0.00195958	BP	53/3903	126/14634	0.00149635	ENSG00000125378/ENSG00000164690/ENSG00000171100/ENSG00000160307/ENSG00000166923/ENSG00000113083/ENSG00000169946/ENSG00000117152/ENSG00000078401/ENSG00000155760/ENSG00000145794/ENSG00000122691/ENSG00000133794/ENSG00000198719/ENSG00000168214/ENSG00000137288/ENSG00000137193/ENSG00000100625/ENSG00000184058/ENSG00000105329/ENSG00000017427/ENSG00000152661/ENSG00000151320/ENSG00000154928/ENSG00000122180…	53
GO:0021543	pallium development	0.000123048	0.00195958	BP	67/3903	168/14634	0.00149635	ENSG00000132692/ENSG00000148053/ENSG00000007372/ENSG00000136352/ENSG00000136535/ENSG00000277586/ENSG00000162992/ENSG00000205336/ENSG00000139352/ENSG00000184486/ENSG00000117707/ENSG00000149557/ENSG00000171094/ENSG00000146648/ENSG00000144868/ENSG00000166780/ENSG00000159217/ENSG00000132640/ENSG00000163508/ENSG00000164600/ENSG00000169855/ENSG00000176171/ENSG00000145545/ENSG00000172380/ENSG00000125124…	67
GO:0021885	forebrain cell migration	0.000123955	0.00195958	BP	29/3903	58/14634	0.00149635	ENSG00000171956/ENSG00000136352/ENSG00000205336/ENSG00000121966/ENSG00000184486/ENSG00000146648/ENSG00000185737/ENSG00000166780/ENSG00000169855/ENSG00000108175/ENSG00000158748/ENSG00000145147/ENSG00000091136/ENSG00000171943/ENSG00000106852/ENSG00000115310/ENSG00000149295/ENSG00000167601/ENSG00000266028/ENSG00000188906/ENSG00000184845/ENSG00000164828/ENSG00000162946/ENSG00000112333/ENSG00000198914…	29
GO:0051968	positive regulation of synaptic transmission, glutamatergic	0.000123198	0.00195958	BP	18/3903	30/14634	0.00149635	ENSG00000141433/ENSG00000075429/ENSG00000073756/ENSG00000146648/ENSG00000180914/ENSG00000105605/ENSG00000198400/ENSG00000196338/ENSG00000184845/ENSG00000166862/ENSG00000075461/ENSG00000161681/ENSG00000116147/ENSG00000189056/ENSG00000169071/ENSG00000179915/ENSG00000169760/ENSG00000117009	18
GO:0099068	postsynapse assembly	0.000123198	0.00195958	BP	18/3903	30/14634	0.00149635	ENSG00000134569/ENSG00000172020/ENSG00000196358/ENSG00000102924/ENSG00000154764/ENSG00000153707/ENSG00000140538/ENSG00000152208/ENSG00000196338/ENSG00000187391/ENSG00000161681/ENSG00000173621/ENSG00000131409/ENSG00000179915/ENSG00000171862/ENSG00000169760/ENSG00000114251/ENSG00000146938	18
GO:1901861	regulation of muscle tissue development	0.000125075	0.00197246	BP	54/3903	129/14634	0.00150618	ENSG00000125378/ENSG00000164690/ENSG00000171100/ENSG00000160307/ENSG00000166923/ENSG00000113083/ENSG00000169946/ENSG00000154803/ENSG00000117152/ENSG00000078401/ENSG00000155760/ENSG00000145794/ENSG00000122691/ENSG00000133794/ENSG00000198719/ENSG00000168214/ENSG00000137288/ENSG00000137193/ENSG00000100625/ENSG00000184058/ENSG00000105329/ENSG00000017427/ENSG00000152661/ENSG00000151320/ENSG00000154928…	54
GO:0050773	regulation of dendrite development	0.000127222	0.00199985	BP	62/3903	153/14634	0.0015271	ENSG00000105894/ENSG00000106078/ENSG00000066248/ENSG00000130203/ENSG00000135298/ENSG00000171094/ENSG00000044090/ENSG00000124126/ENSG00000058404/ENSG00000002746/ENSG00000175866/ENSG00000069869/ENSG00000198121/ENSG00000137261/ENSG00000154310/ENSG00000101040/ENSG00000153707/ENSG00000049759/ENSG00000130294/ENSG00000197555/ENSG00000053108/ENSG00000154642/ENSG00000157193/ENSG00000196338/ENSG00000125968…	62
GO:0061337	cardiac conduction	0.000127433	0.00199985	BP	57/3903	138/14634	0.0015271	ENSG00000018625/ENSG00000096696/ENSG00000177098/ENSG00000046604/ENSG00000075429/ENSG00000153956/ENSG00000075142/ENSG00000182132/ENSG00000171385/ENSG00000096433/ENSG00000134755/ENSG00000099337/ENSG00000149575/ENSG00000123104/ENSG00000145362/ENSG00000186439/ENSG00000151067/ENSG00000053918/ENSG00000105605/ENSG00000168135/ENSG00000160460/ENSG00000135744/ENSG00000198668/ENSG00000152661/ENSG00000006283…	57
GO:0007423	sensory organ development	0.000128431	0.00201063	BP	181/3903	536/14634	0.00153533	ENSG00000091664/ENSG00000198732/ENSG00000125378/ENSG00000164690/ENSG00000124479/ENSG00000176842/ENSG00000182968/ENSG00000105894/ENSG00000148053/ENSG00000117122/ENSG00000007372/ENSG00000162992/ENSG00000162998/ENSG00000125398/ENSG00000166147/ENSG00000163251/ENSG00000188064/ENSG00000144749/ENSG00000111186/ENSG00000140465/ENSG00000132688/ENSG00000139352/ENSG00000196767/ENSG00000180660/ENSG00000171812…	181
GO:0007548	sex differentiation	0.000132539	0.00206991	BP	92/3903	246/14634	0.0015806	ENSG00000141433/ENSG00000164690/ENSG00000176842/ENSG00000136352/ENSG00000008394/ENSG00000125398/ENSG00000090339/ENSG00000078549/ENSG00000145423/ENSG00000205336/ENSG00000169946/ENSG00000163659/ENSG00000103449/ENSG00000129295/ENSG00000070404/ENSG00000137868/ENSG00000122756/ENSG00000184937/ENSG00000121039/ENSG00000273706/ENSG00000162624/ENSG00000169083/ENSG00000154764/ENSG00000100625/ENSG00000102230…	92
GO:0007188	adenylate cyclase-modulating G protein-coupled receptor signaling pathway	0.000134994	0.0020981	BP	75/3903	193/14634	0.00160212	ENSG00000141433/ENSG00000163485/ENSG00000170989/ENSG00000170075/ENSG00000078549/ENSG00000185149/ENSG00000205336/ENSG00000155897/ENSG00000151617/ENSG00000118432/ENSG00000050628/ENSG00000135298/ENSG00000186642/ENSG00000078401/ENSG00000154229/ENSG00000128285/ENSG00000010310/ENSG00000121753/ENSG00000162104/ENSG00000141404/ENSG00000078295/ENSG00000114812/ENSG00000064989/ENSG00000148926/ENSG00000154478…	75
GO:0099504	synaptic vesicle cycle	0.000134994	0.0020981	BP	75/3903	193/14634	0.00160212	ENSG00000091664/ENSG00000100505/ENSG00000101463/ENSG00000166501/ENSG00000081803/ENSG00000118432/ENSG00000168993/ENSG00000114646/ENSG00000143858/ENSG00000079482/ENSG00000147044/ENSG00000180900/ENSG00000154764/ENSG00000078053/ENSG00000011347/ENSG00000070087/ENSG00000145335/ENSG00000132718/ENSG00000108262/ENSG00000041353/ENSG00000164742/ENSG00000145920/ENSG00000181856/ENSG00000196338/ENSG00000163618…	75
GO:0051952	regulation of amine transport	0.000136329	0.00210364	BP	38/3903	83/14634	0.00160635	ENSG00000163485/ENSG00000018625/ENSG00000185149/ENSG00000118432/ENSG00000117152/ENSG00000143858/ENSG00000177301/ENSG00000147571/ENSG00000164129/ENSG00000180914/ENSG00000188338/ENSG00000158828/ENSG00000101188/ENSG00000135744/ENSG00000011347/ENSG00000145335/ENSG00000150594/ENSG00000132718/ENSG00000183044/ENSG00000147434/ENSG00000149295/ENSG00000213023/ENSG00000184845/ENSG00000168621/ENSG00000187094…	38
GO:0055074	calcium ion homeostasis	0.00013596	0.00210364	BP	137/3903	391/14634	0.00160635	ENSG00000141433/ENSG00000163485/ENSG00000079689/ENSG00000018625/ENSG00000006128/ENSG00000170624/ENSG00000154127/ENSG00000170989/ENSG00000166501/ENSG00000153956/ENSG00000075142/ENSG00000078549/ENSG00000185149/ENSG00000121966/ENSG00000155897/ENSG00000151617/ENSG00000118432/ENSG00000180758/ENSG00000050628/ENSG00000130203/ENSG00000183454/ENSG00000086300/ENSG00000096433/ENSG00000172137/ENSG00000078401…	137
GO:0097581	lamellipodium organization	0.000136329	0.00210364	BP	38/3903	83/14634	0.00160635	ENSG00000170989/ENSG00000129675/ENSG00000173156/ENSG00000142627/ENSG00000136002/ENSG00000132613/ENSG00000026508/ENSG00000134215/ENSG00000188677/ENSG00000165240/ENSG00000079691/ENSG00000242498/ENSG00000138193/ENSG00000136754/ENSG00000158321/ENSG00000151239/ENSG00000129474/ENSG00000145147/ENSG00000099204/ENSG00000182957/ENSG00000266028/ENSG00000128340/ENSG00000136960/ENSG00000125084/ENSG00000151422…	38
GO:0051963	regulation of synapse assembly	0.000137119	0.00210575	BP	45/3903	103/14634	0.00160797	ENSG00000148053/ENSG00000101463/ENSG00000187122/ENSG00000172020/ENSG00000196358/ENSG00000102924/ENSG00000135298/ENSG00000186340/ENSG00000121753/ENSG00000198739/ENSG00000154764/ENSG00000100625/ENSG00000180914/ENSG00000198400/ENSG00000153707/ENSG00000145335/ENSG00000140538/ENSG00000112139/ENSG00000152208/ENSG00000154928/ENSG00000196338/ENSG00000165379/ENSG00000181790/ENSG00000175928/ENSG00000185985…	45
GO:0072009	nephron epithelium development	0.000137119	0.00210575	BP	45/3903	103/14634	0.00160797	ENSG00000147257/ENSG00000125378/ENSG00000170549/ENSG00000164690/ENSG00000177508/ENSG00000168743/ENSG00000166923/ENSG00000125398/ENSG00000188064/ENSG00000119630/ENSG00000129654/ENSG00000103449/ENSG00000113578/ENSG00000163909/ENSG00000184937/ENSG00000198719/ENSG00000273706/ENSG00000100625/ENSG00000162849/ENSG00000170873/ENSG00000176692/ENSG00000135744/ENSG00000130702/ENSG00000141449/ENSG00000128342…	45
GO:0031032	actomyosin structure organization	0.000139512	0.00213741	BP	73/3903	187/14634	0.00163214	ENSG00000170421/ENSG00000006128/ENSG00000159251/ENSG00000172159/ENSG00000170989/ENSG00000095637/ENSG00000102760/ENSG00000077522/ENSG00000158769/ENSG00000117707/ENSG00000078401/ENSG00000078114/ENSG00000144824/ENSG00000100345/ENSG00000100625/ENSG00000105357/ENSG00000174705/ENSG00000103647/ENSG00000079691/ENSG00000139926/ENSG00000198121/ENSG00000140416/ENSG00000171219/ENSG00000050327/ENSG00000070087…	73
GO:0031401	positive regulation of protein modification process	0.000140588	0.0021488	BP	345/3903	1097/14634	0.00164084	ENSG00000125378/ENSG00000141433/ENSG00000087250/ENSG00000163485/ENSG00000148053/ENSG00000133048/ENSG00000126803/ENSG00000164007/ENSG00000101134/ENSG00000140285/ENSG00000168743/ENSG00000154188/ENSG00000120885/ENSG00000166923/ENSG00000134569/ENSG00000170075/ENSG00000102760/ENSG00000125398/ENSG00000204472/ENSG00000136869/ENSG00000090339/ENSG00000167191/ENSG00000163251/ENSG00000162344/ENSG00000145423…	345
GO:0150063	visual system development	0.000142673	0.00217202	BP	128/3903	362/14634	0.00165857	ENSG00000091664/ENSG00000198732/ENSG00000125378/ENSG00000164690/ENSG00000124479/ENSG00000176842/ENSG00000182968/ENSG00000105894/ENSG00000148053/ENSG00000117122/ENSG00000007372/ENSG00000162992/ENSG00000125398/ENSG00000166147/ENSG00000163251/ENSG00000188064/ENSG00000111186/ENSG00000140465/ENSG00000132688/ENSG00000180660/ENSG00000171812/ENSG00000117707/ENSG00000077092/ENSG00000157890/ENSG00000142627…	128
GO:1903532	positive regulation of secretion by cell	0.000142781	0.00217202	BP	101/3903	275/14634	0.00165857	ENSG00000141433/ENSG00000006128/ENSG00000164756/ENSG00000171388/ENSG00000102760/ENSG00000136869/ENSG00000075142/ENSG00000185149/ENSG00000155897/ENSG00000100078/ENSG00000081803/ENSG00000118432/ENSG00000163032/ENSG00000078401/ENSG00000104783/ENSG00000148672/ENSG00000171132/ENSG00000147642/ENSG00000147571/ENSG00000010310/ENSG00000123595/ENSG00000146648/ENSG00000173918/ENSG00000180914/ENSG00000124205…	101
GO:2000027	regulation of animal organ morphogenesis	0.000143168	0.00217278	BP	89/3903	237/14634	0.00165915	ENSG00000147257/ENSG00000137573/ENSG00000125378/ENSG00000164690/ENSG00000105894/ENSG00000140285/ENSG00000154856/ENSG00000166923/ENSG00000125398/ENSG00000064300/ENSG00000163251/ENSG00000145423/ENSG00000171843/ENSG00000142632/ENSG00000078401/ENSG00000164761/ENSG00000113578/ENSG00000155760/ENSG00000122691/ENSG00000112655/ENSG00000184937/ENSG00000273706/ENSG00000135925/ENSG00000186193/ENSG00000168214…	89
GO:0051057	positive regulation of small GTPase mediated signal transduction	0.000143575	0.00217384	BP	34/3903	72/14634	0.00165996	ENSG00000143772/ENSG00000078549/ENSG00000205336/ENSG00000158769/ENSG00000275342/ENSG00000134259/ENSG00000136297/ENSG00000107263/ENSG00000163947/ENSG00000198121/ENSG00000198400/ENSG00000158321/ENSG00000169855/ENSG00000147145/ENSG00000017427/ENSG00000184371/ENSG00000172575/ENSG00000168542/ENSG00000187266/ENSG00000254087/ENSG00000164220/ENSG00000071054/ENSG00000160691/ENSG00000185950/ENSG00000166974…	34
GO:0022037	metencephalon development	0.00014455	0.00218348	BP	47/3903	109/14634	0.00166732	ENSG00000105894/ENSG00000163064/ENSG00000162992/ENSG00000204472/ENSG00000102924/ENSG00000139352/ENSG00000117707/ENSG00000166165/ENSG00000139874/ENSG00000079482/ENSG00000198719/ENSG00000273706/ENSG00000074047/ENSG00000180900/ENSG00000154764/ENSG00000165240/ENSG00000164900/ENSG00000179295/ENSG00000198121/ENSG00000135919/ENSG00000180616/ENSG00000152208/ENSG00000168505/ENSG00000253368/ENSG00000063015…	47
GO:0051051	negative regulation of transport	0.00014943	0.00225192	BP	138/3903	395/14634	0.00171958	ENSG00000141433/ENSG00000100505/ENSG00000164690/ENSG00000163485/ENSG00000046653/ENSG00000018625/ENSG00000134548/ENSG00000154188/ENSG00000156675/ENSG00000093010/ENSG00000102760/ENSG00000166501/ENSG00000164687/ENSG00000090339/ENSG00000075142/ENSG00000185149/ENSG00000077522/ENSG00000118432/ENSG00000163032/ENSG00000050628/ENSG00000130203/ENSG00000162734/ENSG00000106483/ENSG00000123496/ENSG00000073756…	138
GO:0006029	proteoglycan metabolic process	0.000151274	0.00225534	BP	40/3903	89/14634	0.00172219	ENSG00000137573/ENSG00000132692/ENSG00000125430/ENSG00000112309/ENSG00000107742/ENSG00000109956/ENSG00000147408/ENSG00000124302/ENSG00000182022/ENSG00000114646/ENSG00000164100/ENSG00000182197/ENSG00000136720/ENSG00000060718/ENSG00000139219/ENSG00000109814/ENSG00000182601/ENSG00000170891/ENSG00000017427/ENSG00000154080/ENSG00000173546/ENSG00000176678/ENSG00000103489/ENSG00000115526/ENSG00000182492…	40
GO:0007269	neurotransmitter secretion	0.000151405	0.00225534	BP	67/3903	169/14634	0.00172219	ENSG00000100505/ENSG00000064692/ENSG00000166501/ENSG00000109971/ENSG00000081803/ENSG00000118432/ENSG00000168993/ENSG00000114646/ENSG00000076944/ENSG00000143858/ENSG00000131238/ENSG00000147044/ENSG00000180900/ENSG00000154764/ENSG00000115665/ENSG00000196517/ENSG00000011347/ENSG00000070087/ENSG00000145335/ENSG00000132718/ENSG00000108262/ENSG00000164742/ENSG00000145920/ENSG00000111052/ENSG00000163618…	67
GO:0051588	regulation of neurotransmitter transport	0.000150455	0.00225534	BP	49/3903	115/14634	0.00172219	ENSG00000064692/ENSG00000046653/ENSG00000018625/ENSG00000166501/ENSG00000118432/ENSG00000168993/ENSG00000114646/ENSG00000147044/ENSG00000154764/ENSG00000011347/ENSG00000070087/ENSG00000145335/ENSG00000132718/ENSG00000108262/ENSG00000164742/ENSG00000145920/ENSG00000107282/ENSG00000147434/ENSG00000149295/ENSG00000107130/ENSG00000188906/ENSG00000184845/ENSG00000168621/ENSG00000099365/ENSG00000117971…	49
GO:0055082	cellular chemical homeostasis	0.000151081	0.00225534	BP	231/3903	706/14634	0.00172219	ENSG00000141433/ENSG00000087250/ENSG00000163485/ENSG00000079689/ENSG00000018625/ENSG00000006128/ENSG00000164756/ENSG00000154127/ENSG00000171885/ENSG00000162992/ENSG00000170989/ENSG00000064300/ENSG00000166501/ENSG00000153956/ENSG00000090339/ENSG00000075142/ENSG00000080493/ENSG00000078549/ENSG00000185149/ENSG00000121966/ENSG00000155897/ENSG00000151617/ENSG00000118432/ENSG00000180758/ENSG00000163032…	231
GO:0099643	signal release from synapse	0.000151405	0.00225534	BP	67/3903	169/14634	0.00172219	ENSG00000100505/ENSG00000064692/ENSG00000166501/ENSG00000109971/ENSG00000081803/ENSG00000118432/ENSG00000168993/ENSG00000114646/ENSG00000076944/ENSG00000143858/ENSG00000131238/ENSG00000147044/ENSG00000180900/ENSG00000154764/ENSG00000115665/ENSG00000196517/ENSG00000011347/ENSG00000070087/ENSG00000145335/ENSG00000132718/ENSG00000108262/ENSG00000164742/ENSG00000145920/ENSG00000111052/ENSG00000163618…	67
GO:0048471	perinuclear region of cytoplasm	0.000255226	0.00229318	CC	222/4042	687/15298	0.00177464	ENSG00000077274/ENSG00000111057/ENSG00000087250/ENSG00000105894/ENSG00000148053/ENSG00000133048/ENSG00000164007/ENSG00000079215/ENSG00000072952/ENSG00000155816/ENSG00000134602/ENSG00000184584/ENSG00000120885/ENSG00000160307/ENSG00000171388/ENSG00000106078/ENSG00000164300/ENSG00000204472/ENSG00000136869/ENSG00000109971/ENSG00000079156/ENSG00000163251/ENSG00000007171/ENSG00000100427/ENSG00000117280…	222
GO:0097386	glial cell projection	0.000257369	0.00229318	CC	19/4042	34/15298	0.00177464	ENSG00000087250/ENSG00000171885/ENSG00000205336/ENSG00000177807/ENSG00000100427/ENSG00000110436/ENSG00000144191/ENSG00000010810/ENSG00000158828/ENSG00000068903/ENSG00000198822/ENSG00000186868/ENSG00000082482/ENSG00000106688/ENSG00000064687/ENSG00000136546/ENSG00000163531/ENSG00000150093/ENSG00000164082	19
GO:0001659	temperature homeostasis	0.000154558	0.002297	BP	65/3903	163/14634	0.00175401	ENSG00000141433/ENSG00000163485/ENSG00000171766/ENSG00000117122/ENSG00000171388/ENSG00000136869/ENSG00000221818/ENSG00000164687/ENSG00000112769/ENSG00000211448/ENSG00000121966/ENSG00000116016/ENSG00000118432/ENSG00000050628/ENSG00000154803/ENSG00000073756/ENSG00000139910/ENSG00000109132/ENSG00000133794/ENSG00000163686/ENSG00000168214/ENSG00000180914/ENSG00000145431/ENSG00000176692/ENSG00000170290…	65
GO:0006022	aminoglycan metabolic process	0.000155933	0.00231211	BP	64/3903	160/14634	0.00176554	ENSG00000147257/ENSG00000132692/ENSG00000125430/ENSG00000133048/ENSG00000154188/ENSG00000112309/ENSG00000086062/ENSG00000183196/ENSG00000107742/ENSG00000109956/ENSG00000153976/ENSG00000147408/ENSG00000182022/ENSG00000114646/ENSG00000188783/ENSG00000164100/ENSG00000002587/ENSG00000170961/ENSG00000182197/ENSG00000026508/ENSG00000064886/ENSG00000136720/ENSG00000142798/ENSG00000137193/ENSG00000109814…	64
GO:0007389	pattern specification process	0.000158173	0.00233995	BP	140/3903	402/14634	0.0017868	ENSG00000147257/ENSG00000125378/ENSG00000159263/ENSG00000185551/ENSG00000170549/ENSG00000164690/ENSG00000182968/ENSG00000165588/ENSG00000177508/ENSG00000163064/ENSG00000171956/ENSG00000007372/ENSG00000136352/ENSG00000164853/ENSG00000136535/ENSG00000162992/ENSG00000166923/ENSG00000134569/ENSG00000106078/ENSG00000069812/ENSG00000163251/ENSG00000111783/ENSG00000145423/ENSG00000151023/ENSG00000188064…	140
GO:0005516	calmodulin binding	5.45889e-05	0.00238574	MF	74/3971	187/15029	0.00208991	ENSG00000172164/ENSG00000143772/ENSG00000176658/ENSG00000172020/ENSG00000064300/ENSG00000007171/ENSG00000151023/ENSG00000106624/ENSG00000155897/ENSG00000114473/ENSG00000123360/ENSG00000143603/ENSG00000117152/ENSG00000184156/ENSG00000104783/ENSG00000172995/ENSG00000058404/ENSG00000146648/ENSG00000147044/ENSG00000100345/ENSG00000105357/ENSG00000151067/ENSG00000148700/ENSG00000148660/ENSG00000053918…	74
GO:0000165	MAPK cascade	0.000163597	0.00241464	BP	263/3903	816/14634	0.00184384	ENSG00000125378/ENSG00000141433/ENSG00000143772/ENSG00000087250/ENSG00000163485/ENSG00000148053/ENSG00000133048/ENSG00000101134/ENSG00000140285/ENSG00000168743/ENSG00000277586/ENSG00000154188/ENSG00000129675/ENSG00000170075/ENSG00000125398/ENSG00000136869/ENSG00000092421/ENSG00000090339/ENSG00000163251/ENSG00000162344/ENSG00000145423/ENSG00000077522/ENSG00000188064/ENSG00000162545/ENSG00000121966…	263
GO:1901379	regulation of potassium ion transmembrane transport	0.00016567	0.00243966	BP	36/3903	78/14634	0.00186294	ENSG00000077522/ENSG00000182132/ENSG00000026559/ENSG00000117152/ENSG00000145362/ENSG00000156486/ENSG00000130226/ENSG00000069869/ENSG00000053918/ENSG00000124205/ENSG00000049759/ENSG00000171208/ENSG00000108953/ENSG00000069482/ENSG00000151320/ENSG00000120049/ENSG00000198929/ENSG00000183908/ENSG00000114796/ENSG00000166006/ENSG00000111262/ENSG00000135932/ENSG00000198648/ENSG00000150093/ENSG00000170049…	36
GO:0007178	transmembrane receptor protein serine/threonine kinase signaling pathway	0.000167588	0.00246228	BP	115/3903	321/14634	0.00188021	ENSG00000147257/ENSG00000137573/ENSG00000125378/ENSG00000164690/ENSG00000136352/ENSG00000168140/ENSG00000168743/ENSG00000182175/ENSG00000166923/ENSG00000113083/ENSG00000166147/ENSG00000145423/ENSG00000156466/ENSG00000143768/ENSG00000158769/ENSG00000154803/ENSG00000106483/ENSG00000197415/ENSG00000070404/ENSG00000170801/ENSG00000152785/ENSG00000148204/ENSG00000151136/ENSG00000139269/ENSG00000119547…	115
GO:0010043	response to zinc ion	0.000168866	0.00247542	BP	23/3903	43/14634	0.00189024	ENSG00000087250/ENSG00000164756/ENSG00000186847/ENSG00000198417/ENSG00000165240/ENSG00000101958/ENSG00000130707/ENSG00000125148/ENSG00000135124/ENSG00000129673/ENSG00000143799/ENSG00000138030/ENSG00000104267/ENSG00000158014/ENSG00000165915/ENSG00000145740/ENSG00000137563/ENSG00000171862/ENSG00000169715/ENSG00000089041/ENSG00000021826/ENSG00000159363/ENSG00000100300	23
GO:0014706	striated muscle tissue development	0.000169429	0.0024771	BP	123/3903	347/14634	0.00189153	ENSG00000125378/ENSG00000185551/ENSG00000164690/ENSG00000171100/ENSG00000152192/ENSG00000096696/ENSG00000046604/ENSG00000170624/ENSG00000159251/ENSG00000160307/ENSG00000166923/ENSG00000113083/ENSG00000170989/ENSG00000164976/ENSG00000077522/ENSG00000169946/ENSG00000117707/ENSG00000077092/ENSG00000117152/ENSG00000078401/ENSG00000109132/ENSG00000155760/ENSG00000145794/ENSG00000122691/ENSG00000163909…	123
GO:0042749	regulation of circadian sleep/wake cycle	0.000169748	0.0024771	BP	13/3903	19/14634	0.00189153	ENSG00000163485/ENSG00000185149/ENSG00000177301/ENSG00000147571/ENSG00000107317/ENSG00000049246/ENSG00000196839/ENSG00000149295/ENSG00000137252/ENSG00000106128/ENSG00000126368/ENSG00000169760/ENSG00000043591	13
GO:0006073	cellular glucan metabolic process	0.000171191	0.0024869	BP	32/3903	67/14634	0.00189901	ENSG00000095637/ENSG00000181649/ENSG00000134352/ENSG00000119938/ENSG00000017427/ENSG00000215644/ENSG00000198668/ENSG00000115138/ENSG00000135447/ENSG00000167244/ENSG00000178567/ENSG00000219607/ENSG00000115687/ENSG00000186298/ENSG00000163754/ENSG00000068976/ENSG00000197594/ENSG00000104812/ENSG00000185950/ENSG00000106617/ENSG00000138030/ENSG00000056998/ENSG00000171298/ENSG00000102445/ENSG00000164776…	32
GO:0044042	glucan metabolic process	0.000171191	0.0024869	BP	32/3903	67/14634	0.00189901	ENSG00000095637/ENSG00000181649/ENSG00000134352/ENSG00000119938/ENSG00000017427/ENSG00000215644/ENSG00000198668/ENSG00000115138/ENSG00000135447/ENSG00000167244/ENSG00000178567/ENSG00000219607/ENSG00000115687/ENSG00000186298/ENSG00000163754/ENSG00000068976/ENSG00000197594/ENSG00000104812/ENSG00000185950/ENSG00000106617/ENSG00000138030/ENSG00000056998/ENSG00000171298/ENSG00000102445/ENSG00000164776…	32
GO:0050708	regulation of protein secretion	0.000172214	0.00249613	BP	105/3903	289/14634	0.00190607	ENSG00000164756/ENSG00000156675/ENSG00000162992/ENSG00000117385/ENSG00000102760/ENSG00000136869/ENSG00000075142/ENSG00000073350/ENSG00000007171/ENSG00000155897/ENSG00000118432/ENSG00000163032/ENSG00000130203/ENSG00000096433/ENSG00000154229/ENSG00000104783/ENSG00000148672/ENSG00000171132/ENSG00000147642/ENSG00000147571/ENSG00000010310/ENSG00000123104/ENSG00000133794/ENSG00000119927/ENSG00000146648…	105
GO:0099003	vesicle-mediated transport in synapse	0.000173462	0.00250859	BP	81/3903	213/14634	0.00191558	ENSG00000091664/ENSG00000100505/ENSG00000101463/ENSG00000166501/ENSG00000081803/ENSG00000118432/ENSG00000168993/ENSG00000114646/ENSG00000143858/ENSG00000079482/ENSG00000147044/ENSG00000180900/ENSG00000154764/ENSG00000078053/ENSG00000011347/ENSG00000070087/ENSG00000145335/ENSG00000132718/ENSG00000108262/ENSG00000041353/ENSG00000164742/ENSG00000145920/ENSG00000181856/ENSG00000196338/ENSG00000163618…	81
GO:0043204	perikaryon	0.000286305	0.00252267	CC	60/4042	152/15298	0.00195223	ENSG00000141433/ENSG00000176658/ENSG00000172020/ENSG00000064300/ENSG00000204472/ENSG00000163251/ENSG00000168993/ENSG00000148219/ENSG00000169862/ENSG00000213949/ENSG00000177301/ENSG00000147571/ENSG00000144191/ENSG00000151067/ENSG00000165240/ENSG00000115665/ENSG00000152092/ENSG00000130707/ENSG00000130558/ENSG00000101188/ENSG00000132718/ENSG00000100678/ENSG00000145920/ENSG00000112541/ENSG00000068903…	60
GO:0044877	protein-containing complex binding	6.07896e-05	0.00256185	MF	359/3971	1145/15029	0.00224419	ENSG00000171100/ENSG00000105894/ENSG00000163485/ENSG00000182253/ENSG00000187017/ENSG00000170421/ENSG00000162407/ENSG00000168743/ENSG00000277586/ENSG00000120885/ENSG00000113083/ENSG00000175445/ENSG00000176658/ENSG00000117385/ENSG00000095637/ENSG00000204472/ENSG00000105855/ENSG00000174348/ENSG00000166147/ENSG00000090339/ENSG00000109971/ENSG00000163251/ENSG00000145423/ENSG00000077522/ENSG00000205336…	359
GO:0048598	embryonic morphogenesis	0.0001785	0.00257567	BP	181/3903	539/14634	0.0019668	ENSG00000147257/ENSG00000137573/ENSG00000125378/ENSG00000170549/ENSG00000164690/ENSG00000176842/ENSG00000165588/ENSG00000177508/ENSG00000163064/ENSG00000117122/ENSG00000007372/ENSG00000136535/ENSG00000162992/ENSG00000171388/ENSG00000166923/ENSG00000134569/ENSG00000106078/ENSG00000162998/ENSG00000125398/ENSG00000166147/ENSG00000087245/ENSG00000163251/ENSG00000145423/ENSG00000188064/ENSG00000144749…	181
GO:0008344	adult locomotory behavior	0.000186148	0.00268003	BP	33/3903	70/14634	0.00204649	ENSG00000197587/ENSG00000163064/ENSG00000018625/ENSG00000046889/ENSG00000177807/ENSG00000198825/ENSG00000154277/ENSG00000131238/ENSG00000115738/ENSG00000114279/ENSG00000164900/ENSG00000101188/ENSG00000160460/ENSG00000173786/ENSG00000063015/ENSG00000040531/ENSG00000150361/ENSG00000176884/ENSG00000149295/ENSG00000184845/ENSG00000168621/ENSG00000100095/ENSG00000064393/ENSG00000152977/ENSG00000134121…	33
hsa04971	Gastric acid secretion	8.90288e-05	0.00270324							71	-0.577356	-1.884	0.00225767	2805	tags=46%, list=17%, signal=39%	2776/481/23236/5332/5567/5582/1080/1131/478/91860/801/818/760/5578/815/3759/6752/496/3758/3776/2520/816/54207/107/114/3274/108/5579/480/3709/3773/3766/477
GO:0019932	second-messenger-mediated signaling	0.000189165	0.0027174	BP	135/3903	387/14634	0.00207502	ENSG00000141433/ENSG00000018625/ENSG00000170624/ENSG00000072952/ENSG00000162992/ENSG00000170989/ENSG00000125398/ENSG00000075142/ENSG00000007171/ENSG00000078549/ENSG00000185149/ENSG00000205336/ENSG00000121966/ENSG00000155897/ENSG00000118432/ENSG00000050628/ENSG00000130203/ENSG00000183454/ENSG00000135298/ENSG00000096433/ENSG00000186642/ENSG00000078401/ENSG00000154229/ENSG00000131196/ENSG00000162692…	135
GO:0003205	cardiac chamber development	0.000190187	0.00272601	BP	65/3903	164/14634	0.0020816	ENSG00000125378/ENSG00000152192/ENSG00000096696/ENSG00000185149/ENSG00000145423/ENSG00000169946/ENSG00000117707/ENSG00000077092/ENSG00000103449/ENSG00000137868/ENSG00000186642/ENSG00000163909/ENSG00000162496/ENSG00000112655/ENSG00000115738/ENSG00000164129/ENSG00000060718/ENSG00000145362/ENSG00000168214/ENSG00000186350/ENSG00000180340/ENSG00000104881/ENSG00000075223/ENSG00000184058/ENSG00000176692…	65
GO:0098743	cell aggregation	0.000194647	0.00278376	BP	12/3903	17/14634	0.0021257	ENSG00000164853/ENSG00000125398/ENSG00000060718/ENSG00000139219/ENSG00000154764/ENSG00000138696/ENSG00000134532/ENSG00000168487/ENSG00000158887/ENSG00000169071/ENSG00000126351/ENSG00000118523	12
GO:0035265	organ growth	0.000195923	0.00279581	BP	62/3903	155/14634	0.0021349	ENSG00000164690/ENSG00000140285/ENSG00000170989/ENSG00000125398/ENSG00000169946/ENSG00000117707/ENSG00000077092/ENSG00000117152/ENSG00000173068/ENSG00000140092/ENSG00000078401/ENSG00000113645/ENSG00000159167/ENSG00000184937/ENSG00000198719/ENSG00000168214/ENSG00000137193/ENSG00000186350/ENSG00000169083/ENSG00000150457/ENSG00000143369/ENSG00000179295/ENSG00000176692/ENSG00000135744/ENSG00000017427…	62
GO:0003231	cardiac ventricle development	0.000197989	0.00281905	BP	51/3903	122/14634	0.00215264	ENSG00000125378/ENSG00000152192/ENSG00000096696/ENSG00000185149/ENSG00000145423/ENSG00000169946/ENSG00000117707/ENSG00000103449/ENSG00000137868/ENSG00000186642/ENSG00000163909/ENSG00000112655/ENSG00000115738/ENSG00000164129/ENSG00000060718/ENSG00000168214/ENSG00000186350/ENSG00000180340/ENSG00000104881/ENSG00000075223/ENSG00000176692/ENSG00000140416/ENSG00000105329/ENSG00000114854/ENSG00000081479…	51
GO:0048634	regulation of muscle organ development	0.000200526	0.00283018	BP	53/3903	128/14634	0.00216115	ENSG00000125378/ENSG00000164690/ENSG00000171100/ENSG00000160307/ENSG00000166923/ENSG00000113083/ENSG00000169946/ENSG00000117152/ENSG00000078401/ENSG00000155760/ENSG00000145794/ENSG00000122691/ENSG00000133794/ENSG00000198719/ENSG00000168214/ENSG00000137288/ENSG00000137193/ENSG00000100625/ENSG00000184058/ENSG00000105329/ENSG00000017427/ENSG00000152661/ENSG00000151320/ENSG00000154928/ENSG00000122180…	53
GO:0051897	positive regulation of protein kinase B signaling	0.00019989	0.00283018	BP	59/3903	146/14634	0.00216115	ENSG00000133048/ENSG00000140285/ENSG00000154188/ENSG00000164976/ENSG00000162344/ENSG00000180353/ENSG00000138675/ENSG00000057593/ENSG00000174808/ENSG00000113578/ENSG00000146648/ENSG00000158458/ENSG00000010810/ENSG00000136810/ENSG00000173918/ENSG00000109458/ENSG00000117525/ENSG00000179295/ENSG00000158828/ENSG00000105329/ENSG00000081479/ENSG00000196139/ENSG00000165730/ENSG00000019991/ENSG00000135124…	59
GO:0071260	cellular response to mechanical stimulus	0.000200491	0.00283018	BP	34/3903	73/14634	0.00216115	ENSG00000018625/ENSG00000125398/ENSG00000136869/ENSG00000108821/ENSG00000158769/ENSG00000073756/ENSG00000186642/ENSG00000146648/ENSG00000103335/ENSG00000137752/ENSG00000120889/ENSG00000240583/ENSG00000179295/ENSG00000135744/ENSG00000176171/ENSG00000104689/ENSG00000152661/ENSG00000085741/ENSG00000051523/ENSG00000249242/ENSG00000173402/ENSG00000064666/ENSG00000026103/ENSG00000148677/ENSG00000187554…	34
GO:0090288	negative regulation of cellular response to growth factor stimulus	0.00019989	0.00283018	BP	59/3903	146/14634	0.00216115	ENSG00000137573/ENSG00000136352/ENSG00000168140/ENSG00000171388/ENSG00000166923/ENSG00000064300/ENSG00000092421/ENSG00000166147/ENSG00000020181/ENSG00000145423/ENSG00000197415/ENSG00000070404/ENSG00000170801/ENSG00000119547/ENSG00000188730/ENSG00000147044/ENSG00000166068/ENSG00000069869/ENSG00000158747/ENSG00000197859/ENSG00000138080/ENSG00000105329/ENSG00000081479/ENSG00000135744/ENSG00000173714…	59
GO:0046209	nitric oxide metabolic process	0.000202498	0.00285177	BP	30/3903	62/14634	0.00217763	ENSG00000120885/ENSG00000204472/ENSG00000136869/ENSG00000090339/ENSG00000007171/ENSG00000073756/ENSG00000078401/ENSG00000198053/ENSG00000130707/ENSG00000135744/ENSG00000163661/ENSG00000135124/ENSG00000003989/ENSG00000080824/ENSG00000069667/ENSG00000163874/ENSG00000198929/ENSG00000164867/ENSG00000118965/ENSG00000153904/ENSG00000102575/ENSG00000181019/ENSG00000089250/ENSG00000184988/ENSG00000131871…	30
GO:0098660	inorganic ion transmembrane transport	0.000203869	0.00286483	BP	250/3903	774/14634	0.0021876	ENSG00000168447/ENSG00000018625/ENSG00000126803/ENSG00000177098/ENSG00000079215/ENSG00000159212/ENSG00000164756/ENSG00000154127/ENSG00000167614/ENSG00000075429/ENSG00000153956/ENSG00000075142/ENSG00000080493/ENSG00000077522/ENSG00000177807/ENSG00000152128/ENSG00000132164/ENSG00000155850/ENSG00000183454/ENSG00000182132/ENSG00000026559/ENSG00000184588/ENSG00000171385/ENSG00000143603/ENSG00000141540…	250
GO:0098644	complex of collagen trimers	0.00033141	0.002888	CC	13/4042	20/15298	0.00223495	ENSG00000108821/ENSG00000060718/ENSG00000139219/ENSG00000204248/ENSG00000144810/ENSG00000168542/ENSG00000197565/ENSG00000130635/ENSG00000196739/ENSG00000204262/ENSG00000084636/ENSG00000164692/ENSG00000188153	13
GO:0030667	secretory granule membrane	0.000338858	0.00292081	CC	92/4042	254/15298	0.00226035	ENSG00000096696/ENSG00000164756/ENSG00000184584/ENSG00000008394/ENSG00000086062/ENSG00000164687/ENSG00000075142/ENSG00000076944/ENSG00000096433/ENSG00000130303/ENSG00000143858/ENSG00000026508/ENSG00000123104/ENSG00000005893/ENSG00000198053/ENSG00000196549/ENSG00000108219/ENSG00000168461/ENSG00000108830/ENSG00000134765/ENSG00000151366/ENSG00000068650/ENSG00000175463/ENSG00000136026/ENSG00000169692…	92
GO:0099146	intrinsic component of postsynaptic density membrane	0.00034357	0.00292958	CC	26/4042	53/15298	0.00226714	ENSG00000183454/ENSG00000091129/ENSG00000148948/ENSG00000198739/ENSG00000105605/ENSG00000128594/ENSG00000237515/ENSG00000152208/ENSG00000164742/ENSG00000188803/ENSG00000182771/ENSG00000165379/ENSG00000176884/ENSG00000156395/ENSG00000166862/ENSG00000075461/ENSG00000156564/ENSG00000151490/ENSG00000141526/ENSG00000173621/ENSG00000131409/ENSG00000155511/ENSG00000174871/ENSG00000177707/ENSG00000133019…	26
GO:0031252	cell leading edge	0.000348438	0.00293949	CC	140/4042	412/15298	0.0022748	ENSG00000171100/ENSG00000163485/ENSG00000159251/ENSG00000160307/ENSG00000106078/ENSG00000176658/ENSG00000129675/ENSG00000204472/ENSG00000136869/ENSG00000121966/ENSG00000132470/ENSG00000177106/ENSG00000126878/ENSG00000029534/ENSG00000147481/ENSG00000130055/ENSG00000204381/ENSG00000142627/ENSG00000110436/ENSG00000113645/ENSG00000136002/ENSG00000132613/ENSG00000026508/ENSG00000177301/ENSG00000197956…	140
GO:1901016	regulation of potassium ion transmembrane transporter activity	0.000210262	0.00294824	BP	27/3903	54/14634	0.0022513	ENSG00000077522/ENSG00000026559/ENSG00000145362/ENSG00000156486/ENSG00000069869/ENSG00000049759/ENSG00000171208/ENSG00000108953/ENSG00000069482/ENSG00000151320/ENSG00000120049/ENSG00000198929/ENSG00000183908/ENSG00000114796/ENSG00000166006/ENSG00000111262/ENSG00000135932/ENSG00000198648/ENSG00000150093/ENSG00000124134/ENSG00000169282/ENSG00000171862/ENSG00000175206/ENSG00000182533/ENSG00000143153…	27
GO:0098662	inorganic cation transmembrane transport	0.000212246	0.00296961	BP	227/3903	696/14634	0.00226761	ENSG00000168447/ENSG00000018625/ENSG00000126803/ENSG00000177098/ENSG00000079215/ENSG00000164756/ENSG00000154127/ENSG00000167614/ENSG00000075429/ENSG00000153956/ENSG00000075142/ENSG00000080493/ENSG00000077522/ENSG00000177807/ENSG00000152128/ENSG00000132164/ENSG00000183454/ENSG00000182132/ENSG00000026559/ENSG00000184588/ENSG00000171385/ENSG00000143603/ENSG00000096433/ENSG00000117152/ENSG00000099337…	227
hsa04672	Intestinal immune network for IgA production	0.00010783	0.00300126							34	-0.691514	-1.97882	0.00250657	2324	tags=57%, list=14%, signal=49%	3695/958/3676/3108/6370/8174/3112/56477/7852/3109/23308/3111/3127/3117/102723996/3123/3113/940/3122/3117
GO:0006873	cellular ion homeostasis	0.000216009	0.0030092	BP	190/3903	571/14634	0.00229785	ENSG00000141433/ENSG00000087250/ENSG00000163485/ENSG00000079689/ENSG00000018625/ENSG00000006128/ENSG00000164756/ENSG00000154127/ENSG00000170989/ENSG00000166501/ENSG00000153956/ENSG00000075142/ENSG00000080493/ENSG00000078549/ENSG00000185149/ENSG00000121966/ENSG00000155897/ENSG00000151617/ENSG00000118432/ENSG00000180758/ENSG00000050628/ENSG00000130203/ENSG00000183454/ENSG00000137561/ENSG00000096433…	190
GO:0014820	tonic smooth muscle contraction	0.000215883	0.0030092	BP	9/3903	11/14634	0.00229785	ENSG00000151617/ENSG00000078401/ENSG00000135744/ENSG00000125124/ENSG00000125863/ENSG00000004468/ENSG00000127129/ENSG00000102468/ENSG00000065534	9
GO:0030032	lamellipodium assembly	0.000222317	0.00308375	BP	31/3903	65/14634	0.00235478	ENSG00000170989/ENSG00000129675/ENSG00000173156/ENSG00000142627/ENSG00000136002/ENSG00000134215/ENSG00000188677/ENSG00000165240/ENSG00000079691/ENSG00000138193/ENSG00000158321/ENSG00000151239/ENSG00000129474/ENSG00000145147/ENSG00000099204/ENSG00000182957/ENSG00000266028/ENSG00000128340/ENSG00000125084/ENSG00000151422/ENSG00000197822/ENSG00000151490/ENSG00000140945/ENSG00000132254/ENSG00000173210…	31
GO:0046579	positive regulation of Ras protein signal transduction	0.000222317	0.00308375	BP	31/3903	65/14634	0.00235478	ENSG00000143772/ENSG00000205336/ENSG00000158769/ENSG00000275342/ENSG00000134259/ENSG00000136297/ENSG00000107263/ENSG00000163947/ENSG00000198121/ENSG00000198400/ENSG00000158321/ENSG00000169855/ENSG00000147145/ENSG00000017427/ENSG00000184371/ENSG00000172575/ENSG00000168542/ENSG00000187266/ENSG00000254087/ENSG00000164220/ENSG00000071054/ENSG00000160691/ENSG00000185950/ENSG00000166974/ENSG00000112851…	31
GO:0022843	voltage-gated cation channel activity	7.60677e-05	0.00309517	MF	56/3971	134/15029	0.00271138	ENSG00000075429/ENSG00000153956/ENSG00000177807/ENSG00000118432/ENSG00000183454/ENSG00000026559/ENSG00000171385/ENSG00000099337/ENSG00000184156/ENSG00000169427/ENSG00000177301/ENSG00000171126/ENSG00000141837/ENSG00000156486/ENSG00000158966/ENSG00000151067/ENSG00000053918/ENSG00000105605/ENSG00000168135/ENSG00000156113/ENSG00000006283/ENSG00000120049/ENSG00000198216/ENSG00000104848/ENSG00000176884…	56
GO:2000846	regulation of corticosteroid hormone secretion	0.000225497	0.00312114	BP	10/3903	13/14634	0.00238333	ENSG00000006128/ENSG00000147571/ENSG00000173918/ENSG00000179295/ENSG00000135744/ENSG00000115138/ENSG00000069482/ENSG00000144891/ENSG00000153162/ENSG00000166573	10
GO:0003018	vascular process in circulatory system	0.000226657	0.00313049	BP	67/3903	171/14634	0.00239047	ENSG00000141433/ENSG00000163485/ENSG00000018625/ENSG00000154188/ENSG00000171388/ENSG00000164687/ENSG00000090339/ENSG00000151617/ENSG00000130203/ENSG00000073756/ENSG00000186642/ENSG00000078401/ENSG00000213949/ENSG00000100292/ENSG00000128512/ENSG00000184489/ENSG00000146648/ENSG00000148926/ENSG00000196639/ENSG00000180914/ENSG00000124205/ENSG00000176692/ENSG00000105329/ENSG00000184113/ENSG00000135744…	67
GO:0002062	chondrocyte differentiation	0.000229439	0.00316214	BP	44/3903	102/14634	0.00241463	ENSG00000137573/ENSG00000125378/ENSG00000166923/ENSG00000125398/ENSG00000134013/ENSG00000145423/ENSG00000111186/ENSG00000156466/ENSG00000077092/ENSG00000120708/ENSG00000060718/ENSG00000139219/ENSG00000074047/ENSG00000154764/ENSG00000147862/ENSG00000182158/ENSG00000143369/ENSG00000179295/ENSG00000105329/ENSG00000170891/ENSG00000149257/ENSG00000136999/ENSG00000134245/ENSG00000106799/ENSG00000138696…	44
GO:0010810	regulation of cell-substrate adhesion	0.000236963	0.00325887	BP	75/3903	196/14634	0.0024885	ENSG00000105894/ENSG00000046653/ENSG00000168743/ENSG00000166923/ENSG00000107742/ENSG00000108821/ENSG00000173156/ENSG00000185149/ENSG00000163520/ENSG00000152377/ENSG00000114646/ENSG00000124126/ENSG00000170961/ENSG00000204580/ENSG00000171132/ENSG00000155760/ENSG00000119547/ENSG00000188730/ENSG00000147044/ENSG00000144824/ENSG00000103647/ENSG00000079691/ENSG00000138080/ENSG00000163975/ENSG00000196581…	75
GO:0005216	ion channel activity	8.32048e-05	0.00327272	MF	138/3971	394/15029	0.00286692	ENSG00000168447/ENSG00000177098/ENSG00000159212/ENSG00000167614/ENSG00000075429/ENSG00000153956/ENSG00000171189/ENSG00000177807/ENSG00000118432/ENSG00000183454/ENSG00000182132/ENSG00000026559/ENSG00000171385/ENSG00000143603/ENSG00000141540/ENSG00000096433/ENSG00000152578/ENSG00000099337/ENSG00000184156/ENSG00000100433/ENSG00000104783/ENSG00000169427/ENSG00000149575/ENSG00000177301/ENSG00000189143…	138
GO:0006874	cellular calcium ion homeostasis	0.000239369	0.00328496	BP	132/3903	379/14634	0.00250842	ENSG00000141433/ENSG00000163485/ENSG00000079689/ENSG00000018625/ENSG00000006128/ENSG00000154127/ENSG00000170989/ENSG00000166501/ENSG00000153956/ENSG00000075142/ENSG00000078549/ENSG00000185149/ENSG00000121966/ENSG00000155897/ENSG00000151617/ENSG00000118432/ENSG00000180758/ENSG00000050628/ENSG00000130203/ENSG00000183454/ENSG00000096433/ENSG00000172137/ENSG00000078401/ENSG00000171132/ENSG00000147246…	132
GO:0060548	negative regulation of cell death	0.000240151	0.00328869	BP	278/3903	872/14634	0.00251126	ENSG00000125378/ENSG00000141433/ENSG00000111057/ENSG00000164690/ENSG00000152192/ENSG00000143772/ENSG00000087250/ENSG00000163485/ENSG00000163064/ENSG00000148053/ENSG00000171956/ENSG00000112319/ENSG00000155816/ENSG00000277586/ENSG00000154188/ENSG00000159251/ENSG00000120885/ENSG00000162992/ENSG00000166923/ENSG00000170075/ENSG00000125398/ENSG00000064300/ENSG00000204472/ENSG00000090339/ENSG00000078549…	278
GO:0015672	monovalent inorganic cation transport	0.000242563	0.0033007	BP	167/3903	495/14634	0.00252043	ENSG00000091664/ENSG00000141433/ENSG00000168447/ENSG00000163485/ENSG00000018625/ENSG00000177098/ENSG00000079215/ENSG00000080493/ENSG00000077522/ENSG00000177807/ENSG00000132164/ENSG00000182132/ENSG00000026559/ENSG00000171385/ENSG00000143603/ENSG00000117152/ENSG00000099337/ENSG00000184156/ENSG00000100433/ENSG00000104783/ENSG00000169427/ENSG00000149575/ENSG00000177301/ENSG00000171132/ENSG00000185633…	167
GO:0060343	trabecula formation	0.000242337	0.0033007	BP	15/3903	24/14634	0.00252043	ENSG00000166923/ENSG00000108821/ENSG00000087245/ENSG00000154734/ENSG00000115641/ENSG00000069702/ENSG00000138829/ENSG00000138449/ENSG00000104332/ENSG00000155846/ENSG00000120156/ENSG00000135766/ENSG00000182533/ENSG00000164683/ENSG00000112414	15
GO:0098693	regulation of synaptic vesicle cycle	0.000242459	0.0033007	BP	47/3903	111/14634	0.00252043	ENSG00000166501/ENSG00000118432/ENSG00000168993/ENSG00000114646/ENSG00000147044/ENSG00000154764/ENSG00000011347/ENSG00000070087/ENSG00000145335/ENSG00000132718/ENSG00000108262/ENSG00000164742/ENSG00000145920/ENSG00000181856/ENSG00000196338/ENSG00000107282/ENSG00000091428/ENSG00000147434/ENSG00000149295/ENSG00000107130/ENSG00000188906/ENSG00000184845/ENSG00000099365/ENSG00000187391/ENSG00000176406…	47
GO:0001558	regulation of cell growth	0.000243909	0.00331203	BP	135/3903	389/14634	0.00252909	ENSG00000087250/ENSG00000012171/ENSG00000166923/ENSG00000162998/ENSG00000092421/ENSG00000082684/ENSG00000145423/ENSG00000121966/ENSG00000154803/ENSG00000130203/ENSG00000114737/ENSG00000152377/ENSG00000143320/ENSG00000111666/ENSG00000117152/ENSG00000130303/ENSG00000140092/ENSG00000078401/ENSG00000091129/ENSG00000143858/ENSG00000204580/ENSG00000131238/ENSG00000184937/ENSG00000137872/ENSG00000146648…	135
GO:0070302	regulation of stress-activated protein kinase signaling cascade	0.000246633	0.00334198	BP	81/3903	215/14634	0.00255196	ENSG00000136869/ENSG00000163251/ENSG00000162344/ENSG00000145423/ENSG00000188064/ENSG00000156466/ENSG00000121653/ENSG00000078401/ENSG00000155760/ENSG00000101265/ENSG00000198053/ENSG00000120129/ENSG00000146648/ENSG00000106100/ENSG00000128607/ENSG00000002745/ENSG00000107263/ENSG00000101197/ENSG00000154764/ENSG00000150593/ENSG00000172985/ENSG00000158828/ENSG00000154310/ENSG00000178607/ENSG00000111907…	81
GO:0030168	platelet activation	0.000252252	0.00341051	BP	56/3903	138/14634	0.00260429	ENSG00000154127/ENSG00000136869/ENSG00000166501/ENSG00000108821/ENSG00000158769/ENSG00000130203/ENSG00000096433/ENSG00000154229/ENSG00000171132/ENSG00000134215/ENSG00000123104/ENSG00000010810/ENSG00000100345/ENSG00000173918/ENSG00000179295/ENSG00000178732/ENSG00000188313/ENSG00000135919/ENSG00000101335/ENSG00000150594/ENSG00000187800/ENSG00000077044/ENSG00000149091/ENSG00000168542/ENSG00000115414…	56
GO:0032872	regulation of stress-activated MAPK cascade	0.000252748	0.00341051	BP	80/3903	212/14634	0.00260429	ENSG00000136869/ENSG00000163251/ENSG00000162344/ENSG00000145423/ENSG00000188064/ENSG00000156466/ENSG00000121653/ENSG00000078401/ENSG00000155760/ENSG00000101265/ENSG00000198053/ENSG00000120129/ENSG00000146648/ENSG00000106100/ENSG00000128607/ENSG00000002745/ENSG00000107263/ENSG00000101197/ENSG00000154764/ENSG00000150593/ENSG00000172985/ENSG00000158828/ENSG00000154310/ENSG00000178607/ENSG00000111907…	80
GO:0015837	amine transport	0.0002604	0.00350643	BP	39/3903	88/14634	0.00267753	ENSG00000163485/ENSG00000018625/ENSG00000185149/ENSG00000118432/ENSG00000117152/ENSG00000143858/ENSG00000177301/ENSG00000147571/ENSG00000164129/ENSG00000180914/ENSG00000188338/ENSG00000158828/ENSG00000101188/ENSG00000135744/ENSG00000011347/ENSG00000145335/ENSG00000150594/ENSG00000132718/ENSG00000183044/ENSG00000147434/ENSG00000149295/ENSG00000213023/ENSG00000184845/ENSG00000168621/ENSG00000187094…	39
GO:0098815	modulation of excitatory postsynaptic potential	0.000265041	0.00356149	BP	23/3903	44/14634	0.00271958	ENSG00000144847/ENSG00000185149/ENSG00000102924/ENSG00000117152/ENSG00000144868/ENSG00000175866/ENSG00000154764/ENSG00000101040/ENSG00000101489/ENSG00000100678/ENSG00000196338/ENSG00000176884/ENSG00000188906/ENSG00000099365/ENSG00000176406/ENSG00000169252/ENSG00000106089/ENSG00000161681/ENSG00000189056/ENSG00000179915/ENSG00000171862/ENSG00000169760/ENSG00000146938	23
GO:0044089	positive regulation of cellular component biogenesis	0.000268674	0.0036028	BP	173/3903	516/14634	0.00275112	ENSG00000187017/ENSG00000148053/ENSG00000164007/ENSG00000006128/ENSG00000101463/ENSG00000120885/ENSG00000106078/ENSG00000102760/ENSG00000125398/ENSG00000136869/ENSG00000104081/ENSG00000163347/ENSG00000090339/ENSG00000177106/ENSG00000102924/ENSG00000117707/ENSG00000135298/ENSG00000142627/ENSG00000186340/ENSG00000078401/ENSG00000154229/ENSG00000117598/ENSG00000171132/ENSG00000006453/ENSG00000121753…	173
GO:0051338	regulation of transferase activity	0.000271279	0.00363018	BP	299/3903	946/14634	0.00277203	ENSG00000125378/ENSG00000141433/ENSG00000185551/ENSG00000087250/ENSG00000163485/ENSG00000148053/ENSG00000133048/ENSG00000154188/ENSG00000154127/ENSG00000120885/ENSG00000166923/ENSG00000164300/ENSG00000102760/ENSG00000136869/ENSG00000167191/ENSG00000163251/ENSG00000155368/ENSG00000173947/ENSG00000145423/ENSG00000188064/ENSG00000162545/ENSG00000121966/ENSG00000114166/ENSG00000155897/ENSG00000133321…	299
GO:0045776	negative regulation of blood pressure	0.000285235	0.00380904	BP	21/3903	39/14634	0.00290861	ENSG00000163485/ENSG00000171388/ENSG00000170075/ENSG00000007171/ENSG00000118432/ENSG00000099337/ENSG00000147571/ENSG00000128165/ENSG00000101188/ENSG00000125863/ENSG00000120937/ENSG00000183044/ENSG00000149295/ENSG00000164867/ENSG00000186951/ENSG00000169252/ENSG00000089250/ENSG00000089006/ENSG00000121064/ENSG00000175206/ENSG00000043591	21
GO:0030695	GTPase regulator activity	0.000100453	0.0038237	MF	105/3971	288/15029	0.00334957	ENSG00000182732/ENSG00000110675/ENSG00000046889/ENSG00000147509/ENSG00000116991/ENSG00000129675/ENSG00000164188/ENSG00000073350/ENSG00000047365/ENSG00000154803/ENSG00000165322/ENSG00000213654/ENSG00000135298/ENSG00000091844/ENSG00000142632/ENSG00000137727/ENSG00000117152/ENSG00000124126/ENSG00000196220/ENSG00000128512/ENSG00000132613/ENSG00000076864/ENSG00000134215/ENSG00000185989/ENSG00000182901…	105
GO:0061045	negative regulation of wound healing	0.000288797	0.00384864	BP	30/3903	63/14634	0.00293885	ENSG00000164007/ENSG00000154127/ENSG00000003436/ENSG00000130203/ENSG00000078401/ENSG00000147044/ENSG00000144824/ENSG00000173918/ENSG00000184500/ENSG00000135919/ENSG00000196581/ENSG00000165215/ENSG00000152661/ENSG00000122861/ENSG00000183044/ENSG00000078098/ENSG00000111863/ENSG00000164867/ENSG00000204305/ENSG00000011422/ENSG00000149131/ENSG00000103175/ENSG00000163932/ENSG00000185245/ENSG00000104368…	30
GO:0048738	cardiac muscle tissue development	0.000290438	0.00386253	BP	74/3903	194/14634	0.00294945	ENSG00000125378/ENSG00000152192/ENSG00000096696/ENSG00000046604/ENSG00000170624/ENSG00000159251/ENSG00000166923/ENSG00000170989/ENSG00000077522/ENSG00000169946/ENSG00000117707/ENSG00000077092/ENSG00000117152/ENSG00000078401/ENSG00000155760/ENSG00000078114/ENSG00000115738/ENSG00000184937/ENSG00000198719/ENSG00000060718/ENSG00000168214/ENSG00000137193/ENSG00000186350/ENSG00000104881/ENSG00000176692…	74
GO:2000300	regulation of synaptic vesicle exocytosis	0.000292858	0.0038867	BP	35/3903	77/14634	0.00296791	ENSG00000166501/ENSG00000118432/ENSG00000168993/ENSG00000114646/ENSG00000147044/ENSG00000154764/ENSG00000011347/ENSG00000070087/ENSG00000108262/ENSG00000164742/ENSG00000145920/ENSG00000107282/ENSG00000147434/ENSG00000149295/ENSG00000107130/ENSG00000188906/ENSG00000184845/ENSG00000099365/ENSG00000176406/ENSG00000186318/ENSG00000034053/ENSG00000106089/ENSG00000181072/ENSG00000102468/ENSG00000008056…	35
GO:0022410	circadian sleep/wake cycle process	0.000299566	0.00396705	BP	14/3903	22/14634	0.00302926	ENSG00000163485/ENSG00000185149/ENSG00000177301/ENSG00000147571/ENSG00000107317/ENSG00000049246/ENSG00000145545/ENSG00000101439/ENSG00000196839/ENSG00000149295/ENSG00000137252/ENSG00000106128/ENSG00000169760/ENSG00000043591	14
GO:0043066	negative regulation of apoptotic process	0.000300757	0.00396705	BP	249/3903	775/14634	0.00302926	ENSG00000125378/ENSG00000141433/ENSG00000111057/ENSG00000164690/ENSG00000152192/ENSG00000143772/ENSG00000087250/ENSG00000163485/ENSG00000163064/ENSG00000148053/ENSG00000171956/ENSG00000112319/ENSG00000155816/ENSG00000277586/ENSG00000154188/ENSG00000159251/ENSG00000120885/ENSG00000162992/ENSG00000166923/ENSG00000125398/ENSG00000064300/ENSG00000204472/ENSG00000090339/ENSG00000145423/ENSG00000119917…	249
GO:0098657	import into cell	0.000300439	0.00396705	BP	80/3903	213/14634	0.00302926	ENSG00000046653/ENSG00000018625/ENSG00000079215/ENSG00000134548/ENSG00000075429/ENSG00000153956/ENSG00000177807/ENSG00000132164/ENSG00000117152/ENSG00000110436/ENSG00000169427/ENSG00000092068/ENSG00000079482/ENSG00000144191/ENSG00000163406/ENSG00000010810/ENSG00000180900/ENSG00000121769/ENSG00000105605/ENSG00000115902/ENSG00000196517/ENSG00000187688/ENSG00000081479/ENSG00000168135/ENSG00000101188…	80
GO:0048592	eye morphogenesis	0.000303695	0.00399761	BP	60/3903	151/14634	0.0030526	ENSG00000125378/ENSG00000176842/ENSG00000182968/ENSG00000105894/ENSG00000148053/ENSG00000117122/ENSG00000007372/ENSG00000125398/ENSG00000166147/ENSG00000163251/ENSG00000171812/ENSG00000117707/ENSG00000077092/ENSG00000157890/ENSG00000142627/ENSG00000137868/ENSG00000122691/ENSG00000198719/ENSG00000178764/ENSG00000273706/ENSG00000002745/ENSG00000148516/ENSG00000138083/ENSG00000218336/ENSG00000144810…	60
GO:0045177	apical part of cell	0.000479531	0.00400282	CC	129/4042	378/15298	0.00309769	ENSG00000168447/ENSG00000046604/ENSG00000134602/ENSG00000008394/ENSG00000163347/ENSG00000155897/ENSG00000100427/ENSG00000155850/ENSG00000086300/ENSG00000076944/ENSG00000096433/ENSG00000129295/ENSG00000130303/ENSG00000122756/ENSG00000092068/ENSG00000026508/ENSG00000162692/ENSG00000148204/ENSG00000159167/ENSG00000189143/ENSG00000198719/ENSG00000163406/ENSG00000146648/ENSG00000106100/ENSG00000164403…	129
GO:0022029	telencephalon cell migration	0.000308878	0.00405756	BP	27/3903	55/14634	0.00309838	ENSG00000171956/ENSG00000136352/ENSG00000205336/ENSG00000121966/ENSG00000184486/ENSG00000146648/ENSG00000185737/ENSG00000166780/ENSG00000169855/ENSG00000108175/ENSG00000158748/ENSG00000145147/ENSG00000091136/ENSG00000171943/ENSG00000106852/ENSG00000115310/ENSG00000149295/ENSG00000266028/ENSG00000188906/ENSG00000184845/ENSG00000164828/ENSG00000162946/ENSG00000112333/ENSG00000198914/ENSG00000166579…	27
hsa05332	Graft-versus-host disease	0.00015813	0.00406271							25	-0.730963	-1.97501	0.00339306	1923	tags=54%, list=12%, signal=48%	355/5551/3105/3108/3112/3109/3111/3127/3117/3123/3113/940/3122/3117
GO:0002040	sprouting angiogenesis	0.000310984	0.00406866	BP	47/3903	112/14634	0.00310686	ENSG00000125378/ENSG00000154188/ENSG00000166923/ENSG00000064300/ENSG00000092421/ENSG00000134013/ENSG00000020181/ENSG00000073756/ENSG00000119630/ENSG00000142627/ENSG00000100292/ENSG00000113578/ENSG00000198719/ENSG00000166068/ENSG00000176692/ENSG00000169855/ENSG00000101445/ENSG00000146374/ENSG00000134817/ENSG00000198909/ENSG00000072134/ENSG00000144891/ENSG00000154124/ENSG00000048052/ENSG00000145147…	47
GO:0048511	rhythmic process	0.000310638	0.00406866	BP	105/3903	293/14634	0.00310686	ENSG00000105894/ENSG00000163485/ENSG00000148053/ENSG00000136352/ENSG00000064300/ENSG00000187068/ENSG00000177551/ENSG00000007171/ENSG00000185149/ENSG00000114166/ENSG00000157150/ENSG00000180758/ENSG00000117707/ENSG00000120658/ENSG00000132386/ENSG00000170961/ENSG00000057593/ENSG00000177301/ENSG00000147571/ENSG00000175093/ENSG00000122691/ENSG00000189143/ENSG00000133794/ENSG00000115738/ENSG00000164129…	105
GO:0005977	glycogen metabolic process	0.000313101	0.00408792	BP	31/3903	66/14634	0.00312156	ENSG00000095637/ENSG00000181649/ENSG00000134352/ENSG00000119938/ENSG00000017427/ENSG00000215644/ENSG00000198668/ENSG00000115138/ENSG00000135447/ENSG00000167244/ENSG00000178567/ENSG00000219607/ENSG00000115687/ENSG00000186298/ENSG00000163754/ENSG00000068976/ENSG00000197594/ENSG00000104812/ENSG00000185950/ENSG00000106617/ENSG00000138030/ENSG00000056998/ENSG00000171298/ENSG00000102445/ENSG00000164776…	31
GO:0046887	positive regulation of hormone secretion	0.000313724	0.00408792	BP	48/3903	115/14634	0.00312156	ENSG00000141433/ENSG00000006128/ENSG00000164756/ENSG00000171388/ENSG00000075142/ENSG00000155897/ENSG00000100078/ENSG00000163032/ENSG00000078401/ENSG00000148672/ENSG00000171132/ENSG00000147642/ENSG00000147571/ENSG00000010310/ENSG00000146648/ENSG00000173918/ENSG00000124205/ENSG00000179295/ENSG00000152661/ENSG00000069482/ENSG00000004468/ENSG00000270885/ENSG00000106327/ENSG00000144747/ENSG00000183044…	48
GO:0050680	negative regulation of epithelial cell proliferation	0.000317982	0.00413505	BP	51/3903	124/14634	0.00315755	ENSG00000147257/ENSG00000137573/ENSG00000125378/ENSG00000185551/ENSG00000105894/ENSG00000007372/ENSG00000102760/ENSG00000125398/ENSG00000064300/ENSG00000166710/ENSG00000145423/ENSG00000130203/ENSG00000132386/ENSG00000147044/ENSG00000169083/ENSG00000147862/ENSG00000170873/ENSG00000105329/ENSG00000169855/ENSG00000152661/ENSG00000176046/ENSG00000139618/ENSG00000171444/ENSG00000181449/ENSG00000106799…	51
GO:0002028	regulation of sodium ion transport	0.000321578	0.00417339	BP	37/3903	83/14634	0.00318683	ENSG00000018625/ENSG00000177098/ENSG00000149575/ENSG00000171132/ENSG00000002746/ENSG00000114279/ENSG00000198947/ENSG00000069869/ENSG00000052344/ENSG00000135919/ENSG00000160460/ENSG00000049759/ENSG00000171208/ENSG00000135124/ENSG00000088992/ENSG00000185942/ENSG00000089327/ENSG00000169174/ENSG00000145349/ENSG00000137726/ENSG00000149295/ENSG00000221946/ENSG00000179094/ENSG00000164867/ENSG00000169252…	37
GO:0005267	potassium channel activity	0.000115755	0.00422626	MF	48/3971	112/15029	0.00370222	ENSG00000171189/ENSG00000177807/ENSG00000182132/ENSG00000026559/ENSG00000171385/ENSG00000143603/ENSG00000099337/ENSG00000184156/ENSG00000100433/ENSG00000104783/ENSG00000169427/ENSG00000177301/ENSG00000171126/ENSG00000156486/ENSG00000053918/ENSG00000240583/ENSG00000149403/ENSG00000168135/ENSG00000156113/ENSG00000120049/ENSG00000104848/ENSG00000197584/ENSG00000099822/ENSG00000105642/ENSG00000182255…	48
GO:0015079	potassium ion transmembrane transporter activity	0.000121774	0.00422626	MF	59/3971	145/15029	0.00370222	ENSG00000018625/ENSG00000171189/ENSG00000177807/ENSG00000182132/ENSG00000026559/ENSG00000171385/ENSG00000143603/ENSG00000099337/ENSG00000184156/ENSG00000100433/ENSG00000104783/ENSG00000169427/ENSG00000177301/ENSG00000171126/ENSG00000156486/ENSG00000053918/ENSG00000240583/ENSG00000149403/ENSG00000168135/ENSG00000113504/ENSG00000124067/ENSG00000065923/ENSG00000156113/ENSG00000140090/ENSG00000120049…	59
GO:0022857	transmembrane transporter activity	0.000121511	0.00422626	MF	300/3971	948/15029	0.00370222	ENSG00000091664/ENSG00000185518/ENSG00000168447/ENSG00000018625/ENSG00000177098/ENSG00000079215/ENSG00000159212/ENSG00000182902/ENSG00000164756/ENSG00000171885/ENSG00000167614/ENSG00000075429/ENSG00000153956/ENSG00000171189/ENSG00000143036/ENSG00000080493/ENSG00000144040/ENSG00000198691/ENSG00000177807/ENSG00000118432/ENSG00000132164/ENSG00000155850/ENSG00000183454/ENSG00000182132/ENSG00000026559…	300
GO:1901652	response to peptide	0.000326728	0.00423172	BP	162/3903	481/14634	0.00323137	ENSG00000277586/ENSG00000175445/ENSG00000095637/ENSG00000064300/ENSG00000136869/ENSG00000166501/ENSG00000153956/ENSG00000108821/ENSG00000166147/ENSG00000090339/ENSG00000087245/ENSG00000077522/ENSG00000114166/ENSG00000155897/ENSG00000134463/ENSG00000157150/ENSG00000115290/ENSG00000073756/ENSG00000091592/ENSG00000102174/ENSG00000078401/ENSG00000057593/ENSG00000162692/ENSG00000006453/ENSG00000105639…	162
GO:0043198	dendritic shaft	0.000515491	0.00425817	CC	20/4042	38/15298	0.0032953	ENSG00000101463/ENSG00000124126/ENSG00000175866/ENSG00000166963/ENSG00000198121/ENSG00000101188/ENSG00000101040/ENSG00000078018/ENSG00000063015/ENSG00000149571/ENSG00000183853/ENSG00000106688/ENSG00000119878/ENSG00000185133/ENSG00000005249/ENSG00000102468/ENSG00000174871/ENSG00000169760/ENSG00000196277/ENSG00000061337	20
GO:0043069	negative regulation of programmed cell death	0.00033553	0.00433702	BP	253/3903	790/14634	0.00331177	ENSG00000125378/ENSG00000141433/ENSG00000111057/ENSG00000164690/ENSG00000152192/ENSG00000143772/ENSG00000087250/ENSG00000163485/ENSG00000163064/ENSG00000148053/ENSG00000171956/ENSG00000112319/ENSG00000155816/ENSG00000277586/ENSG00000154188/ENSG00000159251/ENSG00000120885/ENSG00000162992/ENSG00000166923/ENSG00000125398/ENSG00000064300/ENSG00000204472/ENSG00000090339/ENSG00000145423/ENSG00000119917…	253
hsa04141	Protein processing in endoplasmic reticulum	0.00018281	0.00436132							164	0.436453	1.66024	0.00364245	4421	tags=43%, list=27%, signal=32%	3306/3310/9871/91319/285126/81567/6396/7841/5034/6238/7494/3998/10484/9709/2081/1649/3309/10970/56605/23645/10802/9695/55829/23193/10525/22872/84447/64215/3703/6748/440275/11231/5611/8720/9601/29927/5589/11253/9451/79139/10952/578/23471/54431/27102/4287/27248/811/23480/10113/6746/9632/56681/258010/5609/6048/3303/6184/30001/7184/22926/2923/201595/6745/55666/7993/581/1650/5887/64374
GO:0008544	epidermis development	0.00034285	0.00442222	BP	102/3903	284/14634	0.00337683	ENSG00000125378/ENSG00000111057/ENSG00000164690/ENSG00000170421/ENSG00000096696/ENSG00000007372/ENSG00000046604/ENSG00000140285/ENSG00000154856/ENSG00000134569/ENSG00000125398/ENSG00000064300/ENSG00000164687/ENSG00000167767/ENSG00000133321/ENSG00000112378/ENSG00000184486/ENSG00000125285/ENSG00000106483/ENSG00000143320/ENSG00000134755/ENSG00000142627/ENSG00000134762/ENSG00000186847/ENSG00000062038…	102
GO:0032970	regulation of actin filament-based process	0.000343493	0.00442222	BP	129/3903	372/14634	0.00337683	ENSG00000163485/ENSG00000046653/ENSG00000018625/ENSG00000096696/ENSG00000046604/ENSG00000006128/ENSG00000170989/ENSG00000132854/ENSG00000102760/ENSG00000090339/ENSG00000075142/ENSG00000173156/ENSG00000077522/ENSG00000180353/ENSG00000158769/ENSG00000184588/ENSG00000117707/ENSG00000134755/ENSG00000142632/ENSG00000117152/ENSG00000130303/ENSG00000124126/ENSG00000078401/ENSG00000171132/ENSG00000006453…	129
GO:0051345	positive regulation of hydrolase activity	0.000351025	0.00451019	BP	221/3903	681/14634	0.00344401	ENSG00000182732/ENSG00000141433/ENSG00000135905/ENSG00000148053/ENSG00000110675/ENSG00000126803/ENSG00000046889/ENSG00000147509/ENSG00000168743/ENSG00000116991/ENSG00000170989/ENSG00000129675/ENSG00000066248/ENSG00000064300/ENSG00000164188/ENSG00000090339/ENSG00000073350/ENSG00000078549/ENSG00000145423/ENSG00000047365/ENSG00000022556/ENSG00000151617/ENSG00000112378/ENSG00000158769/ENSG00000154803…	221
GO:0090087	regulation of peptide transport	0.000353998	0.00453934	BP	193/3903	586/14634	0.00346627	ENSG00000125378/ENSG00000141433/ENSG00000164690/ENSG00000163485/ENSG00000154188/ENSG00000164756/ENSG00000156675/ENSG00000162992/ENSG00000171388/ENSG00000117385/ENSG00000102760/ENSG00000136869/ENSG00000075142/ENSG00000109971/ENSG00000073350/ENSG00000163251/ENSG00000007171/ENSG00000185149/ENSG00000180353/ENSG00000155897/ENSG00000118432/ENSG00000163032/ENSG00000117280/ENSG00000130203/ENSG00000073756…	193
GO:0031399	regulation of protein modification process	0.000355104	0.00454332	BP	510/3903	1691/14634	0.00346931	ENSG00000125378/ENSG00000141433/ENSG00000185551/ENSG00000143772/ENSG00000087250/ENSG00000105894/ENSG00000163485/ENSG00000148053/ENSG00000133048/ENSG00000126803/ENSG00000007372/ENSG00000164007/ENSG00000162407/ENSG00000101134/ENSG00000140285/ENSG00000168743/ENSG00000154188/ENSG00000154127/ENSG00000120885/ENSG00000166923/ENSG00000134569/ENSG00000113083/ENSG00000198729/ENSG00000117385/ENSG00000170075…	510
GO:0032880	regulation of protein localization	0.000355717	0.00454332	BP	274/3903	863/14634	0.00346931	ENSG00000147257/ENSG00000125378/ENSG00000141433/ENSG00000164690/ENSG00000105894/ENSG00000046653/ENSG00000154188/ENSG00000164756/ENSG00000156675/ENSG00000162992/ENSG00000134569/ENSG00000117385/ENSG00000095637/ENSG00000102760/ENSG00000064300/ENSG00000136869/ENSG00000075142/ENSG00000109971/ENSG00000073350/ENSG00000163251/ENSG00000007171/ENSG00000077522/ENSG00000266094/ENSG00000180353/ENSG00000155897…	274
GO:0042562	hormone binding	0.000135219	0.0045588	MF	36/3971	78/15029	0.00399352	ENSG00000018625/ENSG00000078549/ENSG00000103811/ENSG00000128285/ENSG00000010310/ENSG00000146648/ENSG00000114812/ENSG00000064989/ENSG00000169083/ENSG00000180914/ENSG00000132329/ENSG00000106018/ENSG00000215644/ENSG00000136160/ENSG00000113389/ENSG00000145675/ENSG00000145708/ENSG00000165092/ENSG00000160691/ENSG00000118271/ENSG00000172375/ENSG00000137252/ENSG00000122641/ENSG00000138449/ENSG00000140526…	36
GO:0060395	SMAD protein signal transduction	0.000357737	0.00456009	BP	33/3903	72/14634	0.00348212	ENSG00000125378/ENSG00000156466/ENSG00000143768/ENSG00000197415/ENSG00000152785/ENSG00000151136/ENSG00000139269/ENSG00000137261/ENSG00000105329/ENSG00000136999/ENSG00000137834/ENSG00000108175/ENSG00000153071/ENSG00000106799/ENSG00000116985/ENSG00000113387/ENSG00000101665/ENSG00000125965/ENSG00000064393/ENSG00000081051/ENSG00000187391/ENSG00000169359/ENSG00000143799/ENSG00000122641/ENSG00000153162…	33
GO:0045055	regulated exocytosis	0.00036249	0.00461156	BP	225/3903	695/14634	0.00352142	ENSG00000100505/ENSG00000133048/ENSG00000096696/ENSG00000184584/ENSG00000156675/ENSG00000120885/ENSG00000008394/ENSG00000086062/ENSG00000166501/ENSG00000164687/ENSG00000256797/ENSG00000109971/ENSG00000166710/ENSG00000077522/ENSG00000100078/ENSG00000081803/ENSG00000118432/ENSG00000035862/ENSG00000143768/ENSG00000123496/ENSG00000168993/ENSG00000114646/ENSG00000076944/ENSG00000130303/ENSG00000100292…	225
hsa05033	Nicotine addiction	0.000209308	0.00466059							38	-0.659391	-1.94248	0.00389239	2661	tags=50%, list=16%, signal=42%	2891/2555/2904/57030/1137/2556/2890/2561/2902/2893/2554/2892/2565/773/116443/8973/2903/2569/57084
GO:0007431	salivary gland development	0.00037086	0.00470875	BP	20/3903	37/14634	0.00359563	ENSG00000164690/ENSG00000007372/ENSG00000140285/ENSG00000146648/ENSG00000198959/ENSG00000147862/ENSG00000075223/ENSG00000105329/ENSG00000019991/ENSG00000101439/ENSG00000130702/ENSG00000158813/ENSG00000100219/ENSG00000173402/ENSG00000004399/ENSG00000074527/ENSG00000114859/ENSG00000099250/ENSG00000103067/ENSG00000070193	20
GO:1903409	reactive oxygen species biosynthetic process	0.00037259	0.00472143	BP	42/3903	98/14634	0.00360532	ENSG00000120885/ENSG00000204472/ENSG00000136869/ENSG00000090339/ENSG00000007171/ENSG00000140465/ENSG00000073756/ENSG00000078401/ENSG00000173208/ENSG00000198053/ENSG00000010810/ENSG00000130707/ENSG00000135744/ENSG00000145335/ENSG00000163661/ENSG00000135124/ENSG00000003989/ENSG00000069974/ENSG00000181790/ENSG00000080824/ENSG00000051523/ENSG00000040531/ENSG00000069667/ENSG00000176884/ENSG00000086991…	42
GO:0021872	forebrain generation of neurons	0.000375277	0.00474614	BP	29/3903	61/14634	0.00362419	ENSG00000182968/ENSG00000007372/ENSG00000136352/ENSG00000164853/ENSG00000136535/ENSG00000166710/ENSG00000139352/ENSG00000117707/ENSG00000103449/ENSG00000162624/ENSG00000165240/ENSG00000119042/ENSG00000169855/ENSG00000118257/ENSG00000108175/ENSG00000256463/ENSG00000168505/ENSG00000170390/ENSG00000145147/ENSG00000106852/ENSG00000130827/ENSG00000144290/ENSG00000162946/ENSG00000112333/ENSG00000122641…	29
GO:0072511	divalent inorganic cation transport	0.000376656	0.00475427	BP	143/3903	419/14634	0.00363039	ENSG00000087250/ENSG00000018625/ENSG00000126803/ENSG00000164756/ENSG00000154127/ENSG00000075429/ENSG00000166501/ENSG00000153956/ENSG00000090339/ENSG00000075142/ENSG00000078549/ENSG00000203805/ENSG00000121966/ENSG00000152128/ENSG00000183454/ENSG00000184588/ENSG00000073756/ENSG00000096433/ENSG00000117152/ENSG00000104783/ENSG00000171132/ENSG00000147246/ENSG00000128285/ENSG00000147571/ENSG00000159167…	143
GO:0099601	regulation of neurotransmitter receptor activity	0.000377843	0.00475994	BP	34/3903	75/14634	0.00363472	ENSG00000277586/ENSG00000075429/ENSG00000077522/ENSG00000183454/ENSG00000171246/ENSG00000152578/ENSG00000147571/ENSG00000187123/ENSG00000105605/ENSG00000158828/ENSG00000196517/ENSG00000180155/ENSG00000237515/ENSG00000171208/ENSG00000188803/ENSG00000125675/ENSG00000106236/ENSG00000196338/ENSG00000008735/ENSG00000176884/ENSG00000145708/ENSG00000166862/ENSG00000075461/ENSG00000169252/ENSG00000221890…	34
GO:0055026	negative regulation of cardiac muscle tissue development	0.000379243	0.00476057	BP	18/3903	32/14634	0.0036352	ENSG00000117152/ENSG00000155760/ENSG00000198719/ENSG00000152661/ENSG00000163513/ENSG00000186951/ENSG00000183691/ENSG00000082482/ENSG00000160211/ENSG00000141646/ENSG00000144560/ENSG00000149269/ENSG00000171862/ENSG00000182533/ENSG00000185386/ENSG00000078900/ENSG00000008083/ENSG00000116741	18
GO:0099175	regulation of postsynapse organization	0.000379369	0.00476057	BP	43/3903	101/14634	0.0036352	ENSG00000105894/ENSG00000134569/ENSG00000066248/ENSG00000172020/ENSG00000109971/ENSG00000102924/ENSG00000130203/ENSG00000091129/ENSG00000058404/ENSG00000010810/ENSG00000175866/ENSG00000154764/ENSG00000101040/ENSG00000153707/ENSG00000140538/ENSG00000130294/ENSG00000118257/ENSG00000197555/ENSG00000136379/ENSG00000152208/ENSG00000188803/ENSG00000157193/ENSG00000196338/ENSG00000156299/ENSG00000188906…	43
GO:0048771	tissue remodeling	0.00038186	0.00478251	BP	58/3903	146/14634	0.00365196	ENSG00000105894/ENSG00000154127/ENSG00000166923/ENSG00000170989/ENSG00000168918/ENSG00000087245/ENSG00000116016/ENSG00000086300/ENSG00000077585/ENSG00000142627/ENSG00000154229/ENSG00000164761/ENSG00000101265/ENSG00000166340/ENSG00000146648/ENSG00000198959/ENSG00000002745/ENSG00000168214/ENSG00000165240/ENSG00000075223/ENSG00000176692/ENSG00000105329/ENSG00000135744/ENSG00000011347/ENSG00000187098…	58
GO:0001933	negative regulation of protein phosphorylation	0.000384688	0.00480859	BP	136/3903	396/14634	0.00367187	ENSG00000125378/ENSG00000185551/ENSG00000007372/ENSG00000162407/ENSG00000154188/ENSG00000154127/ENSG00000166923/ENSG00000136869/ENSG00000092421/ENSG00000145423/ENSG00000162545/ENSG00000114166/ENSG00000154803/ENSG00000130203/ENSG00000121653/ENSG00000120875/ENSG00000117152/ENSG00000186897/ENSG00000198825/ENSG00000154277/ENSG00000101265/ENSG00000122691/ENSG00000198053/ENSG00000120129/ENSG00000107263…	136
GO:0045765	regulation of angiogenesis	0.00039054	0.00487231	BP	98/3903	272/14634	0.00372053	ENSG00000137573/ENSG00000105894/ENSG00000133048/ENSG00000166923/ENSG00000102760/ENSG00000064300/ENSG00000166501/ENSG00000092421/ENSG00000105855/ENSG00000020181/ENSG00000145423/ENSG00000121966/ENSG00000073756/ENSG00000119630/ENSG00000135298/ENSG00000142627/ENSG00000186340/ENSG00000132386/ENSG00000140092/ENSG00000154229/ENSG00000100292/ENSG00000103811/ENSG00000113578/ENSG00000122691/ENSG00000121753…	98
GO:0043588	skin development	0.000393671	0.00490189	BP	88/3903	240/14634	0.00374312	ENSG00000111057/ENSG00000164690/ENSG00000170421/ENSG00000096696/ENSG00000007372/ENSG00000046604/ENSG00000140285/ENSG00000154856/ENSG00000134569/ENSG00000125398/ENSG00000064300/ENSG00000108821/ENSG00000163347/ENSG00000132470/ENSG00000167767/ENSG00000133321/ENSG00000112378/ENSG00000125285/ENSG00000134755/ENSG00000142627/ENSG00000134762/ENSG00000186847/ENSG00000062038/ENSG00000189143/ENSG00000198719…	88
GO:0099503	secretory vesicle	0.000605914	0.0049535	CC	271/4042	867/15298	0.0038334	ENSG00000091664/ENSG00000100505/ENSG00000064692/ENSG00000185518/ENSG00000087250/ENSG00000133048/ENSG00000096696/ENSG00000134548/ENSG00000164756/ENSG00000184584/ENSG00000120885/ENSG00000008394/ENSG00000175426/ENSG00000086062/ENSG00000104081/ENSG00000108821/ENSG00000164687/ENSG00000075142/ENSG00000109971/ENSG00000142765/ENSG00000166710/ENSG00000077522/ENSG00000151023/ENSG00000152128/ENSG00000035862…	271
GO:0045859	regulation of protein kinase activity	0.00039968	0.00496712	BP	239/3903	744/14634	0.00379293	ENSG00000125378/ENSG00000141433/ENSG00000185551/ENSG00000087250/ENSG00000163485/ENSG00000148053/ENSG00000133048/ENSG00000154188/ENSG00000154127/ENSG00000120885/ENSG00000166923/ENSG00000102760/ENSG00000136869/ENSG00000167191/ENSG00000163251/ENSG00000145423/ENSG00000188064/ENSG00000162545/ENSG00000121966/ENSG00000114166/ENSG00000155897/ENSG00000130203/ENSG00000162734/ENSG00000117707/ENSG00000121653…	239
GO:0031646	positive regulation of nervous system process	0.000406201	0.00503846	BP	30/3903	64/14634	0.0038474	ENSG00000144847/ENSG00000160307/ENSG00000117152/ENSG00000124920/ENSG00000171368/ENSG00000175866/ENSG00000154764/ENSG00000101188/ENSG00000019991/ENSG00000196338/ENSG00000149256/ENSG00000183044/ENSG00000150756/ENSG00000176884/ENSG00000173402/ENSG00000099365/ENSG00000187094/ENSG00000117971/ENSG00000176406/ENSG00000169252/ENSG00000106089/ENSG00000164171/ENSG00000161681/ENSG00000265763/ENSG00000116147…	30
GO:0046328	regulation of JNK cascade	0.000411877	0.00509905	BP	66/3903	171/14634	0.00389367	ENSG00000136869/ENSG00000163251/ENSG00000162344/ENSG00000145423/ENSG00000188064/ENSG00000121653/ENSG00000078401/ENSG00000155760/ENSG00000101265/ENSG00000198053/ENSG00000146648/ENSG00000106100/ENSG00000002745/ENSG00000107263/ENSG00000101197/ENSG00000154764/ENSG00000150593/ENSG00000172985/ENSG00000158828/ENSG00000154310/ENSG00000178607/ENSG00000111907/ENSG00000050327/ENSG00000081913/ENSG00000099860…	66
GO:0060341	regulation of cellular localization	0.000412897	0.00510189	BP	296/3903	941/14634	0.00389584	ENSG00000147257/ENSG00000125378/ENSG00000064692/ENSG00000164690/ENSG00000105894/ENSG00000046653/ENSG00000018625/ENSG00000177098/ENSG00000154188/ENSG00000164756/ENSG00000154127/ENSG00000134569/ENSG00000095637/ENSG00000064300/ENSG00000166501/ENSG00000153956/ENSG00000075142/ENSG00000163251/ENSG00000078549/ENSG00000077522/ENSG00000266094/ENSG00000180353/ENSG00000155897/ENSG00000100078/ENSG00000100427…	296
GO:0031668	cellular response to extracellular stimulus	0.000417685	0.00515118	BP	86/3903	234/14634	0.00393348	ENSG00000105894/ENSG00000134602/ENSG00000093010/ENSG00000175445/ENSG00000204472/ENSG00000108821/ENSG00000090339/ENSG00000109971/ENSG00000145423/ENSG00000041982/ENSG00000081803/ENSG00000154803/ENSG00000025039/ENSG00000102174/ENSG00000134755/ENSG00000110436/ENSG00000100292/ENSG00000162692/ENSG00000005893/ENSG00000070540/ENSG00000165272/ENSG00000137193/ENSG00000177453/ENSG00000188338/ENSG00000112977…	86
GO:2001257	regulation of cation channel activity	0.000419675	0.00516585	BP	65/3903	168/14634	0.00394468	ENSG00000277586/ENSG00000075429/ENSG00000153956/ENSG00000075142/ENSG00000233670/ENSG00000077522/ENSG00000183454/ENSG00000026559/ENSG00000184588/ENSG00000152578/ENSG00000147571/ENSG00000145362/ENSG00000156486/ENSG00000114279/ENSG00000186439/ENSG00000198947/ENSG00000105605/ENSG00000158828/ENSG00000196517/ENSG00000101188/ENSG00000237515/ENSG00000135636/ENSG00000171208/ENSG00000198668/ENSG00000069482…	65
GO:0030003	cellular cation homeostasis	0.000433423	0.00532492	BP	185/3903	561/14634	0.00406614	ENSG00000141433/ENSG00000087250/ENSG00000163485/ENSG00000079689/ENSG00000018625/ENSG00000006128/ENSG00000164756/ENSG00000154127/ENSG00000170989/ENSG00000166501/ENSG00000153956/ENSG00000075142/ENSG00000080493/ENSG00000078549/ENSG00000185149/ENSG00000121966/ENSG00000155897/ENSG00000151617/ENSG00000118432/ENSG00000180758/ENSG00000050628/ENSG00000130203/ENSG00000183454/ENSG00000137561/ENSG00000096433…	185
GO:0001775	cell activation	0.000440622	0.00539923	BP	356/3903	1151/14634	0.00412289	ENSG00000125378/ENSG00000135905/ENSG00000164690/ENSG00000143772/ENSG00000133048/ENSG00000096696/ENSG00000006128/ENSG00000184584/ENSG00000154127/ENSG00000120885/ENSG00000008394/ENSG00000102760/ENSG00000168918/ENSG00000204472/ENSG00000136869/ENSG00000086062/ENSG00000166501/ENSG00000108821/ENSG00000164687/ENSG00000256797/ENSG00000090339/ENSG00000109971/ENSG00000163251/ENSG00000166710/ENSG00000100078…	356
GO:0002793	positive regulation of peptide secretion	0.000442189	0.00539923	BP	62/3903	159/14634	0.00412289	ENSG00000141433/ENSG00000163485/ENSG00000164756/ENSG00000171388/ENSG00000102760/ENSG00000136869/ENSG00000075142/ENSG00000185149/ENSG00000155897/ENSG00000163032/ENSG00000104783/ENSG00000148672/ENSG00000171132/ENSG00000147642/ENSG00000147571/ENSG00000010310/ENSG00000146648/ENSG00000105329/ENSG00000017427/ENSG00000152661/ENSG00000182985/ENSG00000004468/ENSG00000270885/ENSG00000100219/ENSG00000106327…	62
GO:0030510	regulation of BMP signaling pathway	0.000442413	0.00539923	BP	38/3903	87/14634	0.00412289	ENSG00000147257/ENSG00000137573/ENSG00000125378/ENSG00000166923/ENSG00000166147/ENSG00000145423/ENSG00000106483/ENSG00000070404/ENSG00000170801/ENSG00000148204/ENSG00000188730/ENSG00000120057/ENSG00000168214/ENSG00000158747/ENSG00000081479/ENSG00000137834/ENSG00000136603/ENSG00000142871/ENSG00000008196/ENSG00000101665/ENSG00000125965/ENSG00000067141/ENSG00000163430/ENSG00000064393/ENSG00000125084…	38
GO:0045926	negative regulation of growth	0.000442821	0.00539923	BP	84/3903	228/14634	0.00412289	ENSG00000147257/ENSG00000125378/ENSG00000087250/ENSG00000012171/ENSG00000166923/ENSG00000162998/ENSG00000092421/ENSG00000082684/ENSG00000145423/ENSG00000154803/ENSG00000117152/ENSG00000130303/ENSG00000113645/ENSG00000131238/ENSG00000184937/ENSG00000137872/ENSG00000077684/ENSG00000198417/ENSG00000134222/ENSG00000167565/ENSG00000075223/ENSG00000137261/ENSG00000105329/ENSG00000125148/ENSG00000135919…	84
GO:0050920	regulation of chemotaxis	0.000445161	0.00541753	BP	71/3903	187/14634	0.00413686	ENSG00000105894/ENSG00000012171/ENSG00000136535/ENSG00000166923/ENSG00000170989/ENSG00000204472/ENSG00000092421/ENSG00000082684/ENSG00000020181/ENSG00000121966/ENSG00000119630/ENSG00000213654/ENSG00000078401/ENSG00000057593/ENSG00000113578/ENSG00000271447/ENSG00000120129/ENSG00000137872/ENSG00000117525/ENSG00000124205/ENSG00000158747/ENSG00000075223/ENSG00000198121/ENSG00000151615/ENSG00000105329…	71
GO:0005215	transporter activity	0.000165885	0.00543733	MF	333/3971	1067/15029	0.00476312	ENSG00000091664/ENSG00000185518/ENSG00000168447/ENSG00000018625/ENSG00000144645/ENSG00000177098/ENSG00000079215/ENSG00000159212/ENSG00000182902/ENSG00000164756/ENSG00000171885/ENSG00000167614/ENSG00000075429/ENSG00000153956/ENSG00000171189/ENSG00000164687/ENSG00000079156/ENSG00000143036/ENSG00000080493/ENSG00000144040/ENSG00000198691/ENSG00000177807/ENSG00000154217/ENSG00000118432/ENSG00000132164…	333
GO:0030669	clathrin-coated endocytic vesicle membrane	0.000677201	0.0054798	CC	19/4042	36/15298	0.00424069	ENSG00000163251/ENSG00000130203/ENSG00000180340/ENSG00000072134/ENSG00000174804/ENSG00000107165/ENSG00000019582/ENSG00000085832/ENSG00000231389/ENSG00000183020/ENSG00000107295/ENSG00000131374/ENSG00000196126/ENSG00000169071/ENSG00000196735/ENSG00000114251/ENSG00000118473/ENSG00000198502/ENSG00000187714	19
GO:0007263	nitric oxide mediated signal transduction	0.000456738	0.00553752	BP	15/3903	25/14634	0.00422849	ENSG00000162992/ENSG00000007171/ENSG00000185149/ENSG00000130203/ENSG00000146648/ENSG00000138735/ENSG00000152402/ENSG00000135744/ENSG00000198929/ENSG00000061918/ENSG00000164867/ENSG00000166006/ENSG00000153904/ENSG00000089250/ENSG00000173376	15
GO:0042745	circadian sleep/wake cycle	0.000456738	0.00553752	BP	15/3903	25/14634	0.00422849	ENSG00000163485/ENSG00000185149/ENSG00000177301/ENSG00000147571/ENSG00000107317/ENSG00000049246/ENSG00000145545/ENSG00000101439/ENSG00000196839/ENSG00000149295/ENSG00000137252/ENSG00000106128/ENSG00000126368/ENSG00000169760/ENSG00000043591	15
GO:0001657	ureteric bud development	0.000465257	0.00561967	BP	40/3903	93/14634	0.00429122	ENSG00000147257/ENSG00000125378/ENSG00000164690/ENSG00000168743/ENSG00000166923/ENSG00000125398/ENSG00000119630/ENSG00000077092/ENSG00000129654/ENSG00000103449/ENSG00000113578/ENSG00000184937/ENSG00000273706/ENSG00000100625/ENSG00000162849/ENSG00000176692/ENSG00000135744/ENSG00000137834/ENSG00000130702/ENSG00000121691/ENSG00000141449/ENSG00000085741/ENSG00000134245/ENSG00000145147/ENSG00000101665…	40
GO:0002027	regulation of heart rate	0.000465257	0.00561967	BP	40/3903	93/14634	0.00429122	ENSG00000176842/ENSG00000096696/ENSG00000177098/ENSG00000046604/ENSG00000006128/ENSG00000134548/ENSG00000153956/ENSG00000075142/ENSG00000116016/ENSG00000171385/ENSG00000134755/ENSG00000117152/ENSG00000078401/ENSG00000149575/ENSG00000145362/ENSG00000148926/ENSG00000198947/ENSG00000151067/ENSG00000053918/ENSG00000124205/ENSG00000140416/ENSG00000160460/ENSG00000135744/ENSG00000198668/ENSG00000006283…	40
GO:0030203	glycosaminoglycan metabolic process	0.000468975	0.00565399	BP	58/3903	147/14634	0.00431743	ENSG00000147257/ENSG00000132692/ENSG00000125430/ENSG00000154188/ENSG00000112309/ENSG00000086062/ENSG00000183196/ENSG00000107742/ENSG00000109956/ENSG00000153976/ENSG00000147408/ENSG00000182022/ENSG00000114646/ENSG00000188783/ENSG00000164100/ENSG00000002587/ENSG00000170961/ENSG00000182197/ENSG00000026508/ENSG00000136720/ENSG00000142798/ENSG00000137193/ENSG00000109814/ENSG00000156966/ENSG00000179163…	58
GO:0001823	mesonephros development	0.000474445	0.00570927	BP	41/3903	96/14634	0.00435964	ENSG00000147257/ENSG00000125378/ENSG00000164690/ENSG00000168743/ENSG00000166923/ENSG00000125398/ENSG00000119630/ENSG00000077092/ENSG00000129654/ENSG00000103449/ENSG00000113578/ENSG00000184937/ENSG00000273706/ENSG00000100625/ENSG00000162849/ENSG00000176692/ENSG00000135744/ENSG00000137834/ENSG00000130702/ENSG00000121691/ENSG00000141449/ENSG00000085741/ENSG00000134245/ENSG00000145147/ENSG00000101665…	41
hsa03010	Ribosome	0.000274868	0.00573787							128	0.467182	1.70481	0.00479211	6479	tags=73%, list=39%, signal=44%	6123/6191/51069/9553/6141/6204/6217/6154/6227/6205/6157/29074/6152/6232/51065/6188/2197/23521/6207/63875/6132/6181/6193/11222/6165/6160/6222/6170/6142/6202/6139/6122/6166/6235/6187/6230/6125/6135/6130/11224/6134/6137/6133/124995/6128/6158/64983/6155/6175/6124/6189/6159/6208/6201/7311/6156/6147/6144/9045/6167/6234/200916/6218/6206/55052/6231/6164/51187/6183/25873/64981/6194/6223/64968/64928/9349/6…
GO:0140353	lipid export from cell	0.000482317	0.00579319	BP	19/3903	35/14634	0.00442372	ENSG00000006128/ENSG00000007171/ENSG00000078401/ENSG00000147571/ENSG00000173918/ENSG00000179295/ENSG00000135744/ENSG00000115138/ENSG00000069482/ENSG00000135124/ENSG00000144891/ENSG00000144747/ENSG00000174804/ENSG00000125257/ENSG00000122641/ENSG00000153162/ENSG00000166573/ENSG00000089041/ENSG00000198832	19
GO:0098636	protein complex involved in cell adhesion	0.000726824	0.00582194	CC	17/4042	31/15298	0.00450546	ENSG00000168743/ENSG00000105855/ENSG00000132470/ENSG00000154721/ENSG00000137809/ENSG00000213949/ENSG00000138080/ENSG00000082781/ENSG00000254087/ENSG00000005884/ENSG00000138448/ENSG00000005961/ENSG00000164171/ENSG00000150093/ENSG00000144668/ENSG00000135424/ENSG00000259207	17
GO:0021549	cerebellum development	0.00048864	0.00585823	BP	43/3903	102/14634	0.00447339	ENSG00000105894/ENSG00000163064/ENSG00000162992/ENSG00000204472/ENSG00000102924/ENSG00000117707/ENSG00000166165/ENSG00000139874/ENSG00000079482/ENSG00000198719/ENSG00000273706/ENSG00000074047/ENSG00000154764/ENSG00000165240/ENSG00000164900/ENSG00000179295/ENSG00000198121/ENSG00000135919/ENSG00000180616/ENSG00000152208/ENSG00000168505/ENSG00000253368/ENSG00000063015/ENSG00000108784/ENSG00000150361…	43
GO:0035296	regulation of tube diameter	0.000499673	0.00596831	BP	51/3903	126/14634	0.00455744	ENSG00000141433/ENSG00000163485/ENSG00000018625/ENSG00000171388/ENSG00000090339/ENSG00000151617/ENSG00000130203/ENSG00000073756/ENSG00000078401/ENSG00000213949/ENSG00000100292/ENSG00000128512/ENSG00000146648/ENSG00000148926/ENSG00000196639/ENSG00000180914/ENSG00000124205/ENSG00000176692/ENSG00000135744/ENSG00000150594/ENSG00000136160/ENSG00000152661/ENSG00000156113/ENSG00000125124/ENSG00000125863…	51
GO:0097746	regulation of blood vessel diameter	0.000499673	0.00596831	BP	51/3903	126/14634	0.00455744	ENSG00000141433/ENSG00000163485/ENSG00000018625/ENSG00000171388/ENSG00000090339/ENSG00000151617/ENSG00000130203/ENSG00000073756/ENSG00000078401/ENSG00000213949/ENSG00000100292/ENSG00000128512/ENSG00000146648/ENSG00000148926/ENSG00000196639/ENSG00000180914/ENSG00000124205/ENSG00000176692/ENSG00000135744/ENSG00000150594/ENSG00000136160/ENSG00000152661/ENSG00000156113/ENSG00000125124/ENSG00000125863…	51
GO:0001502	cartilage condensation	0.000522472	0.0062291	BP	11/3903	16/14634	0.00475658	ENSG00000164853/ENSG00000125398/ENSG00000060718/ENSG00000139219/ENSG00000154764/ENSG00000138696/ENSG00000134532/ENSG00000168487/ENSG00000169071/ENSG00000126351/ENSG00000118523	11
GO:0060420	regulation of heart growth	0.000527112	0.00627283	BP	29/3903	62/14634	0.00478998	ENSG00000169946/ENSG00000117707/ENSG00000117152/ENSG00000078401/ENSG00000184937/ENSG00000168214/ENSG00000137193/ENSG00000017427/ENSG00000152661/ENSG00000151320/ENSG00000100030/ENSG00000106799/ENSG00000069702/ENSG00000111087/ENSG00000176788/ENSG00000163513/ENSG00000186951/ENSG00000183691/ENSG00000082482/ENSG00000160211/ENSG00000139318/ENSG00000144560/ENSG00000149269/ENSG00000171862/ENSG00000182533…	29
GO:0003073	regulation of systemic arterial blood pressure	0.000531138	0.0062975	BP	35/3903	79/14634	0.00480881	ENSG00000185551/ENSG00000163485/ENSG00000134548/ENSG00000170075/ENSG00000099337/ENSG00000078401/ENSG00000147571/ENSG00000104490/ENSG00000196549/ENSG00000148926/ENSG00000169083/ENSG00000180914/ENSG00000166833/ENSG00000103647/ENSG00000124205/ENSG00000140416/ENSG00000101188/ENSG00000135744/ENSG00000152661/ENSG00000101160/ENSG00000270885/ENSG00000120937/ENSG00000144891/ENSG00000051523/ENSG00000127129…	35
GO:0071277	cellular response to calcium ion	0.000531138	0.0062975	BP	35/3903	79/14634	0.00480881	ENSG00000143772/ENSG00000139117/ENSG00000155897/ENSG00000078401/ENSG00000143858/ENSG00000171223/ENSG00000108179/ENSG00000144550/ENSG00000178773/ENSG00000196139/ENSG00000011347/ENSG00000132718/ENSG00000164742/ENSG00000100600/ENSG00000068831/ENSG00000145349/ENSG00000214078/ENSG00000145708/ENSG00000213023/ENSG00000198838/ENSG00000044574/ENSG00000171532/ENSG00000130522/ENSG00000132356/ENSG00000129990…	35
GO:0015267	channel activity	0.000198985	0.00634601	MF	145/3971	424/15029	0.00555913	ENSG00000168447/ENSG00000177098/ENSG00000159212/ENSG00000171885/ENSG00000167614/ENSG00000075429/ENSG00000153956/ENSG00000171189/ENSG00000177807/ENSG00000118432/ENSG00000183454/ENSG00000182132/ENSG00000026559/ENSG00000171385/ENSG00000143603/ENSG00000141540/ENSG00000096433/ENSG00000152578/ENSG00000099337/ENSG00000184156/ENSG00000100433/ENSG00000104783/ENSG00000169427/ENSG00000149575/ENSG00000177301…	145
GO:0045111	intermediate filament cytoskeleton	0.000808466	0.00641114	CC	45/4042	111/15298	0.00496143	ENSG00000111057/ENSG00000182253/ENSG00000170421/ENSG00000096696/ENSG00000277586/ENSG00000167767/ENSG00000132688/ENSG00000186847/ENSG00000205078/ENSG00000187650/ENSG00000128422/ENSG00000144824/ENSG00000104722/ENSG00000115902/ENSG00000013297/ENSG00000131095/ENSG00000239672/ENSG00000171345/ENSG00000151914/ENSG00000040531/ENSG00000105143/ENSG00000137628/ENSG00000186832/ENSG00000135480/ENSG00000105497…	45
GO:0007596	blood coagulation	0.000543395	0.006431	BP	101/3903	284/14634	0.00491075	ENSG00000164690/ENSG00000154127/ENSG00000003436/ENSG00000136869/ENSG00000166501/ENSG00000108821/ENSG00000169946/ENSG00000158769/ENSG00000130203/ENSG00000096433/ENSG00000078401/ENSG00000154229/ENSG00000057593/ENSG00000171132/ENSG00000134215/ENSG00000123104/ENSG00000074695/ENSG00000010810/ENSG00000100605/ENSG00000130158/ENSG00000100345/ENSG00000173918/ENSG00000198682/ENSG00000101000/ENSG00000117525…	101
GO:0016324	apical plasma membrane	0.000827031	0.00649342	CC	109/4042	316/15298	0.00502511	ENSG00000168447/ENSG00000046604/ENSG00000134602/ENSG00000163347/ENSG00000155897/ENSG00000100427/ENSG00000155850/ENSG00000076944/ENSG00000130303/ENSG00000122756/ENSG00000092068/ENSG00000026508/ENSG00000148204/ENSG00000159167/ENSG00000189143/ENSG00000198719/ENSG00000163406/ENSG00000146648/ENSG00000106100/ENSG00000164403/ENSG00000100605/ENSG00000138669/ENSG00000118242/ENSG00000145362/ENSG00000186193…	109
GO:0060291	long-term synaptic potentiation	0.000549759	0.0064944	BP	36/3903	82/14634	0.00495917	ENSG00000105894/ENSG00000163485/ENSG00000148053/ENSG00000079689/ENSG00000144847/ENSG00000160307/ENSG00000155897/ENSG00000130203/ENSG00000183454/ENSG00000096433/ENSG00000172137/ENSG00000147571/ENSG00000196549/ENSG00000135919/ENSG00000164742/ENSG00000100678/ENSG00000100600/ENSG00000128829/ENSG00000196338/ENSG00000100030/ENSG00000149295/ENSG00000184845/ENSG00000112333/ENSG00000168824/ENSG00000204305…	36
hsa04725	Cholinergic synapse	0.000347996	0.00651351							108	-0.486203	-1.71236	0.0054399	2805	tags=36%, list=17%, signal=30%	2776/5594/23236/5332/2534/5567/5582/54331/1131/1137/818/2788/1143/3761/5578/815/3760/3759/5295/2775/55970/775/814/56479/3763/3785/773/1129/1133/816/107/114/108/3786/5579/8973/3709/5294/60482
hsa05031	Amphetamine addiction	0.000351028	0.00651351							63	-0.559829	-1.7974	0.0054399	3359	tags=51%, list=20%, signal=41%	808/817/5530/5501/2891/5567/2904/5582/1644/6804/91860/801/818/4128/5578/6571/6570/815/2890/84152/775/2902/814/4129/2893/2892/1812/816/116443/5579/2903/5173
GO:0033692	cellular polysaccharide biosynthetic process	0.000563817	0.00664681	BP	30/3903	65/14634	0.00507555	ENSG00000095637/ENSG00000147408/ENSG00000164100/ENSG00000170961/ENSG00000182197/ENSG00000119938/ENSG00000162630/ENSG00000156966/ENSG00000017427/ENSG00000167244/ENSG00000178567/ENSG00000219607/ENSG00000115687/ENSG00000172461/ENSG00000163754/ENSG00000197594/ENSG00000104812/ENSG00000185950/ENSG00000169255/ENSG00000056998/ENSG00000164776/ENSG00000237172/ENSG00000165434/ENSG00000131871/ENSG00000169299…	30
GO:1903305	regulation of regulated secretory pathway	0.000564721	0.00664681	BP	59/3903	151/14634	0.00507555	ENSG00000100505/ENSG00000166501/ENSG00000100078/ENSG00000118432/ENSG00000123496/ENSG00000168993/ENSG00000114646/ENSG00000076944/ENSG00000100292/ENSG00000143858/ENSG00000147044/ENSG00000154764/ENSG00000011347/ENSG00000070087/ENSG00000150594/ENSG00000132718/ENSG00000108262/ENSG00000006283/ENSG00000164742/ENSG00000145920/ENSG00000185896/ENSG00000069974/ENSG00000107282/ENSG00000254087/ENSG00000147434…	59
GO:0060740	prostate gland epithelium morphogenesis	0.000577942	0.00679003	BP	14/3903	23/14634	0.00518491	ENSG00000137573/ENSG00000125378/ENSG00000164690/ENSG00000125398/ENSG00000041982/ENSG00000172817/ENSG00000074047/ENSG00000186350/ENSG00000169083/ENSG00000172201/ENSG00000183691/ENSG00000104332/ENSG00000070193/ENSG00000114251	14
GO:0072080	nephron tubule development	0.000580743	0.00681053	BP	38/3903	88/14634	0.00520057	ENSG00000147257/ENSG00000125378/ENSG00000170549/ENSG00000164690/ENSG00000177508/ENSG00000168743/ENSG00000166923/ENSG00000125398/ENSG00000188064/ENSG00000119630/ENSG00000103449/ENSG00000113578/ENSG00000163909/ENSG00000184937/ENSG00000198719/ENSG00000273706/ENSG00000100625/ENSG00000162849/ENSG00000170873/ENSG00000135744/ENSG00000130702/ENSG00000141449/ENSG00000128342/ENSG00000085741/ENSG00000134245…	38
GO:0038179	neurotrophin signaling pathway	0.000587884	0.00688176	BP	20/3903	38/14634	0.00525496	ENSG00000148053/ENSG00000101134/ENSG00000064300/ENSG00000134259/ENSG00000144868/ENSG00000107263/ENSG00000179295/ENSG00000198400/ENSG00000135744/ENSG00000140538/ENSG00000173805/ENSG00000134243/ENSG00000102879/ENSG00000187391/ENSG00000225950/ENSG00000168209/ENSG00000055163/ENSG00000273749/ENSG00000068971/ENSG00000116473	20
GO:0050900	leukocyte migration	0.000589303	0.00688588	BP	121/3903	350/14634	0.00525811	ENSG00000105894/ENSG00000163485/ENSG00000154188/ENSG00000166923/ENSG00000170989/ENSG00000168918/ENSG00000204472/ENSG00000086062/ENSG00000108821/ENSG00000090339/ENSG00000121966/ENSG00000158769/ENSG00000115290/ENSG00000184588/ENSG00000119630/ENSG00000213654/ENSG00000129654/ENSG00000154721/ENSG00000124126/ENSG00000078401/ENSG00000213949/ENSG00000100292/ENSG00000172817/ENSG00000057593/ENSG00000092068…	121
GO:0006835	dicarboxylic acid transport	0.000593229	0.00691922	BP	39/3903	91/14634	0.00528356	ENSG00000091664/ENSG00000163485/ENSG00000148053/ENSG00000018625/ENSG00000079215/ENSG00000182902/ENSG00000177807/ENSG00000155850/ENSG00000168993/ENSG00000110436/ENSG00000164129/ENSG00000141485/ENSG00000115902/ENSG00000081479/ENSG00000101188/ENSG00000152661/ENSG00000107282/ENSG00000105143/ENSG00000183044/ENSG00000158296/ENSG00000171492/ENSG00000117479/ENSG00000106688/ENSG00000187094/ENSG00000106089…	39
GO:0050805	negative regulation of synaptic transmission	0.000597764	0.00695952	BP	31/3903	68/14634	0.00531434	ENSG00000163485/ENSG00000185149/ENSG00000155897/ENSG00000102924/ENSG00000073756/ENSG00000164129/ENSG00000163686/ENSG00000114200/ENSG00000145335/ENSG00000132718/ENSG00000101489/ENSG00000152208/ENSG00000004468/ENSG00000196338/ENSG00000149295/ENSG00000188906/ENSG00000184845/ENSG00000100151/ENSG00000156395/ENSG00000186868/ENSG00000204305/ENSG00000157103/ENSG00000102468/ENSG00000116147/ENSG00000143761…	31
GO:0022803	passive transmembrane transporter activity	0.000224472	0.00697044	MF	145/3971	425/15029	0.00610613	ENSG00000168447/ENSG00000177098/ENSG00000159212/ENSG00000171885/ENSG00000167614/ENSG00000075429/ENSG00000153956/ENSG00000171189/ENSG00000177807/ENSG00000118432/ENSG00000183454/ENSG00000182132/ENSG00000026559/ENSG00000171385/ENSG00000143603/ENSG00000141540/ENSG00000096433/ENSG00000152578/ENSG00000099337/ENSG00000184156/ENSG00000100433/ENSG00000104783/ENSG00000169427/ENSG00000149575/ENSG00000177301…	145
GO:0060134	prepulse inhibition	0.000599794	0.00697058	BP	10/3903	14/14634	0.00532278	ENSG00000164434/ENSG00000152208/ENSG00000176884/ENSG00000149295/ENSG00000184845/ENSG00000186318/ENSG00000179915/ENSG00000171862/ENSG00000198785/ENSG00000066032	10
GO:0072163	mesonephric epithelium development	0.000603814	0.0069921	BP	40/3903	94/14634	0.00533922	ENSG00000147257/ENSG00000125378/ENSG00000164690/ENSG00000168743/ENSG00000166923/ENSG00000125398/ENSG00000119630/ENSG00000077092/ENSG00000129654/ENSG00000103449/ENSG00000113578/ENSG00000184937/ENSG00000273706/ENSG00000100625/ENSG00000162849/ENSG00000176692/ENSG00000135744/ENSG00000137834/ENSG00000130702/ENSG00000121691/ENSG00000141449/ENSG00000085741/ENSG00000134245/ENSG00000145147/ENSG00000101665…	40
GO:0072164	mesonephric tubule development	0.000603814	0.0069921	BP	40/3903	94/14634	0.00533922	ENSG00000147257/ENSG00000125378/ENSG00000164690/ENSG00000168743/ENSG00000166923/ENSG00000125398/ENSG00000119630/ENSG00000077092/ENSG00000129654/ENSG00000103449/ENSG00000113578/ENSG00000184937/ENSG00000273706/ENSG00000100625/ENSG00000162849/ENSG00000176692/ENSG00000135744/ENSG00000137834/ENSG00000130702/ENSG00000121691/ENSG00000141449/ENSG00000085741/ENSG00000134245/ENSG00000145147/ENSG00000101665…	40
GO:0048017	inositol lipid-mediated signaling	0.000609801	0.00704877	BP	65/3903	170/14634	0.00538249	ENSG00000148053/ENSG00000046889/ENSG00000154188/ENSG00000114805/ENSG00000125398/ENSG00000233670/ENSG00000180353/ENSG00000078401/ENSG00000178538/ENSG00000198825/ENSG00000122691/ENSG00000146648/ENSG00000010810/ENSG00000134259/ENSG00000002745/ENSG00000109458/ENSG00000107242/ENSG00000069869/ENSG00000138193/ENSG00000145431/ENSG00000198400/ENSG00000135919/ENSG00000135744/ENSG00000017427/ENSG00000019991…	65
GO:1902903	regulation of supramolecular fiber organization	0.000611136	0.00705157	BP	120/3903	347/14634	0.00538462	ENSG00000006128/ENSG00000120885/ENSG00000170989/ENSG00000132854/ENSG00000102760/ENSG00000090339/ENSG00000109971/ENSG00000077522/ENSG00000106624/ENSG00000180353/ENSG00000158769/ENSG00000130203/ENSG00000117707/ENSG00000117152/ENSG00000124126/ENSG00000078401/ENSG00000171132/ENSG00000006453/ENSG00000179604/ENSG00000101222/ENSG00000134222/ENSG00000144824/ENSG00000175866/ENSG00000174705/ENSG00000148700…	120
GO:0032368	regulation of lipid transport	0.000619635	0.00713686	BP	42/3903	100/14634	0.00544976	ENSG00000164690/ENSG00000006128/ENSG00000079156/ENSG00000155368/ENSG00000122547/ENSG00000130203/ENSG00000078401/ENSG00000101670/ENSG00000147571/ENSG00000100979/ENSG00000173918/ENSG00000121769/ENSG00000179295/ENSG00000165029/ENSG00000101188/ENSG00000135744/ENSG00000115138/ENSG00000069482/ENSG00000135124/ENSG00000116171/ENSG00000204624/ENSG00000144891/ENSG00000144747/ENSG00000169174/ENSG00000124406…	42
GO:0035150	regulation of tube size	0.000621446	0.00714496	BP	51/3903	127/14634	0.00545594	ENSG00000141433/ENSG00000163485/ENSG00000018625/ENSG00000171388/ENSG00000090339/ENSG00000151617/ENSG00000130203/ENSG00000073756/ENSG00000078401/ENSG00000213949/ENSG00000100292/ENSG00000128512/ENSG00000146648/ENSG00000148926/ENSG00000196639/ENSG00000180914/ENSG00000124205/ENSG00000176692/ENSG00000135744/ENSG00000150594/ENSG00000136160/ENSG00000152661/ENSG00000156113/ENSG00000125124/ENSG00000125863…	51
GO:0099084	postsynaptic specialization organization	0.00062743	0.00720093	BP	18/3903	33/14634	0.00549868	ENSG00000172020/ENSG00000196358/ENSG00000102924/ENSG00000079482/ENSG00000144868/ENSG00000128594/ENSG00000101040/ENSG00000153707/ENSG00000140538/ENSG00000152208/ENSG00000119878/ENSG00000161681/ENSG00000189056/ENSG00000173621/ENSG00000131409/ENSG00000179915/ENSG00000171862/ENSG00000169760	18
GO:0060411	cardiac septum morphogenesis	0.000628857	0.00720449	BP	32/3903	71/14634	0.00550139	ENSG00000125378/ENSG00000169946/ENSG00000117707/ENSG00000077092/ENSG00000163909/ENSG00000162496/ENSG00000115738/ENSG00000168214/ENSG00000180340/ENSG00000075223/ENSG00000184058/ENSG00000081479/ENSG00000169855/ENSG00000137834/ENSG00000118257/ENSG00000085741/ENSG00000142871/ENSG00000106799/ENSG00000145147/ENSG00000069702/ENSG00000101665/ENSG00000163513/ENSG00000164867/ENSG00000183691/ENSG00000106991…	32
GO:0030073	insulin secretion	0.0006322	0.00721716	BP	71/3903	189/14634	0.00551107	ENSG00000141433/ENSG00000164756/ENSG00000162992/ENSG00000075142/ENSG00000007171/ENSG00000155897/ENSG00000118432/ENSG00000163032/ENSG00000168993/ENSG00000096433/ENSG00000154229/ENSG00000148672/ENSG00000171132/ENSG00000147642/ENSG00000147571/ENSG00000010310/ENSG00000123104/ENSG00000133794/ENSG00000141837/ENSG00000137288/ENSG00000151067/ENSG00000148660/ENSG00000179295/ENSG00000011347/ENSG00000005022…	71
GO:0099560	synaptic membrane adhesion	0.000631884	0.00721716	BP	16/3903	28/14634	0.00551107	ENSG00000196358/ENSG00000148948/ENSG00000128594/ENSG00000152583/ENSG00000153707/ENSG00000112139/ENSG00000165379/ENSG00000113100/ENSG00000185985/ENSG00000076716/ENSG00000183098/ENSG00000173621/ENSG00000131409/ENSG00000179915/ENSG00000169760/ENSG00000125848	16
GO:0098858	actin-based cell projection	0.000932092	0.00724656	CC	76/4042	209/15298	0.00560794	ENSG00000171100/ENSG00000187017/ENSG00000155816/ENSG00000154188/ENSG00000159251/ENSG00000176658/ENSG00000167614/ENSG00000172020/ENSG00000086062/ENSG00000142765/ENSG00000020181/ENSG00000077522/ENSG00000177106/ENSG00000155850/ENSG00000172137/ENSG00000092068/ENSG00000128512/ENSG00000026508/ENSG00000162692/ENSG00000175866/ENSG00000198947/ENSG00000180914/ENSG00000165240/ENSG00000159217/ENSG00000136754…	76
hsa04723	Retrograde endocannabinoid signaling	0.000414312	0.00728317							143	-0.44855	-1.64167	0.0060827	2818	tags=29%, list=17%, signal=25%	222236/2776/5594/22999/2891/23236/5332/2555/5567/5600/3762/5582/4718/57030/54331/747/2788/5578/57406/2556/3760/2890/2775/55970/2561/2915/775/2911/2893/3763/2554/2892/2565/773/1268/107/114/108/5579/3709/2569/57084
hsa04613	Neutrophil extracellular trap formation	0.000436255	0.00728546							129	0.45011	1.64582	0.00608461	2624	tags=36%, list=16%, signal=30%	6850/837/8363/5880/7097/8339/8367/79792/3012/8345/1535/7450/8343/177/8329/3017/8347/8340/8362/8970/3690/3674/55766/440093/9734/2212/3689/566/8341/128312/4688/718/8344/2811/8349/8338/8334/8350/8357/85236/653361/8365/3065/728/653604/5293
GO:0032147	activation of protein kinase activity	0.000640466	0.00729859	BP	108/3903	308/14634	0.00557325	ENSG00000125378/ENSG00000087250/ENSG00000163485/ENSG00000133048/ENSG00000154188/ENSG00000166923/ENSG00000102760/ENSG00000136869/ENSG00000167191/ENSG00000188064/ENSG00000121966/ENSG00000155897/ENSG00000162734/ENSG00000171094/ENSG00000187550/ENSG00000213949/ENSG00000170412/ENSG00000113578/ENSG00000162104/ENSG00000146648/ENSG00000078295/ENSG00000106100/ENSG00000185737/ENSG00000134259/ENSG00000107263…	108
GO:0008305	integrin complex	0.000951675	0.00732697	CC	16/4042	29/15298	0.00567017	ENSG00000168743/ENSG00000105855/ENSG00000132470/ENSG00000137809/ENSG00000213949/ENSG00000138080/ENSG00000082781/ENSG00000254087/ENSG00000005884/ENSG00000138448/ENSG00000005961/ENSG00000164171/ENSG00000150093/ENSG00000144668/ENSG00000135424/ENSG00000259207	16
GO:0050796	regulation of insulin secretion	0.000648787	0.00738038	BP	62/3903	161/14634	0.00563571	ENSG00000164756/ENSG00000162992/ENSG00000075142/ENSG00000007171/ENSG00000155897/ENSG00000118432/ENSG00000163032/ENSG00000096433/ENSG00000154229/ENSG00000148672/ENSG00000171132/ENSG00000147642/ENSG00000147571/ENSG00000010310/ENSG00000123104/ENSG00000133794/ENSG00000141837/ENSG00000137288/ENSG00000151067/ENSG00000179295/ENSG00000011347/ENSG00000005022/ENSG00000150594/ENSG00000136999/ENSG00000152661…	62
GO:0000727	double-strand break repair via break-induced replication	0.000657925	0.00741891	BP	9/3903	12/14634	0.00566513	ENSG00000073111/ENSG00000076003/ENSG00000131153/ENSG00000104738/ENSG00000097046/ENSG00000100297/ENSG00000112118/ENSG00000147536/ENSG00000166508	9
GO:0006887	exocytosis	0.000655473	0.00741891	BP	255/3903	805/14634	0.00566513	ENSG00000100505/ENSG00000133048/ENSG00000096696/ENSG00000184584/ENSG00000156675/ENSG00000120885/ENSG00000008394/ENSG00000086062/ENSG00000166501/ENSG00000164687/ENSG00000256797/ENSG00000109971/ENSG00000073350/ENSG00000142765/ENSG00000166710/ENSG00000077522/ENSG00000100078/ENSG00000081803/ENSG00000118432/ENSG00000035862/ENSG00000143768/ENSG00000029534/ENSG00000163032/ENSG00000123496/ENSG00000168993…	255
GO:0043270	positive regulation of ion transport	0.00065745	0.00741891	BP	91/3903	253/14634	0.00566513	ENSG00000163485/ENSG00000126803/ENSG00000177098/ENSG00000153956/ENSG00000075142/ENSG00000233670/ENSG00000155368/ENSG00000078549/ENSG00000185149/ENSG00000077522/ENSG00000100078/ENSG00000130203/ENSG00000078401/ENSG00000128285/ENSG00000147571/ENSG00000159167/ENSG00000145362/ENSG00000147044/ENSG00000114279/ENSG00000186439/ENSG00000198947/ENSG00000121769/ENSG00000188338/ENSG00000053918/ENSG00000124205…	91
GO:0060123	regulation of growth hormone secretion	0.000657925	0.00741891	BP	9/3903	12/14634	0.00566513	ENSG00000141433/ENSG00000179295/ENSG00000205726/ENSG00000149295/ENSG00000106128/ENSG00000160145/ENSG00000198843/ENSG00000171316/ENSG00000120742	9
GO:0060856	establishment of blood-brain barrier	0.000657925	0.00741891	BP	9/3903	12/14634	0.00566513	ENSG00000020181/ENSG00000188064/ENSG00000137561/ENSG00000154764/ENSG00000165215/ENSG00000105699/ENSG00000106991/ENSG00000162576/ENSG00000122707	9
GO:0030670	phagocytic vesicle membrane	0.000973546	0.00742329	CC	33/4042	76/15298	0.00574471	ENSG00000156675/ENSG00000166710/ENSG00000206503/ENSG00000123595/ENSG00000005893/ENSG00000107263/ENSG00000171130/ENSG00000109113/ENSG00000165240/ENSG00000168461/ENSG00000276600/ENSG00000011347/ENSG00000185896/ENSG00000139832/ENSG00000110719/ENSG00000084733/ENSG00000075785/ENSG00000138772/ENSG00000051523/ENSG00000018280/ENSG00000265808/ENSG00000179331/ENSG00000102879/ENSG00000128340/ENSG00000123570…	33
GO:2000377	regulation of reactive oxygen species metabolic process	0.000661526	0.0074465	BP	61/3903	158/14634	0.0056862	ENSG00000087250/ENSG00000120885/ENSG00000204472/ENSG00000136869/ENSG00000090339/ENSG00000073756/ENSG00000140092/ENSG00000078401/ENSG00000173208/ENSG00000198053/ENSG00000146648/ENSG00000010810/ENSG00000153823/ENSG00000130707/ENSG00000158828/ENSG00000105329/ENSG00000196139/ENSG00000135744/ENSG00000145335/ENSG00000176171/ENSG00000150907/ENSG00000163661/ENSG00000135124/ENSG00000068903/ENSG00000012048…	61
GO:0034764	positive regulation of transmembrane transport	0.000664696	0.00746914	BP	69/3903	183/14634	0.00570349	ENSG00000147257/ENSG00000126803/ENSG00000095637/ENSG00000153956/ENSG00000075142/ENSG00000233670/ENSG00000162344/ENSG00000077522/ENSG00000110436/ENSG00000145362/ENSG00000186439/ENSG00000198947/ENSG00000053918/ENSG00000124205/ENSG00000179295/ENSG00000151615/ENSG00000158828/ENSG00000101188/ENSG00000135744/ENSG00000145335/ENSG00000135828/ENSG00000017427/ENSG00000198668/ENSG00000166736/ENSG00000069482…	69
GO:0035581	sequestering of extracellular ligand from receptor	0.00066849	0.00747272	BP	8/3903	10/14634	0.00570622	ENSG00000166923/ENSG00000166147/ENSG00000158747/ENSG00000049323/ENSG00000117335/ENSG00000180875/ENSG00000138829/ENSG00000147869	8
GO:0070838	divalent metal ion transport	0.000666405	0.00747272	BP	140/3903	414/14634	0.00570622	ENSG00000087250/ENSG00000018625/ENSG00000126803/ENSG00000164756/ENSG00000154127/ENSG00000075429/ENSG00000166501/ENSG00000153956/ENSG00000090339/ENSG00000075142/ENSG00000078549/ENSG00000203805/ENSG00000121966/ENSG00000152128/ENSG00000183454/ENSG00000184588/ENSG00000073756/ENSG00000096433/ENSG00000117152/ENSG00000104783/ENSG00000171132/ENSG00000147246/ENSG00000128285/ENSG00000147571/ENSG00000159167…	140
GO:0090385	phagosome-lysosome fusion	0.00066849	0.00747272	BP	8/3903	10/14634	0.00570622	ENSG00000109113/ENSG00000276600/ENSG00000127472/ENSG00000011347/ENSG00000139832/ENSG00000075785/ENSG00000179331/ENSG00000104133	8
GO:0033002	muscle cell proliferation	0.000681165	0.00760124	BP	68/3903	180/14634	0.00580436	ENSG00000125378/ENSG00000164690/ENSG00000154188/ENSG00000093010/ENSG00000171388/ENSG00000170989/ENSG00000204472/ENSG00000087245/ENSG00000169946/ENSG00000073756/ENSG00000078401/ENSG00000100292/ENSG00000145794/ENSG00000115738/ENSG00000164129/ENSG00000146648/ENSG00000198959/ENSG00000064989/ENSG00000168214/ENSG00000137193/ENSG00000186350/ENSG00000165795/ENSG00000150593/ENSG00000176692/ENSG00000140416…	68
GO:0098685	Schaffer collateral - CA1 synapse	0.00100969	0.00762558	CC	35/4042	82/15298	0.00590125	ENSG00000277586/ENSG00000155897/ENSG00000196358/ENSG00000168993/ENSG00000148948/ENSG00000010810/ENSG00000147044/ENSG00000175866/ENSG00000154764/ENSG00000128594/ENSG00000070087/ENSG00000132718/ENSG00000132670/ENSG00000137285/ENSG00000164742/ENSG00000107282/ENSG00000166862/ENSG00000152822/ENSG00000156564/ENSG00000034053/ENSG00000188191/ENSG00000008056/ENSG00000161681/ENSG00000150093/ENSG00000116147…	35
GO:0007599	hemostasis	0.000691488	0.0077031	BP	102/3903	289/14634	0.00588214	ENSG00000164690/ENSG00000154127/ENSG00000003436/ENSG00000136869/ENSG00000166501/ENSG00000108821/ENSG00000169946/ENSG00000158769/ENSG00000130203/ENSG00000096433/ENSG00000078401/ENSG00000154229/ENSG00000057593/ENSG00000171132/ENSG00000134215/ENSG00000123104/ENSG00000074695/ENSG00000010810/ENSG00000100605/ENSG00000130158/ENSG00000100345/ENSG00000173918/ENSG00000198682/ENSG00000101000/ENSG00000117525…	102
GO:0043010	camera-type eye development	0.000704623	0.00783589	BP	109/3903	312/14634	0.00598354	ENSG00000091664/ENSG00000125378/ENSG00000164690/ENSG00000124479/ENSG00000176842/ENSG00000182968/ENSG00000105894/ENSG00000148053/ENSG00000007372/ENSG00000162992/ENSG00000125398/ENSG00000166147/ENSG00000163251/ENSG00000188064/ENSG00000111186/ENSG00000140465/ENSG00000132688/ENSG00000180660/ENSG00000171812/ENSG00000117707/ENSG00000157890/ENSG00000142627/ENSG00000137868/ENSG00000132386/ENSG00000122691…	109
hsa04151	PI3K-Akt signaling pathway	0.000515173	0.00790379							313	0.370853	1.50708	0.00660102	1911	tags=22%, list=12%, signal=20%	1280/374/2252/3575/1441/1277/3672/5617/6850/2250/22801/4909/4803/4914/1293/7097/3479/4804/1278/1969/3481/5105/1299/3082/23566/57121/7057/4846/3718/5228/2335/3912/7010/3560/1298/1288/7450/253314/56034/1026/2057/8823/4908/64764/3911/3909/10110/4233/3566/3791/1978/80310/1101/3690/3674/1287/3675/3673/2323/131873/595/3680/1292/3678/63923/100533105/3918/10488/5106
hsa04510	Focal adhesion	0.000520609	0.00790379							196	0.419505	1.62517	0.00660102	2363	tags=29%, list=14%, signal=25%	1280/859/58498/1277/3672/22801/29895/5880/1293/3479/1278/1299/3082/10398/7057/5228/2335/3912/1298/1288/7450/56034/8395/7409/2317/3911/3909/29780/4233/3791/91807/80310/1101/3690/3674/1287/10627/3675/3673/4638/131873/595/93408/3680/6464/1292/3678/63923/3918/3688/3685/8394/1311/7424/2321/1282/87
GO:0050817	coagulation	0.000715935	0.00794799	BP	101/3903	286/14634	0.00606914	ENSG00000164690/ENSG00000154127/ENSG00000003436/ENSG00000136869/ENSG00000166501/ENSG00000108821/ENSG00000169946/ENSG00000158769/ENSG00000130203/ENSG00000096433/ENSG00000078401/ENSG00000154229/ENSG00000057593/ENSG00000171132/ENSG00000134215/ENSG00000123104/ENSG00000074695/ENSG00000010810/ENSG00000100605/ENSG00000130158/ENSG00000100345/ENSG00000173918/ENSG00000198682/ENSG00000101000/ENSG00000117525…	101
GO:0030509	BMP signaling pathway	0.00072127	0.00799346	BP	56/3903	143/14634	0.00610386	ENSG00000147257/ENSG00000137573/ENSG00000125378/ENSG00000182175/ENSG00000166923/ENSG00000166147/ENSG00000145423/ENSG00000156466/ENSG00000143768/ENSG00000106483/ENSG00000070404/ENSG00000170801/ENSG00000148204/ENSG00000188730/ENSG00000120057/ENSG00000168214/ENSG00000150593/ENSG00000174136/ENSG00000158747/ENSG00000105329/ENSG00000081479/ENSG00000137834/ENSG00000136603/ENSG00000142871/ENSG00000008196…	56
GO:0043576	regulation of respiratory gaseous exchange	0.000727337	0.00804687	BP	13/3903	21/14634	0.00614464	ENSG00000163485/ENSG00000018625/ENSG00000171388/ENSG00000164438/ENSG00000109132/ENSG00000101188/ENSG00000196338/ENSG00000176884/ENSG00000115687/ENSG00000198743/ENSG00000148824/ENSG00000169760/ENSG00000167081	13
hsa05310	Asthma	0.000572372	0.00805443							16	-0.789687	-1.91935	0.00672684	1459	tags=65%, list=9%, signal=59%	3108/2207/3112/3109/3111/3127/3117/3123/3113/3122/3117
hsa05330	Allograft rejection	0.000578762	0.00805443							25	-0.70503	-1.90494	0.00672684	2223	tags=58%, list=14%, signal=50%	958/355/5551/3105/3108/3112/3109/3111/3127/3117/3123/3113/940/3122/3117
GO:0033627	cell adhesion mediated by integrin	0.000730381	0.00806671	BP	29/3903	63/14634	0.00615979	ENSG00000162407/ENSG00000168743/ENSG00000105855/ENSG00000166147/ENSG00000090339/ENSG00000145423/ENSG00000132470/ENSG00000137809/ENSG00000142627/ENSG00000103335/ENSG00000179295/ENSG00000176692/ENSG00000136999/ENSG00000082781/ENSG00000088992/ENSG00000128342/ENSG00000169750/ENSG00000122861/ENSG00000254087/ENSG00000196839/ENSG00000111679/ENSG00000084636/ENSG00000138448/ENSG00000164171/ENSG00000050030…	29
GO:0005096	GTPase activator activity	0.000280348	0.00806854	MF	93/3971	256/15029	0.00706807	ENSG00000182732/ENSG00000110675/ENSG00000046889/ENSG00000147509/ENSG00000116991/ENSG00000129675/ENSG00000164188/ENSG00000073350/ENSG00000047365/ENSG00000154803/ENSG00000165322/ENSG00000135298/ENSG00000091844/ENSG00000142632/ENSG00000137727/ENSG00000117152/ENSG00000124126/ENSG00000196220/ENSG00000128512/ENSG00000132613/ENSG00000076864/ENSG00000134215/ENSG00000185989/ENSG00000182901/ENSG00000079482…	93
GO:0005244	voltage-gated ion channel activity	0.000277428	0.00806854	MF	71/3971	186/15029	0.00706807	ENSG00000177098/ENSG00000159212/ENSG00000075429/ENSG00000153956/ENSG00000177807/ENSG00000118432/ENSG00000183454/ENSG00000182132/ENSG00000026559/ENSG00000171385/ENSG00000099337/ENSG00000184156/ENSG00000100433/ENSG00000169427/ENSG00000149575/ENSG00000177301/ENSG00000171126/ENSG00000141837/ENSG00000184908/ENSG00000156486/ENSG00000158966/ENSG00000151067/ENSG00000053918/ENSG00000105605/ENSG00000168135…	71
GO:0022832	voltage-gated channel activity	0.000277428	0.00806854	MF	71/3971	186/15029	0.00706807	ENSG00000177098/ENSG00000159212/ENSG00000075429/ENSG00000153956/ENSG00000177807/ENSG00000118432/ENSG00000183454/ENSG00000182132/ENSG00000026559/ENSG00000171385/ENSG00000099337/ENSG00000184156/ENSG00000100433/ENSG00000169427/ENSG00000149575/ENSG00000177301/ENSG00000171126/ENSG00000141837/ENSG00000184908/ENSG00000156486/ENSG00000158966/ENSG00000151067/ENSG00000053918/ENSG00000105605/ENSG00000168135…	71
GO:0003006	developmental process involved in reproduction	0.00075073	0.00827728	BP	260/3903	824/14634	0.00632059	ENSG00000137573/ENSG00000125378/ENSG00000141433/ENSG00000185551/ENSG00000164690/ENSG00000124479/ENSG00000176842/ENSG00000105894/ENSG00000170421/ENSG00000126803/ENSG00000136352/ENSG00000155816/ENSG00000008394/ENSG00000125398/ENSG00000086062/ENSG00000181649/ENSG00000105855/ENSG00000090339/ENSG00000163251/ENSG00000078549/ENSG00000145423/ENSG00000188064/ENSG00000205336/ENSG00000169946/ENSG00000116016…	260
GO:2000649	regulation of sodium ion transmembrane transporter activity	0.000757249	0.00833491	BP	25/3903	52/14634	0.00636459	ENSG00000018625/ENSG00000177098/ENSG00000149575/ENSG00000171132/ENSG00000002746/ENSG00000114279/ENSG00000198947/ENSG00000069869/ENSG00000049759/ENSG00000171208/ENSG00000088992/ENSG00000089327/ENSG00000169174/ENSG00000145349/ENSG00000137726/ENSG00000221946/ENSG00000114796/ENSG00000102466/ENSG00000137731/ENSG00000198648/ENSG00000182533/ENSG00000143153/ENSG00000148175/ENSG00000165238/ENSG00000151150	25
GO:0030534	adult behavior	0.000768962	0.00844941	BP	51/3903	128/14634	0.00645203	ENSG00000197587/ENSG00000163064/ENSG00000018625/ENSG00000046889/ENSG00000177807/ENSG00000171094/ENSG00000110436/ENSG00000198825/ENSG00000154277/ENSG00000131238/ENSG00000115738/ENSG00000114279/ENSG00000164900/ENSG00000101188/ENSG00000160460/ENSG00000125124/ENSG00000173786/ENSG00000164197/ENSG00000196338/ENSG00000063015/ENSG00000040531/ENSG00000150361/ENSG00000183044/ENSG00000176884/ENSG00000149295…	51
GO:0019226	transmission of nerve impulse	0.000772746	0.00847656	BP	30/3903	66/14634	0.00647275	ENSG00000148053/ENSG00000164007/ENSG00000170989/ENSG00000075429/ENSG00000091129/ENSG00000177301/ENSG00000114279/ENSG00000105357/ENSG00000105605/ENSG00000007314/ENSG00000160460/ENSG00000135744/ENSG00000140538/ENSG00000006283/ENSG00000135124/ENSG00000136531/ENSG00000197584/ENSG00000184845/ENSG00000166862/ENSG00000075461/ENSG00000117971/ENSG00000184408/ENSG00000136546/ENSG00000111262/ENSG00000164171…	30
GO:0030282	bone mineralization	0.000790671	0.00865845	BP	42/3903	101/14634	0.00661165	ENSG00000147257/ENSG00000125378/ENSG00000105894/ENSG00000046653/ENSG00000166923/ENSG00000113083/ENSG00000170989/ENSG00000125398/ENSG00000086300/ENSG00000073756/ENSG00000102174/ENSG00000122691/ENSG00000143367/ENSG00000154122/ENSG00000143369/ENSG00000105329/ENSG00000017427/ENSG00000064932/ENSG00000085741/ENSG00000142871/ENSG00000138696/ENSG00000164023/ENSG00000177706/ENSG00000087494/ENSG00000197594…	42
GO:0007015	actin filament organization	0.000803253	0.00878133	BP	138/3903	409/14634	0.00670548	ENSG00000187017/ENSG00000006128/ENSG00000155816/ENSG00000159251/ENSG00000170989/ENSG00000132854/ENSG00000106078/ENSG00000176658/ENSG00000095637/ENSG00000102760/ENSG00000204472/ENSG00000090339/ENSG00000173156/ENSG00000077522/ENSG00000180353/ENSG00000126878/ENSG00000158769/ENSG00000165322/ENSG00000117707/ENSG00000130055/ENSG00000117152/ENSG00000124126/ENSG00000171132/ENSG00000006453/ENSG00000078114…	138
GO:0009952	anterior/posterior pattern specification	0.000810795	0.00884878	BP	68/3903	181/14634	0.00675699	ENSG00000147257/ENSG00000125378/ENSG00000185551/ENSG00000164690/ENSG00000165588/ENSG00000163064/ENSG00000171956/ENSG00000007372/ENSG00000162992/ENSG00000106078/ENSG00000069812/ENSG00000163251/ENSG00000145423/ENSG00000144485/ENSG00000171843/ENSG00000148204/ENSG00000163909/ENSG00000184937/ENSG00000198719/ENSG00000273706/ENSG00000168214/ENSG00000074047/ENSG00000138083/ENSG00000075223/ENSG00000184058…	68
GO:0046621	negative regulation of organ growth	0.000816392	0.00884997	BP	17/3903	31/14634	0.00675789	ENSG00000117152/ENSG00000113645/ENSG00000152661/ENSG00000163513/ENSG00000186951/ENSG00000183691/ENSG00000082482/ENSG00000160211/ENSG00000144560/ENSG00000151718/ENSG00000149269/ENSG00000171862/ENSG00000182533/ENSG00000185386/ENSG00000078900/ENSG00000008083/ENSG00000116741	17
GO:0050650	chondroitin sulfate proteoglycan biosynthetic process	0.000816392	0.00884997	BP	17/3903	31/14634	0.00675789	ENSG00000132692/ENSG00000112309/ENSG00000109956/ENSG00000147408/ENSG00000182022/ENSG00000114646/ENSG00000109814/ENSG00000170891/ENSG00000154080/ENSG00000173546/ENSG00000103489/ENSG00000182492/ENSG00000033100/ENSG00000122863/ENSG00000011465/ENSG00000111817/ENSG00000169826	17
GO:0060074	synapse maturation	0.000814331	0.00884997	BP	15/3903	26/14634	0.00675789	ENSG00000132692/ENSG00000277586/ENSG00000147642/ENSG00000058404/ENSG00000117154/ENSG00000162599/ENSG00000063015/ENSG00000100095/ENSG00000107954/ENSG00000162946/ENSG00000171532/ENSG00000161681/ENSG00000189056/ENSG00000179915/ENSG00000171862	15
GO:1904861	excitatory synapse assembly	0.000814331	0.00884997	BP	15/3903	26/14634	0.00675789	ENSG00000102924/ENSG00000154764/ENSG00000128594/ENSG00000153707/ENSG00000140538/ENSG00000152208/ENSG00000161681/ENSG00000173621/ENSG00000131409/ENSG00000179915/ENSG00000171862/ENSG00000169760/ENSG00000196576/ENSG00000114251/ENSG00000214376	15
GO:1901653	cellular response to peptide	0.000818826	0.00886145	BP	122/3903	356/14634	0.00676666	ENSG00000175445/ENSG00000095637/ENSG00000064300/ENSG00000136869/ENSG00000166501/ENSG00000153956/ENSG00000166147/ENSG00000090339/ENSG00000077522/ENSG00000114166/ENSG00000155897/ENSG00000134463/ENSG00000115290/ENSG00000078401/ENSG00000162692/ENSG00000006453/ENSG00000105639/ENSG00000162104/ENSG00000078295/ENSG00000106100/ENSG00000010810/ENSG00000141837/ENSG00000171130/ENSG00000132793/ENSG00000175866…	122
GO:0045766	positive regulation of angiogenesis	0.000830858	0.00897661	BP	59/3903	153/14634	0.0068546	ENSG00000133048/ENSG00000166923/ENSG00000166501/ENSG00000105855/ENSG00000145423/ENSG00000121966/ENSG00000073756/ENSG00000119630/ENSG00000154229/ENSG00000100292/ENSG00000103811/ENSG00000113578/ENSG00000122691/ENSG00000198719/ENSG00000148926/ENSG00000109458/ENSG00000128165/ENSG00000143369/ENSG00000117525/ENSG00000240583/ENSG00000176692/ENSG00000134954/ENSG00000019991/ENSG00000101445/ENSG00000130669…	59
GO:0043434	response to peptide hormone	0.000833924	0.00899466	BP	137/3903	406/14634	0.00686838	ENSG00000277586/ENSG00000175445/ENSG00000095637/ENSG00000166501/ENSG00000108821/ENSG00000166147/ENSG00000090339/ENSG00000077522/ENSG00000114166/ENSG00000155897/ENSG00000134463/ENSG00000157150/ENSG00000115290/ENSG00000073756/ENSG00000102174/ENSG00000078401/ENSG00000057593/ENSG00000006453/ENSG00000105639/ENSG00000162104/ENSG00000078295/ENSG00000221926/ENSG00000010810/ENSG00000171130/ENSG00000148926…	137
GO:0008406	gonad development	0.00083876	0.00903172	BP	73/3903	197/14634	0.00689668	ENSG00000141433/ENSG00000176842/ENSG00000136352/ENSG00000008394/ENSG00000125398/ENSG00000090339/ENSG00000145423/ENSG00000205336/ENSG00000169946/ENSG00000163659/ENSG00000103449/ENSG00000129295/ENSG00000070404/ENSG00000184937/ENSG00000121039/ENSG00000162624/ENSG00000169083/ENSG00000100625/ENSG00000102230/ENSG00000081479/ENSG00000196139/ENSG00000198400/ENSG00000138413/ENSG00000145545/ENSG00000013619…	73
GO:0003281	ventricular septum development	0.000845752	0.00909184	BP	32/3903	72/14634	0.00694259	ENSG00000125378/ENSG00000169946/ENSG00000117707/ENSG00000103449/ENSG00000137868/ENSG00000186642/ENSG00000163909/ENSG00000112655/ENSG00000115738/ENSG00000168214/ENSG00000180340/ENSG00000081479/ENSG00000169855/ENSG00000137834/ENSG00000103148/ENSG00000085741/ENSG00000142871/ENSG00000057657/ENSG00000106799/ENSG00000145147/ENSG00000101115/ENSG00000069702/ENSG00000049323/ENSG00000101665/ENSG00000163513…	32
GO:0015026	coreceptor activity	0.000324212	0.00910881	MF	20/3971	37/15029	0.00797935	ENSG00000182175/ENSG00000064300/ENSG00000121966/ENSG00000112655/ENSG00000174136/ENSG00000132329/ENSG00000173546/ENSG00000010610/ENSG00000069702/ENSG00000076716/ENSG00000138448/ENSG00000106991/ENSG00000099250/ENSG00000150093/ENSG00000122707/ENSG00000183098/ENSG00000122679/ENSG00000169071/ENSG00000130202/ENSG00000259207	20
GO:0043405	regulation of MAP kinase activity	0.000878442	0.00939627	BP	110/3903	317/14634	0.00717505	ENSG00000125378/ENSG00000163485/ENSG00000136869/ENSG00000163251/ENSG00000145423/ENSG00000188064/ENSG00000121966/ENSG00000130203/ENSG00000162734/ENSG00000121653/ENSG00000171094/ENSG00000187550/ENSG00000120875/ENSG00000117152/ENSG00000078401/ENSG00000213949/ENSG00000113578/ENSG00000154277/ENSG00000120129/ENSG00000146648/ENSG00000106100/ENSG00000138735/ENSG00000134259/ENSG00000107263/ENSG00000101197…	110
GO:0043502	regulation of muscle adaptation	0.000876438	0.00939627	BP	33/3903	75/14634	0.00717505	ENSG00000204472/ENSG00000117152/ENSG00000078401/ENSG00000154229/ENSG00000134352/ENSG00000058404/ENSG00000138735/ENSG00000148660/ENSG00000114854/ENSG00000135744/ENSG00000017427/ENSG00000150907/ENSG00000108823/ENSG00000151320/ENSG00000135124/ENSG00000122180/ENSG00000143318/ENSG00000145349/ENSG00000116285/ENSG00000173402/ENSG00000164867/ENSG00000186951/ENSG00000143799/ENSG00000160211/ENSG00000006704…	33
GO:0090596	sensory organ morphogenesis	0.00087731	0.00939627	BP	91/3903	255/14634	0.00717505	ENSG00000125378/ENSG00000176842/ENSG00000182968/ENSG00000105894/ENSG00000148053/ENSG00000117122/ENSG00000007372/ENSG00000162998/ENSG00000125398/ENSG00000166147/ENSG00000163251/ENSG00000144749/ENSG00000196767/ENSG00000171812/ENSG00000117707/ENSG00000077092/ENSG00000103449/ENSG00000157890/ENSG00000142627/ENSG00000137868/ENSG00000078401/ENSG00000122691/ENSG00000112655/ENSG00000198719/ENSG00000178764…	91
GO:0006940	regulation of smooth muscle contraction	0.000888317	0.00948616	BP	27/3903	58/14634	0.0072437	ENSG00000163485/ENSG00000018625/ENSG00000134548/ENSG00000168743/ENSG00000185149/ENSG00000073756/ENSG00000078401/ENSG00000128512/ENSG00000064989/ENSG00000180914/ENSG00000138193/ENSG00000150594/ENSG00000156113/ENSG00000196839/ENSG00000127129/ENSG00000183044/ENSG00000167657/ENSG00000117971/ENSG00000169252/ENSG00000181072/ENSG00000169836/ENSG00000164171/ENSG00000182674/ENSG00000115353/ENSG00000133019…	27
GO:0030665	clathrin-coated vesicle membrane	0.00127108	0.0095091	CC	44/4042	110/15298	0.00735887	ENSG00000109971/ENSG00000163251/ENSG00000155897/ENSG00000130203/ENSG00000143858/ENSG00000174808/ENSG00000104490/ENSG00000146648/ENSG00000180340/ENSG00000137261/ENSG00000081479/ENSG00000198774/ENSG00000132718/ENSG00000153071/ENSG00000010610/ENSG00000072134/ENSG00000174804/ENSG00000107165/ENSG00000157978/ENSG00000019582/ENSG00000168685/ENSG00000103723/ENSG00000169252/ENSG00000085832/ENSG00000181072…	44
GO:0042220	response to cocaine	0.000894321	0.00951876	BP	23/3903	47/14634	0.00726859	ENSG00000150540/ENSG00000118432/ENSG00000117152/ENSG00000147571/ENSG00000180914/ENSG00000166736/ENSG00000183044/ENSG00000156299/ENSG00000149295/ENSG00000145708/ENSG00000146555/ENSG00000184845/ENSG00000075461/ENSG00000044574/ENSG00000169836/ENSG00000157103/ENSG00000102468/ENSG00000131771/ENSG00000112038/ENSG00000150471/ENSG00000107859/ENSG00000144381/ENSG00000166311	23
GO:0061383	trabecula morphogenesis	0.000894321	0.00951876	BP	23/3903	47/14634	0.00726859	ENSG00000166923/ENSG00000170989/ENSG00000108821/ENSG00000087245/ENSG00000168214/ENSG00000154734/ENSG00000115641/ENSG00000064932/ENSG00000106799/ENSG00000069702/ENSG00000183691/ENSG00000138829/ENSG00000106991/ENSG00000138449/ENSG00000104332/ENSG00000155846/ENSG00000120156/ENSG00000135766/ENSG00000112175/ENSG00000171316/ENSG00000182533/ENSG00000164683/ENSG00000112414	23
GO:0003007	heart morphogenesis	0.000896315	0.00952427	BP	86/3903	239/14634	0.0072728	ENSG00000125378/ENSG00000164690/ENSG00000152192/ENSG00000096696/ENSG00000136535/ENSG00000159251/ENSG00000170989/ENSG00000125398/ENSG00000185149/ENSG00000145423/ENSG00000169946/ENSG00000117707/ENSG00000077092/ENSG00000170961/ENSG00000122691/ENSG00000163909/ENSG00000162496/ENSG00000115738/ENSG00000198719/ENSG00000164129/ENSG00000060718/ENSG00000139219/ENSG00000002745/ENSG00000168214/ENSG00000137193…	86
GO:0016339	calcium-dependent cell-cell adhesion via plasma membrane cell adhesion molecules	0.000906462	0.00961625	BP	20/3903	39/14634	0.00734303	ENSG00000101542/ENSG00000113361/ENSG00000197479/ENSG00000240184/ENSG00000129474/ENSG00000113100/ENSG00000187372/ENSG00000089327/ENSG00000120327/ENSG00000150394/ENSG00000081138/ENSG00000099889/ENSG00000253953/ENSG00000075945/ENSG00000140945/ENSG00000169760/ENSG00000079112/ENSG00000113209/ENSG00000107736/ENSG00000040731	20
GO:0048015	phosphatidylinositol-mediated signaling	0.000916284	0.00970449	BP	63/3903	166/14634	0.00741041	ENSG00000148053/ENSG00000046889/ENSG00000154188/ENSG00000114805/ENSG00000125398/ENSG00000233670/ENSG00000180353/ENSG00000078401/ENSG00000178538/ENSG00000198825/ENSG00000122691/ENSG00000146648/ENSG00000010810/ENSG00000134259/ENSG00000002745/ENSG00000109458/ENSG00000107242/ENSG00000069869/ENSG00000138193/ENSG00000145431/ENSG00000198400/ENSG00000135919/ENSG00000135744/ENSG00000017427/ENSG00000019991…	63
hsa04727	GABAergic synapse	0.000755827	0.00991955							85	-0.50084	-1.6966	0.00828453	2564	tags=34%, list=16%, signal=29%	2555/5567/5582/54331/18/2550/9001/10243/2788/5578/2556/2775/55970/2561/775/6529/10991/57468/3763/2554/2565/773/107/114/108/9568/5579/6538/2569
hsa05200	Pathways in cancer	0.000772181	0.00991955							488	0.331471	1.40258	0.00828453	2251	tags=21%, list=14%, signal=18%	79444/2252/6469/652/3575/51384/1441/89780/4843/26508/2250/10587/5743/5880/80326/6688/4914/2735/9002/4313/3479/1906/5731/2122/7855/3481/7475/861/2113/3082/23566/57121/3718/5228/7481/2335/5915/3912/5366/7472/81029/4616/3560/83593/3576/1288/5292/7048/7471/64399/1030/6775/3597/2535/6776/1026/2057/653689/8823/115/2100/4824/7482/3911/7040/3909/4233/3566/3595/3674/1287/2308/196883/1438/3675/4318/6387/36…
GO:0048663	neuron fate commitment	0.000946297	0.0100059	BP	28/3903	61/14634	0.00764059	ENSG00000125378/ENSG00000164690/ENSG00000152192/ENSG00000182968/ENSG00000007372/ENSG00000136352/ENSG00000136535/ENSG00000139352/ENSG00000184486/ENSG00000273604/ENSG00000184221/ENSG00000164438/ENSG00000115738/ENSG00000198719/ENSG00000168214/ENSG00000074047/ENSG00000198795/ENSG00000164900/ENSG00000119042/ENSG00000140538/ENSG00000009709/ENSG00000205927/ENSG00000106799/ENSG00000130675/ENSG00000125084…	28
GO:0048639	positive regulation of developmental growth	0.000959123	0.0101084	BP	61/3903	160/14634	0.00771884	ENSG00000171100/ENSG00000169946/ENSG00000121966/ENSG00000184486/ENSG00000117707/ENSG00000143320/ENSG00000078401/ENSG00000143858/ENSG00000119927/ENSG00000184937/ENSG00000198719/ENSG00000134259/ENSG00000168214/ENSG00000137193/ENSG00000174705/ENSG00000108830/ENSG00000144550/ENSG00000179242/ENSG00000120756/ENSG00000151615/ENSG00000105605/ENSG00000187688/ENSG00000160460/ENSG00000049759/ENSG00000017427…	61
GO:0060048	cardiac muscle contraction	0.000958195	0.0101084	BP	50/3903	126/14634	0.00771884	ENSG00000163485/ENSG00000018625/ENSG00000096696/ENSG00000177098/ENSG00000046604/ENSG00000170624/ENSG00000159251/ENSG00000153956/ENSG00000075142/ENSG00000121966/ENSG00000184588/ENSG00000171385/ENSG00000134755/ENSG00000149575/ENSG00000159167/ENSG00000138735/ENSG00000145362/ENSG00000114279/ENSG00000198947/ENSG00000151067/ENSG00000104881/ENSG00000053918/ENSG00000140416/ENSG00000114854/ENSG00000049759…	50
GO:0015318	inorganic molecular entity transmembrane transporter activity	0.000371551	0.0101961	MF	235/3971	736/15029	0.00893178	ENSG00000091664/ENSG00000168447/ENSG00000018625/ENSG00000177098/ENSG00000079215/ENSG00000159212/ENSG00000182902/ENSG00000164756/ENSG00000171885/ENSG00000167614/ENSG00000075429/ENSG00000153956/ENSG00000171189/ENSG00000080493/ENSG00000144040/ENSG00000177807/ENSG00000118432/ENSG00000132164/ENSG00000155850/ENSG00000183454/ENSG00000182132/ENSG00000026559/ENSG00000084453/ENSG00000171385/ENSG00000143603…	235
GO:0005798	Golgi-associated vesicle	0.00138294	0.0102493	CC	64/4042	173/15298	0.00793169	ENSG00000134602/ENSG00000166710/ENSG00000150961/ENSG00000114646/ENSG00000206503/ENSG00000104490/ENSG00000074695/ENSG00000047932/ENSG00000165240/ENSG00000100934/ENSG00000100196/ENSG00000198774/ENSG00000167110/ENSG00000152661/ENSG00000041353/ENSG00000091622/ENSG00000101160/ENSG00000136240/ENSG00000181856/ENSG00000144043/ENSG00000169174/ENSG00000113615/ENSG00000265808/ENSG00000185010/ENSG00000134243…	64
GO:0061024	membrane organization	0.000976286	0.0102558	BP	257/3903	817/14634	0.00783138	ENSG00000100505/ENSG00000087250/ENSG00000105894/ENSG00000118322/ENSG00000120885/ENSG00000134569/ENSG00000204472/ENSG00000166501/ENSG00000104081/ENSG00000147588/ENSG00000206190/ENSG00000109971/ENSG00000198691/ENSG00000121966/ENSG00000187239/ENSG00000154217/ENSG00000166887/ENSG00000150961/ENSG00000130203/ENSG00000137561/ENSG00000165322/ENSG00000114698/ENSG00000168993/ENSG00000124920/ENSG00000154229…	257
GO:0061326	renal tubule development	0.000976272	0.0102558	BP	38/3903	90/14634	0.00783138	ENSG00000147257/ENSG00000125378/ENSG00000170549/ENSG00000164690/ENSG00000177508/ENSG00000168743/ENSG00000166923/ENSG00000125398/ENSG00000188064/ENSG00000119630/ENSG00000103449/ENSG00000113578/ENSG00000163909/ENSG00000184937/ENSG00000198719/ENSG00000273706/ENSG00000100625/ENSG00000162849/ENSG00000170873/ENSG00000135744/ENSG00000130702/ENSG00000141449/ENSG00000128342/ENSG00000085741/ENSG00000134245…	38
GO:0002042	cell migration involved in sprouting angiogenesis	0.000987302	0.0103546	BP	24/3903	50/14634	0.00790686	ENSG00000166923/ENSG00000073756/ENSG00000100292/ENSG00000166068/ENSG00000176692/ENSG00000169855/ENSG00000198909/ENSG00000048052/ENSG00000145147/ENSG00000126785/ENSG00000137764/ENSG00000111863/ENSG00000112333/ENSG00000154305/ENSG00000102359/ENSG00000179348/ENSG00000117020/ENSG00000179388/ENSG00000099250/ENSG00000150093/ENSG00000100065/ENSG00000114209/ENSG00000196411/ENSG00000125266	24
GO:0006897	endocytosis	0.00100043	0.0103854	BP	168/3903	512/14634	0.00793034	ENSG00000147257/ENSG00000164690/ENSG00000154188/ENSG00000120885/ENSG00000171388/ENSG00000166923/ENSG00000134569/ENSG00000075429/ENSG00000204472/ENSG00000134013/ENSG00000244486/ENSG00000166710/ENSG00000187239/ENSG00000100427/ENSG00000130203/ENSG00000106483/ENSG00000086300/ENSG00000165322/ENSG00000143858/ENSG00000103966/ENSG00000127241/ENSG00000070718/ENSG00000198825/ENSG00000145794/ENSG00000074660…	168
GO:0021761	limbic system development	0.00100259	0.0103854	BP	43/3903	105/14634	0.00793034	ENSG00000132692/ENSG00000171956/ENSG00000018625/ENSG00000136352/ENSG00000136535/ENSG00000277586/ENSG00000162992/ENSG00000184486/ENSG00000117707/ENSG00000149557/ENSG00000171094/ENSG00000147571/ENSG00000144868/ENSG00000164600/ENSG00000134954/ENSG00000145545/ENSG00000118257/ENSG00000125124/ENSG00000239672/ENSG00000108953/ENSG00000125863/ENSG00000169554/ENSG00000116478/ENSG00000157193/ENSG00000170390…	43
GO:0030166	proteoglycan biosynthetic process	0.000998987	0.0103854	BP	29/3903	64/14634	0.00793034	ENSG00000132692/ENSG00000125430/ENSG00000112309/ENSG00000109956/ENSG00000147408/ENSG00000124302/ENSG00000182022/ENSG00000114646/ENSG00000164100/ENSG00000182197/ENSG00000136720/ENSG00000109814/ENSG00000170891/ENSG00000017427/ENSG00000154080/ENSG00000173546/ENSG00000176678/ENSG00000103489/ENSG00000115526/ENSG00000182492/ENSG00000138696/ENSG00000169105/ENSG00000033100/ENSG00000122863/ENSG00000011465…	29
GO:0043500	muscle adaptation	0.000994321	0.0103854	BP	40/3903	96/14634	0.00793034	ENSG00000171766/ENSG00000204472/ENSG00000117152/ENSG00000078401/ENSG00000154229/ENSG00000100292/ENSG00000134352/ENSG00000198825/ENSG00000058404/ENSG00000138735/ENSG00000148660/ENSG00000114854/ENSG00000135744/ENSG00000017427/ENSG00000150907/ENSG00000108823/ENSG00000151320/ENSG00000135124/ENSG00000122180/ENSG00000051523/ENSG00000143318/ENSG00000145349/ENSG00000116285/ENSG00000173402/ENSG00000164867…	40
GO:0046928	regulation of neurotransmitter secretion	0.00100209	0.0103854	BP	42/3903	102/14634	0.00793034	ENSG00000064692/ENSG00000166501/ENSG00000118432/ENSG00000168993/ENSG00000114646/ENSG00000147044/ENSG00000154764/ENSG00000011347/ENSG00000070087/ENSG00000132718/ENSG00000108262/ENSG00000164742/ENSG00000145920/ENSG00000107282/ENSG00000147434/ENSG00000149295/ENSG00000107130/ENSG00000188906/ENSG00000184845/ENSG00000099365/ENSG00000117971/ENSG00000176406/ENSG00000186318/ENSG00000034053/ENSG00000116396…	42
GO:0051336	regulation of hydrolase activity	0.000997164	0.0103854	BP	342/3903	1114/14634	0.00793034	ENSG00000147257/ENSG00000182732/ENSG00000141433/ENSG00000135905/ENSG00000087250/ENSG00000105894/ENSG00000148053/ENSG00000110675/ENSG00000126803/ENSG00000046889/ENSG00000147509/ENSG00000185745/ENSG00000168743/ENSG00000116991/ENSG00000003436/ENSG00000175445/ENSG00000170989/ENSG00000176658/ENSG00000129675/ENSG00000198729/ENSG00000066248/ENSG00000064300/ENSG00000107742/ENSG00000164188/ENSG00000090339…	342
GO:2000310	regulation of NMDA receptor activity	0.00100311	0.0103854	BP	18/3903	34/14634	0.00793034	ENSG00000277586/ENSG00000077522/ENSG00000183454/ENSG00000152578/ENSG00000147571/ENSG00000158828/ENSG00000196517/ENSG00000125675/ENSG00000196338/ENSG00000008735/ENSG00000176884/ENSG00000145708/ENSG00000189056/ENSG00000155511/ENSG00000174871/ENSG00000112038/ENSG00000169760/ENSG00000196730	18
GO:2000725	regulation of cardiac muscle cell differentiation	0.00100311	0.0103854	BP	18/3903	34/14634	0.00793034	ENSG00000125378/ENSG00000166923/ENSG00000117152/ENSG00000078401/ENSG00000155760/ENSG00000198719/ENSG00000168214/ENSG00000105329/ENSG00000017427/ENSG00000151320/ENSG00000108773/ENSG00000186951/ENSG00000160211/ENSG00000141646/ENSG00000149269/ENSG00000182533/ENSG00000125266/ENSG00000116741	18
GO:0070371	ERK1 and ERK2 cascade	0.00101023	0.0104423	BP	91/3903	256/14634	0.00797382	ENSG00000125378/ENSG00000141433/ENSG00000087250/ENSG00000133048/ENSG00000168743/ENSG00000154188/ENSG00000125398/ENSG00000136869/ENSG00000092421/ENSG00000090339/ENSG00000162344/ENSG00000162545/ENSG00000154803/ENSG00000130203/ENSG00000142627/ENSG00000120875/ENSG00000186897/ENSG00000154229/ENSG00000103811/ENSG00000026508/ENSG00000147246/ENSG00000198053/ENSG00000120129/ENSG00000164129/ENSG00000146648…	91
GO:0030020	extracellular matrix structural constituent conferring tensile strength	0.000392644	0.01053	MF	21/3971	40/15029	0.00922431	ENSG00000049089/ENSG00000108821/ENSG00000171812/ENSG00000182871/ENSG00000060718/ENSG00000139219/ENSG00000204248/ENSG00000092758/ENSG00000144810/ENSG00000187955/ENSG00000168542/ENSG00000197565/ENSG00000130635/ENSG00000196739/ENSG00000204262/ENSG00000084636/ENSG00000164692/ENSG00000188153/ENSG00000142173/ENSG00000082293/ENSG00000111799	21
GO:0060512	prostate gland morphogenesis	0.00104779	0.0107959	BP	14/3903	24/14634	0.00824382	ENSG00000137573/ENSG00000125378/ENSG00000164690/ENSG00000125398/ENSG00000041982/ENSG00000172817/ENSG00000074047/ENSG00000186350/ENSG00000169083/ENSG00000172201/ENSG00000183691/ENSG00000104332/ENSG00000070193/ENSG00000114251	14
GO:0086001	cardiac muscle cell action potential	0.00104635	0.0107959	BP	30/3903	67/14634	0.00824382	ENSG00000018625/ENSG00000096696/ENSG00000177098/ENSG00000046604/ENSG00000153956/ENSG00000171385/ENSG00000134755/ENSG00000149575/ENSG00000145362/ENSG00000114279/ENSG00000198947/ENSG00000151067/ENSG00000053918/ENSG00000049759/ENSG00000152661/ENSG00000006283/ENSG00000108953/ENSG00000120049/ENSG00000145349/ENSG00000198929/ENSG00000099822/ENSG00000130529/ENSG00000162989/ENSG00000114923/ENSG00000182963…	30
GO:0003401	axis elongation	0.00106247	0.0109123	BP	16/3903	29/14634	0.00833272	ENSG00000125378/ENSG00000164690/ENSG00000125398/ENSG00000145423/ENSG00000041982/ENSG00000113578/ENSG00000112655/ENSG00000121039/ENSG00000100625/ENSG00000085741/ENSG00000187391/ENSG00000104332/ENSG00000109321/ENSG00000070193/ENSG00000275410/ENSG00000114251	16
GO:0042311	vasodilation	0.00106247	0.0109123	BP	16/3903	29/14634	0.00833272	ENSG00000163485/ENSG00000130203/ENSG00000213949/ENSG00000135744/ENSG00000136160/ENSG00000156113/ENSG00000125124/ENSG00000125863/ENSG00000184845/ENSG00000164867/ENSG00000169252/ENSG00000089250/ENSG00000175206/ENSG00000043591/ENSG00000021826/ENSG00000116741	16
GO:0030903	notochord development	0.00112348	0.0115206	BP	11/3903	17/14634	0.00879721	ENSG00000106078/ENSG00000125398/ENSG00000142627/ENSG00000148204/ENSG00000139219/ENSG00000074047/ENSG00000085741/ENSG00000111087/ENSG00000147050/ENSG00000183691/ENSG00000114251	11
GO:0097756	negative regulation of blood vessel diameter	0.00112539	0.0115219	BP	32/3903	73/14634	0.00879817	ENSG00000163485/ENSG00000018625/ENSG00000171388/ENSG00000090339/ENSG00000151617/ENSG00000073756/ENSG00000078401/ENSG00000128512/ENSG00000146648/ENSG00000148926/ENSG00000196639/ENSG00000180914/ENSG00000124205/ENSG00000135744/ENSG00000150594/ENSG00000136160/ENSG00000152661/ENSG00000125124/ENSG00000125863/ENSG00000004468/ENSG00000144891/ENSG00000138698/ENSG00000127129/ENSG00000113749/ENSG00000197584…	32
GO:0008092	cytoskeletal protein binding	0.000446487	0.0117079	MF	293/3971	940/15029	0.0102561	ENSG00000077274/ENSG00000172164/ENSG00000182253/ENSG00000187017/ENSG00000126803/ENSG00000155816/ENSG00000159251/ENSG00000120885/ENSG00000160307/ENSG00000172159/ENSG00000106078/ENSG00000176658/ENSG00000095637/ENSG00000204472/ENSG00000160282/ENSG00000073350/ENSG00000173947/ENSG00000077522/ENSG00000121966/ENSG00000180353/ENSG00000177106/ENSG00000155897/ENSG00000126878/ENSG00000029534/ENSG00000117280…	293
hsa04024	cAMP signaling pathway	0.00104563	0.0117617							201	-0.404462	-1.54001	0.00982306	2027	tags=35%, list=12%, signal=31%	5594/481/2891/5139/7074/3973/5567/2904/5348/1394/268/1080/478/2740/1258/91860/10021/5881/2550/801/818/1813/3355/815/10846/2890/5295/51196/4852/84152/610/775/2902/6755/4878/2492/814/486/6752/11069/491/2893/2892/3360/1812/1129/5142/1261/6751/6662/816/1816/107/114/3362/5733/117/108/116443/10451/9568/134/480/7434/3350/7432/1909/2903/477/116/1392
hsa04721	Synaptic vesicle cycle	0.00103977	0.0117617							74	-0.513491	-1.69434	0.00982306	2253	tags=30%, list=14%, signal=26%	57030/6804/112755/155066/6532/6571/6570/6505/6536/10814/6529/440279/6511/6506/773/6512/10815/6534/9152/6507/6538/57084
hsa04730	Long-term depression	0.000975901	0.0117617							59	-0.558189	-1.77726	0.00982306	2805	tags=44%, list=17%, signal=37%	2776/5594/2891/23236/5332/2982/2983/1394/5582/2977/2768/4067/2781/5578/2890/2775/2895/2911/2892/773/10842/4842/5579/3709/5593/1392
hsa04940	Type I diabetes mellitus	0.00105644	0.0117617							32	-0.661049	-1.86558	0.00982306	2054	tags=45%, list=12%, signal=40%	5799/355/5551/3105/3108/3112/3109/3111/3127/3117/3123/3113/940/3122/3117
GO:0034097	response to cytokine	0.0011571	0.0118117	BP	308/3903	997/14634	0.00901953	ENSG00000111057/ENSG00000152192/ENSG00000182968/ENSG00000119922/ENSG00000087250/ENSG00000170421/ENSG00000133048/ENSG00000007372/ENSG00000185745/ENSG00000168743/ENSG00000154188/ENSG00000164756/ENSG00000184584/ENSG00000171885/ENSG00000003436/ENSG00000113083/ENSG00000170989/ENSG00000125398/ENSG00000168918/ENSG00000204472/ENSG00000136869/ENSG00000107742/ENSG00000108821/ENSG00000163347/ENSG00000090339…	308
GO:0055024	regulation of cardiac muscle tissue development	0.00115737	0.0118117	BP	33/3903	76/14634	0.00901953	ENSG00000125378/ENSG00000166923/ENSG00000169946/ENSG00000117152/ENSG00000078401/ENSG00000155760/ENSG00000198719/ENSG00000168214/ENSG00000137193/ENSG00000105329/ENSG00000017427/ENSG00000152661/ENSG00000151320/ENSG00000100030/ENSG00000106799/ENSG00000069702/ENSG00000111087/ENSG00000163513/ENSG00000108773/ENSG00000186951/ENSG00000183691/ENSG00000082482/ENSG00000160211/ENSG00000141646/ENSG00000144560…	33
GO:0007043	cell-cell junction assembly	0.00115998	0.0118197	BP	51/3903	130/14634	0.00902562	ENSG00000164007/ENSG00000163347/ENSG00000163251/ENSG00000158769/ENSG00000154803/ENSG00000142627/ENSG00000169862/ENSG00000154229/ENSG00000101542/ENSG00000113361/ENSG00000189143/ENSG00000145362/ENSG00000184113/ENSG00000135744/ENSG00000013297/ENSG00000165215/ENSG00000152661/ENSG00000082397/ENSG00000197879/ENSG00000134982/ENSG00000085741/ENSG00000113100/ENSG00000159216/ENSG00000141556/ENSG00000105699…	51
[truncated: 463 more rows]
