# Supplementary material for: Cortical neuronal hyperexcitability and synaptic changes in SGCE mutation-positive myoclonus dystonia
Source: Brain. 2022 Oct 7;146(4):1523–41. doi: 10.1093/brain/awac365 (PMC10115238; doi:10.1093/brain/awac365)
Supplement: awac365_Supplementary_Data [file awac365_supplementary_data.zip › brain-2022-00185-File017.xlsx]

## Sheet: Sheet 1
Table S7: EnrichGO identified Gene Ontology Pathways derived from comparing D80 and D100 SGCEko Diffenetially Expressed Genes
ID	Description	pvalue	p.adjust	ONTOLOGY	GeneRatio	BgRatio	qvalue	geneID	Count	setSize	enrichmentScore	NES	qvalues	rank	leading_edge	core_enrichment
GO:0045202	synapse	7.55295e-25	4.58464e-22	CC	176/877	1243/13554	3.57771e-22	ENSG00000157219/ENSG00000154917/ENSG00000155897/ENSG00000163485/ENSG00000130294/ENSG00000135124/ENSG00000162545/ENSG00000180176/ENSG00000172020/ENSG00000135472/ENSG00000100505/ENSG00000197959/ENSG00000166501/ENSG00000091129/ENSG00000135766/ENSG00000108262/ENSG00000148082/ENSG00000132535/ENSG00000131016/ENSG00000182771/ENSG00000102003/ENSG00000188730/ENSG00000105605/ENSG00000108852/ENSG00000091157…	176
GO:0030054	cell junction	1.21907e-23	3.69987e-21	CC	227/877	1850/13554	2.88727e-21	ENSG00000157219/ENSG00000154917/ENSG00000155897/ENSG00000163485/ENSG00000130294/ENSG00000135124/ENSG00000090339/ENSG00000162545/ENSG00000180176/ENSG00000172020/ENSG00000135472/ENSG00000100505/ENSG00000197959/ENSG00000166501/ENSG00000091129/ENSG00000135766/ENSG00000108262/ENSG00000164007/ENSG00000148082/ENSG00000132535/ENSG00000131016/ENSG00000182771/ENSG00000046604/ENSG00000102003/ENSG00000188730…	227
GO:0098793	presynapse	3.30725e-19	6.69167e-17	CC	88/877	485/13554	5.22197e-17	ENSG00000154917/ENSG00000155897/ENSG00000163485/ENSG00000130294/ENSG00000135124/ENSG00000180176/ENSG00000100505/ENSG00000197959/ENSG00000166501/ENSG00000108262/ENSG00000132535/ENSG00000102003/ENSG00000091157/ENSG00000169427/ENSG00000099365/ENSG00000054356/ENSG00000109971/ENSG00000100678/ENSG00000116675/ENSG00000117394/ENSG00000164099/ENSG00000185518/ENSG00000061918/ENSG00000147044/ENSG00000091664…	88
GO:0007267	cell-cell signaling	3.74134e-19	1.97917e-15	BP	177/839	1417/13008	1.71196e-15	ENSG00000157219/ENSG00000155897/ENSG00000163485/ENSG00000135124/ENSG00000072657/ENSG00000116478/ENSG00000135245/ENSG00000180176/ENSG00000205336/ENSG00000100505/ENSG00000151012/ENSG00000166501/ENSG00000132356/ENSG00000108691/ENSG00000135766/ENSG00000108262/ENSG00000102195/ENSG00000148082/ENSG00000132535/ENSG00000131016/ENSG00000182771/ENSG00000102003/ENSG00000105605/ENSG00000138083/ENSG00000108852…	177
GO:0036477	somatodendritic compartment	2.19494e-17	3.33083e-15	CC	114/877	772/13554	2.59927e-15	ENSG00000157219/ENSG00000155897/ENSG00000163485/ENSG00000130294/ENSG00000135124/ENSG00000116478/ENSG00000162545/ENSG00000180176/ENSG00000172020/ENSG00000123360/ENSG00000100505/ENSG00000197959/ENSG00000132356/ENSG00000132535/ENSG00000131016/ENSG00000198825/ENSG00000078725/ENSG00000105605/ENSG00000108852/ENSG00000168280/ENSG00000054356/ENSG00000109971/ENSG00000169862/ENSG00000100678/ENSG00000156299…	114
GO:0043005	neuron projection	2.10338e-16	2.55351e-14	CC	151/877	1198/13554	1.99268e-14	ENSG00000128285/ENSG00000157219/ENSG00000155897/ENSG00000163485/ENSG00000130294/ENSG00000135124/ENSG00000162545/ENSG00000180176/ENSG00000172020/ENSG00000100505/ENSG00000197959/ENSG00000166501/ENSG00000132356/ENSG00000091129/ENSG00000108262/ENSG00000132535/ENSG00000198825/ENSG00000078725/ENSG00000139874/ENSG00000102003/ENSG00000105605/ENSG00000108852/ENSG00000168280/ENSG00000099365/ENSG00000054356…	151
GO:0007268	chemical synaptic transmission	1.63673e-17	2.8861e-14	BP	100/839	632/13008	2.49645e-14	ENSG00000157219/ENSG00000155897/ENSG00000163485/ENSG00000135124/ENSG00000180176/ENSG00000100505/ENSG00000151012/ENSG00000166501/ENSG00000108691/ENSG00000135766/ENSG00000108262/ENSG00000148082/ENSG00000132535/ENSG00000131016/ENSG00000182771/ENSG00000102003/ENSG00000105605/ENSG00000108852/ENSG00000099365/ENSG00000109971/ENSG00000100678/ENSG00000221890/ENSG00000107954/ENSG00000185518/ENSG00000205363…	100
GO:0098916	anterograde trans-synaptic signaling	1.63673e-17	2.8861e-14	BP	100/839	632/13008	2.49645e-14	ENSG00000157219/ENSG00000155897/ENSG00000163485/ENSG00000135124/ENSG00000180176/ENSG00000100505/ENSG00000151012/ENSG00000166501/ENSG00000108691/ENSG00000135766/ENSG00000108262/ENSG00000148082/ENSG00000132535/ENSG00000131016/ENSG00000182771/ENSG00000102003/ENSG00000105605/ENSG00000108852/ENSG00000099365/ENSG00000109971/ENSG00000100678/ENSG00000221890/ENSG00000107954/ENSG00000185518/ENSG00000205363…	100
GO:0099536	synaptic signaling	3.24059e-17	4.18514e-14	BP	102/839	658/13008	3.6201e-14	ENSG00000157219/ENSG00000155897/ENSG00000163485/ENSG00000135124/ENSG00000180176/ENSG00000100505/ENSG00000151012/ENSG00000166501/ENSG00000108691/ENSG00000135766/ENSG00000108262/ENSG00000148082/ENSG00000132535/ENSG00000131016/ENSG00000182771/ENSG00000102003/ENSG00000105605/ENSG00000108852/ENSG00000099365/ENSG00000109971/ENSG00000100678/ENSG00000221890/ENSG00000107954/ENSG00000185518/ENSG00000205363…	102
GO:0099537	trans-synaptic signaling	3.95571e-17	4.18514e-14	BP	100/839	640/13008	3.6201e-14	ENSG00000157219/ENSG00000155897/ENSG00000163485/ENSG00000135124/ENSG00000180176/ENSG00000100505/ENSG00000151012/ENSG00000166501/ENSG00000108691/ENSG00000135766/ENSG00000108262/ENSG00000148082/ENSG00000132535/ENSG00000131016/ENSG00000182771/ENSG00000102003/ENSG00000105605/ENSG00000108852/ENSG00000099365/ENSG00000109971/ENSG00000100678/ENSG00000221890/ENSG00000107954/ENSG00000185518/ENSG00000205363…	100
GO:0098590	plasma membrane region	2.00792e-15	2.03134e-13	CC	131/877	1004/13554	1.5852e-13	ENSG00000128285/ENSG00000157219/ENSG00000071967/ENSG00000155897/ENSG00000163485/ENSG00000172020/ENSG00000135472/ENSG00000197959/ENSG00000151012/ENSG00000132356/ENSG00000091129/ENSG00000164007/ENSG00000122756/ENSG00000132535/ENSG00000198825/ENSG00000182771/ENSG00000046604/ENSG00000102003/ENSG00000159167/ENSG00000105605/ENSG00000108852/ENSG00000164930/ENSG00000099365/ENSG00000109971/ENSG00000100678…	131
GO:0098794	postsynapse	7.45657e-15	6.46591e-13	CC	92/877	607/13554	5.0458e-13	ENSG00000157219/ENSG00000155897/ENSG00000163485/ENSG00000130294/ENSG00000135124/ENSG00000162545/ENSG00000172020/ENSG00000135472/ENSG00000197959/ENSG00000091129/ENSG00000135766/ENSG00000132535/ENSG00000182771/ENSG00000105605/ENSG00000108852/ENSG00000109971/ENSG00000169862/ENSG00000100678/ENSG00000156299/ENSG00000107954/ENSG00000116675/ENSG00000133083/ENSG00000205363/ENSG00000141480/ENSG00000101040…	92
GO:0097060	synaptic membrane	2.16274e-14	1.64098e-12	CC	65/877	359/13554	1.28057e-12	ENSG00000157219/ENSG00000155897/ENSG00000163485/ENSG00000135472/ENSG00000197959/ENSG00000091129/ENSG00000132535/ENSG00000182771/ENSG00000102003/ENSG00000105605/ENSG00000099365/ENSG00000109971/ENSG00000100678/ENSG00000156299/ENSG00000141480/ENSG00000147044/ENSG00000102924/ENSG00000177301/ENSG00000175866/ENSG00000237515/ENSG00000148948/ENSG00000149295/ENSG00000118946/ENSG00000132670/ENSG00000132718…	65
GO:0005887	integral component of plasma membrane	3.89721e-14	2.54122e-12	CC	135/877	1088/13554	1.98309e-12	ENSG00000128285/ENSG00000157219/ENSG00000155897/ENSG00000163485/ENSG00000138650/ENSG00000135124/ENSG00000072657/ENSG00000090339/ENSG00000205336/ENSG00000117598/ENSG00000091129/ENSG00000122756/ENSG00000102195/ENSG00000132535/ENSG00000139874/ENSG00000182771/ENSG00000168743/ENSG00000197496/ENSG00000171094/ENSG00000188730/ENSG00000105605/ENSG00000164930/ENSG00000169427/ENSG00000100678/ENSG00000196218…	135
GO:0031226	intrinsic component of plasma membrane	4.18652e-14	2.54122e-12	CC	140/877	1146/13554	1.98309e-12	ENSG00000128285/ENSG00000157219/ENSG00000155897/ENSG00000163485/ENSG00000138650/ENSG00000135124/ENSG00000072657/ENSG00000090339/ENSG00000205336/ENSG00000117598/ENSG00000091129/ENSG00000122756/ENSG00000102195/ENSG00000132535/ENSG00000139874/ENSG00000182771/ENSG00000168743/ENSG00000197496/ENSG00000171094/ENSG00000188730/ENSG00000105605/ENSG00000164930/ENSG00000169427/ENSG00000100678/ENSG00000196218…	140
GO:0044297	cell body	6.98651e-14	3.85528e-12	CC	82/877	529/13554	3.00855e-12	ENSG00000157219/ENSG00000155897/ENSG00000163485/ENSG00000130294/ENSG00000135124/ENSG00000116478/ENSG00000162545/ENSG00000180176/ENSG00000172020/ENSG00000123360/ENSG00000132356/ENSG00000131016/ENSG00000198825/ENSG00000078725/ENSG00000105605/ENSG00000168280/ENSG00000054356/ENSG00000169862/ENSG00000100678/ENSG00000156299/ENSG00000107954/ENSG00000080824/ENSG00000148219/ENSG00000176658/ENSG00000105613…	82
GO:0099572	postsynaptic specialization	3.19549e-13	1.61638e-11	CC	62/877	352/13554	1.26138e-11	ENSG00000157219/ENSG00000155897/ENSG00000163485/ENSG00000135124/ENSG00000162545/ENSG00000172020/ENSG00000197959/ENSG00000091129/ENSG00000135766/ENSG00000132535/ENSG00000182771/ENSG00000105605/ENSG00000108852/ENSG00000109971/ENSG00000169862/ENSG00000100678/ENSG00000156299/ENSG00000107954/ENSG00000116675/ENSG00000133083/ENSG00000205363/ENSG00000141480/ENSG00000008735/ENSG00000116544/ENSG00000175866…	62
GO:0043025	neuronal cell body	1.0613e-12	4.95546e-11	CC	73/877	466/13554	3.86709e-11	ENSG00000157219/ENSG00000155897/ENSG00000163485/ENSG00000130294/ENSG00000135124/ENSG00000116478/ENSG00000162545/ENSG00000180176/ENSG00000172020/ENSG00000123360/ENSG00000132356/ENSG00000131016/ENSG00000198825/ENSG00000078725/ENSG00000105605/ENSG00000168280/ENSG00000054356/ENSG00000169862/ENSG00000100678/ENSG00000156299/ENSG00000107954/ENSG00000080824/ENSG00000148219/ENSG00000176658/ENSG00000105613…	73
GO:0098984	neuron to neuron synapse	1.30563e-12	5.66084e-11	CC	62/877	363/13554	4.41755e-11	ENSG00000155897/ENSG00000163485/ENSG00000135124/ENSG00000162545/ENSG00000172020/ENSG00000197959/ENSG00000091129/ENSG00000135766/ENSG00000132535/ENSG00000182771/ENSG00000105605/ENSG00000108852/ENSG00000169862/ENSG00000100678/ENSG00000156299/ENSG00000107954/ENSG00000116675/ENSG00000133083/ENSG00000205363/ENSG00000141480/ENSG00000008735/ENSG00000116544/ENSG00000175866/ENSG00000152377/ENSG00000158856…	62
GO:0032279	asymmetric synapse	2.06378e-12	8.35142e-11	CC	59/877	339/13554	6.51719e-11	ENSG00000155897/ENSG00000163485/ENSG00000135124/ENSG00000162545/ENSG00000172020/ENSG00000197959/ENSG00000091129/ENSG00000135766/ENSG00000132535/ENSG00000182771/ENSG00000105605/ENSG00000108852/ENSG00000169862/ENSG00000100678/ENSG00000156299/ENSG00000107954/ENSG00000116675/ENSG00000133083/ENSG00000205363/ENSG00000141480/ENSG00000008735/ENSG00000116544/ENSG00000175866/ENSG00000152377/ENSG00000158856…	59
GO:0014069	postsynaptic density	3.09339e-12	1.17355e-10	CC	58/877	333/13554	9.15805e-11	ENSG00000155897/ENSG00000163485/ENSG00000135124/ENSG00000162545/ENSG00000172020/ENSG00000197959/ENSG00000091129/ENSG00000135766/ENSG00000132535/ENSG00000182771/ENSG00000105605/ENSG00000108852/ENSG00000169862/ENSG00000100678/ENSG00000156299/ENSG00000107954/ENSG00000116675/ENSG00000133083/ENSG00000205363/ENSG00000141480/ENSG00000008735/ENSG00000116544/ENSG00000175866/ENSG00000152377/ENSG00000158856…	58
GO:0030425	dendrite	7.48171e-12	2.67141e-10	CC	81/877	566/13554	2.08469e-10	ENSG00000157219/ENSG00000155897/ENSG00000163485/ENSG00000130294/ENSG00000135124/ENSG00000162545/ENSG00000180176/ENSG00000172020/ENSG00000100505/ENSG00000197959/ENSG00000132356/ENSG00000132535/ENSG00000198825/ENSG00000078725/ENSG00000108852/ENSG00000168280/ENSG00000109971/ENSG00000169862/ENSG00000100678/ENSG00000156299/ENSG00000107954/ENSG00000080824/ENSG00000164099/ENSG00000176658/ENSG00000105613…	81
GO:0097447	dendritic tree	8.20446e-12	2.76673e-10	CC	81/877	567/13554	2.15907e-10	ENSG00000157219/ENSG00000155897/ENSG00000163485/ENSG00000130294/ENSG00000135124/ENSG00000162545/ENSG00000180176/ENSG00000172020/ENSG00000100505/ENSG00000197959/ENSG00000132356/ENSG00000132535/ENSG00000198825/ENSG00000078725/ENSG00000108852/ENSG00000168280/ENSG00000109971/ENSG00000169862/ENSG00000100678/ENSG00000156299/ENSG00000107954/ENSG00000080824/ENSG00000164099/ENSG00000176658/ENSG00000105613…	81
GO:0030424	axon	1.05037e-10	3.35567e-09	CC	81/877	596/13554	2.61866e-09	ENSG00000155897/ENSG00000163485/ENSG00000130294/ENSG00000135124/ENSG00000180176/ENSG00000172020/ENSG00000197959/ENSG00000166501/ENSG00000132356/ENSG00000091129/ENSG00000108262/ENSG00000132535/ENSG00000198825/ENSG00000102003/ENSG00000105605/ENSG00000168280/ENSG00000099365/ENSG00000054356/ENSG00000109971/ENSG00000100678/ENSG00000156299/ENSG00000080824/ENSG00000164099/ENSG00000176658/ENSG00000105613…	81
GO:0050804	modulation of chemical synaptic transmission	5.10379e-12	4.31129e-09	BP	66/839	414/13008	3.72922e-09	ENSG00000155897/ENSG00000163485/ENSG00000151012/ENSG00000166501/ENSG00000108691/ENSG00000135766/ENSG00000108262/ENSG00000132535/ENSG00000131016/ENSG00000182771/ENSG00000102003/ENSG00000105605/ENSG00000108852/ENSG00000099365/ENSG00000100678/ENSG00000221890/ENSG00000107954/ENSG00000171132/ENSG00000058404/ENSG00000141480/ENSG00000061918/ENSG00000147044/ENSG00000154118/ENSG00000101040/ENSG00000102924…	66
GO:0099177	regulation of trans-synaptic signaling	5.70493e-12	4.31129e-09	BP	66/839	415/13008	3.72922e-09	ENSG00000155897/ENSG00000163485/ENSG00000151012/ENSG00000166501/ENSG00000108691/ENSG00000135766/ENSG00000108262/ENSG00000132535/ENSG00000131016/ENSG00000182771/ENSG00000102003/ENSG00000105605/ENSG00000108852/ENSG00000099365/ENSG00000100678/ENSG00000221890/ENSG00000107954/ENSG00000171132/ENSG00000058404/ENSG00000141480/ENSG00000061918/ENSG00000147044/ENSG00000154118/ENSG00000101040/ENSG00000102924…	66
GO:0008021	synaptic vesicle	5.1876e-10	1.49946e-08	CC	38/877	193/13554	1.17014e-08	ENSG00000130294/ENSG00000180176/ENSG00000100505/ENSG00000132535/ENSG00000102003/ENSG00000091157/ENSG00000169427/ENSG00000099365/ENSG00000185518/ENSG00000091664/ENSG00000149295/ENSG00000197106/ENSG00000078053/ENSG00000132718/ENSG00000144711/ENSG00000136717/ENSG00000184588/ENSG00000008056/ENSG00000065609/ENSG00000132639/ENSG00000117758/ENSG00000129990/ENSG00000122012/ENSG00000100321/ENSG00000107282…	38
GO:0070382	exocytic vesicle	5.13237e-10	1.49946e-08	CC	40/877	210/13554	1.17014e-08	ENSG00000130294/ENSG00000180176/ENSG00000100505/ENSG00000132535/ENSG00000102003/ENSG00000091157/ENSG00000169427/ENSG00000099365/ENSG00000185518/ENSG00000091664/ENSG00000149295/ENSG00000197106/ENSG00000078053/ENSG00000132718/ENSG00000144711/ENSG00000136717/ENSG00000184588/ENSG00000213023/ENSG00000008056/ENSG00000065609/ENSG00000132639/ENSG00000117758/ENSG00000129990/ENSG00000122012/ENSG00000100321…	40
GO:0099699	integral component of synaptic membrane	1.24982e-09	3.44837e-08	CC	31/877	141/13554	2.691e-08	ENSG00000157219/ENSG00000155897/ENSG00000163485/ENSG00000091129/ENSG00000182771/ENSG00000105605/ENSG00000100678/ENSG00000177301/ENSG00000237515/ENSG00000148948/ENSG00000149295/ENSG00000118946/ENSG00000132670/ENSG00000132718/ENSG00000040731/ENSG00000162728/ENSG00000110400/ENSG00000198739/ENSG00000136531/ENSG00000145864/ENSG00000177272/ENSG00000132164/ENSG00000136099/ENSG00000156564/ENSG00000171385…	31
GO:0051049	regulation of transport	6.83154e-11	4.51736e-08	BP	154/839	1441/13008	3.90746e-08	ENSG00000128285/ENSG00000155897/ENSG00000163485/ENSG00000135124/ENSG00000090339/ENSG00000159212/ENSG00000100505/ENSG00000197959/ENSG00000151012/ENSG00000166501/ENSG00000132356/ENSG00000108691/ENSG00000108262/ENSG00000132535/ENSG00000198825/ENSG00000159399/ENSG00000102003/ENSG00000159167/ENSG00000105605/ENSG00000099365/ENSG00000109971/ENSG00000156299/ENSG00000168818/ENSG00000171388/ENSG00000116675…	154
GO:0042734	presynaptic membrane	1.80169e-09	4.75489e-08	CC	31/877	143/13554	3.71057e-08	ENSG00000155897/ENSG00000163485/ENSG00000102003/ENSG00000099365/ENSG00000147044/ENSG00000177301/ENSG00000149295/ENSG00000118946/ENSG00000132718/ENSG00000166313/ENSG00000117154/ENSG00000076716/ENSG00000040731/ENSG00000162728/ENSG00000110400/ENSG00000065609/ENSG00000132639/ENSG00000176406/ENSG00000072071/ENSG00000107282/ENSG00000166006/ENSG00000136531/ENSG00000177272/ENSG00000132164/ENSG00000136099…	31
GO:0099240	intrinsic component of synaptic membrane	2.1436e-09	5.42153e-08	CC	32/877	152/13554	4.2308e-08	ENSG00000157219/ENSG00000155897/ENSG00000163485/ENSG00000091129/ENSG00000182771/ENSG00000105605/ENSG00000100678/ENSG00000177301/ENSG00000237515/ENSG00000148948/ENSG00000149295/ENSG00000118946/ENSG00000132670/ENSG00000132718/ENSG00000076716/ENSG00000040731/ENSG00000162728/ENSG00000110400/ENSG00000198739/ENSG00000136531/ENSG00000145864/ENSG00000177272/ENSG00000132164/ENSG00000136099/ENSG00000156564…	32
GO:0120025	plasma membrane bounded cell projection	2.26661e-09	5.50333e-08	CC	185/877	1901/13554	4.29463e-08	ENSG00000128285/ENSG00000157219/ENSG00000071967/ENSG00000155897/ENSG00000163485/ENSG00000130294/ENSG00000135124/ENSG00000162545/ENSG00000180176/ENSG00000172020/ENSG00000205336/ENSG00000100505/ENSG00000197959/ENSG00000151012/ENSG00000166501/ENSG00000132356/ENSG00000091129/ENSG00000108262/ENSG00000132535/ENSG00000198825/ENSG00000078725/ENSG00000139874/ENSG00000102003/ENSG00000105605/ENSG00000108852…	185
GO:0042995	cell projection	4.5068e-09	1.05217e-07	CC	190/877	1983/13554	8.21078e-08	ENSG00000128285/ENSG00000157219/ENSG00000071967/ENSG00000155897/ENSG00000163485/ENSG00000130294/ENSG00000135124/ENSG00000162545/ENSG00000180176/ENSG00000172020/ENSG00000205336/ENSG00000100505/ENSG00000197959/ENSG00000151012/ENSG00000166501/ENSG00000132356/ENSG00000091129/ENSG00000108262/ENSG00000132535/ENSG00000198825/ENSG00000078725/ENSG00000139874/ENSG00000102003/ENSG00000105605/ENSG00000108852…	190
GO:0034330	cell junction organization	2.18843e-10	1.15768e-07	BP	83/839	629/13008	1.00138e-07	ENSG00000130294/ENSG00000172020/ENSG00000197959/ENSG00000151012/ENSG00000091129/ENSG00000135766/ENSG00000164007/ENSG00000132535/ENSG00000046604/ENSG00000109971/ENSG00000169862/ENSG00000100678/ENSG00000156299/ENSG00000107954/ENSG00000095637/ENSG00000058404/ENSG00000112715/ENSG00000101040/ENSG00000102924/ENSG00000116544/ENSG00000147642/ENSG00000175866/ENSG00000158856/ENSG00000173898/ENSG00000277586…	83
GO:0099504	synaptic vesicle cycle	2.09732e-10	1.15768e-07	BP	38/839	188/13008	1.00138e-07	ENSG00000180176/ENSG00000100505/ENSG00000197959/ENSG00000166501/ENSG00000108262/ENSG00000102003/ENSG00000099365/ENSG00000116675/ENSG00000147044/ENSG00000091664/ENSG00000102466/ENSG00000149295/ENSG00000118946/ENSG00000078053/ENSG00000174672/ENSG00000132718/ENSG00000213023/ENSG00000139220/ENSG00000008056/ENSG00000154764/ENSG00000065609/ENSG00000163618/ENSG00000132639/ENSG00000129990/ENSG00000176406…	38
GO:0099503	secretory vesicle	6.94593e-09	1.56155e-07	CC	90/877	752/13554	1.21858e-07	ENSG00000160209/ENSG00000130294/ENSG00000135245/ENSG00000180176/ENSG00000100505/ENSG00000132535/ENSG00000115073/ENSG00000171951/ENSG00000102003/ENSG00000091157/ENSG00000169427/ENSG00000099365/ENSG00000054356/ENSG00000175426/ENSG00000109971/ENSG00000091317/ENSG00000033627/ENSG00000080824/ENSG00000185518/ENSG00000101856/ENSG00000198053/ENSG00000112715/ENSG00000104081/ENSG00000091664/ENSG00000175866…	90
GO:0098978	glutamatergic synapse	9.29187e-09	2.01435e-07	CC	52/877	346/13554	1.57193e-07	ENSG00000155897/ENSG00000197959/ENSG00000091129/ENSG00000135766/ENSG00000132535/ENSG00000182771/ENSG00000105605/ENSG00000109971/ENSG00000111110/ENSG00000221890/ENSG00000156299/ENSG00000102924/ENSG00000116544/ENSG00000175866/ENSG00000173898/ENSG00000237515/ENSG00000148948/ENSG00000149295/ENSG00000118946/ENSG00000197106/ENSG00000076716/ENSG00000040731/ENSG00000197177/ENSG00000139220/ENSG00000185737…	52
GO:0045211	postsynaptic membrane	1.06091e-08	2.2206e-07	CC	43/877	260/13554	1.73289e-07	ENSG00000157219/ENSG00000163485/ENSG00000135472/ENSG00000197959/ENSG00000091129/ENSG00000132535/ENSG00000182771/ENSG00000105605/ENSG00000109971/ENSG00000100678/ENSG00000156299/ENSG00000141480/ENSG00000102924/ENSG00000237515/ENSG00000148948/ENSG00000149295/ENSG00000118946/ENSG00000166313/ENSG00000117154/ENSG00000040731/ENSG00000156113/ENSG00000131188/ENSG00000131018/ENSG00000198739/ENSG00000171723…	43
GO:0006836	neurotransmitter transport	7.87276e-10	3.78608e-07	BP	39/839	205/13008	3.27492e-07	ENSG00000180176/ENSG00000100505/ENSG00000166501/ENSG00000108262/ENSG00000102003/ENSG00000099365/ENSG00000109971/ENSG00000185518/ENSG00000147044/ENSG00000091664/ENSG00000149295/ENSG00000197106/ENSG00000132718/ENSG00000213023/ENSG00000139220/ENSG00000008056/ENSG00000154764/ENSG00000163618/ENSG00000132639/ENSG00000101180/ENSG00000129990/ENSG00000176406/ENSG00000122012/ENSG00000107282/ENSG00000149927…	39
GO:0050808	synapse organization	9.00004e-10	3.96752e-07	BP	59/839	394/13008	3.43186e-07	ENSG00000130294/ENSG00000172020/ENSG00000197959/ENSG00000151012/ENSG00000091129/ENSG00000135766/ENSG00000132535/ENSG00000109971/ENSG00000169862/ENSG00000100678/ENSG00000156299/ENSG00000107954/ENSG00000058404/ENSG00000101040/ENSG00000102924/ENSG00000116544/ENSG00000147642/ENSG00000175866/ENSG00000173898/ENSG00000277586/ENSG00000148948/ENSG00000188153/ENSG00000149295/ENSG00000118946/ENSG00000117154…	59
GO:0023061	signal release	1.2516e-09	4.45418e-07	BP	63/839	438/13008	3.85281e-07	ENSG00000155897/ENSG00000163485/ENSG00000135124/ENSG00000100505/ENSG00000166501/ENSG00000108262/ENSG00000102003/ENSG00000099365/ENSG00000054356/ENSG00000109971/ENSG00000156299/ENSG00000171388/ENSG00000117394/ENSG00000171132/ENSG00000147044/ENSG00000147100/ENSG00000147642/ENSG00000177301/ENSG00000141837/ENSG00000032389/ENSG00000170011/ENSG00000149295/ENSG00000174672/ENSG00000132718/ENSG00000006128…	63
GO:0050803	regulation of synapse structure or activity	1.263e-09	4.45418e-07	BP	40/839	217/13008	3.85281e-07	ENSG00000130294/ENSG00000172020/ENSG00000197959/ENSG00000151012/ENSG00000091129/ENSG00000135766/ENSG00000099365/ENSG00000109971/ENSG00000156299/ENSG00000107954/ENSG00000058404/ENSG00000101040/ENSG00000102924/ENSG00000091664/ENSG00000147642/ENSG00000175866/ENSG00000149295/ENSG00000076716/ENSG00000186340/ENSG00000138443/ENSG00000139220/ENSG00000110400/ENSG00000198739/ENSG00000154764/ENSG00000104936…	40
GO:0099003	vesicle-mediated transport in synapse	1.22182e-09	4.45418e-07	BP	39/839	208/13008	3.85281e-07	ENSG00000180176/ENSG00000100505/ENSG00000197959/ENSG00000166501/ENSG00000108262/ENSG00000102003/ENSG00000099365/ENSG00000116675/ENSG00000147044/ENSG00000091664/ENSG00000102466/ENSG00000149295/ENSG00000118946/ENSG00000078053/ENSG00000174672/ENSG00000132718/ENSG00000213023/ENSG00000139220/ENSG00000130643/ENSG00000008056/ENSG00000154764/ENSG00000065609/ENSG00000163618/ENSG00000132639/ENSG00000129990…	39
GO:0007610	behavior	3.06508e-09	1.01339e-06	BP	69/839	511/13008	8.76574e-07	ENSG00000128285/ENSG00000155897/ENSG00000163485/ENSG00000135124/ENSG00000180176/ENSG00000123360/ENSG00000151012/ENSG00000132356/ENSG00000122756/ENSG00000148082/ENSG00000132535/ENSG00000198825/ENSG00000078725/ENSG00000182771/ENSG00000171094/ENSG00000138083/ENSG00000100678/ENSG00000171388/ENSG00000154122/ENSG00000171132/ENSG00000141480/ENSG00000087258/ENSG00000154118/ENSG00000008735/ENSG00000177301…	69
GO:0003008	system process	4.5383e-09	1.41221e-06	BP	139/839	1337/13008	1.22155e-06	ENSG00000074370/ENSG00000155897/ENSG00000115380/ENSG00000163485/ENSG00000135124/ENSG00000072657/ENSG00000090339/ENSG00000180176/ENSG00000121039/ENSG00000123360/ENSG00000151012/ENSG00000108691/ENSG00000091129/ENSG00000164007/ENSG00000148082/ENSG00000132535/ENSG00000131016/ENSG00000198825/ENSG00000078725/ENSG00000046604/ENSG00000168743/ENSG00000134755/ENSG00000159167/ENSG00000105605/ENSG00000138083…	139
GO:0050877	nervous system process	4.81109e-09	1.41393e-06	BP	93/839	784/13008	1.22303e-06	ENSG00000155897/ENSG00000115380/ENSG00000163485/ENSG00000135124/ENSG00000090339/ENSG00000180176/ENSG00000121039/ENSG00000123360/ENSG00000151012/ENSG00000108691/ENSG00000091129/ENSG00000164007/ENSG00000148082/ENSG00000132535/ENSG00000078725/ENSG00000105605/ENSG00000138083/ENSG00000108852/ENSG00000099365/ENSG00000100678/ENSG00000124479/ENSG00000221890/ENSG00000060718/ENSG00000205363/ENSG00000141480…	93
GO:0060627	regulation of vesicle-mediated transport	6.5472e-09	1.82288e-06	BP	64/839	467/13008	1.57677e-06	ENSG00000100505/ENSG00000197959/ENSG00000166501/ENSG00000132356/ENSG00000108691/ENSG00000108262/ENSG00000132535/ENSG00000198825/ENSG00000102003/ENSG00000099365/ENSG00000168818/ENSG00000171388/ENSG00000116675/ENSG00000141480/ENSG00000198053/ENSG00000112715/ENSG00000147044/ENSG00000032389/ENSG00000102466/ENSG00000006283/ENSG00000103034/ENSG00000149295/ENSG00000118946/ENSG00000147257/ENSG00000174672…	64
GO:0009611	response to wounding	1.27988e-08	3.22409e-06	BP	64/839	475/13008	2.7888e-06	ENSG00000135124/ENSG00000130158/ENSG00000116478/ENSG00000172020/ENSG00000109758/ENSG00000151012/ENSG00000166501/ENSG00000164007/ENSG00000198825/ENSG00000164930/ENSG00000138685/ENSG00000160999/ENSG00000171132/ENSG00000141480/ENSG00000154127/ENSG00000112715/ENSG00000147044/ENSG00000158856/ENSG00000277586/ENSG00000140465/ENSG00000149295/ENSG00000111186/ENSG00000149131/ENSG00000183762/ENSG00000132718…	64
GO:0032940	secretion by cell	1.27837e-08	3.22409e-06	BP	118/839	1098/13008	2.7888e-06	ENSG00000155897/ENSG00000163485/ENSG00000160209/ENSG00000135124/ENSG00000100505/ENSG00000166501/ENSG00000108262/ENSG00000115073/ENSG00000171951/ENSG00000102003/ENSG00000099365/ENSG00000054356/ENSG00000109971/ENSG00000156299/ENSG00000185215/ENSG00000171388/ENSG00000091317/ENSG00000033627/ENSG00000080824/ENSG00000117394/ENSG00000204592/ENSG00000164099/ENSG00000171132/ENSG00000101856/ENSG00000198053…	118
GO:0042391	regulation of membrane potential	1.57912e-08	3.63198e-06	BP	54/839	373/13008	3.14162e-06	ENSG00000163485/ENSG00000135124/ENSG00000091129/ENSG00000164007/ENSG00000132535/ENSG00000182771/ENSG00000046604/ENSG00000134755/ENSG00000108852/ENSG00000169427/ENSG00000099365/ENSG00000100678/ENSG00000171109/ENSG00000205363/ENSG00000141480/ENSG00000101040/ENSG00000102924/ENSG00000008735/ENSG00000171303/ENSG00000177301/ENSG00000141837/ENSG00000175866/ENSG00000102466/ENSG00000151320/ENSG00000006283…	54
GO:0140352	export from cell	1.5119e-08	3.63198e-06	BP	121/839	1138/13008	3.14162e-06	ENSG00000155897/ENSG00000163485/ENSG00000160209/ENSG00000135124/ENSG00000100505/ENSG00000166501/ENSG00000108262/ENSG00000115073/ENSG00000171951/ENSG00000102003/ENSG00000099365/ENSG00000054356/ENSG00000109971/ENSG00000100678/ENSG00000156299/ENSG00000185215/ENSG00000171388/ENSG00000091317/ENSG00000033627/ENSG00000080824/ENSG00000117394/ENSG00000204592/ENSG00000164099/ENSG00000171132/ENSG00000101856…	121
GO:0044304	main axon	1.87822e-07	3.80026e-06	CC	17/877	61/13554	2.96561e-06	ENSG00000163485/ENSG00000091129/ENSG00000132535/ENSG00000156299/ENSG00000176658/ENSG00000177301/ENSG00000152377/ENSG00000166313/ENSG00000136717/ENSG00000163531/ENSG00000166006/ENSG00000160460/ENSG00000136531/ENSG00000169282/ENSG00000106976/ENSG00000029534/ENSG00000110436	17
GO:0031410	cytoplasmic vesicle	1.98166e-07	3.88022e-06	CC	180/877	1950/13554	3.02801e-06	ENSG00000177182/ENSG00000154917/ENSG00000155897/ENSG00000160209/ENSG00000130294/ENSG00000135245/ENSG00000180176/ENSG00000100505/ENSG00000197959/ENSG00000132535/ENSG00000198825/ENSG00000115073/ENSG00000171951/ENSG00000102003/ENSG00000134755/ENSG00000105605/ENSG00000091157/ENSG00000164930/ENSG00000169427/ENSG00000099365/ENSG00000054356/ENSG00000175426/ENSG00000109971/ENSG00000213088/ENSG00000196218…	180
GO:0097708	intracellular vesicle	2.20653e-07	4.1855e-06	CC	180/877	1953/13554	3.26624e-06	ENSG00000177182/ENSG00000154917/ENSG00000155897/ENSG00000160209/ENSG00000130294/ENSG00000135245/ENSG00000180176/ENSG00000100505/ENSG00000197959/ENSG00000132535/ENSG00000198825/ENSG00000115073/ENSG00000171951/ENSG00000102003/ENSG00000134755/ENSG00000105605/ENSG00000091157/ENSG00000164930/ENSG00000169427/ENSG00000099365/ENSG00000054356/ENSG00000175426/ENSG00000109971/ENSG00000213088/ENSG00000196218…	180
GO:0046903	secretion	2.21444e-08	4.881e-06	BP	125/839	1195/13008	4.22201e-06	ENSG00000155897/ENSG00000163485/ENSG00000160209/ENSG00000135124/ENSG00000100505/ENSG00000166501/ENSG00000108262/ENSG00000115073/ENSG00000159399/ENSG00000171951/ENSG00000102003/ENSG00000159167/ENSG00000099365/ENSG00000054356/ENSG00000109971/ENSG00000156299/ENSG00000107954/ENSG00000185215/ENSG00000171388/ENSG00000091317/ENSG00000033627/ENSG00000080824/ENSG00000117394/ENSG00000204592/ENSG00000164099…	125
GO:0099173	postsynapse organization	3.23777e-08	6.85111e-06	BP	31/839	161/13008	5.92613e-06	ENSG00000130294/ENSG00000172020/ENSG00000197959/ENSG00000151012/ENSG00000091129/ENSG00000135766/ENSG00000132535/ENSG00000109971/ENSG00000169862/ENSG00000156299/ENSG00000058404/ENSG00000101040/ENSG00000102924/ENSG00000175866/ENSG00000173898/ENSG00000277586/ENSG00000138443/ENSG00000139220/ENSG00000171723/ENSG00000154764/ENSG00000010810/ENSG00000006740/ENSG00000197283/ENSG00000147799/ENSG00000156564…	31
GO:0048786	presynaptic active zone	3.94039e-07	7.24792e-06	CC	18/877	71/13554	5.65606e-06	ENSG00000155897/ENSG00000163485/ENSG00000102003/ENSG00000099365/ENSG00000061918/ENSG00000132718/ENSG00000040731/ENSG00000139220/ENSG00000110400/ENSG00000008056/ENSG00000176406/ENSG00000107282/ENSG00000177380/ENSG00000006740/ENSG00000101438/ENSG00000160469/ENSG00000126243/ENSG00000159164	18
GO:0051960	regulation of nervous system development	5.07735e-08	1.03305e-05	BP	96/839	858/13008	8.93573e-06	ENSG00000130294/ENSG00000135124/ENSG00000116478/ENSG00000166780/ENSG00000172020/ENSG00000205336/ENSG00000117598/ENSG00000197959/ENSG00000091129/ENSG00000132535/ENSG00000092964/ENSG00000198825/ENSG00000078725/ENSG00000171094/ENSG00000188730/ENSG00000105605/ENSG00000138083/ENSG00000099365/ENSG00000156299/ENSG00000107954/ENSG00000155363/ENSG00000058404/ENSG00000112715/ENSG00000101040/ENSG00000102924…	96
GO:0099175	regulation of postsynapse organization	5.39748e-08	1.05751e-05	BP	23/839	99/13008	9.14731e-06	ENSG00000130294/ENSG00000172020/ENSG00000197959/ENSG00000151012/ENSG00000091129/ENSG00000135766/ENSG00000109971/ENSG00000156299/ENSG00000058404/ENSG00000101040/ENSG00000102924/ENSG00000175866/ENSG00000138443/ENSG00000139220/ENSG00000154764/ENSG00000010810/ENSG00000006740/ENSG00000156564/ENSG00000188803/ENSG00000128011/ENSG00000118257/ENSG00000088899/ENSG00000273079	23
GO:0012506	vesicle membrane	6.00925e-07	1.07283e-05	CC	76/877	662/13554	8.37203e-06	ENSG00000155897/ENSG00000130294/ENSG00000180176/ENSG00000132535/ENSG00000102003/ENSG00000164930/ENSG00000054356/ENSG00000109971/ENSG00000196218/ENSG00000091317/ENSG00000033627/ENSG00000204592/ENSG00000100280/ENSG00000185518/ENSG00000058404/ENSG00000101856/ENSG00000167037/ENSG00000198053/ENSG00000091664/ENSG00000104112/ENSG00000180340/ENSG00000155816/ENSG00000184584/ENSG00000149295/ENSG00000111186…	76
GO:0030133	transport vesicle	6.29636e-07	1.09197e-05	CC	50/877	372/13554	8.52139e-06	ENSG00000130294/ENSG00000180176/ENSG00000100505/ENSG00000132535/ENSG00000102003/ENSG00000091157/ENSG00000169427/ENSG00000099365/ENSG00000054356/ENSG00000175426/ENSG00000204592/ENSG00000185518/ENSG00000091664/ENSG00000170011/ENSG00000104112/ENSG00000149295/ENSG00000197106/ENSG00000078053/ENSG00000132718/ENSG00000114650/ENSG00000179344/ENSG00000144711/ENSG00000136717/ENSG00000184588/ENSG00000213023…	50
GO:0001505	regulation of neurotransmitter levels	6.81359e-08	1.28728e-05	BP	36/839	211/13008	1.11348e-05	ENSG00000180176/ENSG00000123360/ENSG00000100505/ENSG00000166501/ENSG00000108262/ENSG00000102003/ENSG00000099365/ENSG00000109971/ENSG00000147044/ENSG00000149295/ENSG00000132718/ENSG00000213023/ENSG00000139220/ENSG00000008056/ENSG00000154764/ENSG00000163618/ENSG00000132639/ENSG00000101180/ENSG00000129990/ENSG00000176406/ENSG00000107282/ENSG00000149927/ENSG00000177380/ENSG00000132164/ENSG00000125814…	36
GO:0051046	regulation of secretion	7.83168e-08	1.42861e-05	BP	67/839	531/13008	1.23573e-05	ENSG00000155897/ENSG00000163485/ENSG00000135124/ENSG00000100505/ENSG00000166501/ENSG00000108262/ENSG00000102003/ENSG00000159167/ENSG00000099365/ENSG00000156299/ENSG00000171388/ENSG00000117394/ENSG00000204592/ENSG00000171132/ENSG00000153246/ENSG00000147044/ENSG00000147642/ENSG00000177301/ENSG00000141837/ENSG00000032389/ENSG00000170011/ENSG00000006283/ENSG00000149295/ENSG00000174672/ENSG00000132718…	67
GO:0050807	regulation of synapse organization	1.15258e-07	2.03238e-05	BP	35/839	206/13008	1.75798e-05	ENSG00000130294/ENSG00000172020/ENSG00000197959/ENSG00000151012/ENSG00000091129/ENSG00000135766/ENSG00000109971/ENSG00000156299/ENSG00000107954/ENSG00000058404/ENSG00000101040/ENSG00000102924/ENSG00000175866/ENSG00000149295/ENSG00000076716/ENSG00000186340/ENSG00000138443/ENSG00000139220/ENSG00000110400/ENSG00000198739/ENSG00000154764/ENSG00000104936/ENSG00000010810/ENSG00000072071/ENSG00000136848…	35
GO:0006811	ion transport	1.23109e-07	2.10079e-05	BP	128/839	1269/13008	1.81716e-05	ENSG00000128285/ENSG00000074370/ENSG00000163485/ENSG00000135124/ENSG00000090339/ENSG00000159212/ENSG00000154217/ENSG00000151012/ENSG00000166501/ENSG00000108691/ENSG00000132535/ENSG00000182771/ENSG00000197496/ENSG00000159167/ENSG00000105605/ENSG00000169427/ENSG00000100678/ENSG00000196218/ENSG00000033627/ENSG00000117394/ENSG00000138685/ENSG00000154122/ENSG00000171132/ENSG00000058404/ENSG00000153246…	128
GO:0099055	integral component of postsynaptic membrane	1.25491e-06	2.11592e-05	CC	22/877	108/13554	1.6512e-05	ENSG00000157219/ENSG00000163485/ENSG00000091129/ENSG00000182771/ENSG00000105605/ENSG00000100678/ENSG00000237515/ENSG00000148948/ENSG00000149295/ENSG00000118946/ENSG00000040731/ENSG00000198739/ENSG00000145864/ENSG00000177272/ENSG00000132164/ENSG00000136099/ENSG00000156564/ENSG00000171385/ENSG00000188803/ENSG00000128011/ENSG00000126243/ENSG00000118257	22
GO:0030659	cytoplasmic vesicle membrane	1.37077e-06	2.2488e-05	CC	73/877	641/13554	1.7549e-05	ENSG00000155897/ENSG00000130294/ENSG00000180176/ENSG00000132535/ENSG00000102003/ENSG00000164930/ENSG00000054356/ENSG00000109971/ENSG00000196218/ENSG00000091317/ENSG00000033627/ENSG00000204592/ENSG00000100280/ENSG00000185518/ENSG00000058404/ENSG00000101856/ENSG00000167037/ENSG00000198053/ENSG00000091664/ENSG00000104112/ENSG00000180340/ENSG00000155816/ENSG00000184584/ENSG00000149295/ENSG00000111186…	73
GO:0099634	postsynaptic specialization membrane	2.03593e-06	3.25213e-05	CC	22/877	111/13554	2.53786e-05	ENSG00000157219/ENSG00000091129/ENSG00000132535/ENSG00000182771/ENSG00000105605/ENSG00000109971/ENSG00000156299/ENSG00000237515/ENSG00000148948/ENSG00000040731/ENSG00000131188/ENSG00000198739/ENSG00000171723/ENSG00000151067/ENSG00000145864/ENSG00000156564/ENSG00000171385/ENSG00000188803/ENSG00000128011/ENSG00000126243/ENSG00000077522/ENSG00000273079	22
GO:0022008	neurogenesis	2.34311e-07	3.87346e-05	BP	144/839	1489/13008	3.3505e-05	ENSG00000130294/ENSG00000135124/ENSG00000116478/ENSG00000180176/ENSG00000166780/ENSG00000172020/ENSG00000205336/ENSG00000135472/ENSG00000117598/ENSG00000197959/ENSG00000108691/ENSG00000091129/ENSG00000168209/ENSG00000148082/ENSG00000132535/ENSG00000092964/ENSG00000198825/ENSG00000078725/ENSG00000171094/ENSG00000188730/ENSG00000105605/ENSG00000138083/ENSG00000168280/ENSG00000099365/ENSG00000169862…	144
GO:0006812	cation transport	2.46979e-07	3.95915e-05	BP	97/839	899/13008	3.42462e-05	ENSG00000128285/ENSG00000074370/ENSG00000163485/ENSG00000135124/ENSG00000090339/ENSG00000166501/ENSG00000108691/ENSG00000132535/ENSG00000197496/ENSG00000159167/ENSG00000105605/ENSG00000169427/ENSG00000100678/ENSG00000196218/ENSG00000033627/ENSG00000138685/ENSG00000171132/ENSG00000058404/ENSG00000141480/ENSG00000154127/ENSG00000115657/ENSG00000147044/ENSG00000154118/ENSG00000091664/ENSG00000008735…	97
GO:0048468	cell development	2.59638e-07	4.03966e-05	BP	169/839	1820/13008	3.49426e-05	ENSG00000115548/ENSG00000130294/ENSG00000135124/ENSG00000090339/ENSG00000116478/ENSG00000180176/ENSG00000166780/ENSG00000121039/ENSG00000172020/ENSG00000205336/ENSG00000117598/ENSG00000197959/ENSG00000091129/ENSG00000148082/ENSG00000132535/ENSG00000092964/ENSG00000198825/ENSG00000078725/ENSG00000171094/ENSG00000136110/ENSG00000188730/ENSG00000159167/ENSG00000105605/ENSG00000138083/ENSG00000168280…	169
GO:0098936	intrinsic component of postsynaptic membrane	2.7801e-06	4.32697e-05	CC	22/877	113/13554	3.37664e-05	ENSG00000157219/ENSG00000163485/ENSG00000091129/ENSG00000182771/ENSG00000105605/ENSG00000100678/ENSG00000237515/ENSG00000148948/ENSG00000149295/ENSG00000118946/ENSG00000040731/ENSG00000198739/ENSG00000145864/ENSG00000177272/ENSG00000132164/ENSG00000136099/ENSG00000156564/ENSG00000171385/ENSG00000188803/ENSG00000128011/ENSG00000126243/ENSG00000118257	22
GO:1903530	regulation of secretion by cell	2.94901e-07	4.45722e-05	BP	62/839	494/13008	3.85544e-05	ENSG00000155897/ENSG00000163485/ENSG00000135124/ENSG00000100505/ENSG00000166501/ENSG00000108262/ENSG00000102003/ENSG00000099365/ENSG00000156299/ENSG00000171388/ENSG00000117394/ENSG00000204592/ENSG00000171132/ENSG00000147044/ENSG00000147642/ENSG00000177301/ENSG00000141837/ENSG00000032389/ENSG00000170011/ENSG00000006283/ENSG00000149295/ENSG00000174672/ENSG00000132718/ENSG00000006128/ENSG00000166313…	62
GO:0043269	regulation of ion transport	3.70222e-07	5.4402e-05	BP	66/839	542/13008	4.70571e-05	ENSG00000128285/ENSG00000163485/ENSG00000135124/ENSG00000090339/ENSG00000159212/ENSG00000108691/ENSG00000132535/ENSG00000159167/ENSG00000105605/ENSG00000171132/ENSG00000058404/ENSG00000153246/ENSG00000141480/ENSG00000154127/ENSG00000147044/ENSG00000154118/ENSG00000008735/ENSG00000177301/ENSG00000141837/ENSG00000102466/ENSG00000237515/ENSG00000277586/ENSG00000151320/ENSG00000006283/ENSG00000149295…	66
GO:0044057	regulation of system process	4.58831e-07	6.56004e-05	BP	60/839	478/13008	5.67436e-05	ENSG00000074370/ENSG00000163485/ENSG00000135124/ENSG00000090339/ENSG00000180176/ENSG00000132535/ENSG00000046604/ENSG00000168743/ENSG00000134755/ENSG00000159167/ENSG00000105605/ENSG00000099365/ENSG00000100678/ENSG00000221890/ENSG00000196218/ENSG00000171388/ENSG00000058404/ENSG00000087258/ENSG00000101040/ENSG00000102924/ENSG00000116544/ENSG00000171303/ENSG00000175866/ENSG00000237515/ENSG00000151320…	60
GO:0032809	neuronal cell body membrane	4.4074e-06	6.68822e-05	CC	9/877	22/13554	5.21928e-05	ENSG00000155897/ENSG00000177301/ENSG00000113763/ENSG00000105409/ENSG00000182674/ENSG00000166006/ENSG00000136848/ENSG00000169836/ENSG00000116396	9
GO:0043197	dendritic spine	4.75615e-06	7.04142e-05	CC	28/877	171/13554	5.49491e-05	ENSG00000163485/ENSG00000135124/ENSG00000197959/ENSG00000132535/ENSG00000108852/ENSG00000100678/ENSG00000156299/ENSG00000107954/ENSG00000141480/ENSG00000101040/ENSG00000175866/ENSG00000149295/ENSG00000132718/ENSG00000166313/ENSG00000184588/ENSG00000138443/ENSG00000139220/ENSG00000106688/ENSG00000108819/ENSG00000107282/ENSG00000006740/ENSG00000075142/ENSG00000171385/ENSG00000161681/ENSG00000106976…	28
GO:0007269	neurotransmitter secretion	5.19999e-07	7.05332e-05	BP	29/839	163/13008	6.10104e-05	ENSG00000100505/ENSG00000166501/ENSG00000108262/ENSG00000102003/ENSG00000099365/ENSG00000109971/ENSG00000147044/ENSG00000149295/ENSG00000132718/ENSG00000213023/ENSG00000139220/ENSG00000008056/ENSG00000154764/ENSG00000163618/ENSG00000132639/ENSG00000101180/ENSG00000129990/ENSG00000176406/ENSG00000107282/ENSG00000149927/ENSG00000177380/ENSG00000125814/ENSG00000186318/ENSG00000101438/ENSG00000160469…	29
GO:0099643	signal release from synapse	5.19999e-07	7.05332e-05	BP	29/839	163/13008	6.10104e-05	ENSG00000100505/ENSG00000166501/ENSG00000108262/ENSG00000102003/ENSG00000099365/ENSG00000109971/ENSG00000147044/ENSG00000149295/ENSG00000132718/ENSG00000213023/ENSG00000139220/ENSG00000008056/ENSG00000154764/ENSG00000163618/ENSG00000132639/ENSG00000101180/ENSG00000129990/ENSG00000176406/ENSG00000107282/ENSG00000149927/ENSG00000177380/ENSG00000125814/ENSG00000186318/ENSG00000101438/ENSG00000160469…	29
GO:0007155	cell adhesion	5.63614e-07	7.45379e-05	BP	110/839	1076/13008	6.44744e-05	ENSG00000138650/ENSG00000090339/ENSG00000205336/ENSG00000151012/ENSG00000108691/ENSG00000091129/ENSG00000164007/ENSG00000132535/ENSG00000046604/ENSG00000168743/ENSG00000188730/ENSG00000134755/ENSG00000169862/ENSG00000156299/ENSG00000119547/ENSG00000137764/ENSG00000204592/ENSG00000197565/ENSG00000148219/ENSG00000095637/ENSG00000171132/ENSG00000154127/ENSG00000198053/ENSG00000112715/ENSG00000147044…	110
GO:0042060	wound healing	5.77784e-07	7.45483e-05	BP	51/839	383/13008	6.44834e-05	ENSG00000135124/ENSG00000130158/ENSG00000116478/ENSG00000109758/ENSG00000151012/ENSG00000166501/ENSG00000164007/ENSG00000164930/ENSG00000138685/ENSG00000160999/ENSG00000171132/ENSG00000141480/ENSG00000154127/ENSG00000112715/ENSG00000147044/ENSG00000158856/ENSG00000111186/ENSG00000149131/ENSG00000132718/ENSG00000151694/ENSG00000005961/ENSG00000116489/ENSG00000162493/ENSG00000113083/ENSG00000154764…	51
GO:0022610	biological adhesion	6.77241e-07	8.53001e-05	BP	110/839	1080/13008	7.37836e-05	ENSG00000138650/ENSG00000090339/ENSG00000205336/ENSG00000151012/ENSG00000108691/ENSG00000091129/ENSG00000164007/ENSG00000132535/ENSG00000046604/ENSG00000168743/ENSG00000188730/ENSG00000134755/ENSG00000169862/ENSG00000156299/ENSG00000119547/ENSG00000137764/ENSG00000204592/ENSG00000197565/ENSG00000148219/ENSG00000095637/ENSG00000171132/ENSG00000154127/ENSG00000198053/ENSG00000112715/ENSG00000147044…	110
GO:0044309	neuron spine	5.98551e-06	8.65049e-05	CC	28/877	173/13554	6.75058e-05	ENSG00000163485/ENSG00000135124/ENSG00000197959/ENSG00000132535/ENSG00000108852/ENSG00000100678/ENSG00000156299/ENSG00000107954/ENSG00000141480/ENSG00000101040/ENSG00000175866/ENSG00000149295/ENSG00000132718/ENSG00000166313/ENSG00000184588/ENSG00000138443/ENSG00000139220/ENSG00000106688/ENSG00000108819/ENSG00000107282/ENSG00000006740/ENSG00000075142/ENSG00000171385/ENSG00000161681/ENSG00000106976…	28
GO:0048699	generation of neurons	7.13624e-07	8.77923e-05	BP	135/839	1400/13008	7.59393e-05	ENSG00000130294/ENSG00000135124/ENSG00000116478/ENSG00000180176/ENSG00000166780/ENSG00000172020/ENSG00000205336/ENSG00000135472/ENSG00000117598/ENSG00000197959/ENSG00000091129/ENSG00000168209/ENSG00000148082/ENSG00000132535/ENSG00000092964/ENSG00000198825/ENSG00000078725/ENSG00000171094/ENSG00000188730/ENSG00000105605/ENSG00000138083/ENSG00000168280/ENSG00000099365/ENSG00000169862/ENSG00000156299…	135
GO:0060284	regulation of cell development	7.66281e-07	9.21278e-05	BP	91/839	848/13008	7.96895e-05	ENSG00000130294/ENSG00000135124/ENSG00000116478/ENSG00000166780/ENSG00000205336/ENSG00000117598/ENSG00000197959/ENSG00000091129/ENSG00000132535/ENSG00000092964/ENSG00000198825/ENSG00000078725/ENSG00000171094/ENSG00000188730/ENSG00000105605/ENSG00000138083/ENSG00000099365/ENSG00000156299/ENSG00000107954/ENSG00000155363/ENSG00000058404/ENSG00000112715/ENSG00000101040/ENSG00000012171/ENSG00000149557…	91
GO:0030182	neuron differentiation	1.06427e-06	0.000125111	BP	124/839	1268/13008	0.00010822	ENSG00000130294/ENSG00000116478/ENSG00000180176/ENSG00000172020/ENSG00000135472/ENSG00000117598/ENSG00000197959/ENSG00000091129/ENSG00000168209/ENSG00000148082/ENSG00000132535/ENSG00000092964/ENSG00000198825/ENSG00000078725/ENSG00000171094/ENSG00000188730/ENSG00000105605/ENSG00000138083/ENSG00000168280/ENSG00000099365/ENSG00000169862/ENSG00000156299/ENSG00000107954/ENSG00000119547/ENSG00000080824…	124
GO:0044298	cell body membrane	1.02974e-05	0.000145361	CC	9/877	24/13554	0.000113435	ENSG00000155897/ENSG00000177301/ENSG00000113763/ENSG00000105409/ENSG00000182674/ENSG00000166006/ENSG00000136848/ENSG00000169836/ENSG00000116396	9
GO:0030001	metal ion transport	1.3796e-06	0.000158654	BP	76/839	679/13008	0.000137234	ENSG00000128285/ENSG00000074370/ENSG00000163485/ENSG00000135124/ENSG00000090339/ENSG00000166501/ENSG00000108691/ENSG00000159167/ENSG00000105605/ENSG00000169427/ENSG00000100678/ENSG00000196218/ENSG00000033627/ENSG00000138685/ENSG00000171132/ENSG00000058404/ENSG00000141480/ENSG00000154127/ENSG00000115657/ENSG00000147044/ENSG00000154118/ENSG00000091664/ENSG00000158296/ENSG00000171303/ENSG00000177301…	76
hsa04713	Circadian entrainment	4.89497e-07	0.000163492							94	-0.587315	-2.10056	0.000137574	3426	tags=56%, list=20%, signal=45%	51655/5566/2782/5187/54331/808/5582/2891/2776/4842/91860/2785/818/815/2786/5578/2892/2890/111/2788/2893/8911/2977/117/4544/2906/5332/3762/2902/196883/9722/108/107/775/51764/5567/2983/3760/2775/2903/116/2904/3765/5593/2790/3763/8913/6261/816/114/5579/2793/2792
GO:0007420	brain development	1.47119e-06	0.000165587	BP	77/839	692/13008	0.000143231	ENSG00000157219/ENSG00000130294/ENSG00000116478/ENSG00000180176/ENSG00000166780/ENSG00000205336/ENSG00000135472/ENSG00000151012/ENSG00000168209/ENSG00000092964/ENSG00000115507/ENSG00000139874/ENSG00000171094/ENSG00000138083/ENSG00000164930/ENSG00000100678/ENSG00000107954/ENSG00000117394/ENSG00000176658/ENSG00000105613/ENSG00000133083/ENSG00000141480/ENSG00000115657/ENSG00000102924/ENSG00000149557…	77
GO:0099056	integral component of presynaptic membrane	1.26621e-05	0.000174679	CC	15/877	65/13554	0.000136314	ENSG00000155897/ENSG00000163485/ENSG00000177301/ENSG00000149295/ENSG00000118946/ENSG00000132718/ENSG00000040731/ENSG00000162728/ENSG00000110400/ENSG00000136531/ENSG00000177272/ENSG00000132164/ENSG00000126243/ENSG00000110436/ENSG00000105143	15
GO:0098889	intrinsic component of presynaptic membrane	1.32129e-05	0.000178227	CC	16/877	73/13554	0.000139083	ENSG00000155897/ENSG00000163485/ENSG00000177301/ENSG00000149295/ENSG00000118946/ENSG00000132718/ENSG00000076716/ENSG00000040731/ENSG00000162728/ENSG00000110400/ENSG00000136531/ENSG00000177272/ENSG00000132164/ENSG00000126243/ENSG00000110436/ENSG00000105143	16
GO:1901701	cellular response to oxygen-containing compound	1.66764e-06	0.000183788	BP	96/839	925/13008	0.000158975	ENSG00000157219/ENSG00000155897/ENSG00000135124/ENSG00000090339/ENSG00000180176/ENSG00000166501/ENSG00000132356/ENSG00000108691/ENSG00000168209/ENSG00000078725/ENSG00000139874/ENSG00000171094/ENSG00000159167/ENSG00000054356/ENSG00000100678/ENSG00000156299/ENSG00000107954/ENSG00000151632/ENSG00000033627/ENSG00000132793/ENSG00000095637/ENSG00000160999/ENSG00000171132/ENSG00000176956/ENSG00000141480…	96
GO:0060322	head development	1.75318e-06	0.000189272	BP	80/839	731/13008	0.000163718	ENSG00000157219/ENSG00000130294/ENSG00000116478/ENSG00000180176/ENSG00000166780/ENSG00000205336/ENSG00000135472/ENSG00000151012/ENSG00000168209/ENSG00000092964/ENSG00000115507/ENSG00000139874/ENSG00000171094/ENSG00000138083/ENSG00000164930/ENSG00000100678/ENSG00000107954/ENSG00000117394/ENSG00000176658/ENSG00000105613/ENSG00000133083/ENSG00000141480/ENSG00000115657/ENSG00000102924/ENSG00000149557…	80
GO:0043204	perikaryon	1.46186e-05	0.000192902	CC	24/877	143/13554	0.000150535	ENSG00000157219/ENSG00000180176/ENSG00000172020/ENSG00000054356/ENSG00000169862/ENSG00000100678/ENSG00000107954/ENSG00000148219/ENSG00000176658/ENSG00000167281/ENSG00000177301/ENSG00000149295/ENSG00000136943/ENSG00000132718/ENSG00000181965/ENSG00000162374/ENSG00000185800/ENSG00000106688/ENSG00000152092/ENSG00000151067/ENSG00000182674/ENSG00000166006/ENSG00000020129/ENSG00000169282	24
GO:0120039	plasma membrane bounded cell projection morphogenesis	1.96561e-06	0.000207962	BP	72/839	638/13008	0.000179884	ENSG00000130294/ENSG00000172020/ENSG00000197959/ENSG00000091129/ENSG00000148082/ENSG00000132535/ENSG00000092964/ENSG00000105605/ENSG00000168280/ENSG00000169862/ENSG00000156299/ENSG00000080824/ENSG00000155363/ENSG00000133083/ENSG00000058404/ENSG00000112715/ENSG00000012171/ENSG00000008735/ENSG00000149557/ENSG00000175866/ENSG00000173898/ENSG00000165588/ENSG00000277586/ENSG00000148948/ENSG00000168546…	72
GO:0050767	regulation of neurogenesis	2.15929e-06	0.000223973	BP	82/839	759/13008	0.000193734	ENSG00000130294/ENSG00000135124/ENSG00000116478/ENSG00000166780/ENSG00000205336/ENSG00000117598/ENSG00000197959/ENSG00000091129/ENSG00000132535/ENSG00000092964/ENSG00000198825/ENSG00000078725/ENSG00000171094/ENSG00000188730/ENSG00000105605/ENSG00000138083/ENSG00000099365/ENSG00000156299/ENSG00000107954/ENSG00000155363/ENSG00000058404/ENSG00000112715/ENSG00000101040/ENSG00000012171/ENSG00000149557…	82
GO:0030863	cortical cytoskeleton	1.754e-05	0.000226527	CC	18/877	91/13554	0.000176775	ENSG00000166501/ENSG00000132535/ENSG00000117394/ENSG00000158856/ENSG00000173898/ENSG00000170011/ENSG00000108819/ENSG00000176406/ENSG00000132613/ENSG00000160460/ENSG00000152527/ENSG00000130830/ENSG00000136842/ENSG00000077522/ENSG00000102879/ENSG00000158352/ENSG00000138771/ENSG00000070182	18
GO:0044306	neuron projection terminus	1.92972e-05	0.000244029	CC	23/877	136/13554	0.000190433	ENSG00000163485/ENSG00000135124/ENSG00000180176/ENSG00000166501/ENSG00000108262/ENSG00000132535/ENSG00000102003/ENSG00000054356/ENSG00000109971/ENSG00000100678/ENSG00000164099/ENSG00000177301/ENSG00000175866/ENSG00000149295/ENSG00000132718/ENSG00000106688/ENSG00000166006/ENSG00000177272/ENSG00000189195/ENSG00000101438/ENSG00000075142/ENSG00000148053/ENSG00000116396	23
GO:0048858	cell projection morphogenesis	2.46965e-06	0.000251239	BP	72/839	642/13008	0.000217319	ENSG00000130294/ENSG00000172020/ENSG00000197959/ENSG00000091129/ENSG00000148082/ENSG00000132535/ENSG00000092964/ENSG00000105605/ENSG00000168280/ENSG00000169862/ENSG00000156299/ENSG00000080824/ENSG00000155363/ENSG00000133083/ENSG00000058404/ENSG00000112715/ENSG00000012171/ENSG00000008735/ENSG00000149557/ENSG00000175866/ENSG00000173898/ENSG00000165588/ENSG00000277586/ENSG00000148948/ENSG00000168546…	72
hsa04080	Neuroactive ligand-receptor interaction	2.29066e-06	0.000255027							314	-0.405199	-1.681	0.000214599	2300	tags=39%, list=13%, signal=34%	2892/59350/680/5179/2555/4852/2890/3060/4987/2151/2899/2893/4295/885/2564/2914/117/5732/4544/887/2834/133/799/728/2906/6752/552/5733/2902/147/1144/51289/150/2566/2911/116443/6750/64106/2568/2742/4161/6866/2550/3354/122042/6753/2587/10022/3363/8811/2895/2556/2565/2903/116/84634/2916/255061/3356/6865/1137/5724/5026/399968/2560/2912/135/5697/2904/2917/2554/5617/2741/7200/2894/2561/5367/11255/2693/28…
hsa04728	Dopaminergic synapse	1.8389e-06	0.000255027							129	-0.525775	-1.95855	0.000214599	4522	tags=58%, list=26%, signal=43%	2783/406/90993/776/55844/10681/1815/6300/5501/2784/2353/5516/5532/801/2932/5518/2770/1386/163688/774/5566/2782/2931/54331/808/5582/2891/2776/91860/1812/2785/818/220074/815/5602/3798/2786/5526/5578/2892/2890/111/4129/2788/3800/409/2893/5601/5332/3762/4128/775/51764/5567/3760/2775/2903/5521/2774/2904/3765/2790/50632/773/3763/5522/1813/816/1644/5579/6570/7054/2793/1816/2792
GO:0098805	whole membrane	2.09754e-05	0.000259838	CC	134/877	1473/13554	0.00020277	ENSG00000177182/ENSG00000071967/ENSG00000155897/ENSG00000130294/ENSG00000135124/ENSG00000090339/ENSG00000180176/ENSG00000205336/ENSG00000135472/ENSG00000132535/ENSG00000198825/ENSG00000159399/ENSG00000102003/ENSG00000054356/ENSG00000109971/ENSG00000100678/ENSG00000171109/ENSG00000091317/ENSG00000033627/ENSG00000117394/ENSG00000204592/ENSG00000100280/ENSG00000176658/ENSG00000095637/ENSG00000168918…	134
GO:0016079	synaptic vesicle exocytosis	2.62493e-06	0.000261998	BP	22/839	113/13008	0.000226625	ENSG00000100505/ENSG00000166501/ENSG00000108262/ENSG00000102003/ENSG00000099365/ENSG00000147044/ENSG00000149295/ENSG00000213023/ENSG00000139220/ENSG00000008056/ENSG00000154764/ENSG00000163618/ENSG00000132639/ENSG00000129990/ENSG00000176406/ENSG00000107282/ENSG00000149927/ENSG00000177380/ENSG00000125814/ENSG00000186318/ENSG00000101298/ENSG00000159164	22
GO:0008016	regulation of heart contraction	2.72872e-06	0.000262453	BP	32/839	205/13008	0.000227019	ENSG00000074370/ENSG00000163485/ENSG00000135124/ENSG00000180176/ENSG00000046604/ENSG00000134755/ENSG00000159167/ENSG00000105605/ENSG00000100678/ENSG00000196218/ENSG00000171388/ENSG00000087258/ENSG00000171303/ENSG00000006283/ENSG00000149295/ENSG00000006128/ENSG00000136717/ENSG00000084073/ENSG00000184588/ENSG00000105409/ENSG00000100604/ENSG00000106688/ENSG00000138735/ENSG00000184185/ENSG00000104936…	32
GO:2000026	regulation of multicellular organismal development	2.70705e-06	0.000262453	BP	157/839	1726/13008	0.000227019	ENSG00000115380/ENSG00000130294/ENSG00000135124/ENSG00000116478/ENSG00000166780/ENSG00000172020/ENSG00000205336/ENSG00000117598/ENSG00000197959/ENSG00000166501/ENSG00000132356/ENSG00000091129/ENSG00000135766/ENSG00000132535/ENSG00000092964/ENSG00000198825/ENSG00000078725/ENSG00000159399/ENSG00000171094/ENSG00000136110/ENSG00000188730/ENSG00000105605/ENSG00000138083/ENSG00000164930/ENSG00000099365…	157
GO:0016192	vesicle-mediated transport	2.81276e-06	0.000265705	BP	154/839	1687/13008	0.000229832	ENSG00000154917/ENSG00000163485/ENSG00000160209/ENSG00000130294/ENSG00000180176/ENSG00000100505/ENSG00000197959/ENSG00000166501/ENSG00000132356/ENSG00000108691/ENSG00000108262/ENSG00000132535/ENSG00000092964/ENSG00000198825/ENSG00000115073/ENSG00000102003/ENSG00000105605/ENSG00000099365/ENSG00000109971/ENSG00000185215/ENSG00000168818/ENSG00000171388/ENSG00000116675/ENSG00000091317/ENSG00000033627…	154
GO:0060078	regulation of postsynaptic membrane potential	2.88806e-06	0.000268033	BP	24/839	131/13008	0.000231845	ENSG00000163485/ENSG00000135124/ENSG00000132535/ENSG00000182771/ENSG00000108852/ENSG00000099365/ENSG00000100678/ENSG00000205363/ENSG00000141480/ENSG00000101040/ENSG00000102924/ENSG00000008735/ENSG00000175866/ENSG00000102466/ENSG00000149295/ENSG00000154764/ENSG00000104936/ENSG00000101489/ENSG00000176406/ENSG00000163288/ENSG00000145864/ENSG00000161681/ENSG00000273079/ENSG00000183044	24
hsa05032	Morphine addiction	3.25382e-06	0.000271694							89	-0.581456	-2.06286	0.000228624	3900	tags=63%, list=23%, signal=49%	109/2567/2770/2557/156/774/5566/2782/54331/8622/5582/2558/1812/2785/2562/2569/2786/5578/10846/2555/111/2788/409/2564/5136/3762/196883/108/2566/2869/140679/107/51764/2568/2550/5567/3760/2556/2775/2565/5142/2560/2554/3765/5153/2790/2561/9568/773/3763/4988/134/114/5579/2793/2792
GO:0007417	central nervous system development	3.34248e-06	0.000304857	BP	94/839	915/13008	0.000263698	ENSG00000157219/ENSG00000130294/ENSG00000116478/ENSG00000180176/ENSG00000166780/ENSG00000205336/ENSG00000135472/ENSG00000151012/ENSG00000091129/ENSG00000168209/ENSG00000148082/ENSG00000092964/ENSG00000115507/ENSG00000139874/ENSG00000171094/ENSG00000138083/ENSG00000164930/ENSG00000100678/ENSG00000107954/ENSG00000080824/ENSG00000117394/ENSG00000176658/ENSG00000105613/ENSG00000133083/ENSG00000141480…	94
GO:0006928	movement of cell or subcellular component	3.62187e-06	0.000309027	BP	153/839	1681/13008	0.000267305	ENSG00000163485/ENSG00000130294/ENSG00000135124/ENSG00000090339/ENSG00000166780/ENSG00000172020/ENSG00000205336/ENSG00000151012/ENSG00000108691/ENSG00000091129/ENSG00000168209/ENSG00000164007/ENSG00000148082/ENSG00000131016/ENSG00000092964/ENSG00000198825/ENSG00000046604/ENSG00000171951/ENSG00000134755/ENSG00000159167/ENSG00000138083/ENSG00000168280/ENSG00000109971/ENSG00000156299/ENSG00000107954…	153
GO:0045664	regulation of neuron differentiation	3.59275e-06	0.000309027	BP	70/839	625/13008	0.000267305	ENSG00000130294/ENSG00000117598/ENSG00000197959/ENSG00000091129/ENSG00000132535/ENSG00000092964/ENSG00000198825/ENSG00000078725/ENSG00000171094/ENSG00000188730/ENSG00000105605/ENSG00000138083/ENSG00000099365/ENSG00000156299/ENSG00000107954/ENSG00000155363/ENSG00000058404/ENSG00000112715/ENSG00000101040/ENSG00000012171/ENSG00000149557/ENSG00000175866/ENSG00000152377/ENSG00000277586/ENSG00000148948…	70
GO:0048666	neuron development	3.59141e-06	0.000309027	BP	104/839	1042/13008	0.000267305	ENSG00000130294/ENSG00000180176/ENSG00000172020/ENSG00000117598/ENSG00000197959/ENSG00000091129/ENSG00000148082/ENSG00000132535/ENSG00000092964/ENSG00000198825/ENSG00000171094/ENSG00000105605/ENSG00000168280/ENSG00000099365/ENSG00000169862/ENSG00000156299/ENSG00000107954/ENSG00000119547/ENSG00000080824/ENSG00000155363/ENSG00000133083/ENSG00000058404/ENSG00000112715/ENSG00000101040/ENSG00000012171…	104
GO:0048812	neuron projection morphogenesis	3.59275e-06	0.000309027	BP	70/839	625/13008	0.000267305	ENSG00000130294/ENSG00000172020/ENSG00000197959/ENSG00000091129/ENSG00000148082/ENSG00000132535/ENSG00000092964/ENSG00000105605/ENSG00000168280/ENSG00000169862/ENSG00000156299/ENSG00000080824/ENSG00000155363/ENSG00000133083/ENSG00000058404/ENSG00000112715/ENSG00000012171/ENSG00000008735/ENSG00000149557/ENSG00000175866/ENSG00000173898/ENSG00000165588/ENSG00000277586/ENSG00000148948/ENSG00000168546…	70
GO:0150034	distal axon	2.69093e-05	0.000326678	CC	38/877	291/13554	0.00025493	ENSG00000163485/ENSG00000135124/ENSG00000180176/ENSG00000172020/ENSG00000166501/ENSG00000108262/ENSG00000102003/ENSG00000168280/ENSG00000054356/ENSG00000109971/ENSG00000100678/ENSG00000156299/ENSG00000080824/ENSG00000164099/ENSG00000149557/ENSG00000177301/ENSG00000121653/ENSG00000165588/ENSG00000277586/ENSG00000149295/ENSG00000174672/ENSG00000132718/ENSG00000166313/ENSG00000162374/ENSG00000171587…	38
GO:0010975	regulation of neuron projection development	3.9042e-06	0.000327829	BP	58/839	487/13008	0.000283569	ENSG00000130294/ENSG00000117598/ENSG00000197959/ENSG00000091129/ENSG00000132535/ENSG00000092964/ENSG00000198825/ENSG00000171094/ENSG00000105605/ENSG00000099365/ENSG00000156299/ENSG00000107954/ENSG00000155363/ENSG00000058404/ENSG00000112715/ENSG00000101040/ENSG00000012171/ENSG00000149557/ENSG00000175866/ENSG00000152377/ENSG00000277586/ENSG00000148948/ENSG00000075223/ENSG00000103034/ENSG00000183762…	58
GO:0003015	heart process	4.61687e-06	0.000381613	BP	35/839	240/13008	0.000330091	ENSG00000074370/ENSG00000163485/ENSG00000135124/ENSG00000180176/ENSG00000046604/ENSG00000134755/ENSG00000159167/ENSG00000105605/ENSG00000100678/ENSG00000196218/ENSG00000171388/ENSG00000087258/ENSG00000171303/ENSG00000006283/ENSG00000149295/ENSG00000006128/ENSG00000136717/ENSG00000114279/ENSG00000084073/ENSG00000184588/ENSG00000105409/ENSG00000100604/ENSG00000106688/ENSG00000138735/ENSG00000184185…	35
GO:0060047	heart contraction	5.12897e-06	0.000417419	BP	34/839	231/13008	0.000361063	ENSG00000074370/ENSG00000163485/ENSG00000135124/ENSG00000180176/ENSG00000046604/ENSG00000134755/ENSG00000159167/ENSG00000105605/ENSG00000100678/ENSG00000196218/ENSG00000171388/ENSG00000087258/ENSG00000171303/ENSG00000006283/ENSG00000149295/ENSG00000006128/ENSG00000136717/ENSG00000114279/ENSG00000084073/ENSG00000184588/ENSG00000105409/ENSG00000100604/ENSG00000106688/ENSG00000138735/ENSG00000184185…	34
GO:0016324	apical plasma membrane	3.60817e-05	0.000429443	CC	34/877	252/13554	0.000335124	ENSG00000155897/ENSG00000132356/ENSG00000122756/ENSG00000046604/ENSG00000159167/ENSG00000164930/ENSG00000117394/ENSG00000147676/ENSG00000147100/ENSG00000155850/ENSG00000186193/ENSG00000173898/ENSG00000151694/ENSG00000134602/ENSG00000152939/ENSG00000089057/ENSG00000162493/ENSG00000106688/ENSG00000156113/ENSG00000100605/ENSG00000162733/ENSG00000163347/ENSG00000166006/ENSG00000232434/ENSG00000041353…	34
GO:0045595	regulation of cell differentiation	5.40596e-06	0.000433296	BP	142/839	1546/13008	0.000374796	ENSG00000115380/ENSG00000115548/ENSG00000130294/ENSG00000135124/ENSG00000116478/ENSG00000166780/ENSG00000205336/ENSG00000117598/ENSG00000197959/ENSG00000149926/ENSG00000166501/ENSG00000071575/ENSG00000091129/ENSG00000132535/ENSG00000092964/ENSG00000198825/ENSG00000078725/ENSG00000168743/ENSG00000171094/ENSG00000188730/ENSG00000105605/ENSG00000138083/ENSG00000099365/ENSG00000156299/ENSG00000107954…	142
GO:0099565	chemical synaptic transmission, postsynaptic	5.66561e-06	0.000447329	BP	20/839	101/13008	0.000386935	ENSG00000163485/ENSG00000135124/ENSG00000132535/ENSG00000108852/ENSG00000099365/ENSG00000100678/ENSG00000205363/ENSG00000141480/ENSG00000101040/ENSG00000102924/ENSG00000008735/ENSG00000175866/ENSG00000149295/ENSG00000154764/ENSG00000104936/ENSG00000101489/ENSG00000176406/ENSG00000161681/ENSG00000273079/ENSG00000183044	20
GO:0071495	cellular response to endogenous stimulus	6.07624e-06	0.000472695	BP	110/839	1131/13008	0.000408876	ENSG00000157219/ENSG00000155897/ENSG00000115548/ENSG00000135124/ENSG00000090339/ENSG00000116478/ENSG00000180176/ENSG00000166501/ENSG00000132356/ENSG00000108691/ENSG00000168209/ENSG00000139874/ENSG00000168743/ENSG00000197496/ENSG00000171094/ENSG00000188730/ENSG00000159167/ENSG00000100678/ENSG00000107954/ENSG00000196218/ENSG00000151632/ENSG00000119547/ENSG00000171388/ENSG00000033627/ENSG00000138685…	110
GO:0030672	synaptic vesicle membrane	4.31806e-05	0.000494541	CC	18/877	97/13554	0.000385924	ENSG00000102003/ENSG00000185518/ENSG00000091664/ENSG00000149295/ENSG00000197106/ENSG00000078053/ENSG00000008056/ENSG00000117758/ENSG00000129990/ENSG00000122012/ENSG00000100321/ENSG00000041353/ENSG00000149927/ENSG00000101438/ENSG00000198794/ENSG00000127561/ENSG00000175416/ENSG00000159164	18
GO:0099501	exocytic vesicle membrane	4.31806e-05	0.000494541	CC	18/877	97/13554	0.000385924	ENSG00000102003/ENSG00000185518/ENSG00000091664/ENSG00000149295/ENSG00000197106/ENSG00000078053/ENSG00000008056/ENSG00000117758/ENSG00000129990/ENSG00000122012/ENSG00000100321/ENSG00000041353/ENSG00000149927/ENSG00000101438/ENSG00000198794/ENSG00000127561/ENSG00000175416/ENSG00000159164	18
GO:1901699	cellular response to nitrogen compound	7.08525e-06	0.000543203	BP	65/839	578/13008	0.000469864	ENSG00000157219/ENSG00000155897/ENSG00000135124/ENSG00000090339/ENSG00000180176/ENSG00000166501/ENSG00000132356/ENSG00000171094/ENSG00000159167/ENSG00000100678/ENSG00000107954/ENSG00000196218/ENSG00000033627/ENSG00000132793/ENSG00000095637/ENSG00000160999/ENSG00000176956/ENSG00000141480/ENSG00000087258/ENSG00000061918/ENSG00000141837/ENSG00000175866/ENSG00000158856/ENSG00000151320/ENSG00000150907…	65
GO:0032990	cell part morphogenesis	7.37899e-06	0.000549787	BP	72/839	662/13008	0.000475559	ENSG00000130294/ENSG00000172020/ENSG00000197959/ENSG00000091129/ENSG00000148082/ENSG00000132535/ENSG00000092964/ENSG00000105605/ENSG00000168280/ENSG00000169862/ENSG00000156299/ENSG00000080824/ENSG00000155363/ENSG00000133083/ENSG00000058404/ENSG00000112715/ENSG00000012171/ENSG00000008735/ENSG00000149557/ENSG00000175866/ENSG00000173898/ENSG00000165588/ENSG00000277586/ENSG00000148948/ENSG00000168546…	72
GO:0098609	cell-cell adhesion	7.36036e-06	0.000549787	BP	70/839	638/13008	0.000475559	ENSG00000138650/ENSG00000090339/ENSG00000151012/ENSG00000108691/ENSG00000091129/ENSG00000164007/ENSG00000132535/ENSG00000046604/ENSG00000168743/ENSG00000134755/ENSG00000169862/ENSG00000137764/ENSG00000204592/ENSG00000148219/ENSG00000154127/ENSG00000198053/ENSG00000112715/ENSG00000102924/ENSG00000175866/ENSG00000158856/ENSG00000108175/ENSG00000148948/ENSG00000196159/ENSG00000165194/ENSG00000118946…	70
GO:0043679	axon terminus	5.66232e-05	0.000636486	CC	20/877	117/13554	0.000496694	ENSG00000163485/ENSG00000135124/ENSG00000180176/ENSG00000166501/ENSG00000108262/ENSG00000102003/ENSG00000054356/ENSG00000109971/ENSG00000100678/ENSG00000164099/ENSG00000177301/ENSG00000149295/ENSG00000132718/ENSG00000106688/ENSG00000166006/ENSG00000177272/ENSG00000101438/ENSG00000075142/ENSG00000148053/ENSG00000116396	20
GO:0009719	response to endogenous stimulus	9.07874e-06	0.000667035	BP	124/839	1323/13008	0.000576978	ENSG00000157219/ENSG00000155897/ENSG00000115548/ENSG00000135124/ENSG00000090339/ENSG00000116478/ENSG00000180176/ENSG00000166501/ENSG00000132356/ENSG00000108691/ENSG00000168209/ENSG00000139874/ENSG00000046604/ENSG00000168743/ENSG00000197496/ENSG00000171094/ENSG00000188730/ENSG00000159167/ENSG00000054356/ENSG00000100678/ENSG00000107954/ENSG00000196218/ENSG00000151632/ENSG00000119547/ENSG00000171388…	124
hsa04727	GABAergic synapse	1.06524e-05	0.000711579							87	-0.566374	-2.00159	0.000598775	2691	tags=51%, list=16%, signal=43%	2785/4905/2562/2569/2786/5578/9001/92745/2555/111/2788/2572/2564/18/10243/196883/108/2566/140679/107/775/10991/51764/2568/2550/5567/2556/2775/2565/2571/2560/6529/2554/2790/2561/9568/773/3763/57468/114/5579/6538/2793/2792
GO:1901698	response to nitrogen compound	1.00616e-05	0.000729121	BP	93/839	927/13008	0.000630682	ENSG00000157219/ENSG00000155897/ENSG00000135124/ENSG00000090339/ENSG00000180176/ENSG00000123360/ENSG00000166501/ENSG00000132356/ENSG00000135766/ENSG00000171094/ENSG00000159167/ENSG00000054356/ENSG00000100678/ENSG00000156299/ENSG00000107954/ENSG00000196218/ENSG00000033627/ENSG00000117394/ENSG00000132793/ENSG00000095637/ENSG00000160999/ENSG00000171132/ENSG00000176956/ENSG00000141480/ENSG00000087258…	93
GO:0098742	cell-cell adhesion via plasma-membrane adhesion molecules	1.02659e-05	0.000733875	BP	31/839	208/13008	0.000634793	ENSG00000138650/ENSG00000090339/ENSG00000164007/ENSG00000046604/ENSG00000134755/ENSG00000137764/ENSG00000102924/ENSG00000148948/ENSG00000196159/ENSG00000165194/ENSG00000118946/ENSG00000243232/ENSG00000117154/ENSG00000171587/ENSG00000076716/ENSG00000134762/ENSG00000040731/ENSG00000110400/ENSG00000152583/ENSG00000165731/ENSG00000072071/ENSG00000163347/ENSG00000075945/ENSG00000017260/ENSG00000135535…	31
GO:0060076	excitatory synapse	7.56539e-05	0.000834944	CC	12/877	51/13554	0.000651564	ENSG00000155897/ENSG00000132535/ENSG00000102003/ENSG00000102924/ENSG00000091664/ENSG00000175866/ENSG00000173898/ENSG00000132718/ENSG00000184588/ENSG00000162728/ENSG00000188803/ENSG00000161681	12
GO:0031175	neuron projection development	1.24934e-05	0.000881199	BP	93/839	932/13008	0.000762227	ENSG00000130294/ENSG00000172020/ENSG00000117598/ENSG00000197959/ENSG00000091129/ENSG00000148082/ENSG00000132535/ENSG00000092964/ENSG00000198825/ENSG00000171094/ENSG00000105605/ENSG00000168280/ENSG00000099365/ENSG00000169862/ENSG00000156299/ENSG00000107954/ENSG00000080824/ENSG00000155363/ENSG00000133083/ENSG00000058404/ENSG00000112715/ENSG00000101040/ENSG00000012171/ENSG00000008735/ENSG00000149557…	93
GO:0010243	response to organonitrogen compound	1.35412e-05	0.000942536	BP	88/839	871/13008	0.000815282	ENSG00000157219/ENSG00000155897/ENSG00000135124/ENSG00000090339/ENSG00000180176/ENSG00000123360/ENSG00000166501/ENSG00000132356/ENSG00000171094/ENSG00000159167/ENSG00000054356/ENSG00000100678/ENSG00000156299/ENSG00000107954/ENSG00000196218/ENSG00000033627/ENSG00000117394/ENSG00000132793/ENSG00000095637/ENSG00000160999/ENSG00000171132/ENSG00000141480/ENSG00000087258/ENSG00000145428/ENSG00000141837…	88
GO:0120035	regulation of plasma membrane bounded cell projection organization	1.38947e-05	0.000954581	BP	69/839	638/13008	0.000825702	ENSG00000130294/ENSG00000090339/ENSG00000172020/ENSG00000117598/ENSG00000197959/ENSG00000091129/ENSG00000132535/ENSG00000092964/ENSG00000198825/ENSG00000171094/ENSG00000105605/ENSG00000099365/ENSG00000156299/ENSG00000107954/ENSG00000155363/ENSG00000058404/ENSG00000112715/ENSG00000101040/ENSG00000012171/ENSG00000149557/ENSG00000175866/ENSG00000152377/ENSG00000158856/ENSG00000277586/ENSG00000148948…	69
GO:0045177	apical part of cell	9.32267e-05	0.00101051	CC	38/877	308/13554	0.000788572	ENSG00000155897/ENSG00000151012/ENSG00000132356/ENSG00000122756/ENSG00000046604/ENSG00000159167/ENSG00000164930/ENSG00000117394/ENSG00000147676/ENSG00000147100/ENSG00000155850/ENSG00000186193/ENSG00000173898/ENSG00000196159/ENSG00000136943/ENSG00000151694/ENSG00000134602/ENSG00000152939/ENSG00000089057/ENSG00000162493/ENSG00000106688/ENSG00000156113/ENSG00000100605/ENSG00000162733/ENSG00000163347…	38
GO:0048667	cell morphogenesis involved in neuron differentiation	1.52143e-05	0.00103184	BP	63/839	568/13008	0.000892532	ENSG00000130294/ENSG00000172020/ENSG00000197959/ENSG00000091129/ENSG00000148082/ENSG00000132535/ENSG00000092964/ENSG00000168280/ENSG00000169862/ENSG00000156299/ENSG00000080824/ENSG00000133083/ENSG00000058404/ENSG00000112715/ENSG00000012171/ENSG00000008735/ENSG00000149557/ENSG00000175866/ENSG00000173898/ENSG00000165588/ENSG00000277586/ENSG00000148948/ENSG00000168546/ENSG00000075223/ENSG00000149295…	63
GO:0098797	plasma membrane protein complex	9.69156e-05	0.00103207	CC	50/877	446/13554	0.000805393	ENSG00000122756/ENSG00000132535/ENSG00000168743/ENSG00000188730/ENSG00000105605/ENSG00000196218/ENSG00000204592/ENSG00000087258/ENSG00000115657/ENSG00000177301/ENSG00000141837/ENSG00000237515/ENSG00000006283/ENSG00000128266/ENSG00000005961/ENSG00000179344/ENSG00000184588/ENSG00000040731/ENSG00000105409/ENSG00000175697/ENSG00000156113/ENSG00000141404/ENSG00000127527/ENSG00000132639/ENSG00000144668…	50
GO:0071417	cellular response to organonitrogen compound	1.55831e-05	0.00104347	BP	60/839	533/13008	0.000902593	ENSG00000157219/ENSG00000155897/ENSG00000135124/ENSG00000090339/ENSG00000180176/ENSG00000166501/ENSG00000132356/ENSG00000171094/ENSG00000159167/ENSG00000100678/ENSG00000107954/ENSG00000196218/ENSG00000033627/ENSG00000132793/ENSG00000095637/ENSG00000160999/ENSG00000141480/ENSG00000087258/ENSG00000141837/ENSG00000175866/ENSG00000158856/ENSG00000151320/ENSG00000150907/ENSG00000149295/ENSG00000132670…	60
GO:0098588	bounding membrane of organelle	0.000111753	0.00114973	CC	156/877	1826/13554	0.000897213	ENSG00000128285/ENSG00000177182/ENSG00000074370/ENSG00000154917/ENSG00000071967/ENSG00000155897/ENSG00000169105/ENSG00000130294/ENSG00000135124/ENSG00000180176/ENSG00000149926/ENSG00000132535/ENSG00000198825/ENSG00000159399/ENSG00000102003/ENSG00000054356/ENSG00000109971/ENSG00000100678/ENSG00000196218/ENSG00000129993/ENSG00000168818/ENSG00000171109/ENSG00000165905/ENSG00000091317/ENSG00000033627…	156
GO:0099060	integral component of postsynaptic specialization membrane	0.000110994	0.00114973	CC	14/877	69/13554	0.000897213	ENSG00000157219/ENSG00000091129/ENSG00000182771/ENSG00000105605/ENSG00000237515/ENSG00000148948/ENSG00000040731/ENSG00000198739/ENSG00000145864/ENSG00000156564/ENSG00000171385/ENSG00000188803/ENSG00000128011/ENSG00000126243	14
GO:1901700	response to oxygen-containing compound	1.76523e-05	0.00116726	BP	121/839	1302/13008	0.00100966	ENSG00000157219/ENSG00000155897/ENSG00000135124/ENSG00000090339/ENSG00000180176/ENSG00000166501/ENSG00000132356/ENSG00000108691/ENSG00000135766/ENSG00000168209/ENSG00000131016/ENSG00000078725/ENSG00000139874/ENSG00000046604/ENSG00000171094/ENSG00000159167/ENSG00000054356/ENSG00000100678/ENSG00000156299/ENSG00000107954/ENSG00000151632/ENSG00000033627/ENSG00000117394/ENSG00000132793/ENSG00000095637…	121
GO:0032989	cellular component morphogenesis	1.85991e-05	0.00120385	BP	76/839	729/13008	0.00104132	ENSG00000130294/ENSG00000172020/ENSG00000197959/ENSG00000091129/ENSG00000148082/ENSG00000132535/ENSG00000092964/ENSG00000105605/ENSG00000168280/ENSG00000169862/ENSG00000156299/ENSG00000080824/ENSG00000155363/ENSG00000133083/ENSG00000058404/ENSG00000112715/ENSG00000012171/ENSG00000008735/ENSG00000149557/ENSG00000175866/ENSG00000173898/ENSG00000165588/ENSG00000277586/ENSG00000148948/ENSG00000168546…	76
GO:0098693	regulation of synaptic vesicle cycle	1.86609e-05	0.00120385	BP	20/839	109/13008	0.00104132	ENSG00000197959/ENSG00000166501/ENSG00000108262/ENSG00000102003/ENSG00000099365/ENSG00000147044/ENSG00000102466/ENSG00000149295/ENSG00000118946/ENSG00000174672/ENSG00000132718/ENSG00000139220/ENSG00000008056/ENSG00000154764/ENSG00000176406/ENSG00000107282/ENSG00000125814/ENSG00000186318/ENSG00000160469/ENSG00000106976	20
GO:0060079	excitatory postsynaptic potential	1.95823e-05	0.00124808	BP	18/839	92/13008	0.00107957	ENSG00000163485/ENSG00000135124/ENSG00000132535/ENSG00000108852/ENSG00000099365/ENSG00000100678/ENSG00000141480/ENSG00000101040/ENSG00000102924/ENSG00000008735/ENSG00000175866/ENSG00000149295/ENSG00000154764/ENSG00000104936/ENSG00000101489/ENSG00000176406/ENSG00000161681/ENSG00000273079	18
GO:0031344	regulation of cell projection organization	1.99172e-05	0.00125431	BP	69/839	645/13008	0.00108496	ENSG00000130294/ENSG00000090339/ENSG00000172020/ENSG00000117598/ENSG00000197959/ENSG00000091129/ENSG00000132535/ENSG00000092964/ENSG00000198825/ENSG00000171094/ENSG00000105605/ENSG00000099365/ENSG00000156299/ENSG00000107954/ENSG00000155363/ENSG00000058404/ENSG00000112715/ENSG00000101040/ENSG00000012171/ENSG00000149557/ENSG00000175866/ENSG00000152377/ENSG00000158856/ENSG00000277586/ENSG00000148948…	69
GO:0098657	import into cell	2.03978e-05	0.00126946	BP	28/839	185/13008	0.00109807	ENSG00000197959/ENSG00000151012/ENSG00000197496/ENSG00000105605/ENSG00000169427/ENSG00000100678/ENSG00000117394/ENSG00000147100/ENSG00000149295/ENSG00000105409/ENSG00000124067/ENSG00000106688/ENSG00000162728/ENSG00000130643/ENSG00000181085/ENSG00000184185/ENSG00000124140/ENSG00000132639/ENSG00000065923/ENSG00000010810/ENSG00000204442/ENSG00000132164/ENSG00000138622/ENSG00000106976/ENSG00000127561…	28
GO:0006935	chemotaxis	2.2236e-05	0.00136777	BP	54/839	469/13008	0.00118311	ENSG00000135124/ENSG00000172020/ENSG00000108691/ENSG00000091129/ENSG00000148082/ENSG00000092964/ENSG00000171951/ENSG00000168280/ENSG00000156299/ENSG00000138685/ENSG00000141480/ENSG00000112715/ENSG00000012171/ENSG00000149557/ENSG00000173898/ENSG00000165588/ENSG00000168546/ENSG00000075223/ENSG00000132670/ENSG00000113763/ENSG00000151694/ENSG00000058085/ENSG00000196411/ENSG00000171587/ENSG00000184588…	54
GO:1903522	regulation of blood circulation	2.28667e-05	0.0013904	BP	33/839	237/13008	0.00120268	ENSG00000074370/ENSG00000163485/ENSG00000135124/ENSG00000090339/ENSG00000180176/ENSG00000046604/ENSG00000134755/ENSG00000159167/ENSG00000105605/ENSG00000100678/ENSG00000196218/ENSG00000171388/ENSG00000087258/ENSG00000171303/ENSG00000006283/ENSG00000149295/ENSG00000006128/ENSG00000136717/ENSG00000084073/ENSG00000184588/ENSG00000105409/ENSG00000100604/ENSG00000106688/ENSG00000138735/ENSG00000184185…	33
GO:0007169	transmembrane receptor protein tyrosine kinase signaling pathway	2.35363e-05	0.00139895	BP	65/839	600/13008	0.00121008	ENSG00000115380/ENSG00000163485/ENSG00000166501/ENSG00000132356/ENSG00000108262/ENSG00000168209/ENSG00000148082/ENSG00000171094/ENSG00000136110/ENSG00000156299/ENSG00000107954/ENSG00000171388/ENSG00000033627/ENSG00000080824/ENSG00000138685/ENSG00000197565/ENSG00000095637/ENSG00000160999/ENSG00000154127/ENSG00000112715/ENSG00000175866/ENSG00000165588/ENSG00000196159/ENSG00000168546/ENSG00000150907…	65
GO:0055082	cellular chemical homeostasis	2.35363e-05	0.00139895	BP	65/839	600/13008	0.00121008	ENSG00000128285/ENSG00000074370/ENSG00000071967/ENSG00000155897/ENSG00000163485/ENSG00000135124/ENSG00000090339/ENSG00000180176/ENSG00000166501/ENSG00000132356/ENSG00000135766/ENSG00000132535/ENSG00000159399/ENSG00000159167/ENSG00000054356/ENSG00000100678/ENSG00000156299/ENSG00000196218/ENSG00000033627/ENSG00000138685/ENSG00000171132/ENSG00000154127/ENSG00000115657/ENSG00000154118/ENSG00000171303…	65
GO:0042330	taxis	2.50518e-05	0.00147249	BP	54/839	471/13008	0.00127368	ENSG00000135124/ENSG00000172020/ENSG00000108691/ENSG00000091129/ENSG00000148082/ENSG00000092964/ENSG00000171951/ENSG00000168280/ENSG00000156299/ENSG00000138685/ENSG00000141480/ENSG00000112715/ENSG00000012171/ENSG00000149557/ENSG00000173898/ENSG00000165588/ENSG00000168546/ENSG00000075223/ENSG00000132670/ENSG00000113763/ENSG00000151694/ENSG00000058085/ENSG00000196411/ENSG00000171587/ENSG00000184588…	54
GO:0030900	forebrain development	2.68789e-05	0.00156252	BP	44/839	358/13008	0.00135156	ENSG00000157219/ENSG00000130294/ENSG00000116478/ENSG00000180176/ENSG00000166780/ENSG00000205336/ENSG00000151012/ENSG00000115507/ENSG00000139874/ENSG00000171094/ENSG00000138083/ENSG00000100678/ENSG00000117394/ENSG00000176658/ENSG00000133083/ENSG00000149557/ENSG00000108175/ENSG00000165588/ENSG00000277586/ENSG00000182968/ENSG00000196159/ENSG00000149295/ENSG00000128791/ENSG00000163785/ENSG00000185737…	44
GO:0019725	cellular homeostasis	2.75641e-05	0.00158494	BP	75/839	725/13008	0.00137095	ENSG00000128285/ENSG00000074370/ENSG00000071967/ENSG00000155897/ENSG00000163485/ENSG00000135124/ENSG00000090339/ENSG00000180176/ENSG00000166501/ENSG00000132356/ENSG00000108691/ENSG00000135766/ENSG00000132535/ENSG00000159399/ENSG00000197496/ENSG00000159167/ENSG00000054356/ENSG00000100678/ENSG00000156299/ENSG00000196218/ENSG00000165905/ENSG00000033627/ENSG00000138685/ENSG00000171132/ENSG00000154127…	75
GO:0005911	cell-cell junction	0.000160094	0.00161962	CC	46/877	408/13554	0.0012639	ENSG00000164007/ENSG00000046604/ENSG00000134755/ENSG00000169862/ENSG00000156299/ENSG00000117394/ENSG00000095637/ENSG00000112715/ENSG00000147044/ENSG00000177301/ENSG00000175866/ENSG00000186193/ENSG00000151320/ENSG00000151694/ENSG00000152939/ENSG00000117154/ENSG00000065243/ENSG00000134762/ENSG00000040731/ENSG00000138443/ENSG00000163531/ENSG00000110400/ENSG00000181085/ENSG00000108819/ENSG00000086062…	46
GO:0098685	Schaffer collateral - CA1 synapse	0.000163047	0.00162245	CC	15/877	80/13554	0.00126611	ENSG00000155897/ENSG00000131016/ENSG00000102003/ENSG00000147044/ENSG00000175866/ENSG00000277586/ENSG00000148948/ENSG00000132670/ENSG00000132718/ENSG00000008056/ENSG00000154764/ENSG00000010810/ENSG00000107282/ENSG00000156564/ENSG00000161681	15
GO:0040011	locomotion	2.86846e-05	0.00163163	BP	129/839	1422/13008	0.00141134	ENSG00000163485/ENSG00000135124/ENSG00000090339/ENSG00000166780/ENSG00000172020/ENSG00000205336/ENSG00000151012/ENSG00000108691/ENSG00000091129/ENSG00000168209/ENSG00000164007/ENSG00000148082/ENSG00000131016/ENSG00000092964/ENSG00000198825/ENSG00000171951/ENSG00000159167/ENSG00000138083/ENSG00000168280/ENSG00000156299/ENSG00000107954/ENSG00000119547/ENSG00000137764/ENSG00000138685/ENSG00000148219…	129
GO:0098839	postsynaptic density membrane	0.000167044	0.00163541	CC	16/877	89/13554	0.00127622	ENSG00000091129/ENSG00000132535/ENSG00000182771/ENSG00000105605/ENSG00000156299/ENSG00000237515/ENSG00000148948/ENSG00000131188/ENSG00000198739/ENSG00000151067/ENSG00000156564/ENSG00000188803/ENSG00000128011/ENSG00000126243/ENSG00000077522/ENSG00000273079	16
GO:0098948	intrinsic component of postsynaptic specialization membrane	0.000179013	0.00172477	CC	14/877	72/13554	0.00134596	ENSG00000157219/ENSG00000091129/ENSG00000182771/ENSG00000105605/ENSG00000237515/ENSG00000148948/ENSG00000040731/ENSG00000198739/ENSG00000145864/ENSG00000156564/ENSG00000171385/ENSG00000188803/ENSG00000128011/ENSG00000126243	14
GO:0006887	exocytosis	3.22254e-05	0.00178656	BP	74/839	716/13008	0.00154536	ENSG00000160209/ENSG00000100505/ENSG00000166501/ENSG00000108262/ENSG00000115073/ENSG00000102003/ENSG00000099365/ENSG00000109971/ENSG00000185215/ENSG00000091317/ENSG00000033627/ENSG00000080824/ENSG00000164099/ENSG00000101856/ENSG00000198053/ENSG00000112715/ENSG00000147044/ENSG00000158856/ENSG00000006283/ENSG00000104112/ENSG00000184584/ENSG00000149295/ENSG00000021355/ENSG00000149131/ENSG00000174672…	74
GO:0031644	regulation of nervous system process	3.17933e-05	0.00178656	BP	21/839	122/13008	0.00154536	ENSG00000163485/ENSG00000132535/ENSG00000099365/ENSG00000100678/ENSG00000221890/ENSG00000101040/ENSG00000102924/ENSG00000116544/ENSG00000175866/ENSG00000237515/ENSG00000114279/ENSG00000171368/ENSG00000124920/ENSG00000154764/ENSG00000104936/ENSG00000006042/ENSG00000101489/ENSG00000176406/ENSG00000188803/ENSG00000161681/ENSG00000183044	21
GO:0048878	chemical homeostasis	3.24215e-05	0.00178656	BP	86/839	866/13008	0.00154536	ENSG00000128285/ENSG00000074370/ENSG00000071967/ENSG00000155897/ENSG00000163485/ENSG00000135124/ENSG00000090339/ENSG00000180176/ENSG00000151012/ENSG00000166501/ENSG00000132356/ENSG00000135766/ENSG00000132535/ENSG00000185561/ENSG00000159399/ENSG00000159167/ENSG00000054356/ENSG00000100678/ENSG00000156299/ENSG00000196218/ENSG00000033627/ENSG00000138685/ENSG00000171132/ENSG00000154127/ENSG00000115657…	86
GO:0000904	cell morphogenesis involved in differentiation	3.3198e-05	0.00178964	BP	72/839	692/13008	0.00154802	ENSG00000130294/ENSG00000172020/ENSG00000197959/ENSG00000091129/ENSG00000148082/ENSG00000132535/ENSG00000092964/ENSG00000136110/ENSG00000159167/ENSG00000168280/ENSG00000169862/ENSG00000156299/ENSG00000080824/ENSG00000133083/ENSG00000058404/ENSG00000112715/ENSG00000012171/ENSG00000008735/ENSG00000149557/ENSG00000175866/ENSG00000158856/ENSG00000173898/ENSG00000165588/ENSG00000277586/ENSG00000148948…	72
GO:0035637	multicellular organismal signaling	3.3203e-05	0.00178964	BP	26/839	170/13008	0.00154802	ENSG00000074370/ENSG00000135124/ENSG00000091129/ENSG00000164007/ENSG00000046604/ENSG00000134755/ENSG00000105605/ENSG00000100678/ENSG00000196218/ENSG00000171303/ENSG00000177301/ENSG00000006283/ENSG00000136717/ENSG00000114279/ENSG00000084073/ENSG00000105409/ENSG00000163531/ENSG00000184185/ENSG00000104936/ENSG00000151067/ENSG00000160460/ENSG00000136531/ENSG00000075142/ENSG00000171385/ENSG00000138622…	26
GO:0055085	transmembrane transport	3.34923e-05	0.00178964	BP	114/839	1228/13008	0.00154802	ENSG00000074370/ENSG00000135124/ENSG00000159212/ENSG00000151012/ENSG00000166501/ENSG00000108691/ENSG00000132535/ENSG00000182771/ENSG00000159399/ENSG00000197496/ENSG00000105605/ENSG00000169427/ENSG00000109971/ENSG00000100678/ENSG00000196218/ENSG00000033627/ENSG00000117394/ENSG00000138685/ENSG00000095637/ENSG00000185518/ENSG00000154122/ENSG00000171132/ENSG00000154127/ENSG00000115657/ENSG00000101187…	114
GO:0034703	cation channel complex	0.00019399	0.00183987	CC	26/877	188/13554	0.00143578	ENSG00000132535/ENSG00000188730/ENSG00000105605/ENSG00000196218/ENSG00000177301/ENSG00000141837/ENSG00000237515/ENSG00000151320/ENSG00000006283/ENSG00000184588/ENSG00000156113/ENSG00000132639/ENSG00000151067/ENSG00000182674/ENSG00000166006/ENSG00000136531/ENSG00000177272/ENSG00000118733/ENSG00000183908/ENSG00000169282/ENSG00000171385/ENSG00000138622/ENSG00000188803/ENSG00000161681/ENSG00000273079…	26
GO:0015672	monovalent inorganic cation transport	3.56197e-05	0.00188428	BP	49/839	419/13008	0.00162988	ENSG00000074370/ENSG00000163485/ENSG00000135124/ENSG00000197496/ENSG00000169427/ENSG00000100678/ENSG00000033627/ENSG00000171132/ENSG00000091664/ENSG00000158296/ENSG00000171303/ENSG00000177301/ENSG00000102466/ENSG00000151320/ENSG00000006283/ENSG00000149295/ENSG00000197106/ENSG00000175567/ENSG00000136717/ENSG00000114279/ENSG00000089057/ENSG00000105409/ENSG00000002746/ENSG00000124067/ENSG00000162728…	49
GO:0043235	receptor complex	0.000215222	0.00200984	CC	36/877	298/13554	0.00156842	ENSG00000122756/ENSG00000112218/ENSG00000132535/ENSG00000168743/ENSG00000171094/ENSG00000188730/ENSG00000105605/ENSG00000153246/ENSG00000237515/ENSG00000168546/ENSG00000132670/ENSG00000005961/ENSG00000196411/ENSG00000163785/ENSG00000175697/ENSG00000134250/ENSG00000162733/ENSG00000144668/ENSG00000138131/ENSG00000165731/ENSG00000106327/ENSG00000106799/ENSG00000163288/ENSG00000105976/ENSG00000106546…	36
GO:0007167	enzyme linked receptor protein signaling pathway	4.00017e-05	0.00209514	BP	86/839	871/13008	0.00181227	ENSG00000151136/ENSG00000115380/ENSG00000163485/ENSG00000166501/ENSG00000132356/ENSG00000108262/ENSG00000168209/ENSG00000148082/ENSG00000168743/ENSG00000197496/ENSG00000171094/ENSG00000136110/ENSG00000188730/ENSG00000156299/ENSG00000107954/ENSG00000119547/ENSG00000171388/ENSG00000033627/ENSG00000080824/ENSG00000138685/ENSG00000197565/ENSG00000087095/ENSG00000095637/ENSG00000160999/ENSG00000141480…	86
GO:0017157	regulation of exocytosis	4.06604e-05	0.00210876	BP	28/839	192/13008	0.00182405	ENSG00000100505/ENSG00000166501/ENSG00000108262/ENSG00000102003/ENSG00000099365/ENSG00000147044/ENSG00000006283/ENSG00000149295/ENSG00000132718/ENSG00000213023/ENSG00000139220/ENSG00000008056/ENSG00000103056/ENSG00000154764/ENSG00000163618/ENSG00000129990/ENSG00000176406/ENSG00000084093/ENSG00000107282/ENSG00000163032/ENSG00000041353/ENSG00000149927/ENSG00000125814/ENSG00000186318/ENSG00000019505…	28
GO:0045055	regulated exocytosis	4.1323e-05	0.00212232	BP	65/839	611/13008	0.00183578	ENSG00000160209/ENSG00000100505/ENSG00000166501/ENSG00000108262/ENSG00000115073/ENSG00000102003/ENSG00000099365/ENSG00000109971/ENSG00000091317/ENSG00000033627/ENSG00000080824/ENSG00000101856/ENSG00000198053/ENSG00000112715/ENSG00000147044/ENSG00000158856/ENSG00000006283/ENSG00000104112/ENSG00000184584/ENSG00000149295/ENSG00000021355/ENSG00000149131/ENSG00000132718/ENSG00000005961/ENSG00000213023…	65
GO:0009986	cell surface	0.000247576	0.00227695	CC	56/877	536/13554	0.00177686	ENSG00000090339/ENSG00000135245/ENSG00000151012/ENSG00000091129/ENSG00000122756/ENSG00000046604/ENSG00000164930/ENSG00000124479/ENSG00000080824/ENSG00000204592/ENSG00000153246/ENSG00000198053/ENSG00000112715/ENSG00000168546/ENSG00000111186/ENSG00000147257/ENSG00000136943/ENSG00000151694/ENSG00000005961/ENSG00000117154/ENSG00000076716/ENSG00000137573/ENSG00000139220/ENSG00000154764/ENSG00000152092…	56
GO:0106027	neuron projection organization	4.57119e-05	0.00232515	BP	17/839	89/13008	0.00201123	ENSG00000130294/ENSG00000197959/ENSG00000132535/ENSG00000169862/ENSG00000156299/ENSG00000058404/ENSG00000101040/ENSG00000175866/ENSG00000105409/ENSG00000138443/ENSG00000139220/ENSG00000154764/ENSG00000010810/ENSG00000006740/ENSG00000161681/ENSG00000088899/ENSG00000273079	17
GO:0006835	dicarboxylic acid transport	4.96326e-05	0.0024538	BP	16/839	81/13008	0.00212251	ENSG00000163485/ENSG00000151012/ENSG00000091664/ENSG00000158296/ENSG00000155850/ENSG00000139220/ENSG00000106688/ENSG00000132639/ENSG00000101180/ENSG00000102078/ENSG00000107282/ENSG00000177380/ENSG00000110436/ENSG00000105143/ENSG00000183044/ENSG00000148053	16
GO:0097061	dendritic spine organization	4.96326e-05	0.0024538	BP	16/839	81/13008	0.00212251	ENSG00000130294/ENSG00000197959/ENSG00000132535/ENSG00000169862/ENSG00000156299/ENSG00000058404/ENSG00000101040/ENSG00000175866/ENSG00000138443/ENSG00000139220/ENSG00000154764/ENSG00000010810/ENSG00000006740/ENSG00000161681/ENSG00000088899/ENSG00000273079	16
GO:1903115	regulation of actin filament-based movement	4.92943e-05	0.0024538	BP	10/839	35/13008	0.00212251	ENSG00000163485/ENSG00000046604/ENSG00000134755/ENSG00000159167/ENSG00000136717/ENSG00000184588/ENSG00000162493/ENSG00000151067/ENSG00000075142/ENSG00000138622	10
GO:0051962	positive regulation of nervous system development	5.06173e-05	0.00247931	BP	55/839	495/13008	0.00214458	ENSG00000135124/ENSG00000116478/ENSG00000117598/ENSG00000091129/ENSG00000132535/ENSG00000078725/ENSG00000171094/ENSG00000188730/ENSG00000105605/ENSG00000156299/ENSG00000107954/ENSG00000058404/ENSG00000112715/ENSG00000101040/ENSG00000102924/ENSG00000149557/ENSG00000175866/ENSG00000277586/ENSG00000198797/ENSG00000103034/ENSG00000149295/ENSG00000204060/ENSG00000166313/ENSG00000136717/ENSG00000181965…	55
GO:0005938	cell cortex	0.000273742	0.00248002	CC	33/877	268/13554	0.00193533	ENSG00000166501/ENSG00000132535/ENSG00000131016/ENSG00000196218/ENSG00000185215/ENSG00000117394/ENSG00000148219/ENSG00000176658/ENSG00000186193/ENSG00000158856/ENSG00000173898/ENSG00000170011/ENSG00000155816/ENSG00000058085/ENSG00000100167/ENSG00000108819/ENSG00000176406/ENSG00000132613/ENSG00000187239/ENSG00000160460/ENSG00000152527/ENSG00000241399/ENSG00000177380/ENSG00000130830/ENSG00000157782…	33
GO:0032589	neuron projection membrane	0.000279654	0.00249632	CC	12/877	58/13554	0.00194805	ENSG00000163485/ENSG00000108852/ENSG00000176658/ENSG00000237515/ENSG00000113763/ENSG00000108819/ENSG00000166006/ENSG00000188803/ENSG00000029534/ENSG00000110436/ENSG00000169836/ENSG00000116396	12
GO:0014070	response to organic cyclic compound	5.46947e-05	0.00265445	BP	75/839	740/13008	0.00229607	ENSG00000157219/ENSG00000155897/ENSG00000115548/ENSG00000135124/ENSG00000090339/ENSG00000116478/ENSG00000180176/ENSG00000151012/ENSG00000132356/ENSG00000108691/ENSG00000168209/ENSG00000139874/ENSG00000046604/ENSG00000171094/ENSG00000159167/ENSG00000054356/ENSG00000100678/ENSG00000156299/ENSG00000196218/ENSG00000171132/ENSG00000141480/ENSG00000087258/ENSG00000123901/ENSG00000100906/ENSG00000155846…	75
hsa04613	Neutrophil extracellular trap formation	4.93863e-05	0.00274917							143	0.491085	1.75793	0.00231336	2226	tags=33%, list=13%, signal=29%	7097/8360/1378/8363/8340/317772/83447/8345/5880/8355/8348/8357/8329/8970/8362/8339/79792/8356/2212/8969/3674/8347/7450/8367/8338/27180/8365/7099/440093/566/177/8341/8349/3065/8353/1535/8350/3689/5336/5293/85236/8334/4790/2209/8294/114483833/55766
GO:0030072	peptide hormone secretion	5.76403e-05	0.00277198	BP	29/839	206/13008	0.00239773	ENSG00000155897/ENSG00000054356/ENSG00000156299/ENSG00000171388/ENSG00000117394/ENSG00000171132/ENSG00000147100/ENSG00000147642/ENSG00000141837/ENSG00000032389/ENSG00000170011/ENSG00000149295/ENSG00000174672/ENSG00000100604/ENSG00000103056/ENSG00000132639/ENSG00000151067/ENSG00000106327/ENSG00000010310/ENSG00000176406/ENSG00000084093/ENSG00000151729/ENSG00000166006/ENSG00000163032/ENSG00000198843…	29
GO:0005244	voltage-gated ion channel activity	1.84697e-05	0.00297782	MF	25/850	157/13367	0.00263999	ENSG00000159212/ENSG00000105605/ENSG00000169427/ENSG00000196218/ENSG00000171303/ENSG00000177301/ENSG00000141837/ENSG00000006283/ENSG00000162728/ENSG00000156113/ENSG00000184185/ENSG00000132639/ENSG00000151067/ENSG00000182674/ENSG00000166006/ENSG00000136531/ENSG00000100433/ENSG00000177272/ENSG00000183908/ENSG00000073464/ENSG00000169282/ENSG00000171385/ENSG00000138622/ENSG00000273079/ENSG00000116396	25
GO:0015077	monovalent inorganic cation transmembrane transporter activity	1.79982e-05	0.00297782	MF	37/850	280/13367	0.00263999	ENSG00000074370/ENSG00000197496/ENSG00000169427/ENSG00000100678/ENSG00000033627/ENSG00000158296/ENSG00000171303/ENSG00000177301/ENSG00000006283/ENSG00000089057/ENSG00000105409/ENSG00000124067/ENSG00000106688/ENSG00000162728/ENSG00000156113/ENSG00000184185/ENSG00000124140/ENSG00000132639/ENSG00000065923/ENSG00000182674/ENSG00000171130/ENSG00000017260/ENSG00000166006/ENSG00000136531/ENSG00000100433…	37
GO:0022804	active transmembrane transporter activity	1.21697e-05	0.00297782	MF	35/850	254/13367	0.00263999	ENSG00000074370/ENSG00000151012/ENSG00000197496/ENSG00000100678/ENSG00000033627/ENSG00000154122/ENSG00000115657/ENSG00000101187/ENSG00000091664/ENSG00000158296/ENSG00000147100/ENSG00000155850/ENSG00000197106/ENSG00000089057/ENSG00000105409/ENSG00000124067/ENSG00000106688/ENSG00000170190/ENSG00000124140/ENSG00000065923/ENSG00000102078/ENSG00000171130/ENSG00000168394/ENSG00000150967/ENSG00000017260…	35
GO:0022832	voltage-gated channel activity	1.84697e-05	0.00297782	MF	25/850	157/13367	0.00263999	ENSG00000159212/ENSG00000105605/ENSG00000169427/ENSG00000196218/ENSG00000171303/ENSG00000177301/ENSG00000141837/ENSG00000006283/ENSG00000162728/ENSG00000156113/ENSG00000184185/ENSG00000132639/ENSG00000151067/ENSG00000182674/ENSG00000166006/ENSG00000136531/ENSG00000100433/ENSG00000177272/ENSG00000183908/ENSG00000073464/ENSG00000169282/ENSG00000171385/ENSG00000138622/ENSG00000273079/ENSG00000116396	25
GO:0022843	voltage-gated cation channel activity	1.33682e-05	0.00297782	MF	21/850	117/13367	0.00263999	ENSG00000105605/ENSG00000169427/ENSG00000196218/ENSG00000171303/ENSG00000177301/ENSG00000141837/ENSG00000006283/ENSG00000162728/ENSG00000156113/ENSG00000184185/ENSG00000132639/ENSG00000151067/ENSG00000182674/ENSG00000166006/ENSG00000177272/ENSG00000183908/ENSG00000169282/ENSG00000171385/ENSG00000138622/ENSG00000273079/ENSG00000116396	21
GO:0046873	metal ion transmembrane transporter activity	1.98521e-05	0.00297782	MF	41/850	325/13367	0.00263999	ENSG00000074370/ENSG00000135124/ENSG00000105605/ENSG00000169427/ENSG00000100678/ENSG00000196218/ENSG00000158296/ENSG00000171303/ENSG00000177301/ENSG00000141837/ENSG00000006283/ENSG00000089057/ENSG00000105409/ENSG00000124067/ENSG00000106688/ENSG00000162728/ENSG00000156113/ENSG00000184185/ENSG00000124140/ENSG00000132639/ENSG00000065923/ENSG00000151067/ENSG00000182674/ENSG00000017260/ENSG00000166006…	41
GO:0007186	G protein-coupled receptor signaling pathway	6.65005e-05	0.00316926	BP	61/839	572/13008	0.00274137	ENSG00000128285/ENSG00000157219/ENSG00000155897/ENSG00000163485/ENSG00000172020/ENSG00000205336/ENSG00000123360/ENSG00000108691/ENSG00000108262/ENSG00000102195/ENSG00000112218/ENSG00000131016/ENSG00000139874/ENSG00000102003/ENSG00000164930/ENSG00000213088/ENSG00000156299/ENSG00000151632/ENSG00000171388/ENSG00000182901/ENSG00000198873/ENSG00000141480/ENSG00000087258/ENSG00000123901/ENSG00000213694…	61
GO:0098992	neuronal dense core vesicle	0.000372911	0.00328054	CC	5/877	11/13554	0.00256003	ENSG00000130294/ENSG00000171951/ENSG00000100604/ENSG00000163618/ENSG00000129990	5
GO:1903305	regulation of regulated secretory pathway	6.97423e-05	0.00329408	BP	22/839	138/13008	0.00284934	ENSG00000100505/ENSG00000166501/ENSG00000108262/ENSG00000102003/ENSG00000099365/ENSG00000147044/ENSG00000006283/ENSG00000149295/ENSG00000132718/ENSG00000213023/ENSG00000139220/ENSG00000008056/ENSG00000154764/ENSG00000129990/ENSG00000176406/ENSG00000084093/ENSG00000107282/ENSG00000149927/ENSG00000125814/ENSG00000186318/ENSG00000019505/ENSG00000198794	22
GO:0005249	voltage-gated potassium channel activity	2.65227e-05	0.00331568	MF	15/850	70/13367	0.00293952	ENSG00000169427/ENSG00000171303/ENSG00000177301/ENSG00000162728/ENSG00000156113/ENSG00000184185/ENSG00000132639/ENSG00000182674/ENSG00000166006/ENSG00000177272/ENSG00000183908/ENSG00000169282/ENSG00000171385/ENSG00000138622/ENSG00000116396	15
GO:0038023	signaling receptor activity	3.31568e-05	0.00331568	MF	65/850	615/13367	0.00293952	ENSG00000128285/ENSG00000157219/ENSG00000115380/ENSG00000163485/ENSG00000135124/ENSG00000090339/ENSG00000205336/ENSG00000122756/ENSG00000102195/ENSG00000112218/ENSG00000139874/ENSG00000182771/ENSG00000171094/ENSG00000164930/ENSG00000213088/ENSG00000153246/ENSG00000123901/ENSG00000061918/ENSG00000168546/ENSG00000213694/ENSG00000137252/ENSG00000180340/ENSG00000149295/ENSG00000132670/ENSG00000184194…	65
GO:0060089	molecular transducer activity	3.31568e-05	0.00331568	MF	65/850	615/13367	0.00293952	ENSG00000128285/ENSG00000157219/ENSG00000115380/ENSG00000163485/ENSG00000135124/ENSG00000090339/ENSG00000205336/ENSG00000122756/ENSG00000102195/ENSG00000112218/ENSG00000139874/ENSG00000182771/ENSG00000171094/ENSG00000164930/ENSG00000213088/ENSG00000153246/ENSG00000123901/ENSG00000061918/ENSG00000168546/ENSG00000213694/ENSG00000137252/ENSG00000180340/ENSG00000149295/ENSG00000132670/ENSG00000184194…	65
GO:0015079	potassium ion transmembrane transporter activity	4.43265e-05	0.00332448	MF	20/850	117/13367	0.00294732	ENSG00000169427/ENSG00000171303/ENSG00000177301/ENSG00000105409/ENSG00000124067/ENSG00000162728/ENSG00000156113/ENSG00000184185/ENSG00000124140/ENSG00000132639/ENSG00000065923/ENSG00000182674/ENSG00000166006/ENSG00000100433/ENSG00000177272/ENSG00000183908/ENSG00000169282/ENSG00000171385/ENSG00000138622/ENSG00000116396	20
GO:0022857	transmembrane transporter activity	3.99641e-05	0.00332448	MF	78/850	781/13367	0.00294732	ENSG00000074370/ENSG00000135124/ENSG00000159212/ENSG00000151012/ENSG00000182771/ENSG00000197496/ENSG00000105605/ENSG00000169427/ENSG00000100678/ENSG00000196218/ENSG00000033627/ENSG00000117394/ENSG00000185518/ENSG00000154122/ENSG00000115657/ENSG00000101187/ENSG00000013293/ENSG00000091664/ENSG00000158296/ENSG00000147100/ENSG00000155850/ENSG00000171303/ENSG00000177301/ENSG00000141837/ENSG00000006283…	78
GO:0086080	protein binding involved in heterotypic cell-cell adhesion	4.30689e-05	0.00332448	MF	6/850	12/13367	0.00294732	ENSG00000091129/ENSG00000046604/ENSG00000134755/ENSG00000198053/ENSG00000163531/ENSG00000091972	6
GO:0060996	dendritic spine development	7.18712e-05	0.00336459	BP	18/839	101/13008	0.00291033	ENSG00000130294/ENSG00000197959/ENSG00000132535/ENSG00000169862/ENSG00000156299/ENSG00000107954/ENSG00000058404/ENSG00000101040/ENSG00000175866/ENSG00000204060/ENSG00000144711/ENSG00000138443/ENSG00000139220/ENSG00000154764/ENSG00000124140/ENSG00000006740/ENSG00000161681/ENSG00000088899	18
GO:0034762	regulation of transmembrane transport	7.56633e-05	0.00351104	BP	51/839	455/13008	0.00303701	ENSG00000159212/ENSG00000166501/ENSG00000108691/ENSG00000132535/ENSG00000159399/ENSG00000105605/ENSG00000117394/ENSG00000095637/ENSG00000171132/ENSG00000154127/ENSG00000154118/ENSG00000008735/ENSG00000177301/ENSG00000141837/ENSG00000102466/ENSG00000237515/ENSG00000277586/ENSG00000151320/ENSG00000006283/ENSG00000149295/ENSG00000147257/ENSG00000136717/ENSG00000114279/ENSG00000084073/ENSG00000184588…	51
GO:0034220	ion transmembrane transport	7.73292e-05	0.00354585	BP	87/839	900/13008	0.00306712	ENSG00000074370/ENSG00000135124/ENSG00000159212/ENSG00000151012/ENSG00000108691/ENSG00000132535/ENSG00000182771/ENSG00000197496/ENSG00000105605/ENSG00000169427/ENSG00000100678/ENSG00000196218/ENSG00000033627/ENSG00000117394/ENSG00000138685/ENSG00000154122/ENSG00000171132/ENSG00000154127/ENSG00000115657/ENSG00000154118/ENSG00000013293/ENSG00000091664/ENSG00000008735/ENSG00000158296/ENSG00000147100…	87
GO:1905114	cell surface receptor signaling pathway involved in cell-cell signaling	7.77539e-05	0.00354585	BP	60/839	563/13008	0.00306712	ENSG00000163485/ENSG00000135124/ENSG00000116478/ENSG00000132356/ENSG00000132535/ENSG00000138083/ENSG00000108852/ENSG00000164930/ENSG00000099365/ENSG00000169862/ENSG00000100678/ENSG00000124479/ENSG00000171843/ENSG00000156299/ENSG00000155363/ENSG00000087095/ENSG00000205363/ENSG00000187098/ENSG00000198873/ENSG00000141480/ENSG00000087258/ENSG00000101040/ENSG00000102924/ENSG00000008735/ENSG00000175866…	60
GO:0005905	clathrin-coated pit	0.00041724	0.00356711	CC	13/877	69/13554	0.00278366	ENSG00000155897/ENSG00000198825/ENSG00000141480/ENSG00000063245/ENSG00000127527/ENSG00000065609/ENSG00000130881/ENSG00000187239/ENSG00000077044/ENSG00000189195/ENSG00000137478/ENSG00000144381/ENSG00000175416	13
GO:0030864	cortical actin cytoskeleton	0.00041724	0.00356711	CC	13/877	69/13554	0.00278366	ENSG00000166501/ENSG00000117394/ENSG00000173898/ENSG00000170011/ENSG00000108819/ENSG00000132613/ENSG00000160460/ENSG00000152527/ENSG00000077522/ENSG00000102879/ENSG00000158352/ENSG00000138771/ENSG00000070182	13
GO:0098815	modulation of excitatory postsynaptic potential	8.06181e-05	0.00364504	BP	11/839	44/13008	0.00315292	ENSG00000132535/ENSG00000099365/ENSG00000100678/ENSG00000101040/ENSG00000102924/ENSG00000175866/ENSG00000154764/ENSG00000104936/ENSG00000101489/ENSG00000176406/ENSG00000161681	11
GO:0050878	regulation of body fluid levels	8.41662e-05	0.00377321	BP	43/839	364/13008	0.00326379	ENSG00000155897/ENSG00000163485/ENSG00000135124/ENSG00000130158/ENSG00000116478/ENSG00000109758/ENSG00000151012/ENSG00000166501/ENSG00000159399/ENSG00000164930/ENSG00000107954/ENSG00000171388/ENSG00000160999/ENSG00000171132/ENSG00000141480/ENSG00000154127/ENSG00000112715/ENSG00000158856/ENSG00000149295/ENSG00000149131/ENSG00000005961/ENSG00000006128/ENSG00000181965/ENSG00000162104/ENSG00000116489…	43
GO:0000902	cell morphogenesis	8.84104e-05	0.00393018	BP	90/839	942/13008	0.00339956	ENSG00000130294/ENSG00000090339/ENSG00000172020/ENSG00000197959/ENSG00000108691/ENSG00000091129/ENSG00000148082/ENSG00000132535/ENSG00000092964/ENSG00000136110/ENSG00000159167/ENSG00000105605/ENSG00000168280/ENSG00000169862/ENSG00000156299/ENSG00000080824/ENSG00000155363/ENSG00000133083/ENSG00000058404/ENSG00000112715/ENSG00000012171/ENSG00000008735/ENSG00000149557/ENSG00000175866/ENSG00000158856…	90
GO:0048168	regulation of neuronal synaptic plasticity	8.96951e-05	0.00395406	BP	12/839	52/13008	0.00342022	ENSG00000132535/ENSG00000102003/ENSG00000107954/ENSG00000058404/ENSG00000154118/ENSG00000237515/ENSG00000149295/ENSG00000100321/ENSG00000020129/ENSG00000177380/ENSG00000197283/ENSG00000188803	12
GO:0098563	intrinsic component of synaptic vesicle membrane	0.000488517	0.00411847	CC	10/877	45/13554	0.00321393	ENSG00000102003/ENSG00000091664/ENSG00000197106/ENSG00000008056/ENSG00000117758/ENSG00000122012/ENSG00000100321/ENSG00000041353/ENSG00000101438/ENSG00000159164	10
GO:0001666	response to hypoxia	9.92443e-05	0.00430498	BP	38/839	310/13008	0.00372376	ENSG00000163485/ENSG00000090339/ENSG00000135245/ENSG00000180176/ENSG00000132356/ENSG00000135766/ENSG00000168209/ENSG00000159399/ENSG00000159167/ENSG00000100678/ENSG00000196218/ENSG00000129993/ENSG00000117394/ENSG00000109956/ENSG00000171132/ENSG00000112715/ENSG00000171303/ENSG00000140465/ENSG00000155816/ENSG00000149295/ENSG00000167772/ENSG00000151694/ENSG00000114650/ENSG00000175567/ENSG00000156113…	38
GO:0090276	regulation of peptide hormone secretion	9.9283e-05	0.00430498	BP	25/839	171/13008	0.00372376	ENSG00000155897/ENSG00000156299/ENSG00000171388/ENSG00000117394/ENSG00000171132/ENSG00000147642/ENSG00000141837/ENSG00000032389/ENSG00000170011/ENSG00000149295/ENSG00000174672/ENSG00000100604/ENSG00000132639/ENSG00000151067/ENSG00000106327/ENSG00000010310/ENSG00000084093/ENSG00000151729/ENSG00000166006/ENSG00000163032/ENSG00000198843/ENSG00000075142/ENSG00000115687/ENSG00000183044/ENSG00000170837	25
GO:0050890	cognition	0.000100654	0.00432895	BP	34/839	266/13008	0.0037445	ENSG00000155897/ENSG00000163485/ENSG00000180176/ENSG00000123360/ENSG00000151012/ENSG00000148082/ENSG00000132535/ENSG00000078725/ENSG00000100678/ENSG00000154118/ENSG00000008735/ENSG00000103034/ENSG00000149295/ENSG00000132718/ENSG00000006128/ENSG00000204060/ENSG00000181965/ENSG00000108819/ENSG00000124140/ENSG00000132639/ENSG00000101180/ENSG00000010810/ENSG00000136531/ENSG00000100433/ENSG00000197283…	34
GO:0007611	learning or memory	0.000103945	0.00443442	BP	31/839	234/13008	0.00383573	ENSG00000155897/ENSG00000180176/ENSG00000123360/ENSG00000151012/ENSG00000148082/ENSG00000132535/ENSG00000078725/ENSG00000100678/ENSG00000154118/ENSG00000008735/ENSG00000103034/ENSG00000149295/ENSG00000132718/ENSG00000006128/ENSG00000204060/ENSG00000181965/ENSG00000108819/ENSG00000124140/ENSG00000132639/ENSG00000010810/ENSG00000136531/ENSG00000100433/ENSG00000197283/ENSG00000169282/ENSG00000137868…	31
GO:0010817	regulation of hormone levels	0.000104802	0.00443521	BP	44/839	379/13008	0.0038364	ENSG00000155897/ENSG00000163485/ENSG00000121039/ENSG00000054356/ENSG00000175426/ENSG00000156299/ENSG00000211448/ENSG00000151632/ENSG00000167536/ENSG00000171388/ENSG00000117394/ENSG00000171132/ENSG00000101187/ENSG00000147100/ENSG00000147642/ENSG00000141837/ENSG00000032389/ENSG00000170011/ENSG00000140465/ENSG00000149295/ENSG00000174672/ENSG00000006128/ENSG00000163659/ENSG00000084073/ENSG00000100604…	44
GO:0031594	neuromuscular junction	0.000556451	0.00462693	CC	13/877	71/13554	0.00361071	ENSG00000132535/ENSG00000102003/ENSG00000099365/ENSG00000100678/ENSG00000116544/ENSG00000152377/ENSG00000277586/ENSG00000188153/ENSG00000100321/ENSG00000137478/ENSG00000127561/ENSG00000159164/ENSG00000116396	13
GO:0060074	synapse maturation	0.000116827	0.00490486	BP	8/839	25/13008	0.00424265	ENSG00000107954/ENSG00000058404/ENSG00000147642/ENSG00000277586/ENSG00000117154/ENSG00000072071/ENSG00000136848/ENSG00000161681	8
GO:0007409	axonogenesis	0.000123515	0.00514484	BP	50/839	452/13008	0.00445023	ENSG00000172020/ENSG00000091129/ENSG00000148082/ENSG00000092964/ENSG00000168280/ENSG00000156299/ENSG00000080824/ENSG00000133083/ENSG00000112715/ENSG00000012171/ENSG00000149557/ENSG00000175866/ENSG00000173898/ENSG00000165588/ENSG00000277586/ENSG00000148948/ENSG00000168546/ENSG00000075223/ENSG00000149295/ENSG00000132670/ENSG00000174672/ENSG00000113763/ENSG00000058085/ENSG00000166313/ENSG00000196411…	50
GO:0008347	glial cell migration	0.000124556	0.00514766	BP	11/839	46/13008	0.00445267	ENSG00000135124/ENSG00000166780/ENSG00000205336/ENSG00000108691/ENSG00000156299/ENSG00000108175/ENSG00000106571/ENSG00000136848/ENSG00000172232/ENSG00000100300/ENSG00000010278	11
GO:0002790	peptide secretion	0.000129978	0.00524893	BP	43/839	371/13008	0.00454027	ENSG00000155897/ENSG00000163485/ENSG00000171951/ENSG00000054356/ENSG00000156299/ENSG00000171388/ENSG00000117394/ENSG00000204592/ENSG00000171132/ENSG00000102924/ENSG00000147100/ENSG00000147642/ENSG00000141837/ENSG00000028277/ENSG00000158856/ENSG00000032389/ENSG00000170011/ENSG00000149295/ENSG00000174672/ENSG00000132718/ENSG00000166313/ENSG00000100604/ENSG00000103056/ENSG00000132639/ENSG00000151067…	43
GO:0006816	calcium ion transport	0.000130045	0.00524893	BP	38/839	314/13008	0.00454027	ENSG00000128285/ENSG00000074370/ENSG00000135124/ENSG00000090339/ENSG00000166501/ENSG00000108691/ENSG00000159167/ENSG00000105605/ENSG00000100678/ENSG00000196218/ENSG00000138685/ENSG00000171132/ENSG00000058404/ENSG00000141480/ENSG00000154127/ENSG00000147044/ENSG00000154118/ENSG00000141837/ENSG00000102466/ENSG00000151320/ENSG00000006283/ENSG00000149295/ENSG00000133872/ENSG00000136717/ENSG00000084073…	38
GO:0007423	sensory organ development	0.000131289	0.00524893	BP	51/839	465/13008	0.00454027	ENSG00000115380/ENSG00000116478/ENSG00000180176/ENSG00000121039/ENSG00000117122/ENSG00000151012/ENSG00000115507/ENSG00000138083/ENSG00000164930/ENSG00000124479/ENSG00000060718/ENSG00000138685/ENSG00000187098/ENSG00000112715/ENSG00000091664/ENSG00000171303/ENSG00000182968/ENSG00000196159/ENSG00000181291/ENSG00000140465/ENSG00000180340/ENSG00000149295/ENSG00000111186/ENSG00000073111/ENSG00000181965…	51
GO:0060997	dendritic spine morphogenesis	0.000131968	0.00524893	BP	13/839	62/13008	0.00454027	ENSG00000130294/ENSG00000197959/ENSG00000132535/ENSG00000169862/ENSG00000156299/ENSG00000058404/ENSG00000175866/ENSG00000138443/ENSG00000139220/ENSG00000154764/ENSG00000006740/ENSG00000161681/ENSG00000088899	13
GO:0071407	cellular response to organic cyclic compound	0.000131289	0.00524893	BP	51/839	465/13008	0.00454027	ENSG00000157219/ENSG00000155897/ENSG00000115548/ENSG00000135124/ENSG00000090339/ENSG00000116478/ENSG00000108691/ENSG00000168209/ENSG00000139874/ENSG00000171094/ENSG00000159167/ENSG00000100678/ENSG00000196218/ENSG00000141480/ENSG00000087258/ENSG00000155846/ENSG00000023171/ENSG00000158856/ENSG00000108175/ENSG00000151320/ENSG00000150907/ENSG00000140465/ENSG00000184584/ENSG00000149295/ENSG00000163659…	51
GO:0003013	circulatory system process	0.000135213	0.00533788	BP	48/839	430/13008	0.00461721	ENSG00000074370/ENSG00000163485/ENSG00000135124/ENSG00000072657/ENSG00000090339/ENSG00000180176/ENSG00000131016/ENSG00000046604/ENSG00000134755/ENSG00000159167/ENSG00000105605/ENSG00000100678/ENSG00000196218/ENSG00000171388/ENSG00000087258/ENSG00000112715/ENSG00000061918/ENSG00000171303/ENSG00000006283/ENSG00000149295/ENSG00000149131/ENSG00000006128/ENSG00000136717/ENSG00000114279/ENSG00000084073…	48
GO:0001678	cellular glucose homeostasis	0.000139564	0.00546883	BP	20/839	125/13008	0.00473048	ENSG00000155897/ENSG00000090339/ENSG00000180176/ENSG00000132356/ENSG00000159399/ENSG00000054356/ENSG00000156299/ENSG00000171132/ENSG00000147642/ENSG00000150907/ENSG00000174672/ENSG00000178607/ENSG00000067992/ENSG00000023909/ENSG00000163032/ENSG00000198843/ENSG00000100889/ENSG00000145675/ENSG00000075142/ENSG00000170837	20
GO:0071241	cellular response to inorganic substance	0.000140911	0.00548104	BP	26/839	185/13008	0.00474104	ENSG00000155897/ENSG00000135124/ENSG00000180176/ENSG00000132356/ENSG00000132535/ENSG00000196218/ENSG00000061918/ENSG00000171303/ENSG00000158856/ENSG00000150907/ENSG00000140465/ENSG00000132718/ENSG00000050748/ENSG00000213023/ENSG00000103056/ENSG00000106327/ENSG00000129990/ENSG00000163347/ENSG00000166006/ENSG00000116044/ENSG00000186318/ENSG00000116161/ENSG00000019505/ENSG00000159363/ENSG00000100300…	26
GO:0031012	extracellular matrix	0.000674294	0.00553104	CC	43/877	399/13554	0.00431625	ENSG00000115380/ENSG00000090339/ENSG00000156218/ENSG00000117122/ENSG00000168743/ENSG00000188730/ENSG00000124479/ENSG00000060718/ENSG00000197565/ENSG00000112715/ENSG00000147044/ENSG00000102924/ENSG00000012171/ENSG00000188153/ENSG00000198759/ENSG00000111186/ENSG00000147257/ENSG00000021355/ENSG00000149131/ENSG00000167772/ENSG00000058085/ENSG00000139219/ENSG00000076716/ENSG00000186340/ENSG00000137573…	43
GO:0006820	anion transport	0.000146491	0.00561799	BP	52/839	479/13008	0.0048595	ENSG00000163485/ENSG00000135124/ENSG00000159212/ENSG00000154217/ENSG00000151012/ENSG00000197496/ENSG00000159167/ENSG00000117394/ENSG00000154122/ENSG00000153246/ENSG00000101187/ENSG00000013293/ENSG00000091664/ENSG00000158296/ENSG00000147100/ENSG00000155850/ENSG00000149295/ENSG00000197106/ENSG00000089057/ENSG00000162493/ENSG00000139220/ENSG00000124067/ENSG00000106688/ENSG00000170190/ENSG00000124140…	52
GO:0010720	positive regulation of cell development	0.000146556	0.00561799	BP	53/839	491/13008	0.0048595	ENSG00000135124/ENSG00000116478/ENSG00000117598/ENSG00000091129/ENSG00000132535/ENSG00000078725/ENSG00000171094/ENSG00000188730/ENSG00000105605/ENSG00000156299/ENSG00000107954/ENSG00000058404/ENSG00000112715/ENSG00000101040/ENSG00000149557/ENSG00000175866/ENSG00000158856/ENSG00000277586/ENSG00000198797/ENSG00000151320/ENSG00000075223/ENSG00000103034/ENSG00000149295/ENSG00000204060/ENSG00000166313…	53
GO:0003012	muscle system process	0.000151195	0.00575411	BP	40/839	339/13008	0.00497724	ENSG00000163485/ENSG00000135124/ENSG00000198825/ENSG00000046604/ENSG00000168743/ENSG00000134755/ENSG00000159167/ENSG00000100678/ENSG00000156299/ENSG00000196218/ENSG00000095637/ENSG00000058404/ENSG00000087258/ENSG00000151320/ENSG00000150907/ENSG00000006283/ENSG00000149295/ENSG00000136717/ENSG00000181965/ENSG00000114279/ENSG00000184588/ENSG00000137573/ENSG00000100604/ENSG00000156113/ENSG00000138735…	40
GO:0046942	carboxylic acid transport	0.000155391	0.00582993	BP	32/839	250/13008	0.00504282	ENSG00000163485/ENSG00000135124/ENSG00000151012/ENSG00000117394/ENSG00000153246/ENSG00000013293/ENSG00000091664/ENSG00000158296/ENSG00000147100/ENSG00000155850/ENSG00000149295/ENSG00000197106/ENSG00000089057/ENSG00000162493/ENSG00000139220/ENSG00000106688/ENSG00000170190/ENSG00000132639/ENSG00000101180/ENSG00000102078/ENSG00000107282/ENSG00000177380/ENSG00000132164/ENSG00000101438/ENSG00000137868…	32
GO:0061564	axon development	0.000154333	0.00582993	BP	53/839	492/13008	0.00504282	ENSG00000172020/ENSG00000091129/ENSG00000148082/ENSG00000092964/ENSG00000198825/ENSG00000168280/ENSG00000156299/ENSG00000080824/ENSG00000133083/ENSG00000112715/ENSG00000012171/ENSG00000149557/ENSG00000175866/ENSG00000173898/ENSG00000165588/ENSG00000277586/ENSG00000148948/ENSG00000168546/ENSG00000075223/ENSG00000149295/ENSG00000132670/ENSG00000183762/ENSG00000174672/ENSG00000113763/ENSG00000058085…	53
GO:0002088	lens development in camera-type eye	0.000156618	0.00583457	BP	13/839	63/13008	0.00504684	ENSG00000151012/ENSG00000138083/ENSG00000138685/ENSG00000182968/ENSG00000111186/ENSG00000138443/ENSG00000110400/ENSG00000154764/ENSG00000136603/ENSG00000106799/ENSG00000064309/ENSG00000125378/ENSG00000136842	13
GO:0090075	relaxation of muscle	0.000159283	0.00589235	BP	8/839	26/13008	0.00509682	ENSG00000163485/ENSG00000135124/ENSG00000181965/ENSG00000184588/ENSG00000100604/ENSG00000156113/ENSG00000138735/ENSG00000075142	8
GO:0009914	hormone transport	0.000167411	0.00615002	BP	32/839	251/13008	0.0053197	ENSG00000155897/ENSG00000163485/ENSG00000054356/ENSG00000156299/ENSG00000171388/ENSG00000117394/ENSG00000171132/ENSG00000101187/ENSG00000147100/ENSG00000147642/ENSG00000141837/ENSG00000032389/ENSG00000170011/ENSG00000149295/ENSG00000174672/ENSG00000006128/ENSG00000100604/ENSG00000103056/ENSG00000132639/ENSG00000151067/ENSG00000106327/ENSG00000010310/ENSG00000176406/ENSG00000084093/ENSG00000151729…	32
GO:0098552	side of membrane	0.00077498	0.00627217	CC	39/877	354/13554	0.00489461	ENSG00000090339/ENSG00000180176/ENSG00000091129/ENSG00000122756/ENSG00000132535/ENSG00000109971/ENSG00000156299/ENSG00000204592/ENSG00000087258/ENSG00000168546/ENSG00000086061/ENSG00000136943/ENSG00000128266/ENSG00000005961/ENSG00000179344/ENSG00000117154/ENSG00000076716/ENSG00000108819/ENSG00000141404/ENSG00000152092/ENSG00000086062/ENSG00000132639/ENSG00000106327/ENSG00000010810/ENSG00000241399…	39
GO:0006865	amino acid transport	0.000174267	0.00632752	BP	20/839	127/13008	0.00547324	ENSG00000163485/ENSG00000151012/ENSG00000013293/ENSG00000091664/ENSG00000147100/ENSG00000197106/ENSG00000162493/ENSG00000139220/ENSG00000106688/ENSG00000132639/ENSG00000101180/ENSG00000107282/ENSG00000177380/ENSG00000132164/ENSG00000101438/ENSG00000110436/ENSG00000105143/ENSG00000159164/ENSG00000183044/ENSG00000148053	20
GO:0086004	regulation of cardiac muscle cell contraction	0.000174635	0.00632752	BP	9/839	33/13008	0.00547324	ENSG00000163485/ENSG00000046604/ENSG00000134755/ENSG00000159167/ENSG00000136717/ENSG00000184588/ENSG00000151067/ENSG00000075142/ENSG00000138622	9
GO:0015849	organic acid transport	0.000180257	0.00648678	BP	32/839	252/13008	0.00561099	ENSG00000163485/ENSG00000135124/ENSG00000151012/ENSG00000117394/ENSG00000153246/ENSG00000013293/ENSG00000091664/ENSG00000158296/ENSG00000147100/ENSG00000155850/ENSG00000149295/ENSG00000197106/ENSG00000089057/ENSG00000162493/ENSG00000139220/ENSG00000106688/ENSG00000170190/ENSG00000132639/ENSG00000101180/ENSG00000102078/ENSG00000107282/ENSG00000177380/ENSG00000132164/ENSG00000101438/ENSG00000137868…	32
GO:0062023	collagen-containing extracellular matrix	0.000816909	0.00652452	CC	35/877	308/13554	0.00509154	ENSG00000115380/ENSG00000090339/ENSG00000117122/ENSG00000168743/ENSG00000188730/ENSG00000124479/ENSG00000060718/ENSG00000197565/ENSG00000147044/ENSG00000102924/ENSG00000012171/ENSG00000188153/ENSG00000198759/ENSG00000111186/ENSG00000147257/ENSG00000021355/ENSG00000149131/ENSG00000167772/ENSG00000058085/ENSG00000139219/ENSG00000076716/ENSG00000186340/ENSG00000137573/ENSG00000143382/ENSG00000187720…	35
GO:0008015	blood circulation	0.000195283	0.00698006	BP	46/839	413/13008	0.00603767	ENSG00000074370/ENSG00000163485/ENSG00000135124/ENSG00000072657/ENSG00000090339/ENSG00000180176/ENSG00000131016/ENSG00000046604/ENSG00000134755/ENSG00000159167/ENSG00000105605/ENSG00000100678/ENSG00000196218/ENSG00000171388/ENSG00000087258/ENSG00000112715/ENSG00000061918/ENSG00000171303/ENSG00000006283/ENSG00000149295/ENSG00000149131/ENSG00000006128/ENSG00000136717/ENSG00000114279/ENSG00000084073…	46
GO:0030136	clathrin-coated vesicle	0.000888767	0.00700625	CC	22/877	164/13554	0.00546747	ENSG00000177182/ENSG00000155897/ENSG00000198825/ENSG00000109971/ENSG00000100280/ENSG00000148219/ENSG00000180340/ENSG00000103723/ENSG00000132718/ENSG00000179344/ENSG00000138798/ENSG00000063245/ENSG00000065609/ENSG00000070540/ENSG00000152092/ENSG00000041353/ENSG00000189195/ENSG00000101438/ENSG00000175416/ENSG00000010278/ENSG00000005471/ENSG00000137261	22
hsa04724	Glutamatergic synapse	0.000148352	0.0070785							113	-0.481891	-1.7708	0.00595638	3395	tags=49%, list=20%, signal=39%	6512/5566/2782/54331/5582/2891/2776/2901/2913/2785/9229/2786/85358/5578/2892/2890/111/2788/5534/2899/2893/2914/2906/22941/5332/50944/2902/196883/108/2911/116443/107/775/10991/51764/5567/3760/2775/6506/2903/2916/1742/2912/2904/2917/2790/6505/6511/773/57084/2915/114/5579/2793/2792
GO:0006942	regulation of striated muscle contraction	0.00020133	0.00714787	BP	14/839	73/13008	0.00618283	ENSG00000163485/ENSG00000135124/ENSG00000046604/ENSG00000134755/ENSG00000159167/ENSG00000100678/ENSG00000136717/ENSG00000184588/ENSG00000100604/ENSG00000138735/ENSG00000104936/ENSG00000151067/ENSG00000075142/ENSG00000138622	14
GO:0030658	transport vesicle membrane	0.000929091	0.00723024	CC	24/877	186/13554	0.00564225	ENSG00000102003/ENSG00000054356/ENSG00000204592/ENSG00000185518/ENSG00000091664/ENSG00000104112/ENSG00000149295/ENSG00000197106/ENSG00000078053/ENSG00000114650/ENSG00000179344/ENSG00000213023/ENSG00000008056/ENSG00000117758/ENSG00000129990/ENSG00000122012/ENSG00000100321/ENSG00000041353/ENSG00000149927/ENSG00000101438/ENSG00000198794/ENSG00000127561/ENSG00000175416/ENSG00000159164	24
GO:0006813	potassium ion transport	0.000207571	0.00727185	BP	25/839	179/13008	0.00629006	ENSG00000163485/ENSG00000169427/ENSG00000171303/ENSG00000177301/ENSG00000151320/ENSG00000149295/ENSG00000136717/ENSG00000105409/ENSG00000124067/ENSG00000162728/ENSG00000156113/ENSG00000184185/ENSG00000124140/ENSG00000132639/ENSG00000065923/ENSG00000182674/ENSG00000166006/ENSG00000100433/ENSG00000177272/ENSG00000183908/ENSG00000169282/ENSG00000171385/ENSG00000138622/ENSG00000077522/ENSG00000116396	25
GO:0070482	response to oxygen levels	0.000206434	0.00727185	BP	40/839	344/13008	0.00629006	ENSG00000163485/ENSG00000090339/ENSG00000135245/ENSG00000180176/ENSG00000132356/ENSG00000135766/ENSG00000168209/ENSG00000159399/ENSG00000159167/ENSG00000100678/ENSG00000196218/ENSG00000129993/ENSG00000117394/ENSG00000109956/ENSG00000171132/ENSG00000112715/ENSG00000171303/ENSG00000150907/ENSG00000140465/ENSG00000155816/ENSG00000149295/ENSG00000167772/ENSG00000151694/ENSG00000114650/ENSG00000175567…	40
GO:0030285	integral component of synaptic vesicle membrane	0.000966941	0.00742953	CC	8/877	33/13554	0.00579778	ENSG00000102003/ENSG00000091664/ENSG00000197106/ENSG00000117758/ENSG00000122012/ENSG00000100321/ENSG00000101438/ENSG00000159164	8
GO:0099061	integral component of postsynaptic density membrane	0.000994894	0.00754876	CC	10/877	49/13554	0.00589082	ENSG00000091129/ENSG00000182771/ENSG00000105605/ENSG00000237515/ENSG00000148948/ENSG00000198739/ENSG00000156564/ENSG00000188803/ENSG00000128011/ENSG00000126243	10
GO:0036293	response to decreased oxygen levels	0.000218732	0.00761245	BP	38/839	322/13008	0.00658469	ENSG00000163485/ENSG00000090339/ENSG00000135245/ENSG00000180176/ENSG00000132356/ENSG00000135766/ENSG00000168209/ENSG00000159399/ENSG00000159167/ENSG00000100678/ENSG00000196218/ENSG00000129993/ENSG00000117394/ENSG00000109956/ENSG00000171132/ENSG00000112715/ENSG00000171303/ENSG00000140465/ENSG00000155816/ENSG00000149295/ENSG00000167772/ENSG00000151694/ENSG00000114650/ENSG00000175567/ENSG00000156113…	38
hsa04971	Gastric acid secretion	0.000184657	0.00770941							72	-0.54877	-1.87284	0.00648728	3180	tags=49%, list=19%, signal=40%	5566/808/5582/3759/2776/91860/495/477/818/815/1131/5578/3766/111/887/6752/5332/481/196883/108/6750/107/5567/2520/496/54207/478/480/3776/816/114/5579/3758/3773/23439
GO:1902495	transmembrane transporter complex	0.00105119	0.00787744	CC	31/877	266/13554	0.00614731	ENSG00000159212/ENSG00000132535/ENSG00000188730/ENSG00000105605/ENSG00000196218/ENSG00000115657/ENSG00000177301/ENSG00000141837/ENSG00000237515/ENSG00000151320/ENSG00000006283/ENSG00000184588/ENSG00000105409/ENSG00000156113/ENSG00000132639/ENSG00000151067/ENSG00000182674/ENSG00000163288/ENSG00000166006/ENSG00000136531/ENSG00000145864/ENSG00000177272/ENSG00000118733/ENSG00000183908/ENSG00000169282…	31
GO:0015291	secondary active transmembrane transporter activity	0.000118895	0.00789064	MF	24/850	165/13367	0.00699544	ENSG00000151012/ENSG00000197496/ENSG00000100678/ENSG00000154122/ENSG00000101187/ENSG00000091664/ENSG00000158296/ENSG00000147100/ENSG00000155850/ENSG00000197106/ENSG00000089057/ENSG00000105409/ENSG00000124067/ENSG00000106688/ENSG00000170190/ENSG00000124140/ENSG00000065923/ENSG00000102078/ENSG00000088836/ENSG00000132164/ENSG00000073464/ENSG00000101438/ENSG00000110436/ENSG00000105143	24
GO:0015318	inorganic molecular entity transmembrane transporter activity	0.000122743	0.00789064	MF	62/850	605/13367	0.00699544	ENSG00000074370/ENSG00000135124/ENSG00000159212/ENSG00000151012/ENSG00000182771/ENSG00000197496/ENSG00000105605/ENSG00000169427/ENSG00000100678/ENSG00000196218/ENSG00000033627/ENSG00000154122/ENSG00000013293/ENSG00000091664/ENSG00000158296/ENSG00000147100/ENSG00000155850/ENSG00000171303/ENSG00000177301/ENSG00000141837/ENSG00000006283/ENSG00000089057/ENSG00000105409/ENSG00000124067/ENSG00000106688…	62
GO:0001885	endothelial cell development	0.000228218	0.00789066	BP	12/839	57/13008	0.00682533	ENSG00000090339/ENSG00000136110/ENSG00000159167/ENSG00000112715/ENSG00000213694/ENSG00000152939/ENSG00000101445/ENSG00000154764/ENSG00000163347/ENSG00000105976/ENSG00000173706/ENSG00000107263	12
GO:0002791	regulation of peptide secretion	0.000236941	0.00802233	BP	34/839	278/13008	0.00693922	ENSG00000155897/ENSG00000163485/ENSG00000156299/ENSG00000171388/ENSG00000117394/ENSG00000204592/ENSG00000171132/ENSG00000147642/ENSG00000141837/ENSG00000032389/ENSG00000170011/ENSG00000149295/ENSG00000174672/ENSG00000132718/ENSG00000166313/ENSG00000100604/ENSG00000132639/ENSG00000151067/ENSG00000106327/ENSG00000010310/ENSG00000084093/ENSG00000151729/ENSG00000166006/ENSG00000163032/ENSG00000198843…	34
GO:0008219	cell death	0.000239114	0.00802233	BP	146/839	1724/13008	0.00693922	ENSG00000240694/ENSG00000074370/ENSG00000163485/ENSG00000135124/ENSG00000090339/ENSG00000116478/ENSG00000123360/ENSG00000135472/ENSG00000151012/ENSG00000166501/ENSG00000132356/ENSG00000108691/ENSG00000135766/ENSG00000168209/ENSG00000122756/ENSG00000131016/ENSG00000078725/ENSG00000159399/ENSG00000046604/ENSG00000171094/ENSG00000171951/ENSG00000134755/ENSG00000138083/ENSG00000156299/ENSG00000107954…	146
GO:0021537	telencephalon development	0.000241125	0.00802233	BP	31/839	245/13008	0.00693922	ENSG00000157219/ENSG00000116478/ENSG00000180176/ENSG00000166780/ENSG00000205336/ENSG00000151012/ENSG00000171094/ENSG00000138083/ENSG00000100678/ENSG00000117394/ENSG00000149557/ENSG00000108175/ENSG00000277586/ENSG00000196159/ENSG00000149295/ENSG00000163785/ENSG00000185737/ENSG00000108819/ENSG00000106571/ENSG00000145545/ENSG00000136848/ENSG00000106689/ENSG00000064309/ENSG00000101438/ENSG00000125378…	31
GO:0043279	response to alkaloid	0.000239331	0.00802233	BP	16/839	92/13008	0.00693922	ENSG00000155897/ENSG00000090339/ENSG00000180176/ENSG00000132356/ENSG00000156299/ENSG00000196218/ENSG00000171132/ENSG00000149295/ENSG00000006128/ENSG00000108819/ENSG00000138794/ENSG00000144381/ENSG00000132437/ENSG00000121966/ENSG00000183044/ENSG00000169836	16
GO:0046879	hormone secretion	0.000241125	0.00802233	BP	31/839	245/13008	0.00693922	ENSG00000155897/ENSG00000163485/ENSG00000054356/ENSG00000156299/ENSG00000171388/ENSG00000117394/ENSG00000171132/ENSG00000147100/ENSG00000147642/ENSG00000141837/ENSG00000032389/ENSG00000170011/ENSG00000149295/ENSG00000174672/ENSG00000006128/ENSG00000100604/ENSG00000103056/ENSG00000132639/ENSG00000151067/ENSG00000106327/ENSG00000010310/ENSG00000176406/ENSG00000084093/ENSG00000151729/ENSG00000166006…	31
GO:0071805	potassium ion transmembrane transport	0.000239592	0.00802233	BP	23/839	160/13008	0.00693922	ENSG00000169427/ENSG00000171303/ENSG00000177301/ENSG00000151320/ENSG00000136717/ENSG00000105409/ENSG00000124067/ENSG00000162728/ENSG00000156113/ENSG00000184185/ENSG00000124140/ENSG00000132639/ENSG00000065923/ENSG00000182674/ENSG00000166006/ENSG00000100433/ENSG00000177272/ENSG00000183908/ENSG00000169282/ENSG00000171385/ENSG00000138622/ENSG00000077522/ENSG00000116396	23
GO:0007626	locomotory behavior	0.00025601	0.00841176	BP	24/839	171/13008	0.00727608	ENSG00000155897/ENSG00000180176/ENSG00000123360/ENSG00000132535/ENSG00000198825/ENSG00000171094/ENSG00000154122/ENSG00000171132/ENSG00000141480/ENSG00000087258/ENSG00000149295/ENSG00000134644/ENSG00000114279/ENSG00000171587/ENSG00000084073/ENSG00000152092/ENSG00000132639/ENSG00000138613/ENSG00000250722/ENSG00000107282/ENSG00000160460/ENSG00000136842/ENSG00000171298/ENSG00000183044	24
GO:0015800	acidic amino acid transport	0.000255686	0.00841176	BP	13/839	66/13008	0.00727608	ENSG00000163485/ENSG00000151012/ENSG00000091664/ENSG00000139220/ENSG00000106688/ENSG00000132639/ENSG00000101180/ENSG00000107282/ENSG00000177380/ENSG00000110436/ENSG00000105143/ENSG00000183044/ENSG00000148053	13
hsa04672	Intestinal immune network for IgA production	0.000268631	0.0084141							38	-0.66268	-1.97104	0.00708025	1917	tags=59%, list=11%, signal=52%	3601/3115/3565/608/3108/102723996/56477/7852/23308/3117/942/3127/4055/3119/3569/3111/6370/3109/3113/958/940/3123/3117
hsa04723	Retrograde endocannabinoid signaling	0.000277111	0.0084141							145	-0.443761	-1.67732	0.00708025	3900	tags=45%, list=23%, signal=35%	109/2567/4704/4723/2770/2557/4722/4718/1268/774/747/5566/2782/54331/5582/374291/2891/2776/2558/4725/2785/2562/22999/5602/2569/2786/4726/5578/2892/2555/2890/111/2788/2893/2564/5601/5332/3762/196883/108/2566/2911/140679/107/775/51764/2568/5567/3760/2556/2775/2565/2560/2554/3765/2790/2561/773/3763/57084/2915/114/5579/2793/2792
hsa04725	Cholinergic synapse	0.000263763	0.0084141							110	-0.483286	-1.76035	0.00708025	3346	tags=43%, list=20%, signal=35%	5566/2782/2534/54331/9132/3265/5582/3759/2776/56479/2785/818/815/1131/1141/2786/5578/5604/111/2788/5332/3786/814/196883/5294/108/107/775/51764/43/5567/3760/2775/5295/3785/1137/23533/3768/2790/773/3763/816/114/5579/60482/2793/2792
GO:0014047	glutamate secretion	0.000261702	0.0085322	BP	10/839	42/13008	0.00738025	ENSG00000163485/ENSG00000139220/ENSG00000106688/ENSG00000132639/ENSG00000101180/ENSG00000107282/ENSG00000177380/ENSG00000110436/ENSG00000105143/ENSG00000148053	10
GO:0071248	cellular response to metal ion	0.000262901	0.0085322	BP	23/839	161/13008	0.00738025	ENSG00000155897/ENSG00000135124/ENSG00000180176/ENSG00000132356/ENSG00000132535/ENSG00000196218/ENSG00000171303/ENSG00000158856/ENSG00000140465/ENSG00000132718/ENSG00000050748/ENSG00000213023/ENSG00000103056/ENSG00000106327/ENSG00000129990/ENSG00000163347/ENSG00000116044/ENSG00000186318/ENSG00000116161/ENSG00000019505/ENSG00000159363/ENSG00000100300/ENSG00000176171	23
GO:0048167	regulation of synaptic plasticity	0.000269615	0.00859194	BP	25/839	182/13008	0.00743193	ENSG00000155897/ENSG00000163485/ENSG00000132535/ENSG00000102003/ENSG00000108852/ENSG00000100678/ENSG00000107954/ENSG00000058404/ENSG00000154118/ENSG00000102924/ENSG00000175866/ENSG00000102466/ENSG00000237515/ENSG00000149295/ENSG00000132639/ENSG00000176406/ENSG00000100321/ENSG00000020129/ENSG00000177380/ENSG00000197283/ENSG00000160469/ENSG00000188803/ENSG00000161681/ENSG00000273079/ENSG00000148053	25
GO:0090257	regulation of muscle system process	0.000269615	0.00859194	BP	25/839	182/13008	0.00743193	ENSG00000163485/ENSG00000135124/ENSG00000046604/ENSG00000168743/ENSG00000134755/ENSG00000159167/ENSG00000100678/ENSG00000058404/ENSG00000151320/ENSG00000150907/ENSG00000136717/ENSG00000181965/ENSG00000184588/ENSG00000100604/ENSG00000156113/ENSG00000138735/ENSG00000104936/ENSG00000151067/ENSG00000182674/ENSG00000075142/ENSG00000138622/ENSG00000129484/ENSG00000183044/ENSG00000169836/ENSG00000186951	25
GO:0098655	cation transmembrane transport	0.0002666	0.00859194	BP	68/839	689/13008	0.00743193	ENSG00000074370/ENSG00000135124/ENSG00000108691/ENSG00000132535/ENSG00000197496/ENSG00000105605/ENSG00000169427/ENSG00000100678/ENSG00000196218/ENSG00000033627/ENSG00000138685/ENSG00000171132/ENSG00000154127/ENSG00000115657/ENSG00000154118/ENSG00000008735/ENSG00000171303/ENSG00000177301/ENSG00000141837/ENSG00000102466/ENSG00000237515/ENSG00000277586/ENSG00000151320/ENSG00000006283/ENSG00000149295…	68
GO:0015711	organic anion transport	0.00027424	0.00868701	BP	42/839	372/13008	0.00751416	ENSG00000163485/ENSG00000135124/ENSG00000154217/ENSG00000151012/ENSG00000197496/ENSG00000117394/ENSG00000153246/ENSG00000101187/ENSG00000013293/ENSG00000091664/ENSG00000158296/ENSG00000147100/ENSG00000155850/ENSG00000149295/ENSG00000197106/ENSG00000089057/ENSG00000162493/ENSG00000139220/ENSG00000106688/ENSG00000170190/ENSG00000132639/ENSG00000101180/ENSG00000144645/ENSG00000163932/ENSG00000102078…	42
GO:0007596	blood coagulation	0.000278489	0.0087691	BP	30/839	236/13008	0.00758517	ENSG00000135124/ENSG00000130158/ENSG00000116478/ENSG00000109758/ENSG00000151012/ENSG00000166501/ENSG00000164930/ENSG00000160999/ENSG00000171132/ENSG00000141480/ENSG00000154127/ENSG00000158856/ENSG00000149131/ENSG00000005961/ENSG00000116489/ENSG00000162493/ENSG00000100605/ENSG00000010810/ENSG00000163932/ENSG00000142875/ENSG00000054179/ENSG00000147853/ENSG00000116044/ENSG00000145675/ENSG00000121057…	30
GO:0016301	kinase activity	0.000146337	0.00878022	MF	66/850	659/13367	0.0077841	ENSG00000115380/ENSG00000170525/ENSG00000160209/ENSG00000166501/ENSG00000132356/ENSG00000108691/ENSG00000159399/ENSG00000171094/ENSG00000137764/ENSG00000087095/ENSG00000114268/ENSG00000105613/ENSG00000133083/ENSG00000198873/ENSG00000171132/ENSG00000058404/ENSG00000147044/ENSG00000177453/ENSG00000174672/ENSG00000117266/ENSG00000134602/ENSG00000050748/ENSG00000065243/ENSG00000196411/ENSG00000171243…	66
GO:0001664	G protein-coupled receptor binding	0.000182819	0.00889594	MF	25/850	180/13367	0.00788669	ENSG00000163485/ENSG00000159212/ENSG00000197959/ENSG00000108691/ENSG00000132535/ENSG00000109971/ENSG00000124479/ENSG00000171388/ENSG00000141480/ENSG00000087258/ENSG00000086061/ENSG00000111186/ENSG00000128266/ENSG00000006128/ENSG00000163785/ENSG00000068615/ENSG00000108819/ENSG00000141404/ENSG00000145824/ENSG00000154764/ENSG00000010810/ENSG00000161681/ENSG00000106976/ENSG00000137575/ENSG00000135324	25
GO:0005215	transporter activity	0.000197154	0.00889594	MF	83/850	885/13367	0.00788669	ENSG00000074370/ENSG00000135124/ENSG00000159212/ENSG00000154217/ENSG00000151012/ENSG00000182771/ENSG00000197496/ENSG00000105605/ENSG00000169427/ENSG00000100678/ENSG00000196218/ENSG00000033627/ENSG00000117394/ENSG00000185518/ENSG00000154122/ENSG00000115657/ENSG00000101187/ENSG00000013293/ENSG00000091664/ENSG00000158296/ENSG00000147100/ENSG00000155850/ENSG00000171303/ENSG00000177301/ENSG00000141837…	83
GO:0005267	potassium channel activity	0.000178882	0.00889594	MF	16/850	91/13367	0.00788669	ENSG00000169427/ENSG00000171303/ENSG00000177301/ENSG00000162728/ENSG00000156113/ENSG00000184185/ENSG00000132639/ENSG00000182674/ENSG00000166006/ENSG00000100433/ENSG00000177272/ENSG00000183908/ENSG00000169282/ENSG00000171385/ENSG00000138622/ENSG00000116396	16
GO:0008484	sulfuric ester hydrolase activity	0.000197687	0.00889594	MF	6/850	15/13367	0.00788669	ENSG00000137573/ENSG00000100299/ENSG00000181523/ENSG00000010404/ENSG00000135677/ENSG00000141337	6
GO:0097367	carbohydrate derivative binding	0.000161082	0.00889594	MF	157/850	1887/13367	0.00788669	ENSG00000074370/ENSG00000154917/ENSG00000155897/ENSG00000163485/ENSG00000170525/ENSG00000160209/ENSG00000130294/ENSG00000135124/ENSG00000105486/ENSG00000172020/ENSG00000205336/ENSG00000197959/ENSG00000166501/ENSG00000132356/ENSG00000165023/ENSG00000157985/ENSG00000115073/ENSG00000159399/ENSG00000171094/ENSG00000110172/ENSG00000168280/ENSG00000109971/ENSG00000196218/ENSG00000060718/ENSG00000171109…	157
GO:0010648	negative regulation of cell communication	0.000284428	0.00890311	BP	106/839	1186/13008	0.00770109	ENSG00000155897/ENSG00000163485/ENSG00000090339/ENSG00000116478/ENSG00000162545/ENSG00000135472/ENSG00000166501/ENSG00000132356/ENSG00000168209/ENSG00000198825/ENSG00000197496/ENSG00000171951/ENSG00000136110/ENSG00000188730/ENSG00000138083/ENSG00000164930/ENSG00000171843/ENSG00000107954/ENSG00000119547/ENSG00000176907/ENSG00000171388/ENSG00000137764/ENSG00000138685/ENSG00000182901/ENSG00000087095…	106
GO:0002064	epithelial cell development	0.000293663	0.00913811	BP	25/839	183/13008	0.00790436	ENSG00000090339/ENSG00000136110/ENSG00000159167/ENSG00000138083/ENSG00000119547/ENSG00000112715/ENSG00000169856/ENSG00000213694/ENSG00000111186/ENSG00000152939/ENSG00000143382/ENSG00000138443/ENSG00000101445/ENSG00000154764/ENSG00000086062/ENSG00000102554/ENSG00000134250/ENSG00000163347/ENSG00000105976/ENSG00000173706/ENSG00000125378/ENSG00000136842/ENSG00000121966/ENSG00000107263/ENSG00000138771	25
GO:0023057	negative regulation of signaling	0.000302812	0.0093677	BP	106/839	1188/13008	0.00810295	ENSG00000155897/ENSG00000163485/ENSG00000090339/ENSG00000116478/ENSG00000162545/ENSG00000135472/ENSG00000166501/ENSG00000132356/ENSG00000168209/ENSG00000198825/ENSG00000197496/ENSG00000171951/ENSG00000136110/ENSG00000188730/ENSG00000138083/ENSG00000164930/ENSG00000171843/ENSG00000107954/ENSG00000119547/ENSG00000176907/ENSG00000171388/ENSG00000137764/ENSG00000138685/ENSG00000182901/ENSG00000087095…	106
GO:0022836	gated channel activity	0.000232257	0.00963796	MF	32/850	259/13367	0.00854453	ENSG00000135124/ENSG00000159212/ENSG00000182771/ENSG00000105605/ENSG00000169427/ENSG00000196218/ENSG00000171303/ENSG00000177301/ENSG00000141837/ENSG00000006283/ENSG00000162728/ENSG00000156113/ENSG00000184185/ENSG00000132639/ENSG00000151067/ENSG00000182674/ENSG00000163288/ENSG00000166006/ENSG00000204442/ENSG00000136531/ENSG00000145864/ENSG00000100433/ENSG00000177272/ENSG00000183908/ENSG00000073464…	32
GO:0022853	active ion transmembrane transporter activity	0.000235595	0.00963796	MF	23/850	162/13367	0.00854453	ENSG00000074370/ENSG00000151012/ENSG00000197496/ENSG00000100678/ENSG00000033627/ENSG00000101187/ENSG00000158296/ENSG00000155850/ENSG00000089057/ENSG00000105409/ENSG00000124067/ENSG00000106688/ENSG00000124140/ENSG00000065923/ENSG00000171130/ENSG00000017260/ENSG00000088836/ENSG00000132164/ENSG00000073464/ENSG00000101438/ENSG00000159363/ENSG00000110436/ENSG00000105143	23
GO:0043010	camera-type eye development	0.000315271	0.00969641	BP	33/839	271/13008	0.00838728	ENSG00000115380/ENSG00000116478/ENSG00000180176/ENSG00000121039/ENSG00000151012/ENSG00000138083/ENSG00000124479/ENSG00000138685/ENSG00000187098/ENSG00000112715/ENSG00000091664/ENSG00000182968/ENSG00000140465/ENSG00000149295/ENSG00000111186/ENSG00000128791/ENSG00000171587/ENSG00000138443/ENSG00000110400/ENSG00000154764/ENSG00000134250/ENSG00000165731/ENSG00000151067/ENSG00000101489/ENSG00000136603…	33
GO:0050817	coagulation	0.000322459	0.00972225	BP	30/839	238/13008	0.00840964	ENSG00000135124/ENSG00000130158/ENSG00000116478/ENSG00000109758/ENSG00000151012/ENSG00000166501/ENSG00000164930/ENSG00000160999/ENSG00000171132/ENSG00000141480/ENSG00000154127/ENSG00000158856/ENSG00000149131/ENSG00000005961/ENSG00000116489/ENSG00000162493/ENSG00000100605/ENSG00000010810/ENSG00000163932/ENSG00000142875/ENSG00000054179/ENSG00000147853/ENSG00000116044/ENSG00000145675/ENSG00000121057…	30
GO:0051489	regulation of filopodium assembly	0.000321563	0.00972225	BP	10/839	43/13008	0.00840964	ENSG00000172020/ENSG00000117598/ENSG00000197959/ENSG00000107954/ENSG00000101040/ENSG00000158856/ENSG00000101445/ENSG00000106799/ENSG00000163932/ENSG00000006740	10
GO:0090330	regulation of platelet aggregation	0.000323297	0.00972225	BP	6/839	16/13008	0.00840964	ENSG00000154127/ENSG00000158856/ENSG00000162493/ENSG00000163932/ENSG00000010278/ENSG00000183044	6
GO:0098739	import across plasma membrane	0.000323462	0.00972225	BP	19/839	123/13008	0.00840964	ENSG00000151012/ENSG00000197496/ENSG00000169427/ENSG00000100678/ENSG00000117394/ENSG00000147100/ENSG00000105409/ENSG00000124067/ENSG00000106688/ENSG00000162728/ENSG00000184185/ENSG00000124140/ENSG00000065923/ENSG00000010810/ENSG00000204442/ENSG00000138622/ENSG00000130054/ENSG00000110436/ENSG00000105143	19
GO:0033268	node of Ranvier	0.00137227	0.0101582	CC	5/877	14/13554	0.00792713	ENSG00000152377/ENSG00000136717/ENSG00000163531/ENSG00000160460/ENSG00000136531	5
GO:0098660	inorganic ion transmembrane transport	0.000340028	0.0101624	BP	65/839	657/13008	0.00879037	ENSG00000074370/ENSG00000135124/ENSG00000159212/ENSG00000197496/ENSG00000105605/ENSG00000169427/ENSG00000100678/ENSG00000196218/ENSG00000033627/ENSG00000138685/ENSG00000154122/ENSG00000171132/ENSG00000154127/ENSG00000115657/ENSG00000154118/ENSG00000155850/ENSG00000171303/ENSG00000177301/ENSG00000141837/ENSG00000102466/ENSG00000151320/ENSG00000006283/ENSG00000149295/ENSG00000197106/ENSG00000175567…	65
GO:0007599	hemostasis	0.00034667	0.0102452	BP	30/839	239/13008	0.00886196	ENSG00000135124/ENSG00000130158/ENSG00000116478/ENSG00000109758/ENSG00000151012/ENSG00000166501/ENSG00000164930/ENSG00000160999/ENSG00000171132/ENSG00000141480/ENSG00000154127/ENSG00000158856/ENSG00000149131/ENSG00000005961/ENSG00000116489/ENSG00000162493/ENSG00000100605/ENSG00000010810/ENSG00000163932/ENSG00000142875/ENSG00000054179/ENSG00000147853/ENSG00000116044/ENSG00000145675/ENSG00000121057…	30
GO:0016358	dendrite development	0.00034667	0.0102452	BP	30/839	239/13008	0.00886196	ENSG00000130294/ENSG00000197959/ENSG00000132535/ENSG00000171094/ENSG00000169862/ENSG00000156299/ENSG00000107954/ENSG00000133083/ENSG00000058404/ENSG00000101040/ENSG00000008735/ENSG00000175866/ENSG00000204060/ENSG00000058085/ENSG00000144711/ENSG00000171587/ENSG00000002746/ENSG00000138443/ENSG00000139220/ENSG00000108819/ENSG00000154764/ENSG00000124140/ENSG00000010810/ENSG00000136848/ENSG00000006740…	30
GO:0045666	positive regulation of neuron differentiation	0.000353151	0.0103787	BP	40/839	353/13008	0.00897746	ENSG00000117598/ENSG00000091129/ENSG00000132535/ENSG00000078725/ENSG00000171094/ENSG00000188730/ENSG00000105605/ENSG00000156299/ENSG00000107954/ENSG00000058404/ENSG00000112715/ENSG00000101040/ENSG00000149557/ENSG00000175866/ENSG00000277586/ENSG00000198797/ENSG00000103034/ENSG00000204060/ENSG00000166313/ENSG00000181965/ENSG00000171587/ENSG00000213023/ENSG00000165731/ENSG00000140854/ENSG00000010810…	40
GO:0050801	ion homeostasis	0.000357186	0.0104393	BP	59/839	583/13008	0.00902988	ENSG00000128285/ENSG00000074370/ENSG00000071967/ENSG00000155897/ENSG00000163485/ENSG00000135124/ENSG00000151012/ENSG00000166501/ENSG00000132356/ENSG00000135766/ENSG00000132535/ENSG00000185561/ENSG00000159167/ENSG00000100678/ENSG00000196218/ENSG00000033627/ENSG00000138685/ENSG00000171132/ENSG00000154127/ENSG00000115657/ENSG00000154118/ENSG00000171303/ENSG00000141837/ENSG00000151320/ENSG00000213694…	59
GO:0006936	muscle contraction	0.000360643	0.0104824	BP	33/839	273/13008	0.00906717	ENSG00000163485/ENSG00000135124/ENSG00000046604/ENSG00000168743/ENSG00000134755/ENSG00000159167/ENSG00000100678/ENSG00000196218/ENSG00000095637/ENSG00000087258/ENSG00000006283/ENSG00000149295/ENSG00000136717/ENSG00000181965/ENSG00000114279/ENSG00000184588/ENSG00000137573/ENSG00000100604/ENSG00000156113/ENSG00000138735/ENSG00000184185/ENSG00000104936/ENSG00000151067/ENSG00000182674/ENSG00000075142…	33
GO:0016477	cell migration	0.000370662	0.0106565	BP	102/839	1141/13008	0.00921777	ENSG00000163485/ENSG00000135124/ENSG00000090339/ENSG00000166780/ENSG00000205336/ENSG00000151012/ENSG00000108691/ENSG00000091129/ENSG00000168209/ENSG00000164007/ENSG00000131016/ENSG00000171951/ENSG00000159167/ENSG00000138083/ENSG00000156299/ENSG00000119547/ENSG00000137764/ENSG00000138685/ENSG00000148219/ENSG00000168918/ENSG00000133083/ENSG00000187098/ENSG00000171132/ENSG00000058404/ENSG00000141480…	102
GO:0048880	sensory system development	0.000370446	0.0106565	BP	37/839	319/13008	0.00921777	ENSG00000115380/ENSG00000116478/ENSG00000180176/ENSG00000121039/ENSG00000117122/ENSG00000151012/ENSG00000138083/ENSG00000124479/ENSG00000138685/ENSG00000187098/ENSG00000112715/ENSG00000091664/ENSG00000182968/ENSG00000181291/ENSG00000140465/ENSG00000149295/ENSG00000111186/ENSG00000128791/ENSG00000171587/ENSG00000138443/ENSG00000110400/ENSG00000154764/ENSG00000134250/ENSG00000165731/ENSG00000151067…	37
GO:0004888	transmembrane signaling receptor activity	0.000272956	0.0106809	MF	52/850	498/13367	0.00946912	ENSG00000128285/ENSG00000157219/ENSG00000115380/ENSG00000163485/ENSG00000135124/ENSG00000090339/ENSG00000205336/ENSG00000122756/ENSG00000102195/ENSG00000112218/ENSG00000139874/ENSG00000182771/ENSG00000171094/ENSG00000164930/ENSG00000213088/ENSG00000123901/ENSG00000168546/ENSG00000213694/ENSG00000137252/ENSG00000180340/ENSG00000149295/ENSG00000132670/ENSG00000184194/ENSG00000113763/ENSG00000179344…	52
GO:0017156	calcium-ion regulated exocytosis	0.000377767	0.0108021	BP	12/839	60/13008	0.00934369	ENSG00000100505/ENSG00000099365/ENSG00000006283/ENSG00000132718/ENSG00000213023/ENSG00000163618/ENSG00000129990/ENSG00000176406/ENSG00000084093/ENSG00000149927/ENSG00000019505/ENSG00000198794	12
GO:0050769	positive regulation of neurogenesis	0.00039279	0.0111713	BP	47/839	438/13008	0.00966303	ENSG00000135124/ENSG00000116478/ENSG00000117598/ENSG00000091129/ENSG00000132535/ENSG00000078725/ENSG00000171094/ENSG00000188730/ENSG00000105605/ENSG00000156299/ENSG00000107954/ENSG00000058404/ENSG00000112715/ENSG00000101040/ENSG00000149557/ENSG00000175866/ENSG00000277586/ENSG00000198797/ENSG00000103034/ENSG00000149295/ENSG00000204060/ENSG00000166313/ENSG00000136717/ENSG00000181965/ENSG00000171587…	47
GO:0051240	positive regulation of multicellular organismal process	0.000401316	0.0113527	BP	121/839	1400/13008	0.00982	ENSG00000115548/ENSG00000135124/ENSG00000090339/ENSG00000116478/ENSG00000135245/ENSG00000117122/ENSG00000117598/ENSG00000166501/ENSG00000132356/ENSG00000091129/ENSG00000132535/ENSG00000078725/ENSG00000159399/ENSG00000168743/ENSG00000171094/ENSG00000188730/ENSG00000105605/ENSG00000099365/ENSG00000156299/ENSG00000107954/ENSG00000211448/ENSG00000204310/ENSG00000171388/ENSG00000204592/ENSG00000138685…	121
GO:0016773	phosphotransferase activity, alcohol group as acceptor	0.000303916	0.0113968	MF	60/850	600/13367	0.0101039	ENSG00000115380/ENSG00000170525/ENSG00000160209/ENSG00000166501/ENSG00000132356/ENSG00000108691/ENSG00000159399/ENSG00000171094/ENSG00000137764/ENSG00000087095/ENSG00000114268/ENSG00000105613/ENSG00000133083/ENSG00000198873/ENSG00000171132/ENSG00000058404/ENSG00000147044/ENSG00000177453/ENSG00000174672/ENSG00000117266/ENSG00000134602/ENSG00000050748/ENSG00000065243/ENSG00000196411/ENSG00000171243…	60
GO:0120036	plasma membrane bounded cell projection organization	0.000405578	0.0114123	BP	122/839	1414/13008	0.00987149	ENSG00000130294/ENSG00000090339/ENSG00000172020/ENSG00000117598/ENSG00000197959/ENSG00000091129/ENSG00000148082/ENSG00000132535/ENSG00000092964/ENSG00000198825/ENSG00000171094/ENSG00000105605/ENSG00000168280/ENSG00000099365/ENSG00000169862/ENSG00000156299/ENSG00000107954/ENSG00000119547/ENSG00000080824/ENSG00000155363/ENSG00000133083/ENSG00000058404/ENSG00000112715/ENSG00000081377/ENSG00000101040…	122
GO:0016528	sarcoplasm	0.00163366	0.0116663	CC	12/877	70/13554	0.00910401	ENSG00000074370/ENSG00000159399/ENSG00000100678/ENSG00000196218/ENSG00000058404/ENSG00000154118/ENSG00000152377/ENSG00000151320/ENSG00000104936/ENSG00000075142/ENSG00000029534/ENSG00000128595	12
GO:0031253	cell projection membrane	0.0016317	0.0116663	CC	32/877	285/13554	0.00910401	ENSG00000128285/ENSG00000071967/ENSG00000163485/ENSG00000172020/ENSG00000151012/ENSG00000108852/ENSG00000156299/ENSG00000176658/ENSG00000147044/ENSG00000155850/ENSG00000177301/ENSG00000158856/ENSG00000237515/ENSG00000103034/ENSG00000149295/ENSG00000113763/ENSG00000151694/ENSG00000143398/ENSG00000162493/ENSG00000108819/ENSG00000086062/ENSG00000119977/ENSG00000132613/ENSG00000166006/ENSG00000162576…	32
GO:0099146	intrinsic component of postsynaptic density membrane	0.0016065	0.0116663	CC	10/877	52/13554	0.00910401	ENSG00000091129/ENSG00000182771/ENSG00000105605/ENSG00000237515/ENSG00000148948/ENSG00000198739/ENSG00000156564/ENSG00000188803/ENSG00000128011/ENSG00000126243	10
GO:0046883	regulation of hormone secretion	0.000426907	0.0119489	BP	27/839	209/13008	0.0103357	ENSG00000155897/ENSG00000163485/ENSG00000156299/ENSG00000171388/ENSG00000117394/ENSG00000171132/ENSG00000147642/ENSG00000141837/ENSG00000032389/ENSG00000170011/ENSG00000149295/ENSG00000174672/ENSG00000006128/ENSG00000100604/ENSG00000132639/ENSG00000151067/ENSG00000106327/ENSG00000010310/ENSG00000084093/ENSG00000151729/ENSG00000166006/ENSG00000163032/ENSG00000198843/ENSG00000075142/ENSG00000115687…	27
GO:0034702	ion channel complex	0.001715	0.0119655	CC	29/877	251/13554	0.00933754	ENSG00000159212/ENSG00000132535/ENSG00000188730/ENSG00000105605/ENSG00000196218/ENSG00000177301/ENSG00000141837/ENSG00000237515/ENSG00000151320/ENSG00000006283/ENSG00000184588/ENSG00000156113/ENSG00000132639/ENSG00000151067/ENSG00000182674/ENSG00000163288/ENSG00000166006/ENSG00000136531/ENSG00000145864/ENSG00000177272/ENSG00000118733/ENSG00000183908/ENSG00000169282/ENSG00000171385/ENSG00000138622…	29
GO:1990351	transporter complex	0.0016968	0.0119655	CC	31/877	274/13554	0.00933754	ENSG00000159212/ENSG00000132535/ENSG00000188730/ENSG00000105605/ENSG00000196218/ENSG00000115657/ENSG00000177301/ENSG00000141837/ENSG00000237515/ENSG00000151320/ENSG00000006283/ENSG00000184588/ENSG00000105409/ENSG00000156113/ENSG00000132639/ENSG00000151067/ENSG00000182674/ENSG00000163288/ENSG00000166006/ENSG00000136531/ENSG00000145864/ENSG00000177272/ENSG00000118733/ENSG00000183908/ENSG00000169282…	31
GO:0030073	insulin secretion	0.0004305	0.011986	BP	24/839	177/13008	0.0103678	ENSG00000155897/ENSG00000054356/ENSG00000156299/ENSG00000117394/ENSG00000171132/ENSG00000147642/ENSG00000141837/ENSG00000032389/ENSG00000170011/ENSG00000149295/ENSG00000174672/ENSG00000100604/ENSG00000132639/ENSG00000151067/ENSG00000010310/ENSG00000176406/ENSG00000084093/ENSG00000151729/ENSG00000166006/ENSG00000163032/ENSG00000198843/ENSG00000075142/ENSG00000183044/ENSG00000170837	24
GO:0005310	dicarboxylic acid transmembrane transporter activity	0.000334498	0.0120419	MF	8/850	29/13367	0.0106758	ENSG00000151012/ENSG00000091664/ENSG00000158296/ENSG00000155850/ENSG00000106688/ENSG00000102078/ENSG00000110436/ENSG00000105143	8
GO:0022890	inorganic cation transmembrane transporter activity	0.000353766	0.0122457	MF	47/850	442/13367	0.0108565	ENSG00000074370/ENSG00000135124/ENSG00000197496/ENSG00000105605/ENSG00000169427/ENSG00000100678/ENSG00000196218/ENSG00000033627/ENSG00000158296/ENSG00000171303/ENSG00000177301/ENSG00000141837/ENSG00000006283/ENSG00000089057/ENSG00000105409/ENSG00000124067/ENSG00000106688/ENSG00000162728/ENSG00000156113/ENSG00000184185/ENSG00000124140/ENSG00000132639/ENSG00000065923/ENSG00000151067/ENSG00000182674…	47
GO:0046928	regulation of neurotransmitter secretion	0.000445091	0.0122632	BP	16/839	97/13008	0.0106075	ENSG00000166501/ENSG00000108262/ENSG00000102003/ENSG00000099365/ENSG00000147044/ENSG00000149295/ENSG00000132718/ENSG00000139220/ENSG00000008056/ENSG00000154764/ENSG00000176406/ENSG00000107282/ENSG00000125814/ENSG00000186318/ENSG00000126858/ENSG00000116396	16
GO:0086003	cardiac muscle cell contraction	0.000443163	0.0122632	BP	12/839	61/13008	0.0106075	ENSG00000163485/ENSG00000046604/ENSG00000134755/ENSG00000159167/ENSG00000006283/ENSG00000136717/ENSG00000114279/ENSG00000184588/ENSG00000151067/ENSG00000075142/ENSG00000171385/ENSG00000138622	12
GO:0070306	lens fiber cell differentiation	0.000473923	0.0129899	BP	8/839	30/13008	0.0112361	ENSG00000151012/ENSG00000138083/ENSG00000138685/ENSG00000111186/ENSG00000138443/ENSG00000154764/ENSG00000136603/ENSG00000136842	8
GO:0010469	regulation of signaling receptor activity	0.00048683	0.0132749	BP	20/839	137/13008	0.0114826	ENSG00000163485/ENSG00000108691/ENSG00000132535/ENSG00000105605/ENSG00000221890/ENSG00000107954/ENSG00000176956/ENSG00000008735/ENSG00000116544/ENSG00000237515/ENSG00000277586/ENSG00000151694/ENSG00000138798/ENSG00000163932/ENSG00000183662/ENSG00000188803/ENSG00000161681/ENSG00000077522/ENSG00000273079/ENSG00000068971	20
GO:0004672	protein kinase activity	0.000400326	0.0133442	MF	52/850	506/13367	0.0118303	ENSG00000115380/ENSG00000166501/ENSG00000132356/ENSG00000108691/ENSG00000171094/ENSG00000137764/ENSG00000087095/ENSG00000105613/ENSG00000133083/ENSG00000198873/ENSG00000171132/ENSG00000058404/ENSG00000147044/ENSG00000177453/ENSG00000174672/ENSG00000117266/ENSG00000134602/ENSG00000050748/ENSG00000065243/ENSG00000196411/ENSG00000171243/ENSG00000177706/ENSG00000142235/ENSG00000211455/ENSG00000087586…	52
GO:0030673	axolemma	0.00194964	0.0134481	CC	5/877	15/13554	0.0104944	ENSG00000163485/ENSG00000176658/ENSG00000166006/ENSG00000029534/ENSG00000110436	5
GO:0001654	eye development	0.000518458	0.0138517	BP	36/839	313/13008	0.0119816	ENSG00000115380/ENSG00000116478/ENSG00000180176/ENSG00000121039/ENSG00000117122/ENSG00000151012/ENSG00000138083/ENSG00000124479/ENSG00000138685/ENSG00000187098/ENSG00000112715/ENSG00000091664/ENSG00000182968/ENSG00000140465/ENSG00000149295/ENSG00000111186/ENSG00000128791/ENSG00000171587/ENSG00000138443/ENSG00000110400/ENSG00000154764/ENSG00000134250/ENSG00000165731/ENSG00000151067/ENSG00000101489…	36
GO:0030030	cell projection organization	0.000515597	0.0138517	BP	124/839	1450/13008	0.0119816	ENSG00000130294/ENSG00000090339/ENSG00000172020/ENSG00000117598/ENSG00000197959/ENSG00000091129/ENSG00000148082/ENSG00000132535/ENSG00000092964/ENSG00000198825/ENSG00000171094/ENSG00000105605/ENSG00000168280/ENSG00000099365/ENSG00000169862/ENSG00000156299/ENSG00000107954/ENSG00000119547/ENSG00000080824/ENSG00000155363/ENSG00000133083/ENSG00000058404/ENSG00000112715/ENSG00000081377/ENSG00000101040…	124
GO:0048585	negative regulation of response to stimulus	0.000514977	0.0138517	BP	118/839	1368/13008	0.0119816	ENSG00000163485/ENSG00000090339/ENSG00000116478/ENSG00000162545/ENSG00000135472/ENSG00000151012/ENSG00000166501/ENSG00000132356/ENSG00000108691/ENSG00000168209/ENSG00000164007/ENSG00000198825/ENSG00000197496/ENSG00000171951/ENSG00000136110/ENSG00000188730/ENSG00000138083/ENSG00000164930/ENSG00000171843/ENSG00000107954/ENSG00000119547/ENSG00000176907/ENSG00000171388/ENSG00000137764/ENSG00000204592…	118
GO:1900449	regulation of glutamate receptor signaling pathway	0.00051785	0.0138517	BP	12/839	62/13008	0.0119816	ENSG00000108691/ENSG00000132535/ENSG00000105605/ENSG00000008735/ENSG00000237515/ENSG00000277586/ENSG00000260230/ENSG00000010810/ENSG00000188803/ENSG00000161681/ENSG00000077522/ENSG00000273079	12
GO:0022604	regulation of cell morphogenesis	0.000527642	0.0139561	BP	48/839	456/13008	0.0120719	ENSG00000130294/ENSG00000090339/ENSG00000197959/ENSG00000108691/ENSG00000091129/ENSG00000132535/ENSG00000092964/ENSG00000105605/ENSG00000156299/ENSG00000155363/ENSG00000058404/ENSG00000112715/ENSG00000012171/ENSG00000175866/ENSG00000158856/ENSG00000277586/ENSG00000148948/ENSG00000075223/ENSG00000174672/ENSG00000171587/ENSG00000084073/ENSG00000213023/ENSG00000163785/ENSG00000002746/ENSG00000162493…	48
GO:0045446	endothelial cell differentiation	0.000525365	0.0139561	BP	15/839	89/13008	0.0120719	ENSG00000090339/ENSG00000136110/ENSG00000159167/ENSG00000112715/ENSG00000213694/ENSG00000152939/ENSG00000162493/ENSG00000101445/ENSG00000154764/ENSG00000163347/ENSG00000105976/ENSG00000173706/ENSG00000125378/ENSG00000121966/ENSG00000107263	15
GO:0006937	regulation of muscle contraction	0.000540444	0.0140835	BP	19/839	128/13008	0.0121821	ENSG00000163485/ENSG00000135124/ENSG00000046604/ENSG00000168743/ENSG00000134755/ENSG00000159167/ENSG00000100678/ENSG00000136717/ENSG00000184588/ENSG00000100604/ENSG00000156113/ENSG00000138735/ENSG00000104936/ENSG00000151067/ENSG00000182674/ENSG00000075142/ENSG00000138622/ENSG00000183044/ENSG00000169836	19
GO:0007612	learning	0.0005357	0.0140835	BP	20/839	138/13008	0.0121821	ENSG00000180176/ENSG00000123360/ENSG00000151012/ENSG00000132535/ENSG00000100678/ENSG00000154118/ENSG00000008735/ENSG00000103034/ENSG00000149295/ENSG00000132718/ENSG00000006128/ENSG00000108819/ENSG00000124140/ENSG00000132639/ENSG00000010810/ENSG00000197283/ENSG00000137868/ENSG00000160469/ENSG00000161681/ENSG00000148053	20
GO:0036465	synaptic vesicle recycling	0.000539021	0.0140835	BP	13/839	71/13008	0.0121821	ENSG00000197959/ENSG00000102003/ENSG00000099365/ENSG00000116675/ENSG00000102466/ENSG00000078053/ENSG00000132718/ENSG00000154764/ENSG00000065609/ENSG00000129990/ENSG00000041353/ENSG00000189195/ENSG00000106976	13
GO:0005509	calcium ion binding	0.000439553	0.0141285	MF	52/850	508/13367	0.0125256	ENSG00000115380/ENSG00000138650/ENSG00000046604/ENSG00000168743/ENSG00000134755/ENSG00000196218/ENSG00000148219/ENSG00000152377/ENSG00000116983/ENSG00000196159/ENSG00000198759/ENSG00000165194/ENSG00000118946/ENSG00000132718/ENSG00000243232/ENSG00000159403/ENSG00000134762/ENSG00000186340/ENSG00000213023/ENSG00000177706/ENSG00000040731/ENSG00000162591/ENSG00000137573/ENSG00000182326/ENSG00000138798…	52
GO:0030276	clathrin binding	0.00045617	0.014157	MF	12/850	62/13367	0.0125509	ENSG00000116675/ENSG00000100280/ENSG00000132718/ENSG00000136717/ENSG00000213023/ENSG00000130643/ENSG00000063245/ENSG00000065609/ENSG00000129990/ENSG00000019505/ENSG00000175416/ENSG00000141198	12
GO:0150063	visual system development	0.000550433	0.0142735	BP	36/839	314/13008	0.0123464	ENSG00000115380/ENSG00000116478/ENSG00000180176/ENSG00000121039/ENSG00000117122/ENSG00000151012/ENSG00000138083/ENSG00000124479/ENSG00000138685/ENSG00000187098/ENSG00000112715/ENSG00000091664/ENSG00000182968/ENSG00000140465/ENSG00000149295/ENSG00000111186/ENSG00000128791/ENSG00000171587/ENSG00000138443/ENSG00000110400/ENSG00000154764/ENSG00000134250/ENSG00000165731/ENSG00000151067/ENSG00000101489…	36
GO:0030141	secretory granule	0.00209855	0.0143126	CC	57/877	599/13554	0.0111691	ENSG00000160209/ENSG00000130294/ENSG00000135245/ENSG00000115073/ENSG00000171951/ENSG00000054356/ENSG00000175426/ENSG00000109971/ENSG00000091317/ENSG00000033627/ENSG00000080824/ENSG00000185518/ENSG00000101856/ENSG00000198053/ENSG00000112715/ENSG00000104081/ENSG00000175866/ENSG00000170011/ENSG00000104112/ENSG00000184584/ENSG00000149295/ENSG00000136943/ENSG00000021355/ENSG00000149131/ENSG00000005961…	57
GO:0009968	negative regulation of signal transduction	0.000569966	0.0147079	BP	97/839	1088/13008	0.0127222	ENSG00000090339/ENSG00000116478/ENSG00000162545/ENSG00000135472/ENSG00000166501/ENSG00000132356/ENSG00000168209/ENSG00000198825/ENSG00000197496/ENSG00000171951/ENSG00000136110/ENSG00000188730/ENSG00000138083/ENSG00000164930/ENSG00000171843/ENSG00000107954/ENSG00000119547/ENSG00000176907/ENSG00000171388/ENSG00000137764/ENSG00000138685/ENSG00000182901/ENSG00000087095/ENSG00000168918/ENSG00000141480…	97
GO:0098662	inorganic cation transmembrane transport	0.000574815	0.014761	BP	59/839	594/13008	0.0127681	ENSG00000074370/ENSG00000135124/ENSG00000197496/ENSG00000105605/ENSG00000169427/ENSG00000100678/ENSG00000196218/ENSG00000033627/ENSG00000138685/ENSG00000171132/ENSG00000154127/ENSG00000115657/ENSG00000154118/ENSG00000171303/ENSG00000177301/ENSG00000141837/ENSG00000102466/ENSG00000151320/ENSG00000006283/ENSG00000149295/ENSG00000197106/ENSG00000175567/ENSG00000136717/ENSG00000114279/ENSG00000184588…	59
GO:0006874	cellular calcium ion homeostasis	0.000584143	0.014884	BP	36/839	315/13008	0.0128745	ENSG00000128285/ENSG00000074370/ENSG00000155897/ENSG00000163485/ENSG00000135124/ENSG00000166501/ENSG00000132535/ENSG00000159167/ENSG00000100678/ENSG00000196218/ENSG00000138685/ENSG00000171132/ENSG00000154127/ENSG00000154118/ENSG00000171303/ENSG00000141837/ENSG00000151320/ENSG00000213694/ENSG00000137252/ENSG00000149295/ENSG00000006128/ENSG00000104936/ENSG00000151067/ENSG00000010310/ENSG00000010810…	36
GO:0060048	cardiac muscle contraction	0.000585231	0.014884	BP	17/839	109/13008	0.0128745	ENSG00000163485/ENSG00000135124/ENSG00000046604/ENSG00000134755/ENSG00000159167/ENSG00000006283/ENSG00000136717/ENSG00000114279/ENSG00000184588/ENSG00000100604/ENSG00000138735/ENSG00000151067/ENSG00000075142/ENSG00000171385/ENSG00000138622/ENSG00000171298/ENSG00000121966	17
GO:0071363	cellular response to growth factor stimulus	0.000588444	0.0148941	BP	58/839	582/13008	0.0128832	ENSG00000180176/ENSG00000166501/ENSG00000108691/ENSG00000168209/ENSG00000168743/ENSG00000197496/ENSG00000136110/ENSG00000188730/ENSG00000119547/ENSG00000171388/ENSG00000137764/ENSG00000138685/ENSG00000087095/ENSG00000141480/ENSG00000112715/ENSG00000147044/ENSG00000169856/ENSG00000149557/ENSG00000175866/ENSG00000108175/ENSG00000165588/ENSG00000196159/ENSG00000147257/ENSG00000151694/ENSG00000006128…	58
GO:0005912	adherens junction	0.00221274	0.0149237	CC	20/877	154/13554	0.011646	ENSG00000134755/ENSG00000169862/ENSG00000095637/ENSG00000112715/ENSG00000175866/ENSG00000117154/ENSG00000040731/ENSG00000138443/ENSG00000110400/ENSG00000108819/ENSG00000232434/ENSG00000160460/ENSG00000129474/ENSG00000137575/ENSG00000196581/ENSG00000081138/ENSG00000158352/ENSG00000140859/ENSG00000138771/ENSG00000062038	20
GO:0034765	regulation of ion transmembrane transport	0.000626188	0.015774	BP	42/839	387/13008	0.0136443	ENSG00000159212/ENSG00000108691/ENSG00000132535/ENSG00000105605/ENSG00000171132/ENSG00000154127/ENSG00000154118/ENSG00000008735/ENSG00000177301/ENSG00000141837/ENSG00000102466/ENSG00000237515/ENSG00000277586/ENSG00000151320/ENSG00000006283/ENSG00000149295/ENSG00000136717/ENSG00000114279/ENSG00000084073/ENSG00000184588/ENSG00000002746/ENSG00000162728/ENSG00000156113/ENSG00000184185/ENSG00000151067…	42
GO:0030855	epithelial cell differentiation	0.000633129	0.0157983	BP	49/839	472/13008	0.0136654	ENSG00000090339/ENSG00000116478/ENSG00000151012/ENSG00000046604/ENSG00000136110/ENSG00000134755/ENSG00000159167/ENSG00000138083/ENSG00000151632/ENSG00000119547/ENSG00000138685/ENSG00000112715/ENSG00000169856/ENSG00000128311/ENSG00000196159/ENSG00000213694/ENSG00000181291/ENSG00000140465/ENSG00000180340/ENSG00000111186/ENSG00000136943/ENSG00000152939/ENSG00000134762/ENSG00000177706/ENSG00000143398…	49
GO:1902414	protein localization to cell junction	0.000630314	0.0157983	BP	16/839	100/13008	0.0136654	ENSG00000132535/ENSG00000105605/ENSG00000168280/ENSG00000099365/ENSG00000175866/ENSG00000050748/ENSG00000076716/ENSG00000110400/ENSG00000171723/ENSG00000154764/ENSG00000132639/ENSG00000041353/ENSG00000006740/ENSG00000173706/ENSG00000188803/ENSG00000161681	16
GO:0033993	response to lipid	0.000643165	0.0159734	BP	64/839	660/13008	0.0138169	ENSG00000157219/ENSG00000155897/ENSG00000115548/ENSG00000090339/ENSG00000116478/ENSG00000180176/ENSG00000132356/ENSG00000108691/ENSG00000168209/ENSG00000131016/ENSG00000078725/ENSG00000139874/ENSG00000046604/ENSG00000159167/ENSG00000151632/ENSG00000171132/ENSG00000141480/ENSG00000123901/ENSG00000198053/ENSG00000100906/ENSG00000155846/ENSG00000023171/ENSG00000108175/ENSG00000277586/ENSG00000198797…	64
GO:0007187	G protein-coupled receptor signaling pathway, coupled to cyclic nucleotide second messenger	0.000660485	0.016251	BP	22/839	161/13008	0.0140569	ENSG00000128285/ENSG00000157219/ENSG00000155897/ENSG00000163485/ENSG00000205336/ENSG00000108691/ENSG00000131016/ENSG00000139874/ENSG00000198873/ENSG00000087258/ENSG00000213694/ENSG00000149295/ENSG00000128266/ENSG00000162104/ENSG00000100604/ENSG00000141404/ENSG00000101180/ENSG00000010310/ENSG00000072071/ENSG00000142875/ENSG00000154478/ENSG00000135324	22
GO:0071322	cellular response to carbohydrate stimulus	0.000659827	0.016251	BP	18/839	120/13008	0.0140569	ENSG00000155897/ENSG00000090339/ENSG00000180176/ENSG00000166501/ENSG00000132356/ENSG00000054356/ENSG00000156299/ENSG00000171132/ENSG00000147642/ENSG00000174672/ENSG00000178607/ENSG00000067992/ENSG00000023909/ENSG00000163032/ENSG00000198843/ENSG00000100889/ENSG00000075142/ENSG00000170837	18
GO:0015075	ion transmembrane transporter activity	0.000542702	0.0162811	MF	63/850	652/13367	0.014434	ENSG00000074370/ENSG00000135124/ENSG00000159212/ENSG00000151012/ENSG00000182771/ENSG00000197496/ENSG00000105605/ENSG00000169427/ENSG00000100678/ENSG00000196218/ENSG00000033627/ENSG00000117394/ENSG00000154122/ENSG00000101187/ENSG00000013293/ENSG00000091664/ENSG00000158296/ENSG00000147100/ENSG00000155850/ENSG00000171303/ENSG00000177301/ENSG00000141837/ENSG00000006283/ENSG00000089057/ENSG00000105409…	63
GO:0006898	receptor-mediated endocytosis	0.000667054	0.0163217	BP	27/839	215/13008	0.0141181	ENSG00000197959/ENSG00000132535/ENSG00000198825/ENSG00000105605/ENSG00000171388/ENSG00000116675/ENSG00000080824/ENSG00000153246/ENSG00000141480/ENSG00000112715/ENSG00000149295/ENSG00000132718/ENSG00000138798/ENSG00000130643/ENSG00000120694/ENSG00000065609/ENSG00000132639/ENSG00000106327/ENSG00000130881/ENSG00000077044/ENSG00000189195/ENSG00000137478/ENSG00000106976/ENSG00000137575/ENSG00000175416…	27
GO:0007411	axon guidance	0.000678787	0.0163217	BP	31/839	260/13008	0.0141181	ENSG00000172020/ENSG00000091129/ENSG00000148082/ENSG00000092964/ENSG00000168280/ENSG00000112715/ENSG00000012171/ENSG00000149557/ENSG00000173898/ENSG00000165588/ENSG00000168546/ENSG00000075223/ENSG00000132670/ENSG00000113763/ENSG00000058085/ENSG00000196411/ENSG00000171587/ENSG00000163785/ENSG00000163531/ENSG00000110400/ENSG00000134250/ENSG00000165731/ENSG00000010810/ENSG00000106571/ENSG00000160460…	31
GO:0045597	positive regulation of cell differentiation	0.000676499	0.0163217	BP	77/839	829/13008	0.0141181	ENSG00000135124/ENSG00000116478/ENSG00000117598/ENSG00000091129/ENSG00000132535/ENSG00000078725/ENSG00000168743/ENSG00000171094/ENSG00000188730/ENSG00000105605/ENSG00000156299/ENSG00000107954/ENSG00000138685/ENSG00000168918/ENSG00000058404/ENSG00000141480/ENSG00000112715/ENSG00000101040/ENSG00000149557/ENSG00000175866/ENSG00000155846/ENSG00000158856/ENSG00000108175/ENSG00000277586/ENSG00000198797…	77
GO:0045822	negative regulation of heart contraction	0.000670397	0.0163217	BP	6/839	18/13008	0.0141181	ENSG00000163485/ENSG00000006128/ENSG00000136717/ENSG00000138735/ENSG00000160460/ENSG00000075142	6
GO:0051270	regulation of cellular component movement	0.000676499	0.0163217	BP	77/839	829/13008	0.0141181	ENSG00000163485/ENSG00000135124/ENSG00000090339/ENSG00000166780/ENSG00000205336/ENSG00000108691/ENSG00000164007/ENSG00000131016/ENSG00000198825/ENSG00000046604/ENSG00000134755/ENSG00000159167/ENSG00000156299/ENSG00000119547/ENSG00000137764/ENSG00000138685/ENSG00000187098/ENSG00000171132/ENSG00000058404/ENSG00000112715/ENSG00000101040/ENSG00000012171/ENSG00000169856/ENSG00000149557/ENSG00000158856…	77
GO:0050796	regulation of insulin secretion	0.000687059	0.0164459	BP	21/839	151/13008	0.0142255	ENSG00000155897/ENSG00000156299/ENSG00000117394/ENSG00000171132/ENSG00000147642/ENSG00000141837/ENSG00000032389/ENSG00000170011/ENSG00000149295/ENSG00000174672/ENSG00000100604/ENSG00000132639/ENSG00000151067/ENSG00000010310/ENSG00000084093/ENSG00000151729/ENSG00000166006/ENSG00000163032/ENSG00000075142/ENSG00000183044/ENSG00000170837	21
GO:0097485	neuron projection guidance	0.000724184	0.0172565	BP	31/839	261/13008	0.0149266	ENSG00000172020/ENSG00000091129/ENSG00000148082/ENSG00000092964/ENSG00000168280/ENSG00000112715/ENSG00000012171/ENSG00000149557/ENSG00000173898/ENSG00000165588/ENSG00000168546/ENSG00000075223/ENSG00000132670/ENSG00000113763/ENSG00000058085/ENSG00000196411/ENSG00000171587/ENSG00000163785/ENSG00000163531/ENSG00000110400/ENSG00000134250/ENSG00000165731/ENSG00000010810/ENSG00000106571/ENSG00000160460…	31
GO:0008076	voltage-gated potassium channel complex	0.0026587	0.0175981	CC	12/877	74/13554	0.013733	ENSG00000132535/ENSG00000177301/ENSG00000156113/ENSG00000132639/ENSG00000182674/ENSG00000166006/ENSG00000177272/ENSG00000183908/ENSG00000169282/ENSG00000171385/ENSG00000138622/ENSG00000116396	12
GO:0098843	postsynaptic endocytic zone	0.00266726	0.0175981	CC	4/877	10/13554	0.013733	ENSG00000197959/ENSG00000130643/ENSG00000106976/ENSG00000175416	4
GO:0051924	regulation of calcium ion transport	0.00075887	0.0180019	BP	24/839	184/13008	0.0155714	ENSG00000128285/ENSG00000135124/ENSG00000090339/ENSG00000108691/ENSG00000159167/ENSG00000171132/ENSG00000058404/ENSG00000141480/ENSG00000154127/ENSG00000147044/ENSG00000154118/ENSG00000102466/ENSG00000151320/ENSG00000149295/ENSG00000133872/ENSG00000136717/ENSG00000184588/ENSG00000138798/ENSG00000151067/ENSG00000010810/ENSG00000075142/ENSG00000100300/ENSG00000121966/ENSG00000102879	24
GO:0046847	filopodium assembly	0.000769965	0.0181836	BP	11/839	56/13008	0.0157286	ENSG00000172020/ENSG00000117598/ENSG00000197959/ENSG00000107954/ENSG00000101040/ENSG00000158856/ENSG00000101445/ENSG00000108819/ENSG00000106799/ENSG00000163932/ENSG00000006740	11
GO:0048169	regulation of long-term neuronal synaptic plasticity	0.000779338	0.018242	BP	7/839	25/13008	0.0157791	ENSG00000132535/ENSG00000102003/ENSG00000107954/ENSG00000058404/ENSG00000149295/ENSG00000100321/ENSG00000197283	7
GO:0060429	epithelium development	0.000777341	0.018242	BP	84/839	925/13008	0.0157791	ENSG00000090339/ENSG00000116478/ENSG00000121039/ENSG00000151012/ENSG00000046604/ENSG00000168743/ENSG00000136110/ENSG00000134755/ENSG00000159167/ENSG00000138083/ENSG00000164930/ENSG00000171843/ENSG00000156299/ENSG00000151632/ENSG00000119547/ENSG00000138685/ENSG00000101115/ENSG00000148219/ENSG00000141480/ENSG00000112715/ENSG00000169856/ENSG00000186193/ENSG00000128311/ENSG00000196159/ENSG00000075223…	84
GO:0006941	striated muscle contraction	0.000795409	0.0184549	BP	19/839	132/13008	0.0159633	ENSG00000163485/ENSG00000135124/ENSG00000046604/ENSG00000134755/ENSG00000159167/ENSG00000100678/ENSG00000006283/ENSG00000136717/ENSG00000114279/ENSG00000184588/ENSG00000100604/ENSG00000138735/ENSG00000104936/ENSG00000151067/ENSG00000075142/ENSG00000171385/ENSG00000138622/ENSG00000171298/ENSG00000121966	19
GO:1903034	regulation of response to wounding	0.000795409	0.0184549	BP	19/839	132/13008	0.0159633	ENSG00000164007/ENSG00000198825/ENSG00000138685/ENSG00000171132/ENSG00000154127/ENSG00000147044/ENSG00000158856/ENSG00000149131/ENSG00000183762/ENSG00000162493/ENSG00000163932/ENSG00000163347/ENSG00000116044/ENSG00000121966/ENSG00000010278/ENSG00000183044/ENSG00000196581/ENSG00000169032/ENSG00000137261	19
GO:0071333	cellular response to glucose stimulus	0.000803855	0.0185694	BP	17/839	112/13008	0.0160623	ENSG00000155897/ENSG00000090339/ENSG00000180176/ENSG00000132356/ENSG00000054356/ENSG00000156299/ENSG00000171132/ENSG00000147642/ENSG00000174672/ENSG00000178607/ENSG00000067992/ENSG00000023909/ENSG00000163032/ENSG00000198843/ENSG00000100889/ENSG00000075142/ENSG00000170837	17
GO:0055117	regulation of cardiac muscle contraction	0.000808209	0.0185888	BP	12/839	65/13008	0.0160791	ENSG00000163485/ENSG00000135124/ENSG00000046604/ENSG00000134755/ENSG00000159167/ENSG00000136717/ENSG00000184588/ENSG00000100604/ENSG00000138735/ENSG00000151067/ENSG00000075142/ENSG00000138622	12
GO:0006873	cellular ion homeostasis	0.000837206	0.0191647	BP	49/839	478/13008	0.0165773	ENSG00000128285/ENSG00000074370/ENSG00000071967/ENSG00000155897/ENSG00000163485/ENSG00000135124/ENSG00000166501/ENSG00000135766/ENSG00000132535/ENSG00000159167/ENSG00000100678/ENSG00000196218/ENSG00000033627/ENSG00000138685/ENSG00000171132/ENSG00000154127/ENSG00000115657/ENSG00000154118/ENSG00000171303/ENSG00000141837/ENSG00000151320/ENSG00000213694/ENSG00000137252/ENSG00000149295/ENSG00000006128…	49
GO:0010038	response to metal ion	0.000845105	0.0191647	BP	34/839	298/13008	0.0165773	ENSG00000071967/ENSG00000155897/ENSG00000135124/ENSG00000090339/ENSG00000180176/ENSG00000132356/ENSG00000132535/ENSG00000196218/ENSG00000171303/ENSG00000158856/ENSG00000006283/ENSG00000140465/ENSG00000149295/ENSG00000132718/ENSG00000166313/ENSG00000050748/ENSG00000213023/ENSG00000156113/ENSG00000103056/ENSG00000171723/ENSG00000106327/ENSG00000010310/ENSG00000129990/ENSG00000163347/ENSG00000166006…	34
GO:0010976	positive regulation of neuron projection development	0.000851487	0.0191647	BP	32/839	275/13008	0.0165773	ENSG00000117598/ENSG00000132535/ENSG00000171094/ENSG00000105605/ENSG00000156299/ENSG00000107954/ENSG00000058404/ENSG00000112715/ENSG00000101040/ENSG00000149557/ENSG00000175866/ENSG00000277586/ENSG00000103034/ENSG00000204060/ENSG00000166313/ENSG00000171587/ENSG00000213023/ENSG00000165731/ENSG00000140854/ENSG00000010810/ENSG00000136603/ENSG00000176406/ENSG00000203879/ENSG00000112655/ENSG00000136848…	32
GO:0042127	regulation of cell population proliferation	0.000854862	0.0191647	BP	108/839	1250/13008	0.0165773	ENSG00000163485/ENSG00000116478/ENSG00000162545/ENSG00000135245/ENSG00000205336/ENSG00000151012/ENSG00000132356/ENSG00000108691/ENSG00000164007/ENSG00000122756/ENSG00000139874/ENSG00000171094/ENSG00000171951/ENSG00000136110/ENSG00000138083/ENSG00000054356/ENSG00000156299/ENSG00000107954/ENSG00000129993/ENSG00000151632/ENSG00000171388/ENSG00000137764/ENSG00000204592/ENSG00000138685/ENSG00000176046…	108
GO:0042592	homeostatic process	0.000854987	0.0191647	BP	124/839	1469/13008	0.0165773	ENSG00000128285/ENSG00000074370/ENSG00000071967/ENSG00000155897/ENSG00000163485/ENSG00000115548/ENSG00000135124/ENSG00000090339/ENSG00000180176/ENSG00000117122/ENSG00000151012/ENSG00000166501/ENSG00000132356/ENSG00000108691/ENSG00000135766/ENSG00000132535/ENSG00000185561/ENSG00000159399/ENSG00000197496/ENSG00000159167/ENSG00000054356/ENSG00000100678/ENSG00000156299/ENSG00000196218/ENSG00000211448…	124
GO:0070252	actin-mediated cell contraction	0.000845659	0.0191647	BP	15/839	93/13008	0.0165773	ENSG00000163485/ENSG00000046604/ENSG00000134755/ENSG00000159167/ENSG00000006283/ENSG00000136717/ENSG00000114279/ENSG00000184588/ENSG00000162493/ENSG00000151067/ENSG00000075142/ENSG00000171385/ENSG00000138622/ENSG00000136842/ENSG00000077522	15
GO:0055074	calcium ion homeostasis	0.00087576	0.0195476	BP	36/839	322/13008	0.0169084	ENSG00000128285/ENSG00000074370/ENSG00000155897/ENSG00000163485/ENSG00000135124/ENSG00000166501/ENSG00000132535/ENSG00000159167/ENSG00000100678/ENSG00000196218/ENSG00000138685/ENSG00000171132/ENSG00000154127/ENSG00000154118/ENSG00000171303/ENSG00000141837/ENSG00000151320/ENSG00000213694/ENSG00000137252/ENSG00000149295/ENSG00000006128/ENSG00000104936/ENSG00000151067/ENSG00000010310/ENSG00000010810…	36
GO:0031256	leading edge membrane	0.00299758	0.0195649	CC	20/877	158/13554	0.0152678	ENSG00000163485/ENSG00000108852/ENSG00000156299/ENSG00000176658/ENSG00000177301/ENSG00000237515/ENSG00000078053/ENSG00000113763/ENSG00000151694/ENSG00000143398/ENSG00000162493/ENSG00000108819/ENSG00000132613/ENSG00000166006/ENSG00000006740/ENSG00000188803/ENSG00000029534/ENSG00000110436/ENSG00000169836/ENSG00000116396	20
GO:0071326	cellular response to monosaccharide stimulus	0.000890742	0.0197156	BP	17/839	113/13008	0.0170537	ENSG00000155897/ENSG00000090339/ENSG00000180176/ENSG00000132356/ENSG00000054356/ENSG00000156299/ENSG00000171132/ENSG00000147642/ENSG00000174672/ENSG00000178607/ENSG00000067992/ENSG00000023909/ENSG00000163032/ENSG00000198843/ENSG00000100889/ENSG00000075142/ENSG00000170837	17
GO:0071331	cellular response to hexose stimulus	0.000890742	0.0197156	BP	17/839	113/13008	0.0170537	ENSG00000155897/ENSG00000090339/ENSG00000180176/ENSG00000132356/ENSG00000054356/ENSG00000156299/ENSG00000171132/ENSG00000147642/ENSG00000174672/ENSG00000178607/ENSG00000067992/ENSG00000023909/ENSG00000163032/ENSG00000198843/ENSG00000100889/ENSG00000075142/ENSG00000170837	17
GO:0072359	circulatory system development	0.000909741	0.0200522	BP	80/839	877/13008	0.0173449	ENSG00000180176/ENSG00000205336/ENSG00000166501/ENSG00000108691/ENSG00000091129/ENSG00000135766/ENSG00000159399/ENSG00000046604/ENSG00000197496/ENSG00000171951/ENSG00000136110/ENSG00000124479/ENSG00000196218/ENSG00000060718/ENSG00000185215/ENSG00000171388/ENSG00000137764/ENSG00000138685/ENSG00000100280/ENSG00000101115/ENSG00000141480/ENSG00000112715/ENSG00000108175/ENSG00000196159/ENSG00000151320…	80
GO:0097094	craniofacial suture morphogenesis	0.000917749	0.0201448	BP	5/839	13/13008	0.017425	ENSG00000181965/ENSG00000125629/ENSG00000106571/ENSG00000125378/ENSG00000186480	5
GO:0051050	positive regulation of transport	0.00093207	0.0202076	BP	69/839	734/13008	0.0174793	ENSG00000128285/ENSG00000155897/ENSG00000163485/ENSG00000135124/ENSG00000197959/ENSG00000132356/ENSG00000108691/ENSG00000159167/ENSG00000099365/ENSG00000168818/ENSG00000171388/ENSG00000204592/ENSG00000095637/ENSG00000171132/ENSG00000153246/ENSG00000141480/ENSG00000198053/ENSG00000112715/ENSG00000147044/ENSG00000149557/ENSG00000147642/ENSG00000100906/ENSG00000032389/ENSG00000102466/ENSG00000170011…	69
GO:0099072	regulation of postsynaptic membrane neurotransmitter receptor levels	0.000930992	0.0202076	BP	12/839	66/13008	0.0174793	ENSG00000197959/ENSG00000132535/ENSG00000105605/ENSG00000099365/ENSG00000260230/ENSG00000076716/ENSG00000130643/ENSG00000171723/ENSG00000132639/ENSG00000006740/ENSG00000188803/ENSG00000106976	12
GO:2000300	regulation of synaptic vesicle exocytosis	0.000925391	0.0202076	BP	13/839	75/13008	0.0174793	ENSG00000166501/ENSG00000108262/ENSG00000102003/ENSG00000099365/ENSG00000147044/ENSG00000149295/ENSG00000139220/ENSG00000008056/ENSG00000154764/ENSG00000176406/ENSG00000107282/ENSG00000125814/ENSG00000186318	13
GO:0006875	cellular metal ion homeostasis	0.000939714	0.0202902	BP	43/839	407/13008	0.0175507	ENSG00000128285/ENSG00000074370/ENSG00000071967/ENSG00000155897/ENSG00000163485/ENSG00000135124/ENSG00000166501/ENSG00000135766/ENSG00000132535/ENSG00000159167/ENSG00000100678/ENSG00000196218/ENSG00000138685/ENSG00000171132/ENSG00000154127/ENSG00000115657/ENSG00000154118/ENSG00000171303/ENSG00000141837/ENSG00000151320/ENSG00000213694/ENSG00000137252/ENSG00000149295/ENSG00000006128/ENSG00000118564…	43
GO:0010035	response to inorganic substance	0.000945655	0.0203354	BP	47/839	456/13008	0.0175899	ENSG00000071967/ENSG00000155897/ENSG00000135124/ENSG00000090339/ENSG00000180176/ENSG00000132356/ENSG00000135766/ENSG00000132535/ENSG00000196218/ENSG00000198053/ENSG00000061918/ENSG00000171303/ENSG00000158856/ENSG00000277586/ENSG00000150907/ENSG00000006283/ENSG00000140465/ENSG00000149295/ENSG00000132718/ENSG00000134602/ENSG00000166313/ENSG00000050748/ENSG00000213023/ENSG00000156113/ENSG00000103056…	47
GO:0001764	neuron migration	0.000969833	0.0207709	BP	21/839	155/13008	0.0179666	ENSG00000205336/ENSG00000091129/ENSG00000168209/ENSG00000148219/ENSG00000133083/ENSG00000058404/ENSG00000112715/ENSG00000152377/ENSG00000108175/ENSG00000182968/ENSG00000149295/ENSG00000184194/ENSG00000185737/ENSG00000152092/ENSG00000010810/ENSG00000136848/ENSG00000118257/ENSG00000121966/ENSG00000148053/ENSG00000072864/ENSG00000137261	21
GO:0030003	cellular cation homeostasis	0.000975615	0.0208105	BP	48/839	469/13008	0.0180008	ENSG00000128285/ENSG00000074370/ENSG00000071967/ENSG00000155897/ENSG00000163485/ENSG00000135124/ENSG00000166501/ENSG00000135766/ENSG00000132535/ENSG00000159167/ENSG00000100678/ENSG00000196218/ENSG00000033627/ENSG00000138685/ENSG00000171132/ENSG00000154127/ENSG00000115657/ENSG00000154118/ENSG00000171303/ENSG00000141837/ENSG00000151320/ENSG00000213694/ENSG00000137252/ENSG00000149295/ENSG00000006128…	48
GO:0070848	response to growth factor	0.000980059	0.0208213	BP	59/839	607/13008	0.0180102	ENSG00000180176/ENSG00000166501/ENSG00000108691/ENSG00000168209/ENSG00000168743/ENSG00000197496/ENSG00000136110/ENSG00000188730/ENSG00000119547/ENSG00000171388/ENSG00000137764/ENSG00000138685/ENSG00000087095/ENSG00000141480/ENSG00000112715/ENSG00000147044/ENSG00000169856/ENSG00000149557/ENSG00000175866/ENSG00000108175/ENSG00000165588/ENSG00000196159/ENSG00000147257/ENSG00000151694/ENSG00000006128…	59
GO:0043195	terminal bouton	0.00325434	0.0210147	CC	9/877	48/13554	0.0163992	ENSG00000163485/ENSG00000135124/ENSG00000180176/ENSG00000102003/ENSG00000109971/ENSG00000164099/ENSG00000132718/ENSG00000166006/ENSG00000148053	9
GO:0017158	regulation of calcium ion-dependent exocytosis	0.000996451	0.0210849	BP	9/839	41/13008	0.0182382	ENSG00000100505/ENSG00000006283/ENSG00000132718/ENSG00000213023/ENSG00000129990/ENSG00000084093/ENSG00000149927/ENSG00000019505/ENSG00000198794	9
GO:1903523	negative regulation of blood circulation	0.00100778	0.0212397	BP	7/839	26/13008	0.0183721	ENSG00000163485/ENSG00000171388/ENSG00000006128/ENSG00000136717/ENSG00000138735/ENSG00000160460/ENSG00000075142	7
GO:0018958	phenol-containing compound metabolic process	0.00105185	0.0219132	BP	13/839	76/13008	0.0189547	ENSG00000180176/ENSG00000123360/ENSG00000151012/ENSG00000211448/ENSG00000147100/ENSG00000149295/ENSG00000131480/ENSG00000145545/ENSG00000132437/ENSG00000196502/ENSG00000183044/ENSG00000169836/ENSG00000062038	13
GO:0019226	transmission of nerve impulse	0.00104658	0.0219132	BP	11/839	58/13008	0.0189547	ENSG00000135124/ENSG00000091129/ENSG00000164007/ENSG00000105605/ENSG00000177301/ENSG00000006283/ENSG00000114279/ENSG00000163531/ENSG00000160460/ENSG00000136531/ENSG00000148053	11
GO:0034329	cell junction assembly	0.00105217	0.0219132	BP	40/839	373/13008	0.0189547	ENSG00000172020/ENSG00000197959/ENSG00000091129/ENSG00000164007/ENSG00000169862/ENSG00000095637/ENSG00000112715/ENSG00000102924/ENSG00000158856/ENSG00000173898/ENSG00000149295/ENSG00000118946/ENSG00000152939/ENSG00000058085/ENSG00000065243/ENSG00000171587/ENSG00000076716/ENSG00000186340/ENSG00000163785/ENSG00000116489/ENSG00000040731/ENSG00000143398/ENSG00000163531/ENSG00000110400/ENSG00000198739…	40
GO:0001944	vasculature development	0.00106354	0.0219771	BP	56/839	571/13008	0.01901	ENSG00000205336/ENSG00000166501/ENSG00000108691/ENSG00000091129/ENSG00000135766/ENSG00000159399/ENSG00000197496/ENSG00000171951/ENSG00000136110/ENSG00000124479/ENSG00000185215/ENSG00000171388/ENSG00000137764/ENSG00000138685/ENSG00000112715/ENSG00000108175/ENSG00000150907/ENSG00000075223/ENSG00000147257/ENSG00000167772/ENSG00000163659/ENSG00000196411/ENSG00000186340/ENSG00000137573/ENSG00000162493…	56
GO:0007215	glutamate receptor signaling pathway	0.00105976	0.0219771	BP	15/839	95/13008	0.01901	ENSG00000108691/ENSG00000132535/ENSG00000139874/ENSG00000182771/ENSG00000105605/ENSG00000156299/ENSG00000008735/ENSG00000237515/ENSG00000277586/ENSG00000260230/ENSG00000010810/ENSG00000188803/ENSG00000161681/ENSG00000077522/ENSG00000273079	15
GO:0070509	calcium ion import	0.00106892	0.0220022	BP	12/839	67/13008	0.0190317	ENSG00000108691/ENSG00000159167/ENSG00000100678/ENSG00000147044/ENSG00000141837/ENSG00000006283/ENSG00000084073/ENSG00000138798/ENSG00000151067/ENSG00000010810/ENSG00000204442/ENSG00000130054	12
GO:0061337	cardiac conduction	0.00107536	0.0220213	BP	18/839	125/13008	0.0190482	ENSG00000074370/ENSG00000046604/ENSG00000134755/ENSG00000105605/ENSG00000100678/ENSG00000196218/ENSG00000171303/ENSG00000006283/ENSG00000136717/ENSG00000084073/ENSG00000105409/ENSG00000184185/ENSG00000104936/ENSG00000151067/ENSG00000160460/ENSG00000075142/ENSG00000171385/ENSG00000138622	18
GO:0071396	cellular response to lipid	0.00107817	0.0220213	BP	44/839	422/13008	0.0190482	ENSG00000155897/ENSG00000115548/ENSG00000090339/ENSG00000116478/ENSG00000132356/ENSG00000108691/ENSG00000168209/ENSG00000078725/ENSG00000139874/ENSG00000159167/ENSG00000151632/ENSG00000171132/ENSG00000141480/ENSG00000198053/ENSG00000100906/ENSG00000155846/ENSG00000023171/ENSG00000108175/ENSG00000198797/ENSG00000150907/ENSG00000111186/ENSG00000184588/ENSG00000105409/ENSG00000125629/ENSG00000108819…	44
GO:0030168	platelet activation	0.00108872	0.0221512	BP	17/839	115/13008	0.0191606	ENSG00000151012/ENSG00000166501/ENSG00000164930/ENSG00000171132/ENSG00000141480/ENSG00000154127/ENSG00000158856/ENSG00000005961/ENSG00000162493/ENSG00000010810/ENSG00000163932/ENSG00000054179/ENSG00000145675/ENSG00000077044/ENSG00000092445/ENSG00000010278/ENSG00000183044	17
GO:0031045	dense core granule	0.00354247	0.0226345	CC	6/877	24/13554	0.0176633	ENSG00000130294/ENSG00000171951/ENSG00000170011/ENSG00000100604/ENSG00000163618/ENSG00000129990	6
GO:0048870	cell motility	0.00112751	0.0227654	BP	108/839	1260/13008	0.0196918	ENSG00000163485/ENSG00000135124/ENSG00000090339/ENSG00000166780/ENSG00000205336/ENSG00000151012/ENSG00000108691/ENSG00000091129/ENSG00000168209/ENSG00000164007/ENSG00000131016/ENSG00000198825/ENSG00000171951/ENSG00000159167/ENSG00000138083/ENSG00000156299/ENSG00000107954/ENSG00000119547/ENSG00000137764/ENSG00000138685/ENSG00000148219/ENSG00000168918/ENSG00000133083/ENSG00000187098/ENSG00000171132…	108
GO:0051674	localization of cell	0.00112751	0.0227654	BP	108/839	1260/13008	0.0196918	ENSG00000163485/ENSG00000135124/ENSG00000090339/ENSG00000166780/ENSG00000205336/ENSG00000151012/ENSG00000108691/ENSG00000091129/ENSG00000168209/ENSG00000164007/ENSG00000131016/ENSG00000198825/ENSG00000171951/ENSG00000159167/ENSG00000138083/ENSG00000156299/ENSG00000107954/ENSG00000119547/ENSG00000137764/ENSG00000138685/ENSG00000148219/ENSG00000168918/ENSG00000133083/ENSG00000187098/ENSG00000171132…	108
GO:0099092	postsynaptic density, intracellular component	0.00360512	0.0227948	CC	5/877	17/13554	0.0177884	ENSG00000175866/ENSG00000131188/ENSG00000010810/ENSG00000077522/ENSG00000154310	5
GO:0030042	actin filament depolymerization	0.00114351	0.0230006	BP	10/839	50/13008	0.0198952	ENSG00000158856/ENSG00000173898/ENSG00000116489/ENSG00000108819/ENSG00000160460/ENSG00000152527/ENSG00000136842/ENSG00000136059/ENSG00000077522/ENSG00000070182	10
GO:0030665	clathrin-coated vesicle membrane	0.00373894	0.0231928	CC	14/877	97/13554	0.018099	ENSG00000155897/ENSG00000109971/ENSG00000100280/ENSG00000180340/ENSG00000103723/ENSG00000132718/ENSG00000179344/ENSG00000138798/ENSG00000063245/ENSG00000189195/ENSG00000101438/ENSG00000175416/ENSG00000010278/ENSG00000137261	14
GO:0033017	sarcoplasmic reticulum membrane	0.00374448	0.0231928	CC	7/877	32/13554	0.018099	ENSG00000074370/ENSG00000196218/ENSG00000058404/ENSG00000154118/ENSG00000151320/ENSG00000104936/ENSG00000075142	7
GO:0060998	regulation of dendritic spine development	0.00119242	0.0238936	BP	13/839	77/13008	0.0206677	ENSG00000130294/ENSG00000197959/ENSG00000156299/ENSG00000107954/ENSG00000058404/ENSG00000101040/ENSG00000175866/ENSG00000204060/ENSG00000138443/ENSG00000139220/ENSG00000006740/ENSG00000161681/ENSG00000088899	13
GO:0044087	regulation of cellular component biogenesis	0.00119927	0.0239401	BP	78/839	859/13008	0.0207079	ENSG00000090339/ENSG00000172020/ENSG00000100505/ENSG00000117598/ENSG00000197959/ENSG00000132356/ENSG00000164007/ENSG00000099365/ENSG00000109971/ENSG00000107954/ENSG00000168818/ENSG00000080824/ENSG00000176046/ENSG00000164338/ENSG00000171132/ENSG00000112715/ENSG00000104081/ENSG00000101040/ENSG00000102924/ENSG00000149557/ENSG00000175866/ENSG00000158856/ENSG00000173898/ENSG00000088280/ENSG00000132718…	78
hsa04970	Salivary secretion	0.000860762	0.0239579							77	-0.498368	-1.72073	0.0201599	3346	tags=51%, list=20%, signal=41%	5566/952/808/5582/2776/4842/91860/477/6844/148/1131/5578/3346/1471/111/2977/492/5332/481/196883/147/108/107/5567/2983/3778/4025/491/478/480/486/5593/55503/114/5579/279/23439/1755/653247/4069
GO:0005313	L-glutamate transmembrane transporter activity	0.00086034	0.024197	MF	5/850	13/13367	0.0214519	ENSG00000151012/ENSG00000091664/ENSG00000106688/ENSG00000110436/ENSG00000105143	5
GO:0008092	cytoskeletal protein binding	0.000835966	0.024197	MF	78/850	860/13367	0.0214519	ENSG00000154917/ENSG00000155897/ENSG00000130294/ENSG00000197959/ENSG00000132356/ENSG00000091129/ENSG00000092964/ENSG00000168280/ENSG00000054356/ENSG00000156299/ENSG00000080824/ENSG00000088367/ENSG00000176658/ENSG00000095637/ENSG00000105613/ENSG00000139116/ENSG00000171132/ENSG00000058404/ENSG00000008735/ENSG00000149557/ENSG00000147642/ENSG00000177301/ENSG00000121653/ENSG00000158856/ENSG00000165476…	78
GO:0051241	negative regulation of multicellular organismal process	0.00121767	0.024216	BP	84/839	939/13008	0.0209466	ENSG00000115380/ENSG00000163485/ENSG00000135124/ENSG00000166780/ENSG00000205336/ENSG00000197959/ENSG00000071575/ENSG00000198825/ENSG00000078725/ENSG00000197496/ENSG00000136110/ENSG00000159167/ENSG00000138083/ENSG00000099365/ENSG00000171388/ENSG00000137764/ENSG00000138685/ENSG00000133135/ENSG00000168918/ENSG00000141480/ENSG00000154127/ENSG00000198053/ENSG00000102924/ENSG00000012171/ENSG00000100906…	84
GO:0009888	tissue development	0.0012272	0.0242235	BP	125/839	1497/13008	0.0209531	ENSG00000115380/ENSG00000090339/ENSG00000116478/ENSG00000121039/ENSG00000172020/ENSG00000151012/ENSG00000132356/ENSG00000135766/ENSG00000046604/ENSG00000168743/ENSG00000136110/ENSG00000134755/ENSG00000159167/ENSG00000138083/ENSG00000164930/ENSG00000171843/ENSG00000156299/ENSG00000107954/ENSG00000196218/ENSG00000060718/ENSG00000151632/ENSG00000119547/ENSG00000138685/ENSG00000176046/ENSG00000101115…	125
GO:1903035	negative regulation of response to wounding	0.00122339	0.0242235	BP	12/839	68/13008	0.0209531	ENSG00000164007/ENSG00000198825/ENSG00000138685/ENSG00000154127/ENSG00000147044/ENSG00000149131/ENSG00000183762/ENSG00000163932/ENSG00000010278/ENSG00000183044/ENSG00000196581/ENSG00000137261	12
GO:0070161	anchoring junction	0.00414576	0.025419	CC	65/877	723/13554	0.0198362	ENSG00000090339/ENSG00000108262/ENSG00000164007/ENSG00000131016/ENSG00000046604/ENSG00000134755/ENSG00000109971/ENSG00000169862/ENSG00000156299/ENSG00000117394/ENSG00000095637/ENSG00000112715/ENSG00000147044/ENSG00000177301/ENSG00000175866/ENSG00000186193/ENSG00000088280/ENSG00000151320/ENSG00000180340/ENSG00000132670/ENSG00000137309/ENSG00000151694/ENSG00000005961/ENSG00000152939/ENSG00000117154…	65
GO:0070838	divalent metal ion transport	0.00129534	0.0254733	BP	38/839	353/13008	0.0220341	ENSG00000128285/ENSG00000074370/ENSG00000135124/ENSG00000090339/ENSG00000166501/ENSG00000108691/ENSG00000159167/ENSG00000105605/ENSG00000100678/ENSG00000196218/ENSG00000138685/ENSG00000171132/ENSG00000058404/ENSG00000141480/ENSG00000154127/ENSG00000147044/ENSG00000154118/ENSG00000141837/ENSG00000102466/ENSG00000151320/ENSG00000006283/ENSG00000149295/ENSG00000133872/ENSG00000136717/ENSG00000084073…	38
GO:0010769	regulation of cell morphogenesis involved in differentiation	0.00132029	0.025868	BP	33/839	294/13008	0.0223755	ENSG00000130294/ENSG00000197959/ENSG00000091129/ENSG00000092964/ENSG00000156299/ENSG00000058404/ENSG00000112715/ENSG00000012171/ENSG00000175866/ENSG00000158856/ENSG00000277586/ENSG00000148948/ENSG00000075223/ENSG00000174672/ENSG00000171587/ENSG00000163785/ENSG00000002746/ENSG00000162493/ENSG00000138443/ENSG00000139220/ENSG00000154764/ENSG00000165731/ENSG00000136603/ENSG00000203879/ENSG00000006740…	33
GO:0006468	protein phosphorylation	0.00134698	0.0262227	BP	133/839	1612/13008	0.0226824	ENSG00000155897/ENSG00000115380/ENSG00000163485/ENSG00000090339/ENSG00000162545/ENSG00000166501/ENSG00000071575/ENSG00000132356/ENSG00000108691/ENSG00000168209/ENSG00000164007/ENSG00000148082/ENSG00000132535/ENSG00000131016/ENSG00000198825/ENSG00000168743/ENSG00000171094/ENSG00000171951/ENSG00000110172/ENSG00000100678/ENSG00000156299/ENSG00000107954/ENSG00000176907/ENSG00000137764/ENSG00000133101…	133
GO:0090277	positive regulation of peptide hormone secretion	0.00134831	0.0262227	BP	13/839	78/13008	0.0226824	ENSG00000155897/ENSG00000171388/ENSG00000171132/ENSG00000147642/ENSG00000170011/ENSG00000149295/ENSG00000106327/ENSG00000010310/ENSG00000163032/ENSG00000198843/ENSG00000075142/ENSG00000183044/ENSG00000170837	13
GO:0005783	endoplasmic reticulum	0.00434302	0.0263621	CC	99/877	1184/13554	0.0205722	ENSG00000157219/ENSG00000074370/ENSG00000163485/ENSG00000180176/ENSG00000135472/ENSG00000149926/ENSG00000109758/ENSG00000151012/ENSG00000132535/ENSG00000078725/ENSG00000159399/ENSG00000171951/ENSG00000175874/ENSG00000196218/ENSG00000060718/ENSG00000168818/ENSG00000204310/ENSG00000197565/ENSG00000176658/ENSG00000133135/ENSG00000164338/ENSG00000206527/ENSG00000171132/ENSG00000058404/ENSG00000101856…	99
GO:0008283	cell population proliferation	0.00137978	0.0267363	BP	123/839	1474/13008	0.0231266	ENSG00000163485/ENSG00000130294/ENSG00000116478/ENSG00000162545/ENSG00000135245/ENSG00000205336/ENSG00000151012/ENSG00000132356/ENSG00000108691/ENSG00000164007/ENSG00000122756/ENSG00000139874/ENSG00000171094/ENSG00000171951/ENSG00000136110/ENSG00000159167/ENSG00000138083/ENSG00000164930/ENSG00000054356/ENSG00000156299/ENSG00000107954/ENSG00000129993/ENSG00000151632/ENSG00000171388/ENSG00000137764…	123
GO:0098982	GABA-ergic synapse	0.00450898	0.0270985	CC	11/877	69/13554	0.0211469	ENSG00000172020/ENSG00000149295/ENSG00000118946/ENSG00000197106/ENSG00000040731/ENSG00000163288/ENSG00000145864/ENSG00000132164/ENSG00000101438/ENSG00000171385/ENSG00000159164	11
GO:0007188	adenylate cyclase-modulating G protein-coupled receptor signaling pathway	0.0014227	0.0273418	BP	20/839	149/13008	0.0236503	ENSG00000128285/ENSG00000157219/ENSG00000155897/ENSG00000163485/ENSG00000205336/ENSG00000131016/ENSG00000198873/ENSG00000087258/ENSG00000213694/ENSG00000149295/ENSG00000128266/ENSG00000162104/ENSG00000100604/ENSG00000141404/ENSG00000101180/ENSG00000010310/ENSG00000072071/ENSG00000142875/ENSG00000154478/ENSG00000135324	20
GO:0009306	protein secretion	0.00143686	0.0273418	BP	37/839	343/13008	0.0236503	ENSG00000155897/ENSG00000171951/ENSG00000054356/ENSG00000156299/ENSG00000117394/ENSG00000204592/ENSG00000171132/ENSG00000102924/ENSG00000147642/ENSG00000141837/ENSG00000028277/ENSG00000158856/ENSG00000032389/ENSG00000170011/ENSG00000149295/ENSG00000174672/ENSG00000132718/ENSG00000166313/ENSG00000100604/ENSG00000132639/ENSG00000151067/ENSG00000010310/ENSG00000176406/ENSG00000084093/ENSG00000151729…	37
GO:0035592	establishment of protein localization to extracellular region	0.00143686	0.0273418	BP	37/839	343/13008	0.0236503	ENSG00000155897/ENSG00000171951/ENSG00000054356/ENSG00000156299/ENSG00000117394/ENSG00000204592/ENSG00000171132/ENSG00000102924/ENSG00000147642/ENSG00000141837/ENSG00000028277/ENSG00000158856/ENSG00000032389/ENSG00000170011/ENSG00000149295/ENSG00000174672/ENSG00000132718/ENSG00000166313/ENSG00000100604/ENSG00000132639/ENSG00000151067/ENSG00000010310/ENSG00000176406/ENSG00000084093/ENSG00000151729…	37
GO:1990823	response to leukemia inhibitory factor	0.00142659	0.0273418	BP	14/839	88/13008	0.0236503	ENSG00000115548/ENSG00000090339/ENSG00000139874/ENSG00000159399/ENSG00000182968/ENSG00000135144/ENSG00000112081/ENSG00000102554/ENSG00000100321/ENSG00000023909/ENSG00000163710/ENSG00000107742/ENSG00000116161/ENSG00000118257	14
GO:1990830	cellular response to leukemia inhibitory factor	0.00142659	0.0273418	BP	14/839	88/13008	0.0236503	ENSG00000115548/ENSG00000090339/ENSG00000139874/ENSG00000159399/ENSG00000182968/ENSG00000135144/ENSG00000112081/ENSG00000102554/ENSG00000100321/ENSG00000023909/ENSG00000163710/ENSG00000107742/ENSG00000116161/ENSG00000118257	14
GO:0001508	action potential	0.00145508	0.0275892	BP	17/839	118/13008	0.0238643	ENSG00000135124/ENSG00000091129/ENSG00000164007/ENSG00000046604/ENSG00000134755/ENSG00000177301/ENSG00000151320/ENSG00000006283/ENSG00000006128/ENSG00000136717/ENSG00000114279/ENSG00000151067/ENSG00000136531/ENSG00000075142/ENSG00000171385/ENSG00000138622/ENSG00000148053	17
GO:0051480	regulation of cytosolic calcium ion concentration	0.00148153	0.0278907	BP	28/839	238/13008	0.0241252	ENSG00000128285/ENSG00000155897/ENSG00000163485/ENSG00000135124/ENSG00000132535/ENSG00000100678/ENSG00000196218/ENSG00000138685/ENSG00000171132/ENSG00000154127/ENSG00000154118/ENSG00000171303/ENSG00000141837/ENSG00000151320/ENSG00000213694/ENSG00000137252/ENSG00000149295/ENSG00000006128/ENSG00000151067/ENSG00000010310/ENSG00000010810/ENSG00000204442/ENSG00000198843/ENSG00000075142/ENSG00000121966…	28
GO:0090287	regulation of cellular response to growth factor stimulus	0.00148153	0.0278907	BP	28/839	238/13008	0.0241252	ENSG00000166501/ENSG00000168743/ENSG00000197496/ENSG00000136110/ENSG00000188730/ENSG00000119547/ENSG00000171388/ENSG00000138685/ENSG00000147044/ENSG00000169856/ENSG00000165588/ENSG00000147257/ENSG00000151694/ENSG00000197415/ENSG00000128791/ENSG00000171243/ENSG00000177706/ENSG00000137573/ENSG00000113083/ENSG00000134250/ENSG00000136603/ENSG00000106799/ENSG00000109762/ENSG00000136848/ENSG00000125378…	28
GO:0060341	regulation of cellular localization	0.00149198	0.0279878	BP	79/839	879/13008	0.0242091	ENSG00000155897/ENSG00000135124/ENSG00000197959/ENSG00000151012/ENSG00000166501/ENSG00000132356/ENSG00000108262/ENSG00000198825/ENSG00000102003/ENSG00000099365/ENSG00000156299/ENSG00000196218/ENSG00000168818/ENSG00000080824/ENSG00000138685/ENSG00000148219/ENSG00000095637/ENSG00000133083/ENSG00000171132/ENSG00000154127/ENSG00000147044/ENSG00000154118/ENSG00000101040/ENSG00000149557/ENSG00000147642…	79
GO:0032970	regulation of actin filament-based process	0.00151345	0.0282904	BP	37/839	344/13008	0.0244708	ENSG00000163485/ENSG00000090339/ENSG00000046604/ENSG00000134755/ENSG00000159167/ENSG00000171132/ENSG00000175866/ENSG00000158856/ENSG00000173898/ENSG00000088280/ENSG00000006128/ENSG00000136717/ENSG00000184588/ENSG00000116489/ENSG00000162493/ENSG00000138443/ENSG00000132854/ENSG00000134250/ENSG00000074964/ENSG00000151067/ENSG00000106799/ENSG00000163932/ENSG00000254585/ENSG00000105976/ENSG00000160460…	37
GO:0015837	amine transport	0.00152078	0.0283272	BP	13/839	79/13008	0.0245027	ENSG00000163485/ENSG00000180176/ENSG00000177301/ENSG00000149295/ENSG00000132718/ENSG00000213023/ENSG00000100604/ENSG00000101180/ENSG00000129990/ENSG00000019505/ENSG00000132437/ENSG00000159164/ENSG00000183044	13
GO:0048646	anatomical structure formation involved in morphogenesis	0.00160335	0.0297604	BP	78/839	868/13008	0.0257424	ENSG00000116478/ENSG00000166780/ENSG00000121039/ENSG00000205336/ENSG00000135472/ENSG00000166501/ENSG00000108691/ENSG00000091129/ENSG00000135766/ENSG00000159399/ENSG00000171951/ENSG00000136110/ENSG00000164930/ENSG00000060718/ENSG00000185215/ENSG00000171388/ENSG00000137764/ENSG00000138685/ENSG00000101115/ENSG00000112715/ENSG00000102924/ENSG00000155846/ENSG00000165588/ENSG00000150907/ENSG00000075223…	78
GO:0002793	positive regulation of peptide secretion	0.00162484	0.0298452	BP	19/839	140/13008	0.0258157	ENSG00000155897/ENSG00000163485/ENSG00000171388/ENSG00000204592/ENSG00000171132/ENSG00000147642/ENSG00000170011/ENSG00000149295/ENSG00000166313/ENSG00000106327/ENSG00000010310/ENSG00000163032/ENSG00000198843/ENSG00000075142/ENSG00000159363/ENSG00000198794/ENSG00000160179/ENSG00000183044/ENSG00000170837	19
GO:0014072	response to isoquinoline alkaloid	0.00162017	0.0298452	BP	7/839	28/13008	0.0258157	ENSG00000155897/ENSG00000171132/ENSG00000149295/ENSG00000006128/ENSG00000108819/ENSG00000121966/ENSG00000169836	7
GO:0043278	response to morphine	0.00162017	0.0298452	BP	7/839	28/13008	0.0258157	ENSG00000155897/ENSG00000171132/ENSG00000149295/ENSG00000006128/ENSG00000108819/ENSG00000121966/ENSG00000169836	7
GO:0031300	intrinsic component of organelle membrane	0.00504422	0.0300181	CC	37/877	368/13554	0.0234252	ENSG00000135124/ENSG00000102003/ENSG00000196218/ENSG00000171109/ENSG00000204592/ENSG00000206527/ENSG00000115657/ENSG00000091664/ENSG00000184584/ENSG00000197106/ENSG00000133872/ENSG00000179344/ENSG00000135454/ENSG00000084073/ENSG00000125629/ENSG00000008056/ENSG00000175040/ENSG00000104936/ENSG00000178607/ENSG00000117758/ENSG00000129990/ENSG00000122012/ENSG00000151729/ENSG00000168394/ENSG00000150967…	37
GO:0042745	circadian sleep/wake cycle	0.00165879	0.0303634	BP	6/839	21/13008	0.026264	ENSG00000163485/ENSG00000180176/ENSG00000177301/ENSG00000137252/ENSG00000149295/ENSG00000145545	6
GO:0072511	divalent inorganic cation transport	0.00167146	0.0304897	BP	38/839	358/13008	0.0263733	ENSG00000128285/ENSG00000074370/ENSG00000135124/ENSG00000090339/ENSG00000166501/ENSG00000108691/ENSG00000159167/ENSG00000105605/ENSG00000100678/ENSG00000196218/ENSG00000138685/ENSG00000171132/ENSG00000058404/ENSG00000141480/ENSG00000154127/ENSG00000147044/ENSG00000154118/ENSG00000141837/ENSG00000102466/ENSG00000151320/ENSG00000006283/ENSG00000149295/ENSG00000133872/ENSG00000136717/ENSG00000084073…	38
GO:0007204	positive regulation of cytosolic calcium ion concentration	0.00168862	0.0306172	BP	25/839	206/13008	0.0264835	ENSG00000128285/ENSG00000155897/ENSG00000135124/ENSG00000132535/ENSG00000100678/ENSG00000196218/ENSG00000138685/ENSG00000171132/ENSG00000154127/ENSG00000154118/ENSG00000141837/ENSG00000151320/ENSG00000213694/ENSG00000149295/ENSG00000006128/ENSG00000151067/ENSG00000010310/ENSG00000010810/ENSG00000204442/ENSG00000198843/ENSG00000075142/ENSG00000121966/ENSG00000130054/ENSG00000273079/ENSG00000102879	25
GO:0030203	glycosaminoglycan metabolic process	0.00169581	0.0306172	BP	18/839	130/13008	0.0264835	ENSG00000169105/ENSG00000109814/ENSG00000109956/ENSG00000138685/ENSG00000147257/ENSG00000076716/ENSG00000138798/ENSG00000103056/ENSG00000175040/ENSG00000086062/ENSG00000112309/ENSG00000181523/ENSG00000010404/ENSG00000107742/ENSG00000135677/ENSG00000175264/ENSG00000182197/ENSG00000176383	18
GO:0050433	regulation of catecholamine secretion	0.00169495	0.0306172	BP	9/839	44/13008	0.0264835	ENSG00000177301/ENSG00000149295/ENSG00000132718/ENSG00000213023/ENSG00000100604/ENSG00000101180/ENSG00000129990/ENSG00000019505/ENSG00000183044	9
GO:0021543	pallium development	0.00170745	0.0307225	BP	21/839	162/13008	0.0265746	ENSG00000157219/ENSG00000116478/ENSG00000180176/ENSG00000166780/ENSG00000205336/ENSG00000171094/ENSG00000117394/ENSG00000149557/ENSG00000108175/ENSG00000277586/ENSG00000196159/ENSG00000108819/ENSG00000106571/ENSG00000145545/ENSG00000136848/ENSG00000106689/ENSG00000064309/ENSG00000101438/ENSG00000176171/ENSG00000148053/ENSG00000072864	21
GO:0005416	amino acid:cation symporter activity	0.00126868	0.0309859	MF	5/850	14/13367	0.0274705	ENSG00000106688/ENSG00000132164/ENSG00000101438/ENSG00000110436/ENSG00000105143	5
GO:0008289	lipid binding	0.00120818	0.0309859	MF	57/850	595/13367	0.0274705	ENSG00000177182/ENSG00000172020/ENSG00000154217/ENSG00000157985/ENSG00000102003/ENSG00000109971/ENSG00000156299/ENSG00000151632/ENSG00000198873/ENSG00000101856/ENSG00000023171/ENSG00000173898/ENSG00000213694/ENSG00000078053/ENSG00000132718/ENSG00000114650/ENSG00000144711/ENSG00000197415/ENSG00000136717/ENSG00000213023/ENSG00000105409/ENSG00000131188/ENSG00000198088/ENSG00000125629/ENSG00000063245…	57
GO:0008324	cation transmembrane transporter activity	0.00119118	0.0309859	MF	48/850	480/13367	0.0274705	ENSG00000074370/ENSG00000135124/ENSG00000197496/ENSG00000105605/ENSG00000169427/ENSG00000100678/ENSG00000196218/ENSG00000033627/ENSG00000158296/ENSG00000171303/ENSG00000177301/ENSG00000141837/ENSG00000006283/ENSG00000089057/ENSG00000105409/ENSG00000124067/ENSG00000106688/ENSG00000162728/ENSG00000156113/ENSG00000184185/ENSG00000124140/ENSG00000132639/ENSG00000065923/ENSG00000151067/ENSG00000182674…	48
GO:0015293	symporter activity	0.00127386	0.0309859	MF	15/850	98/13367	0.0274705	ENSG00000197496/ENSG00000091664/ENSG00000158296/ENSG00000147100/ENSG00000197106/ENSG00000089057/ENSG00000124067/ENSG00000106688/ENSG00000170190/ENSG00000124140/ENSG00000088836/ENSG00000132164/ENSG00000101438/ENSG00000110436/ENSG00000105143	15
GO:0032559	adenyl ribonucleotide binding	0.00125892	0.0309859	MF	114/850	1365/13367	0.0274705	ENSG00000074370/ENSG00000155897/ENSG00000170525/ENSG00000160209/ENSG00000130294/ENSG00000135124/ENSG00000105486/ENSG00000166501/ENSG00000132356/ENSG00000115073/ENSG00000159399/ENSG00000171094/ENSG00000110172/ENSG00000168280/ENSG00000109971/ENSG00000196218/ENSG00000137764/ENSG00000080824/ENSG00000155363/ENSG00000087095/ENSG00000176658/ENSG00000114268/ENSG00000105613/ENSG00000133083/ENSG00000139116…	114
GO:0071692	protein localization to extracellular region	0.00176497	0.0316498	BP	37/839	347/13008	0.0273767	ENSG00000155897/ENSG00000171951/ENSG00000054356/ENSG00000156299/ENSG00000117394/ENSG00000204592/ENSG00000171132/ENSG00000102924/ENSG00000147642/ENSG00000141837/ENSG00000028277/ENSG00000158856/ENSG00000032389/ENSG00000170011/ENSG00000149295/ENSG00000174672/ENSG00000132718/ENSG00000166313/ENSG00000100604/ENSG00000132639/ENSG00000151067/ENSG00000010310/ENSG00000176406/ENSG00000084093/ENSG00000151729…	37
GO:0016529	sarcoplasmic reticulum	0.00541662	0.031663	CC	10/877	61/13554	0.0247088	ENSG00000074370/ENSG00000159399/ENSG00000196218/ENSG00000058404/ENSG00000154118/ENSG00000151320/ENSG00000104936/ENSG00000075142/ENSG00000029534/ENSG00000128595	10
GO:0032281	AMPA glutamate receptor complex	0.00542495	0.031663	CC	6/877	26/13554	0.0247088	ENSG00000132535/ENSG00000188730/ENSG00000105605/ENSG00000237515/ENSG00000118733/ENSG00000188803	6
GO:0051588	regulation of neurotransmitter transport	0.00179115	0.0320108	BP	16/839	110/13008	0.0276889	ENSG00000166501/ENSG00000108262/ENSG00000102003/ENSG00000099365/ENSG00000147044/ENSG00000149295/ENSG00000132718/ENSG00000139220/ENSG00000008056/ENSG00000154764/ENSG00000176406/ENSG00000107282/ENSG00000125814/ENSG00000186318/ENSG00000126858/ENSG00000116396	16
GO:0034705	potassium channel complex	0.00566768	0.0324555	CC	12/877	81/13554	0.0253272	ENSG00000132535/ENSG00000177301/ENSG00000156113/ENSG00000132639/ENSG00000182674/ENSG00000166006/ENSG00000177272/ENSG00000183908/ENSG00000169282/ENSG00000171385/ENSG00000138622/ENSG00000116396	12
GO:0043202	lysosomal lumen	0.00566768	0.0324555	CC	12/877	81/13554	0.0253272	ENSG00000109971/ENSG00000080824/ENSG00000147257/ENSG00000136943/ENSG00000076716/ENSG00000100299/ENSG00000181523/ENSG00000010404/ENSG00000135677/ENSG00000159363/ENSG00000171298/ENSG00000104774	12
GO:0007193	adenylate cyclase-inhibiting G protein-coupled receptor signaling pathway	0.00184678	0.0327835	BP	11/839	62/13008	0.0283573	ENSG00000128285/ENSG00000157219/ENSG00000155897/ENSG00000163485/ENSG00000131016/ENSG00000213694/ENSG00000149295/ENSG00000128266/ENSG00000162104/ENSG00000141404/ENSG00000101180	11
GO:0010959	regulation of metal ion transport	0.00184618	0.0327835	BP	33/839	300/13008	0.0283573	ENSG00000128285/ENSG00000163485/ENSG00000135124/ENSG00000090339/ENSG00000108691/ENSG00000159167/ENSG00000171132/ENSG00000058404/ENSG00000141480/ENSG00000154127/ENSG00000147044/ENSG00000154118/ENSG00000102466/ENSG00000151320/ENSG00000149295/ENSG00000133872/ENSG00000136717/ENSG00000114279/ENSG00000184588/ENSG00000002746/ENSG00000138798/ENSG00000104936/ENSG00000151067/ENSG00000010810/ENSG00000166006…	33
GO:0006029	proteoglycan metabolic process	0.00192079	0.0337717	BP	13/839	81/13008	0.0292121	ENSG00000169105/ENSG00000197496/ENSG00000109814/ENSG00000136110/ENSG00000060718/ENSG00000109956/ENSG00000139219/ENSG00000137573/ENSG00000112309/ENSG00000181523/ENSG00000010404/ENSG00000107742/ENSG00000182197	13
GO:0015812	gamma-aminobutyric acid transport	0.0019216	0.0337717	BP	5/839	15/13008	0.0292121	ENSG00000107282/ENSG00000132164/ENSG00000101438/ENSG00000159164/ENSG00000183044	5
GO:0035418	protein localization to synapse	0.00192079	0.0337717	BP	13/839	81/13008	0.0292121	ENSG00000132535/ENSG00000105605/ENSG00000168280/ENSG00000099365/ENSG00000175866/ENSG00000076716/ENSG00000171723/ENSG00000154764/ENSG00000132639/ENSG00000041353/ENSG00000006740/ENSG00000188803/ENSG00000161681	13
GO:0009605	response to external stimulus	0.00194983	0.0341543	BP	155/839	1938/13008	0.029543	ENSG00000163485/ENSG00000135124/ENSG00000090339/ENSG00000180176/ENSG00000172020/ENSG00000132356/ENSG00000108691/ENSG00000091129/ENSG00000168209/ENSG00000164007/ENSG00000148082/ENSG00000131016/ENSG00000092964/ENSG00000198825/ENSG00000139874/ENSG00000168743/ENSG00000171094/ENSG00000171951/ENSG00000134755/ENSG00000159167/ENSG00000204371/ENSG00000168280/ENSG00000109971/ENSG00000156299/ENSG00000060718…	155
GO:2001257	regulation of cation channel activity	0.00196618	0.0343271	BP	20/839	153/13008	0.0296925	ENSG00000108691/ENSG00000132535/ENSG00000105605/ENSG00000154118/ENSG00000008735/ENSG00000102466/ENSG00000237515/ENSG00000277586/ENSG00000151320/ENSG00000149295/ENSG00000114279/ENSG00000184588/ENSG00000166006/ENSG00000183908/ENSG00000169282/ENSG00000075142/ENSG00000188803/ENSG00000161681/ENSG00000077522/ENSG00000273079	20
GO:0090596	sensory organ morphogenesis	0.00201584	0.0350783	BP	26/839	220/13008	0.0303423	ENSG00000115380/ENSG00000116478/ENSG00000180176/ENSG00000117122/ENSG00000115507/ENSG00000138083/ENSG00000164930/ENSG00000060718/ENSG00000112715/ENSG00000182968/ENSG00000180340/ENSG00000181965/ENSG00000171587/ENSG00000139219/ENSG00000138443/ENSG00000110400/ENSG00000125629/ENSG00000134250/ENSG00000106571/ENSG00000112655/ENSG00000064309/ENSG00000118733/ENSG00000137868/ENSG00000125378/ENSG00000186480…	26
GO:0019932	second-messenger-mediated signaling	0.0020653	0.0357041	BP	34/839	314/13008	0.0308836	ENSG00000157219/ENSG00000155897/ENSG00000135124/ENSG00000205336/ENSG00000132356/ENSG00000112715/ENSG00000061918/ENSG00000154118/ENSG00000158856/ENSG00000151320/ENSG00000213694/ENSG00000149295/ENSG00000084073/ENSG00000162104/ENSG00000100604/ENSG00000131196/ENSG00000108309/ENSG00000138735/ENSG00000108819/ENSG00000141404/ENSG00000104936/ENSG00000151067/ENSG00000010310/ENSG00000176406/ENSG00000072071…	34
GO:0072503	cellular divalent inorganic cation homeostasis	0.00206186	0.0357041	BP	36/839	338/13008	0.0308836	ENSG00000128285/ENSG00000074370/ENSG00000155897/ENSG00000163485/ENSG00000135124/ENSG00000166501/ENSG00000132535/ENSG00000159167/ENSG00000100678/ENSG00000196218/ENSG00000138685/ENSG00000171132/ENSG00000154127/ENSG00000154118/ENSG00000171303/ENSG00000141837/ENSG00000151320/ENSG00000213694/ENSG00000137252/ENSG00000149295/ENSG00000006128/ENSG00000104936/ENSG00000151067/ENSG00000010310/ENSG00000010810…	36
GO:0048813	dendrite morphogenesis	0.00208485	0.0359246	BP	19/839	143/13008	0.0310744	ENSG00000130294/ENSG00000197959/ENSG00000132535/ENSG00000169862/ENSG00000156299/ENSG00000133083/ENSG00000058404/ENSG00000008735/ENSG00000175866/ENSG00000171587/ENSG00000002746/ENSG00000138443/ENSG00000139220/ENSG00000154764/ENSG00000010810/ENSG00000006740/ENSG00000161681/ENSG00000088899/ENSG00000154310	19
GO:0030835	negative regulation of actin filament depolymerization	0.00209291	0.0359464	BP	8/839	37/13008	0.0310933	ENSG00000158856/ENSG00000173898/ENSG00000116489/ENSG00000160460/ENSG00000152527/ENSG00000136842/ENSG00000136059/ENSG00000070182	8
GO:0007416	synapse assembly	0.00214618	0.036742	BP	21/839	165/13008	0.0317814	ENSG00000172020/ENSG00000197959/ENSG00000091129/ENSG00000102924/ENSG00000173898/ENSG00000149295/ENSG00000118946/ENSG00000171587/ENSG00000076716/ENSG00000186340/ENSG00000163785/ENSG00000110400/ENSG00000198739/ENSG00000154764/ENSG00000072071/ENSG00000145864/ENSG00000107742/ENSG00000128011/ENSG00000161681/ENSG00000126243/ENSG00000148053	21
GO:0051953	negative regulation of amine transport	0.00215792	0.0368239	BP	6/839	22/13008	0.0318523	ENSG00000163485/ENSG00000149295/ENSG00000132718/ENSG00000100604/ENSG00000101180/ENSG00000183044	6
GO:0021987	cerebral cortex development	0.00216532	0.0368314	BP	16/839	112/13008	0.0318587	ENSG00000180176/ENSG00000166780/ENSG00000205336/ENSG00000117394/ENSG00000108175/ENSG00000277586/ENSG00000196159/ENSG00000108819/ENSG00000106571/ENSG00000145545/ENSG00000136848/ENSG00000106689/ENSG00000064309/ENSG00000176171/ENSG00000148053/ENSG00000072864	16
GO:0048787	presynaptic active zone membrane	0.00660047	0.0374438	CC	6/877	27/13554	0.02922	ENSG00000099365/ENSG00000132718/ENSG00000040731/ENSG00000110400/ENSG00000107282/ENSG00000126243	6
GO:0009897	external side of plasma membrane	0.00666373	0.0374527	CC	21/877	181/13554	0.0292269	ENSG00000090339/ENSG00000091129/ENSG00000122756/ENSG00000204592/ENSG00000168546/ENSG00000136943/ENSG00000005961/ENSG00000117154/ENSG00000076716/ENSG00000152092/ENSG00000086062/ENSG00000106327/ENSG00000241399/ENSG00000120658/ENSG00000131724/ENSG00000173706/ENSG00000121966/ENSG00000010278/ENSG00000160179/ENSG00000187244/ENSG00000124508	21
GO:0098659	inorganic cation import across plasma membrane	0.00229878	0.0387279	BP	12/839	73/13008	0.0334992	ENSG00000169427/ENSG00000100678/ENSG00000105409/ENSG00000124067/ENSG00000162728/ENSG00000184185/ENSG00000124140/ENSG00000065923/ENSG00000010810/ENSG00000204442/ENSG00000138622/ENSG00000130054	12
GO:0099587	inorganic ion import across plasma membrane	0.00229878	0.0387279	BP	12/839	73/13008	0.0334992	ENSG00000169427/ENSG00000100678/ENSG00000105409/ENSG00000124067/ENSG00000162728/ENSG00000184185/ENSG00000124140/ENSG00000065923/ENSG00000010810/ENSG00000204442/ENSG00000138622/ENSG00000130054	12
GO:0099601	regulation of neurotransmitter receptor activity	0.00229878	0.0387279	BP	12/839	73/13008	0.0334992	ENSG00000108691/ENSG00000132535/ENSG00000105605/ENSG00000221890/ENSG00000008735/ENSG00000116544/ENSG00000237515/ENSG00000277586/ENSG00000188803/ENSG00000161681/ENSG00000077522/ENSG00000273079	12
hsa04024	cAMP signaling pathway	0.00232306	0.0387951							208	-0.378216	-1.51194	0.0326451	2300	tags=32%, list=13%, signal=28%	2892/5604/10846/4852/2890/111/5881/2893/5601/117/5732/2906/6752/492/814/481/5733/2902/196883/108/116443/6750/107/775/1259/2550/3354/610/5567/1261/5295/2903/116/268/5142/7074/10451/491/4881/11069/135/2904/10021/478/1258/480/4878/486/2693/9568/1813/1394/816/3362/134/114/6751/3360/7432/1816/1392/23439/6755/3350/1081/170589
hsa04720	Long-term potentiation	0.00207121	0.0387951							64	-0.509887	-1.69979	0.0326451	4163	tags=53%, list=24%, signal=40%	10411/5532/801/673/5605/163688/5566/808/3265/5582/2891/2776/91860/818/815/5578/5604/2890/5534/2906/5332/814/5502/2902/2911/107/775/5567/2903/2904/2915/816/114/5579
hsa04721	Synaptic vesicle cycle	0.0020265	0.0387951							75	-0.48368	-1.66186	0.0326451	3979	tags=57%, list=23%, signal=44%	161/163/51382/1211/9114/774/160/6512/1173/6857/1213/5864/8775/527/6844/533/4905/6809/22999/6804/23025/534/10814/1759/6812/535/6616/1212/155066/245973/140679/6506/440279/112755/6529/26052/6505/6511/773/57084/6534/6538/6570
hsa04915	Estrogen signaling pathway	0.002292	0.0387951							120	-0.439409	-1.61427	0.0326451	2272	tags=38%, list=13%, signal=33%	109/3304/5605/2770/1386/163688/5566/2852/808/3265/2776/3861/91860/3305/5604/111/3326/399694/2288/5332/3762/5241/196883/108/2911/107/2550/5567/3760/2775/5295/125115/3312/3765/3320/53358/3868/9568/3763/3880/3882/192666/4988/114/3866/8688
hsa04936	Alcoholic liver disease	0.00188421	0.0387951							118	0.459508	1.60505	0.0326451	2717	tags=29%, list=16%, signal=24%	3929/2920/7124/2921/64900/127/6932/2919/50507/53632/2308/3592/7099/5562/3593/1374/125/83439/3553/51176/9641/4792/841/1375/4790/84818/8737/4615/23765/5465/1571/355/34/721
hsa05033	Nicotine addiction	0.00213555	0.0387951							39	-0.578803	-1.73401	0.0326451	3072	tags=67%, list=18%, signal=55%	2891/2558/2562/1141/2569/2892/2555/2890/2893/2564/2906/2902/2566/116443/140679/2568/2556/2565/2903/1137/2560/2904/2554/2561/773/57084
hsa05134	Legionellosis	0.00212865	0.0387951							56	0.544526	1.69065	0.0326451	2003	tags=30%, list=12%, signal=27%	7097/1378/2920/7124/2921/2919/3606/3592/7099/3306/3593/840/3553/3689/4792/841/4790
hsa05320	Autoimmune thyroid disease	0.0019517	0.0387951							32	-0.620804	-1.78203	0.0326451	619	tags=42%, list=4%, signal=41%	3117/942/3127/3119/3111/3452/3109/3113/958/940/3123/5551/1081/3117
GO:0030834	regulation of actin filament depolymerization	0.00234668	0.0391607	BP	9/839	46/13008	0.0338736	ENSG00000158856/ENSG00000173898/ENSG00000116489/ENSG00000160460/ENSG00000152527/ENSG00000136842/ENSG00000136059/ENSG00000077522/ENSG00000070182	9
GO:0050432	catecholamine secretion	0.00234668	0.0391607	BP	9/839	46/13008	0.0338736	ENSG00000177301/ENSG00000149295/ENSG00000132718/ENSG00000213023/ENSG00000100604/ENSG00000101180/ENSG00000129990/ENSG00000019505/ENSG00000183044	9
GO:0062237	protein localization to postsynapse	0.00234668	0.0391607	BP	9/839	46/13008	0.0338736	ENSG00000132535/ENSG00000105605/ENSG00000168280/ENSG00000099365/ENSG00000076716/ENSG00000171723/ENSG00000132639/ENSG00000006740/ENSG00000188803	9
GO:0030554	adenyl nucleotide binding	0.00166505	0.0394353	MF	114/850	1376/13367	0.0349614	ENSG00000074370/ENSG00000155897/ENSG00000170525/ENSG00000160209/ENSG00000130294/ENSG00000135124/ENSG00000105486/ENSG00000166501/ENSG00000132356/ENSG00000115073/ENSG00000159399/ENSG00000171094/ENSG00000110172/ENSG00000168280/ENSG00000109971/ENSG00000196218/ENSG00000137764/ENSG00000080824/ENSG00000155363/ENSG00000087095/ENSG00000176658/ENSG00000114268/ENSG00000105613/ENSG00000133083/ENSG00000139116…	114
GO:0032555	purine ribonucleotide binding	0.00171539	0.0395858	MF	134/850	1659/13367	0.0350948	ENSG00000074370/ENSG00000154917/ENSG00000155897/ENSG00000170525/ENSG00000160209/ENSG00000130294/ENSG00000135124/ENSG00000105486/ENSG00000197959/ENSG00000166501/ENSG00000132356/ENSG00000165023/ENSG00000157985/ENSG00000115073/ENSG00000159399/ENSG00000171094/ENSG00000110172/ENSG00000168280/ENSG00000109971/ENSG00000196218/ENSG00000171109/ENSG00000137764/ENSG00000080824/ENSG00000139890/ENSG00000155363…	134
GO:0015172	acidic amino acid transmembrane transporter activity	0.00180417	0.0396037	MF	5/850	15/13367	0.0351107	ENSG00000151012/ENSG00000091664/ENSG00000106688/ENSG00000110436/ENSG00000105143	5
GO:0030674	protein-macromolecule adaptor activity	0.00176918	0.0396037	MF	26/850	221/13367	0.0351107	ENSG00000099365/ENSG00000109971/ENSG00000060718/ENSG00000168818/ENSG00000095637/ENSG00000160999/ENSG00000175093/ENSG00000008735/ENSG00000121653/ENSG00000175866/ENSG00000277586/ENSG00000151320/ENSG00000138443/ENSG00000132639/ENSG00000117758/ENSG00000136848/ENSG00000160460/ENSG00000145675/ENSG00000132274/ENSG00000125814/ENSG00000204248/ENSG00000161681/ENSG00000137575/ENSG00000029534/ENSG00000188818…	26
GO:0018209	peptidyl-serine modification	0.00238908	0.0397429	BP	31/839	281/13008	0.0343771	ENSG00000166501/ENSG00000132356/ENSG00000168209/ENSG00000198825/ENSG00000080824/ENSG00000087095/ENSG00000105613/ENSG00000133083/ENSG00000171132/ENSG00000141480/ENSG00000112715/ENSG00000158856/ENSG00000174672/ENSG00000050748/ENSG00000065243/ENSG00000211455/ENSG00000087586/ENSG00000104936/ENSG00000178607/ENSG00000165731/ENSG00000106799/ENSG00000163932/ENSG00000067992/ENSG00000160460/ENSG00000028116…	31
GO:0003158	endothelium development	0.00242789	0.040136	BP	15/839	103/13008	0.0347172	ENSG00000090339/ENSG00000136110/ENSG00000159167/ENSG00000112715/ENSG00000213694/ENSG00000152939/ENSG00000162493/ENSG00000101445/ENSG00000154764/ENSG00000163347/ENSG00000105976/ENSG00000173706/ENSG00000125378/ENSG00000121966/ENSG00000107263	15
GO:0097553	calcium ion transmembrane import into cytosol	0.00242789	0.040136	BP	15/839	103/13008	0.0347172	ENSG00000100678/ENSG00000196218/ENSG00000138685/ENSG00000171132/ENSG00000154127/ENSG00000154118/ENSG00000151320/ENSG00000149295/ENSG00000151067/ENSG00000010810/ENSG00000204442/ENSG00000075142/ENSG00000130054/ENSG00000273079/ENSG00000102879	15
GO:0005524	ATP binding	0.0018796	0.0402772	MF	109/850	1311/13367	0.0357077	ENSG00000074370/ENSG00000155897/ENSG00000170525/ENSG00000160209/ENSG00000130294/ENSG00000135124/ENSG00000105486/ENSG00000166501/ENSG00000132356/ENSG00000115073/ENSG00000159399/ENSG00000171094/ENSG00000110172/ENSG00000168280/ENSG00000109971/ENSG00000196218/ENSG00000137764/ENSG00000080824/ENSG00000155363/ENSG00000087095/ENSG00000176658/ENSG00000114268/ENSG00000105613/ENSG00000133083/ENSG00000139116…	109
GO:0031301	integral component of organelle membrane	0.00725719	0.0404139	CC	34/877	339/13554	0.0315378	ENSG00000135124/ENSG00000102003/ENSG00000196218/ENSG00000171109/ENSG00000204592/ENSG00000206527/ENSG00000115657/ENSG00000091664/ENSG00000184584/ENSG00000197106/ENSG00000133872/ENSG00000179344/ENSG00000135454/ENSG00000084073/ENSG00000125629/ENSG00000104936/ENSG00000178607/ENSG00000117758/ENSG00000129990/ENSG00000122012/ENSG00000151729/ENSG00000168394/ENSG00000150967/ENSG00000100321/ENSG00000099139…	34
GO:0050708	regulation of protein secretion	0.00246531	0.0406276	BP	29/839	258/13008	0.0351424	ENSG00000155897/ENSG00000156299/ENSG00000117394/ENSG00000204592/ENSG00000171132/ENSG00000147642/ENSG00000141837/ENSG00000032389/ENSG00000170011/ENSG00000149295/ENSG00000174672/ENSG00000132718/ENSG00000166313/ENSG00000100604/ENSG00000132639/ENSG00000151067/ENSG00000010310/ENSG00000084093/ENSG00000151729/ENSG00000166006/ENSG00000163032/ENSG00000075142/ENSG00000159363/ENSG00000198794/ENSG00000091972…	29
GO:0005102	signaling receptor binding	0.00201414	0.0411984	MF	93/850	1092/13367	0.0365244	ENSG00000128285/ENSG00000115380/ENSG00000163485/ENSG00000115548/ENSG00000135124/ENSG00000090339/ENSG00000135245/ENSG00000159212/ENSG00000197959/ENSG00000166501/ENSG00000108691/ENSG00000122756/ENSG00000148082/ENSG00000132535/ENSG00000168743/ENSG00000171951/ENSG00000159167/ENSG00000138083/ENSG00000099365/ENSG00000109971/ENSG00000124479/ENSG00000156299/ENSG00000176907/ENSG00000171388/ENSG00000204592…	93
GO:0005343	organic acid:sodium symporter activity	0.00200759	0.0411984	MF	6/850	22/13367	0.0365244	ENSG00000158296/ENSG00000089057/ENSG00000106688/ENSG00000132164/ENSG00000110436/ENSG00000105143	6
GO:0030667	secretory granule membrane	0.00748346	0.0412951	CC	24/877	218/13554	0.0322254	ENSG00000130294/ENSG00000091317/ENSG00000033627/ENSG00000101856/ENSG00000198053/ENSG00000104112/ENSG00000184584/ENSG00000005961/ENSG00000163531/ENSG00000169692/ENSG00000163618/ENSG00000086062/ENSG00000132639/ENSG00000117335/ENSG00000129990/ENSG00000100321/ENSG00000129353/ENSG00000041353/ENSG00000006534/ENSG00000172232/ENSG00000075142/ENSG00000171298/ENSG00000010278/ENSG00000167972	24
GO:0098644	complex of collagen trimers	0.00768416	0.0416454	CC	5/877	20/13554	0.0324988	ENSG00000060718/ENSG00000197565/ENSG00000188153/ENSG00000139219/ENSG00000204248	5
GO:0099091	postsynaptic specialization, intracellular component	0.00768416	0.0416454	CC	5/877	20/13554	0.0324988	ENSG00000175866/ENSG00000131188/ENSG00000010810/ENSG00000077522/ENSG00000154310	5
GO:0098589	membrane region	0.00782275	0.0416527	CC	29/877	279/13554	0.0325045	ENSG00000155897/ENSG00000090339/ENSG00000205336/ENSG00000135472/ENSG00000117394/ENSG00000176658/ENSG00000095637/ENSG00000168918/ENSG00000147676/ENSG00000151320/ENSG00000113763/ENSG00000151694/ENSG00000164929/ENSG00000137573/ENSG00000162493/ENSG00000156113/ENSG00000117758/ENSG00000165731/ENSG00000010810/ENSG00000117335/ENSG00000106799/ENSG00000105270/ENSG00000177272/ENSG00000144381/ENSG00000186318…	29
GO:0099059	integral component of presynaptic active zone membrane	0.00776851	0.0416527	CC	4/877	13/13554	0.0325045	ENSG00000132718/ENSG00000040731/ENSG00000110400/ENSG00000126243	4
GO:0051130	positive regulation of cellular component organization	0.002554	0.0419585	BP	92/839	1072/13008	0.0362936	ENSG00000090339/ENSG00000117598/ENSG00000197959/ENSG00000132356/ENSG00000164007/ENSG00000132535/ENSG00000159399/ENSG00000171094/ENSG00000105605/ENSG00000156299/ENSG00000107954/ENSG00000168818/ENSG00000171388/ENSG00000080824/ENSG00000171132/ENSG00000058404/ENSG00000141480/ENSG00000112715/ENSG00000104081/ENSG00000101040/ENSG00000102924/ENSG00000149557/ENSG00000175866/ENSG00000277586/ENSG00000103034…	92
GO:0001568	blood vessel development	0.00263311	0.0420675	BP	52/839	543/13008	0.0363879	ENSG00000205336/ENSG00000166501/ENSG00000108691/ENSG00000091129/ENSG00000135766/ENSG00000159399/ENSG00000197496/ENSG00000171951/ENSG00000136110/ENSG00000185215/ENSG00000171388/ENSG00000137764/ENSG00000138685/ENSG00000112715/ENSG00000108175/ENSG00000150907/ENSG00000075223/ENSG00000147257/ENSG00000167772/ENSG00000163659/ENSG00000196411/ENSG00000186340/ENSG00000137573/ENSG00000106688/ENSG00000138798…	52
GO:0002029	desensitization of G protein-coupled receptor signaling pathway	0.0026481	0.0420675	BP	5/839	16/13008	0.0363879	ENSG00000171388/ENSG00000141480/ENSG00000149295/ENSG00000010310/ENSG00000106976	5
GO:0012501	programmed cell death	0.00257857	0.0420675	BP	131/839	1612/13008	0.0363879	ENSG00000240694/ENSG00000074370/ENSG00000163485/ENSG00000135124/ENSG00000090339/ENSG00000116478/ENSG00000123360/ENSG00000135472/ENSG00000151012/ENSG00000166501/ENSG00000132356/ENSG00000108691/ENSG00000168209/ENSG00000122756/ENSG00000131016/ENSG00000159399/ENSG00000046604/ENSG00000171094/ENSG00000171951/ENSG00000134755/ENSG00000138083/ENSG00000156299/ENSG00000107954/ENSG00000176907/ENSG00000137764…	131
GO:0022401	negative adaptation of signaling pathway	0.0026481	0.0420675	BP	5/839	16/13008	0.0363879	ENSG00000171388/ENSG00000141480/ENSG00000149295/ENSG00000010310/ENSG00000106976	5
GO:0023058	adaptation of signaling pathway	0.0026481	0.0420675	BP	5/839	16/13008	0.0363879	ENSG00000171388/ENSG00000141480/ENSG00000149295/ENSG00000010310/ENSG00000106976	5
GO:0033604	negative regulation of catecholamine secretion	0.00263564	0.0420675	BP	4/839	10/13008	0.0363879	ENSG00000149295/ENSG00000132718/ENSG00000100604/ENSG00000183044	4
GO:0048172	regulation of short-term neuronal synaptic plasticity	0.0026481	0.0420675	BP	5/839	16/13008	0.0363879	ENSG00000102003/ENSG00000237515/ENSG00000100321/ENSG00000177380/ENSG00000188803	5
GO:0070166	enamel mineralization	0.00263564	0.0420675	BP	4/839	10/13008	0.0363879	ENSG00000150907/ENSG00000177706/ENSG00000110400/ENSG00000186951	4
GO:0071625	vocalization behavior	0.0026481	0.0420675	BP	5/839	16/13008	0.0363879	ENSG00000132535/ENSG00000078725/ENSG00000181965/ENSG00000106571/ENSG00000161681	5
GO:0072498	embryonic skeletal joint development	0.00263564	0.0420675	BP	4/839	10/13008	0.0363879	ENSG00000197496/ENSG00000139219/ENSG00000125378/ENSG00000182197	4
GO:0090331	negative regulation of platelet aggregation	0.00263564	0.0420675	BP	4/839	10/13008	0.0363879	ENSG00000154127/ENSG00000163932/ENSG00000010278/ENSG00000183044	4
GO:0002027	regulation of heart rate	0.00268025	0.0424507	BP	13/839	84/13008	0.0367194	ENSG00000046604/ENSG00000134755/ENSG00000006283/ENSG00000149295/ENSG00000006128/ENSG00000136717/ENSG00000106688/ENSG00000151067/ENSG00000160460/ENSG00000075142/ENSG00000171385/ENSG00000138622/ENSG00000169836	13
GO:0015740	C4-dicarboxylate transport	0.00276242	0.0427287	BP	6/839	23/13008	0.0369598	ENSG00000158296/ENSG00000106688/ENSG00000102078/ENSG00000110436/ENSG00000105143/ENSG00000183044	6
GO:0016311	dephosphorylation	0.00272498	0.0427287	BP	43/839	430/13008	0.0369598	ENSG00000163485/ENSG00000170525/ENSG00000117598/ENSG00000198825/ENSG00000168743/ENSG00000054356/ENSG00000074211/ENSG00000111110/ENSG00000116675/ENSG00000132793/ENSG00000176658/ENSG00000114268/ENSG00000168918/ENSG00000206527/ENSG00000154127/ENSG00000107789/ENSG00000081377/ENSG00000013293/ENSG00000155846/ENSG00000156475/ENSG00000149295/ENSG00000132670/ENSG00000120915/ENSG00000087495/ENSG00000142235…	43
GO:0034110	regulation of homotypic cell-cell adhesion	0.00276242	0.0427287	BP	6/839	23/13008	0.0369598	ENSG00000154127/ENSG00000158856/ENSG00000162493/ENSG00000163932/ENSG00000010278/ENSG00000183044	6
GO:0048678	response to axon injury	0.00272751	0.0427287	BP	11/839	65/13008	0.0369598	ENSG00000135124/ENSG00000172020/ENSG00000198825/ENSG00000277586/ENSG00000149295/ENSG00000183762/ENSG00000010310/ENSG00000100300/ENSG00000176171/ENSG00000169032/ENSG00000137261	11
GO:0055065	metal ion homeostasis	0.00271793	0.0427287	BP	45/839	455/13008	0.0369598	ENSG00000128285/ENSG00000074370/ENSG00000071967/ENSG00000155897/ENSG00000163485/ENSG00000135124/ENSG00000166501/ENSG00000135766/ENSG00000132535/ENSG00000159167/ENSG00000100678/ENSG00000196218/ENSG00000138685/ENSG00000171132/ENSG00000154127/ENSG00000115657/ENSG00000154118/ENSG00000171303/ENSG00000141837/ENSG00000151320/ENSG00000213694/ENSG00000137252/ENSG00000149295/ENSG00000006128/ENSG00000118564…	45
GO:0062149	detection of stimulus involved in sensory perception of pain	0.00276242	0.0427287	BP	6/839	23/13008	0.0369598	ENSG00000163485/ENSG00000141480/ENSG00000122733/ENSG00000010810/ENSG00000186318/ENSG00000121966	6
GO:0070527	platelet aggregation	0.00273978	0.0427287	BP	9/839	47/13008	0.0369598	ENSG00000151012/ENSG00000154127/ENSG00000158856/ENSG00000005961/ENSG00000162493/ENSG00000163932/ENSG00000092445/ENSG00000010278/ENSG00000183044	9
GO:2000637	positive regulation of gene silencing by miRNA	0.00276242	0.0427287	BP	6/839	23/13008	0.0369598	ENSG00000134644/ENSG00000134323/ENSG00000125378/ENSG00000129474/ENSG00000135829/ENSG00000169032	6
GO:0032535	regulation of cellular component size	0.00277708	0.0428302	BP	36/839	344/13008	0.0370476	ENSG00000090339/ENSG00000091129/ENSG00000092964/ENSG00000171132/ENSG00000112715/ENSG00000012171/ENSG00000175866/ENSG00000158856/ENSG00000173898/ENSG00000277586/ENSG00000075223/ENSG00000136717/ENSG00000171587/ENSG00000163785/ENSG00000116489/ENSG00000138443/ENSG00000124067/ENSG00000156113/ENSG00000132854/ENSG00000154764/ENSG00000124140/ENSG00000165731/ENSG00000163932/ENSG00000254585/ENSG00000178301…	36
GO:0051937	catecholamine transport	0.00279398	0.0429656	BP	10/839	56/13008	0.0371647	ENSG00000177301/ENSG00000149295/ENSG00000132718/ENSG00000213023/ENSG00000100604/ENSG00000181085/ENSG00000101180/ENSG00000129990/ENSG00000019505/ENSG00000183044	10
GO:0098631	cell adhesion mediator activity	0.00219301	0.0438603	MF	10/850	55/13367	0.0388843	ENSG00000091129/ENSG00000046604/ENSG00000134755/ENSG00000198053/ENSG00000175866/ENSG00000148948/ENSG00000171587/ENSG00000163531/ENSG00000091972/ENSG00000187244	10
GO:0050806	positive regulation of synaptic transmission	0.00288354	0.0442143	BP	20/839	158/13008	0.0382448	ENSG00000155897/ENSG00000163485/ENSG00000108691/ENSG00000132535/ENSG00000105605/ENSG00000108852/ENSG00000099365/ENSG00000100678/ENSG00000171132/ENSG00000141480/ENSG00000175866/ENSG00000149295/ENSG00000006128/ENSG00000154764/ENSG00000132639/ENSG00000176406/ENSG00000161681/ENSG00000273079/ENSG00000183044/ENSG00000148053	20
GO:0055080	cation homeostasis	0.00290646	0.0444368	BP	50/839	520/13008	0.0384374	ENSG00000128285/ENSG00000074370/ENSG00000071967/ENSG00000155897/ENSG00000163485/ENSG00000135124/ENSG00000166501/ENSG00000135766/ENSG00000132535/ENSG00000159167/ENSG00000100678/ENSG00000196218/ENSG00000033627/ENSG00000138685/ENSG00000171132/ENSG00000154127/ENSG00000115657/ENSG00000154118/ENSG00000171303/ENSG00000141837/ENSG00000151320/ENSG00000213694/ENSG00000137252/ENSG00000149295/ENSG00000006128…	50
GO:0017076	purine nucleotide binding	0.002299	0.0449804	MF	134/850	1672/13367	0.0398774	ENSG00000074370/ENSG00000154917/ENSG00000155897/ENSG00000170525/ENSG00000160209/ENSG00000130294/ENSG00000135124/ENSG00000105486/ENSG00000197959/ENSG00000166501/ENSG00000132356/ENSG00000165023/ENSG00000157985/ENSG00000115073/ENSG00000159399/ENSG00000171094/ENSG00000110172/ENSG00000168280/ENSG00000109971/ENSG00000196218/ENSG00000171109/ENSG00000137764/ENSG00000080824/ENSG00000139890/ENSG00000155363…	134
GO:0032553	ribonucleotide binding	0.00235047	0.045009	MF	134/850	1673/13367	0.0399027	ENSG00000074370/ENSG00000154917/ENSG00000155897/ENSG00000170525/ENSG00000160209/ENSG00000130294/ENSG00000135124/ENSG00000105486/ENSG00000197959/ENSG00000166501/ENSG00000132356/ENSG00000165023/ENSG00000157985/ENSG00000115073/ENSG00000159399/ENSG00000171094/ENSG00000110172/ENSG00000168280/ENSG00000109971/ENSG00000196218/ENSG00000171109/ENSG00000137764/ENSG00000080824/ENSG00000139890/ENSG00000155363…	134
GO:0045121	membrane raft	0.00869871	0.0456797	CC	28/877	269/13554	0.035647	ENSG00000155897/ENSG00000090339/ENSG00000205336/ENSG00000135472/ENSG00000117394/ENSG00000176658/ENSG00000095637/ENSG00000168918/ENSG00000147676/ENSG00000151320/ENSG00000113763/ENSG00000151694/ENSG00000164929/ENSG00000137573/ENSG00000162493/ENSG00000156113/ENSG00000117758/ENSG00000165731/ENSG00000010810/ENSG00000106799/ENSG00000105270/ENSG00000177272/ENSG00000144381/ENSG00000186318/ENSG00000137575…	28
GO:0048471	perinuclear region of cytoplasm	0.00872956	0.0456797	CC	57/877	641/13554	0.035647	ENSG00000135124/ENSG00000130158/ENSG00000180176/ENSG00000197959/ENSG00000164007/ENSG00000197496/ENSG00000102003/ENSG00000109971/ENSG00000100678/ENSG00000107954/ENSG00000171388/ENSG00000033627/ENSG00000080824/ENSG00000176046/ENSG00000133135/ENSG00000171132/ENSG00000160803/ENSG00000147676/ENSG00000121653/ENSG00000158856/ENSG00000170011/ENSG00000086061/ENSG00000151320/ENSG00000155816/ENSG00000184584…	57
GO:0050780	dopamine receptor binding	0.00248818	0.0457284	MF	5/850	16/13367	0.0405405	ENSG00000159212/ENSG00000132535/ENSG00000141480/ENSG00000108819/ENSG00000106976	5
GO:0098632	cell-cell adhesion mediator activity	0.00248965	0.0457284	MF	9/850	47/13367	0.0405405	ENSG00000091129/ENSG00000046604/ENSG00000134755/ENSG00000198053/ENSG00000175866/ENSG00000148948/ENSG00000171587/ENSG00000163531/ENSG00000091972	9
GO:0098857	membrane microdomain	0.00912787	0.0473557	CC	28/877	270/13554	0.0369549	ENSG00000155897/ENSG00000090339/ENSG00000205336/ENSG00000135472/ENSG00000117394/ENSG00000176658/ENSG00000095637/ENSG00000168918/ENSG00000147676/ENSG00000151320/ENSG00000113763/ENSG00000151694/ENSG00000164929/ENSG00000137573/ENSG00000162493/ENSG00000156113/ENSG00000117758/ENSG00000165731/ENSG00000010810/ENSG00000106799/ENSG00000105270/ENSG00000177272/ENSG00000144381/ENSG00000186318/ENSG00000137575…	28
GO:0060402	calcium ion transport into cytosol	0.00311056	0.0474203	BP	16/839	116/13008	0.0410181	ENSG00000135124/ENSG00000100678/ENSG00000196218/ENSG00000138685/ENSG00000171132/ENSG00000154127/ENSG00000154118/ENSG00000151320/ENSG00000149295/ENSG00000151067/ENSG00000010810/ENSG00000204442/ENSG00000075142/ENSG00000130054/ENSG00000273079/ENSG00000102879	16
hsa05031	Amphetamine addiction	0.0030141	0.0479386							66	-0.513331	-1.71972	0.0403391	4466	tags=62%, list=26%, signal=46%	90993/776/5501/2353/5532/801/1386/163688/5566/808/5173/5582/2891/91860/1812/818/815/6804/5578/2892/2890/111/4129/5534/2893/23237/2906/814/2902/4128/116443/775/5567/2903/2904/816/1644/5579/2354/6570/7054
GO:0061001	regulation of dendritic spine morphogenesis	0.00318317	0.0483879	BP	9/839	48/13008	0.041855	ENSG00000130294/ENSG00000197959/ENSG00000156299/ENSG00000058404/ENSG00000175866/ENSG00000138443/ENSG00000139220/ENSG00000006740/ENSG00000088899	9
GO:0035773	insulin secretion involved in cellular response to glucose stimulus	0.00319706	0.0484597	BP	10/839	57/13008	0.0419171	ENSG00000155897/ENSG00000054356/ENSG00000156299/ENSG00000171132/ENSG00000147642/ENSG00000174672/ENSG00000163032/ENSG00000198843/ENSG00000075142/ENSG00000170837	10
hsa05332	Graft-versus-host disease	0.00321959	0.0488793							28	-0.636414	-1.76776	0.0411307	619	tags=41%, list=4%, signal=40%	3117/942/3127/3119/3569/3111/3109/3113/940/3123/5551/3117
